# Supplementary material for: Behavioral and brain responses to verbal stimuli reveal transient periods of cognitive integration of the external world during sleep
Source: Nat Neurosci. 2023 Oct 12;26(11):1981–93. doi: 10.1038/s41593-023-01449-7 (PMC10620087; doi:10.1038/s41593-023-01449-7)
Supplement: Supplementary file 3 — Raw behavioral data for both HP and narcoleptic participants (NP). Each row corresponds to a trial, each column gives information about the corresponding trial (for example, participant ID, sleep stage, response, etc.). [file 41593_2023_1449_MOESM3_ESM.zip]

Archive with 5 entries (4 files):
- Source_data_Fig3-4-E5/
- Source_data_Fig3-4-E5/Fig3-4-E5_HP.csv
- __MACOSX/Source_data_Fig3-4-E5/._Fig3-4-E5_HP.csv
- Source_data_Fig3-4-E5/Fig3-4-E5_NP.csv
- __MACOSX/Source_data_Fig3-4-E5/._Fig3-4-E5_NP.csv
