# Supplementary material for: Behavioral and brain responses to verbal stimuli reveal transient periods of cognitive integration of the external world during sleep
Source: Nat Neurosci. 2023 Oct 12;26(11):1981–93. doi: 10.1038/s41593-023-01449-7 (PMC10620087; doi:10.1038/s41593-023-01449-7)
Supplement: Supplementary file 3 — Raw behavioral data for both HP and narcoleptic participants (NP). Each row corresponds to a trial, each column gives information about the corresponding trial (for example, participant ID, sleep stage, response, etc.). [file 41593_2023_1449_MOESM3_ESM.zip › Source_data_Fig3-4-E5/Fig3-4-E5_HP.csv]

Subject	MorningNap	Presentation	MiniBloc	NapTime	Nap_ID	Stim_duration	Stim	Stim_type	OldNew_Resp	OldNewRT	Triggers_Order_Stim_Period	Triggers_Order_Nap	Time_sec	Epoch	Epoch_sleep_stage	Trigger	Expected_Muscle	Nb_Corr	Nb_Zygo	Is_congruent	RT	Micro_Arousal	Date	Age	DRFperWeek	LDRFperWeek	LucidDream	Integration_recall	Task_execution_recall	Task_contraction_recall	Lucidity_signal	Trial_sleep_stage
SS01AH	0	0	1	13:21	1	NaN		NaN	NaN	NaN	NaN	NaN	13:16:47	22	0	100	NaN	0	0	0	0	0	09/02/2021	0	0	0	1	1	1	1	0	0
SS01AH	0	0	1	13:21	1	NaN		NaN	NaN	NaN	NaN	NaN	13:16:57	22	0	100	NaN	0	0	0	0	0	09/02/2021	0	0	0	1	1	1	1	0	0
SS01AH	0	0	1	13:21	1	NaN		NaN	NaN	NaN	NaN	NaN	13:17:07	23	0	100	NaN	0	0	0	0	0	09/02/2021	0	0	0	1	1	1	1	0	0
SS01AH	0	0	1	13:21	1	NaN		NaN	NaN	NaN	NaN	NaN	13:17:17	23	0	100	NaN	0	0	0	0	0	09/02/2021	0	0	0	1	1	1	1	0	0
SS01AH	0	0	1	13:21	1	NaN		NaN	NaN	NaN	NaN	NaN	13:17:27	23	0	100	NaN	0	0	0	0	0	09/02/2021	0	0	0	1	1	1	1	0	0
SS01AH	0	0	1	13:21	1	NaN		NaN	NaN	NaN	NaN	NaN	13:17:37	24	0	100	NaN	0	0	0	0	0	09/02/2021	0	0	0	1	1	1	1	0	0
SS01AH	0	1	1	13:21	1	688.934240362812	fabraudes	2	2	0.123398571275175	1	1	13:17:47	24	0	202	Corr	4	0	1	1.25023101478496	0	09/02/2021	0	0	0	1	1	1	1	0	0
SS01AH	0	1	1	13:21	1	690.612244897959	sensible	1	1	0.243393424083479	2	2	13:17:57	24	0	201	Zygo	0	3	1	1.69753864247309	0	09/02/2021	0	0	0	1	1	1	1	0	0
SS01AH	0	1	1	13:21	1	690.975056689342	personne	1	2	0.589618893136503	3	3	13:18:07	25	0	201	Zygo	0	3	1	1.18401902721769	0	09/02/2021	0	0	0	1	1	1	1	0	0
SS01AH	0	1	1	13:21	1	690.748299319728	tribunal	1	1	0.354378916643327	4	4	13:18:16	25	0	201	Zygo	0	3	1	1.05018271169354	0	09/02/2021	0	0	0	1	1	1	1	0	0
SS01AH	0	1	1	13:21	1	690.793650793651	fréminter	2	3	0.293212231452344	5	5	13:18:25	25	0	202	Corr	3	0	1	1.21360992103496	0	09/02/2021	0	0	0	1	1	1	1	0	0
SS01AH	0	1	1	13:21	1	690.612244897959	facabos	2	4	1.04876445195987	6	6	13:18:35	26	0	202	Corr	3	0	1	1.08806388608866	0	09/02/2021	0	0	0	1	1	1	1	0	0
SS01AH	0	0	2	13:21	1	NaN		NaN	NaN	NaN	NaN	NaN	13:18:44	26	0	100	NaN	0	0	0	0	0	09/02/2021	0	0	0	1	1	1	1	0	0
SS01AH	0	0	2	13:21	1	NaN		NaN	NaN	NaN	NaN	NaN	13:18:55	26	0	100	NaN	0	0	0	0	0	09/02/2021	0	0	0	1	1	1	1	0	0
SS01AH	0	0	2	13:21	1	NaN		NaN	NaN	NaN	NaN	NaN	13:19:05	27	0	100	NaN	0	0	0	0	0	09/02/2021	0	0	0	1	1	1	1	0	0
SS01AH	0	0	2	13:21	1	NaN		NaN	NaN	NaN	NaN	NaN	13:19:15	27	0	100	NaN	0	0	0	0	0	09/02/2021	0	0	0	1	1	1	1	0	0
SS01AH	0	0	2	13:21	1	NaN		NaN	NaN	NaN	NaN	NaN	13:19:26	27	0	100	NaN	0	0	0	0	0	09/02/2021	0	0	0	1	1	1	1	0	0
SS01AH	0	0	2	13:21	1	NaN		NaN	NaN	NaN	NaN	NaN	13:19:36	28	0	100	NaN	0	0	0	0	0	09/02/2021	0	0	0	1	1	1	1	0	0
SS01AH	0	1	2	13:21	1	690.884353741497	ritannier	2	3	0.461060223722598	1	7	13:19:47	28	0	202	Corr	3	0	1	1.05321740591398	0	09/02/2021	0	0	0	1	1	1	1	0	0
SS01AH	0	1	2	13:21	1	690.566893424036	réception	1	1	0.274254938296508	2	8	13:19:57	28	0	201	Zygo	0	3	1	0.948042674731141	0	09/02/2021	0	0	0	1	1	1	1	0	0
SS01AH	0	1	2	13:21	1	690.793650793651	soutenir	1	3	0.647142087080283	3	9	13:20:07	29	0	201	Zygo	0	3	1	1.11471984206992	0	09/02/2021	0	0	0	1	1	1	1	0	0
SS01AH	0	1	2	13:21	1	686.25850340136	rattraper	1	1	0.543304930906743	4	10	13:20:17	29	0	201	Zygo	0	3	1	1.21115801411293	0	09/02/2021	0	0	0	1	1	1	1	0	0
SS01AH	0	1	2	13:21	1	690.793650793651	sirassé	2	2	0.874769130750792	5	11	13:20:27	29	0	202	Corr	3	0	1	1.45981917842744	0	09/02/2021	0	0	0	1	1	1	1	0	0
SS01AH	0	1	2	13:21	1	690.702947845805	agrisse	2	3	1.08556664496427	6	12	13:20:38	30	0	202	Corr	3	0	1	1.06117691532256	0	09/02/2021	0	0	0	1	1	1	1	0	0
SS01AH	0	0	3	13:21	1	NaN		NaN	NaN	NaN	NaN	NaN	13:20:47	30	0	100	NaN	0	0	0	0	0	09/02/2021	0	0	0	1	1	1	1	0	0
SS01AH	0	0	3	13:21	1	NaN		NaN	NaN	NaN	NaN	NaN	13:20:56	30	0	100	NaN	0	0	0	0	0	09/02/2021	0	0	0	1	1	1	1	0	0
SS01AH	0	0	3	13:21	1	NaN		NaN	NaN	NaN	NaN	NaN	13:21:06	31	0	100	NaN	0	0	0	0	0	09/02/2021	0	0	0	1	1	1	1	0	0
SS01AH	0	0	3	13:21	1	NaN		NaN	NaN	NaN	NaN	NaN	13:21:15	31	0	100	NaN	0	0	0	0	0	09/02/2021	0	0	0	1	1	1	1	0	0
SS01AH	0	0	3	13:21	1	NaN		NaN	NaN	NaN	NaN	NaN	13:21:25	31	0	100	NaN	0	0	0	0	0	09/02/2021	0	0	0	1	1	1	1	0	0
SS01AH	0	0	3	13:21	1	NaN		NaN	NaN	NaN	NaN	NaN	13:21:35	32	0	100	NaN	0	0	0	0	0	09/02/2021	0	0	0	1	1	1	1	0	0
SS01AH	0	1	3	13:21	1	690.702947845805	dispendus	2	2	0.832295930071268	1	13	13:21:45	32	0	202	Corr	3	0	1	1.26748361895159	0	09/02/2021	0	0	0	1	1	1	1	0	0
SS01AH	0	1	3	13:21	1	690.975056689342	véhicule	1	1	0.696085342700826	2	14	13:21:54	32	0	201	Zygo	3	0	0	1.25867355510752	0	09/02/2021	0	0	0	1	1	1	1	0	0
SS01AH	0	1	3	13:21	1	689.886621315193	société	1	2	0.938923889159923	3	15	13:22:05	33	0	201	Zygo	0	3	1	0.920236895161338	0	09/02/2021	0	0	0	1	1	1	1	0	0
SS01AH	0	1	3	13:21	1	690.430839002268	souvrade	2	2	0.269623923115432	4	16	13:22:15	33	0	202	Corr	3	0	1	1.29703776041663	0	09/02/2021	0	0	0	1	1	1	1	0	0
SS01AH	0	1	3	13:21	1	691.020408163265	révolte	1	1	0.293233043048531	5	17	13:22:25	33	0	201	Zygo	0	3	1	1.25234690020159	0	09/02/2021	0	0	0	1	1	1	1	0	0
SS01AH	0	1	3	13:21	1	690.702947845805	banarmés	2	2	0.0843970930727664	6	18	13:22:35	34	0	202	Corr	3	0	1	1.02086483534947	0	09/02/2021	0	0	0	1	1	1	1	0	0
SS01AH	0	0	4	13:21	1	NaN		NaN	NaN	NaN	NaN	NaN	13:22:45	34	1	100	NaN	0	0	0	0	0	09/02/2021	0	0	0	1	1	1	1	0	1
SS01AH	0	0	4	13:21	1	NaN		NaN	NaN	NaN	NaN	NaN	13:22:56	34	1	100	NaN	0	0	0	0	0	09/02/2021	0	0	0	1	1	1	1	0	1
SS01AH	0	0	4	13:21	1	NaN		NaN	NaN	NaN	NaN	NaN	13:23:06	35	1	100	NaN	0	0	0	0	0	09/02/2021	0	0	0	1	1	1	1	0	1
SS01AH	0	0	4	13:21	1	NaN		NaN	NaN	NaN	NaN	NaN	13:23:16	35	1	100	NaN	0	0	0	0	0	09/02/2021	0	0	0	1	1	1	1	0	1
SS01AH	0	0	4	13:21	1	NaN		NaN	NaN	NaN	NaN	NaN	13:23:26	35	1	100	NaN	0	0	0	0	0	09/02/2021	0	0	0	1	1	1	1	0	1
SS01AH	0	0	4	13:21	1	NaN		NaN	NaN	NaN	NaN	NaN	13:23:36	36	1	100	NaN	0	0	0	0	0	09/02/2021	0	0	0	1	1	1	1	0	1
SS01AH	0	1	4	13:21	1	690.839002267574	managique	2	2	1.3670370443142	1	19	13:23:47	36	1	202	Corr	3	0	1	1.27303847446228	1	09/02/2021	0	0	0	1	1	1	1	0	6
SS01AH	0	1	4	13:21	1	689.977324263039	ambassade	1	1	0.144996003306005	2	20	13:23:58	36	1	201	Zygo	0	3	1	1.15549920194894	1	09/02/2021	0	0	0	1	1	1	1	0	6
SS01AH	0	1	4	13:21	1	688.390022675737	amoureuse	1	3	0.69042166302097	3	21	13:24:08	37	0	201	Zygo	0	3	1	1.0186491935483	0	09/02/2021	0	0	0	1	1	1	1	0	0
SS01AH	0	1	4	13:21	1	690.92970521542	magazine	1	2	0.843158986070193	4	22	13:24:20	37	0	201	Zygo	0	3	1	0.908203125	0	09/02/2021	0	0	0	1	1	1	1	0	0
SS01AH	0	1	4	13:21	1	690.839002267574	redignant	2	3	1.01164217104088	5	23	13:24:30	37	0	202	Corr	3	0	1	1.03339213709683	1	09/02/2021	0	0	0	1	1	1	1	0	6
SS01AH	0	1	4	13:21	1	690.15873015873	raccage	2	4	0.837259344174527	6	24	13:24:40	38	1	202	Corr	0	3	0	1.10328986055106	1	09/02/2021	0	0	0	1	1	1	1	0	6
SS01AH	0	0	5	13:21	1	NaN		NaN	NaN	NaN	NaN	NaN	13:25:02	38	1	100	NaN	0	0	0	0	0	09/02/2021	0	0	0	1	1	1	1	0	1
SS01AH	0	0	5	13:21	1	NaN		NaN	NaN	NaN	NaN	NaN	13:25:09	39	1	100	NaN	0	0	0	0	0	09/02/2021	0	0	0	1	1	1	1	0	1
SS01AH	0	0	5	13:21	1	NaN		NaN	NaN	NaN	NaN	NaN	13:25:16	39	1	100	NaN	0	0	0	0	1	09/02/2021	0	0	0	1	1	1	1	0	6
SS01AH	0	0	5	13:21	1	NaN		NaN	NaN	NaN	NaN	NaN	13:25:23	39	1	100	NaN	0	0	0	0	1	09/02/2021	0	0	0	1	1	1	1	0	6
SS01AH	0	0	5	13:21	1	NaN		NaN	NaN	NaN	NaN	NaN	13:25:31	39	1	100	NaN	0	0	0	0	0	09/02/2021	0	0	0	1	1	1	1	0	1
SS01AH	0	0	5	13:21	1	NaN		NaN	NaN	NaN	NaN	NaN	13:25:38	40	0	100	NaN	0	0	0	0	0	09/02/2021	0	0	0	1	1	1	1	0	0
SS01AH	0	1	5	13:21	1	690.068027210884	pétintée	2	2	0.551944665843621	1	25	13:25:46	40	0	202	Corr	3	0	1	1.01294207829301	0	09/02/2021	0	0	0	1	1	1	1	0	0
SS01AH	0	1	5	13:21	1	690.793650793651	passeport	1	1	0.0868681012070738	2	26	13:25:56	40	0	201	Zygo	0	3	1	1.11156439012098	0	09/02/2021	0	0	0	1	1	1	1	0	0
SS01AH	0	1	5	13:21	1	690.566893424036	panteusez	2	3	0.919653542950982	3	27	13:26:05	41	1	202	Corr	3	0	1	2.06999747983878	0	09/02/2021	0	0	0	1	1	1	1	0	1
SS01AH	0	1	5	13:21	1	690.92970521542	trottoir	1	3	1.4307019978587	4	28	13:26:16	41	1	201	Zygo	0	3	1	1.85619329637098	0	09/02/2021	0	0	0	1	1	1	1	0	1
SS01AH	0	1	5	13:21	1	691.020408163265	manivelle	1	3	0.3933754118043	5	29	13:26:25	41	1	201	Zygo	0	0	0	0	1	09/02/2021	0	0	0	1	1	1	1	0	6
SS01AH	0	1	5	13:21	1	690.839002267574	évissione	2	2	0.16834952190402	6	30	13:26:36	42	1	202	Corr	4	0	1	1.56908392137098	1	09/02/2021	0	0	0	1	1	1	1	0	6
SS01AH	0	0	6	13:21	1	NaN		NaN	NaN	NaN	NaN	NaN	13:26:47	42	1	100	NaN	0	0	0	0	0	09/02/2021	0	0	0	1	1	1	1	0	1
SS01AH	0	0	6	13:21	1	NaN		NaN	NaN	NaN	NaN	NaN	13:26:58	42	1	100	NaN	0	0	0	0	0	09/02/2021	0	0	0	1	1	1	1	0	1
SS01AH	0	0	6	13:21	1	NaN		NaN	NaN	NaN	NaN	NaN	13:27:08	43	1	100	NaN	0	0	0	0	0	09/02/2021	0	0	0	1	1	1	1	0	1
SS01AH	0	0	6	13:21	1	NaN		NaN	NaN	NaN	NaN	NaN	13:27:19	43	1	100	NaN	0	0	0	0	0	09/02/2021	0	0	0	1	1	1	1	0	1
SS01AH	0	0	6	13:21	1	NaN		NaN	NaN	NaN	NaN	NaN	13:27:29	43	1	100	NaN	0	0	0	0	0	09/02/2021	0	0	0	1	1	1	1	0	1
SS01AH	0	0	6	13:21	1	NaN		NaN	NaN	NaN	NaN	NaN	13:27:40	44	1	100	NaN	0	0	0	0	1	09/02/2021	0	0	0	1	1	1	1	0	6
SS01AH	0	1	6	13:21	1	690.385487528345	exploser	1	1	0.304989824304357	1	31	13:27:50	44	1	201	Zygo	0	3	1	1.10190902217732	1	09/02/2021	0	0	0	1	1	1	1	0	6
SS01AH	0	1	6	13:21	1	690.748299319728	surpris	1	3	0.69247878465103	2	32	13:28:01	44	1	201	Zygo	0	3	1	1.14376995127691	1	09/02/2021	0	0	0	1	1	1	1	0	6
SS01AH	0	1	6	13:21	1	690.068027210884	trifitée	2	2	0.232131723780185	3	33	13:28:11	45	1	202	Corr	6	0	1	1.48617061491927	1	09/02/2021	0	0	0	1	1	1	1	0	6
SS01AH	0	1	6	13:21	1	690.068027210884	vapiécha	2	2	0.250406045553973	4	34	13:28:22	45	1	202	Corr	3	0	1	0.989100302419274	1	09/02/2021	0	0	0	1	1	1	1	0	6
SS01AH	0	1	6	13:21	1	690.657596371882	journal	1	2	0.454773955541896	5	35	13:28:31	45	1	201	Zygo	0	2	1	0.964166456653174	1	09/02/2021	0	0	0	1	1	1	1	0	6
SS01AH	0	1	6	13:21	1	690.385487528345	moqueral	2	3	3.20240077641211	6	36	13:28:40	46	1	202	Corr	3	0	1	1.06959845430106	1	09/02/2021	0	0	0	1	1	1	1	0	6
SS01AH	0	0	7	13:21	1	NaN		NaN	NaN	NaN	NaN	NaN	13:28:50	46	1	100	NaN	0	0	0	0	0	09/02/2021	0	0	0	1	1	1	1	0	1
SS01AH	0	0	7	13:21	1	NaN		NaN	NaN	NaN	NaN	NaN	13:28:59	46	1	100	NaN	0	0	0	0	0	09/02/2021	0	0	0	1	1	1	1	0	1
SS01AH	0	0	7	13:21	1	NaN		NaN	NaN	NaN	NaN	NaN	13:29:09	47	2	100	NaN	0	0	0	0	0	09/02/2021	0	0	0	1	1	1	1	0	2
SS01AH	0	0	7	13:21	1	NaN		NaN	NaN	NaN	NaN	NaN	13:29:19	47	2	100	NaN	0	0	0	0	0	09/02/2021	0	0	0	1	1	1	1	0	2
SS01AH	0	0	7	13:21	1	NaN		NaN	NaN	NaN	NaN	NaN	13:29:28	47	2	100	NaN	0	0	0	0	0	09/02/2021	0	0	0	1	1	1	1	0	2
SS01AH	0	0	7	13:21	1	NaN		NaN	NaN	NaN	NaN	NaN	13:29:38	48	2	100	NaN	0	0	0	0	0	09/02/2021	0	0	0	1	1	1	1	0	2
SS01AH	0	1	7	13:21	1	688.616780045351	capitaine	1	1	0.205464767903322	1	37	13:29:47	48	2	201	Zygo	0	3	1	0.890010710685374	1	09/02/2021	0	0	0	1	1	1	1	0	6
SS01AH	0	1	7	13:21	1	690.884353741497	direct	1	3	0.550365917326417	2	38	13:29:57	48	2	201	Zygo	0	3	1	0.767362861223091	0	09/02/2021	0	0	0	1	1	1	1	0	2
SS01AH	0	1	7	13:21	1	690.294784580499	portaitut	2	3	0.662170682451688	3	39	13:30:08	49	1	202	Corr	3	0	1	1.48697391633073	1	09/02/2021	0	0	0	1	1	1	1	0	6
SS01AH	0	1	7	13:21	1	690.839002267574	balmiquée	2	2	1.6658470032562	4	40	13:30:19	49	1	202	Corr	3	0	1	1.06218497983878	1	09/02/2021	0	0	0	1	1	1	1	0	6
SS01AH	0	1	7	13:21	1	690.975056689342	poursuite	1	3	0.697294759040233	5	41	13:30:28	49	1	201	Zygo	0	0	0	0	0	09/02/2021	0	0	0	1	1	1	1	0	1
SS01AH	0	1	7	13:21	1	690.15873015873	vessard	2	3	0.957981722749537	6	42	13:30:38	50	1	202	Corr	3	0	1	1.05794795866927	1	09/02/2021	0	0	0	1	1	1	1	0	6
SS01AH	0	0	8	13:21	1	NaN		NaN	NaN	NaN	NaN	NaN	13:30:48	50	1	100	NaN	0	0	0	0	0	09/02/2021	0	0	0	1	1	1	1	0	1
SS01AH	0	0	8	13:21	1	NaN		NaN	NaN	NaN	NaN	NaN	13:30:58	50	1	100	NaN	0	0	0	0	0	09/02/2021	0	0	0	1	1	1	1	0	1
SS01AH	0	0	8	13:21	1	NaN		NaN	NaN	NaN	NaN	NaN	13:31:08	51	2	100	NaN	0	0	0	0	0	09/02/2021	0	0	0	1	1	1	1	0	2
SS01AH	0	0	8	13:21	1	NaN		NaN	NaN	NaN	NaN	NaN	13:31:19	51	2	100	NaN	0	0	0	0	0	09/02/2021	0	0	0	1	1	1	1	0	2
SS01AH	0	0	8	13:21	1	NaN		NaN	NaN	NaN	NaN	NaN	13:31:29	51	2	100	NaN	0	0	0	0	0	09/02/2021	0	0	0	1	1	1	1	0	2
SS01AH	0	0	8	13:21	1	NaN		NaN	NaN	NaN	NaN	NaN	13:31:40	52	2	100	NaN	0	0	0	0	0	09/02/2021	0	0	0	1	1	1	1	0	2
SS01AH	0	1	8	13:21	1	688.571428571429	attitude	1	1	0.422090988780838	1	43	13:31:50	52	2	201	Zygo	0	0	0	0	0	09/02/2021	0	0	0	1	1	1	1	0	2
SS01AH	0	1	8	13:21	1	690.793650793651	assemare	2	4	1.2167513834429	2	44	13:32:00	52	2	202	Corr	0	0	0	0	0	09/02/2021	0	0	0	1	1	1	1	0	2
SS01AH	0	1	8	13:21	1	690.793650793651	endominez	2	3	0.541686317970743	3	45	13:32:11	53	0	202	Corr	3	0	1	1.81723580309131	0	09/02/2021	0	0	0	1	1	1	1	0	0
SS01AH	0	1	8	13:21	1	690.566893424036	rompité	2	1	0.272271976224147	4	46	13:32:22	53	0	202	Corr	0	3	0	1.53556577620975	0	09/02/2021	0	0	0	1	1	1	1	0	0
SS01AH	0	1	8	13:21	1	690.385487528345	jalousie	1	1	0.510890462814132	5	47	13:32:32	53	0	201	Zygo	0	3	1	1.75730846774195	0	09/02/2021	0	0	0	1	1	1	1	0	0
SS01AH	0	1	8	13:21	1	690.204081632653	emprunter	1	3	0.610487920057494	6	48	13:32:42	54	0	201	Zygo	0	3	1	1.07534232190869	0	09/02/2021	0	0	0	1	1	1	1	0	0
SS01AH	0	0	9	13:21	1	NaN		NaN	NaN	NaN	NaN	NaN	13:32:52	54	0	100	NaN	0	0	0	0	0	09/02/2021	0	0	0	1	1	1	1	0	0
SS01AH	0	0	9	13:21	1	NaN		NaN	NaN	NaN	NaN	NaN	13:33:01	54	0	100	NaN	0	0	0	0	0	09/02/2021	0	0	0	1	1	1	1	0	0
SS01AH	0	0	9	13:21	1	NaN		NaN	NaN	NaN	NaN	NaN	13:33:10	55	1	100	NaN	0	0	0	0	0	09/02/2021	0	0	0	1	1	1	1	0	1
SS01AH	0	0	9	13:21	1	NaN		NaN	NaN	NaN	NaN	NaN	13:33:20	55	1	100	NaN	0	0	0	0	0	09/02/2021	0	0	0	1	1	1	1	0	1
SS01AH	0	0	9	13:21	1	NaN		NaN	NaN	NaN	NaN	NaN	13:33:29	55	1	100	NaN	0	0	0	0	0	09/02/2021	0	0	0	1	1	1	1	0	1
SS01AH	0	0	9	13:21	1	NaN		NaN	NaN	NaN	NaN	NaN	13:33:38	56	0	100	NaN	0	0	0	0	0	09/02/2021	0	0	0	1	1	1	1	0	0
SS01AH	0	1	9	13:21	1	690.430839002268	propose	1	1	0.232600130781066	1	49	13:33:48	56	0	201	Zygo	0	3	1	1.17356035786293	0	09/02/2021	0	0	0	1	1	1	1	0	0
SS01AH	0	1	9	13:21	1	690.975056689342	navotiné	2	2	0.124201722210273	2	50	13:33:58	56	0	202	Corr	3	0	1	1.6372385332661	0	09/02/2021	0	0	0	1	1	1	1	0	0
SS01AH	0	1	9	13:21	1	690.47619047619	monceuse	2	2	0.843563492759131	3	51	13:34:08	57	1	202	Corr	3	0	1	1.28462596606187	1	09/02/2021	0	0	0	1	1	1	1	0	6
SS01AH	0	1	9	13:21	1	690.92970521542	inforule	2	2	0.39077191305114	4	52	13:34:18	57	1	202	Corr	3	0	1	1.32405073924724	1	09/02/2021	0	0	0	1	1	1	1	0	6
SS01AH	0	1	9	13:21	1	690.521541950113	exister	1	1	0.491898288280936	5	53	13:34:28	57	1	201	Zygo	0	3	1	0.912986181115684	0	09/02/2021	0	0	0	1	1	1	1	0	1
SS01AH	0	1	9	13:21	1	688.43537414966	célèbre	1	2	2.17479700653348	6	54	13:34:38	58	1	201	Zygo	0	3	1	0.99558971774195	0	09/02/2021	0	0	0	1	1	1	1	0	1
SS01AH	0	0	10	13:21	1	NaN		NaN	NaN	NaN	NaN	NaN	13:34:47	58	1	100	NaN	0	0	0	0	0	09/02/2021	0	0	0	1	1	1	1	0	1
SS01AH	0	0	10	13:21	1	NaN		NaN	NaN	NaN	NaN	NaN	13:34:58	58	1	100	NaN	0	0	0	0	0	09/02/2021	0	0	0	1	1	1	1	0	1
SS01AH	0	0	10	13:21	1	NaN		NaN	NaN	NaN	NaN	NaN	13:35:09	59	1	100	NaN	0	0	0	0	0	09/02/2021	0	0	0	1	1	1	1	0	1
SS01AH	0	0	10	13:21	1	NaN		NaN	NaN	NaN	NaN	NaN	13:35:20	59	1	100	NaN	0	0	0	0	0	09/02/2021	0	0	0	1	1	1	1	0	1
SS01AH	0	0	10	13:21	1	NaN		NaN	NaN	NaN	NaN	NaN	13:35:30	59	1	100	NaN	0	0	0	0	0	09/02/2021	0	0	0	1	1	1	1	0	1
SS01AH	0	0	10	13:21	1	NaN		NaN	NaN	NaN	NaN	NaN	13:35:41	60	1	100	NaN	0	0	0	0	0	09/02/2021	0	0	0	1	1	1	1	0	1
SS01AH	0	1	10	13:21	1	691.201814058957	réaction	1	1	0.306732427357929	1	55	13:35:52	60	1	201	Zygo	0	3	1	0.991951234879025	0	09/02/2021	0	0	0	1	1	1	1	0	1
SS01AH	0	1	10	13:21	1	690.839002267574	destiser	2	3	0.764793732378166	2	56	13:36:01	60	1	202	Corr	3	0	1	1.49592048891122	1	09/02/2021	0	0	0	1	1	1	1	0	6
SS01AH	0	1	10	13:21	1	690.47619047619	bascenant	2	3	1.8108280574088	3	57	13:36:13	61	1	202	Corr	3	0	1	1.47721879200276	1	09/02/2021	0	0	0	1	1	1	1	0	6
SS01AH	0	1	10	13:21	1	690.068027210884	tormater	2	2	0.181974655017257	4	58	13:36:23	61	1	202	Corr	4	0	1	1.25308194724471	0	09/02/2021	0	0	0	1	1	1	1	0	1
SS01AH	0	1	10	13:21	1	690.340136054422	résultat	1	1	0.373197856795741	5	59	13:36:34	62	1	201	Zygo	0	0	0	0	0	09/02/2021	0	0	0	1	1	1	1	0	1
SS01AH	0	1	10	13:21	1	690.748299319728	social	1	2	0.698128394520609	6	60	13:36:44	62	1	201	Zygo	0	0	0	0	0	09/02/2021	0	0	0	1	1	1	1	0	1
SS01AH	0	0	1	13:21	2	NaN		NaN	NaN	NaN	NaN	NaN	13:37:05	63	1	100	NaN	0	0	0	0	0	09/02/2021	0	0	0	1	1	1	1	0	1
SS01AH	0	0	1	13:21	2	NaN		NaN	NaN	NaN	NaN	NaN	13:37:15	63	1	100	NaN	0	0	0	0	0	09/02/2021	0	0	0	1	1	1	1	0	1
SS01AH	0	0	1	13:21	2	NaN		NaN	NaN	NaN	NaN	NaN	13:37:25	63	1	100	NaN	0	0	0	0	0	09/02/2021	0	0	0	1	1	1	1	0	1
SS01AH	0	0	1	13:21	2	NaN		NaN	NaN	NaN	NaN	NaN	13:37:35	64	2	100	NaN	0	0	0	0	0	09/02/2021	0	0	0	1	1	1	1	0	2
SS01AH	0	0	1	13:21	2	NaN		NaN	NaN	NaN	NaN	NaN	13:37:45	64	2	100	NaN	0	0	0	0	0	09/02/2021	0	0	0	1	1	1	1	0	2
SS01AH	0	0	1	13:21	2	NaN		NaN	NaN	NaN	NaN	NaN	13:37:55	64	2	100	NaN	0	0	0	0	0	09/02/2021	0	0	0	1	1	1	1	0	2
SS01AH	0	1	1	13:21	2	691.337868480726	prévoir	1	1	0.237592563877115	1	1	13:38:05	65	2	201	Zygo	0	0	0	0	0	09/02/2021	0	0	0	1	1	1	1	0	2
SS01AH	0	1	1	13:21	2	690.430839002268	champotes	2	4	0.439290143549442	2	2	13:38:15	65	2	202	Corr	0	0	0	0	0	09/02/2021	0	0	0	1	1	1	1	0	2
SS01AH	0	1	1	13:21	2	688.526077097506	contraire	1	3	0.54007298120996	3	3	13:38:26	65	2	201	Zygo	0	0	0	0	0	09/02/2021	0	0	0	1	1	1	1	0	2
SS01AH	0	1	1	13:21	2	689.614512471655	valaxe	2	3	1.24597171443747	4	4	13:38:36	66	2	202	Corr	0	0	0	0	0	09/02/2021	0	0	0	1	1	1	1	0	2
SS01AH	0	1	1	13:21	2	690.068027210884	flaginés	2	2	0.508402453648159	5	5	13:38:47	66	2	202	Corr	0	3	0	4.45524088541674	1	09/02/2021	0	0	0	1	1	1	1	0	6
SS01AH	0	1	1	13:21	2	690.839002267574	hypothèse	1	3	0.479795624443796	6	6	13:38:57	66	2	201	Zygo	3	0	0	1.51642830141122	1	09/02/2021	0	0	0	1	1	1	1	0	6
SS01AH	0	0	2	13:21	2	NaN		NaN	NaN	NaN	NaN	NaN	13:39:07	67	1	100	NaN	0	0	0	0	0	09/02/2021	0	0	0	1	1	1	1	0	1
SS01AH	0	0	2	13:21	2	NaN		NaN	NaN	NaN	NaN	NaN	13:39:17	67	1	100	NaN	0	0	0	0	0	09/02/2021	0	0	0	1	1	1	1	0	1
SS01AH	0	0	2	13:21	2	NaN		NaN	NaN	NaN	NaN	NaN	13:39:26	67	1	100	NaN	0	0	0	0	0	09/02/2021	0	0	0	1	1	1	1	0	1
SS01AH	0	0	2	13:21	2	NaN		NaN	NaN	NaN	NaN	NaN	13:39:36	68	2	100	NaN	0	0	0	0	0	09/02/2021	0	0	0	1	1	1	1	0	2
SS01AH	0	0	2	13:21	2	NaN		NaN	NaN	NaN	NaN	NaN	13:39:46	68	2	100	NaN	0	0	0	0	0	09/02/2021	0	0	0	1	1	1	1	0	2
SS01AH	0	0	2	13:21	2	NaN		NaN	NaN	NaN	NaN	NaN	13:39:55	68	2	100	NaN	0	0	0	0	0	09/02/2021	0	0	0	1	1	1	1	0	2
SS01AH	0	1	2	13:21	2	690.340136054422	aplamines	2	4	0.468368310946971	1	7	13:40:05	69	2	202	Corr	4	0	1	1.14991809475805	1	09/02/2021	0	0	0	1	1	1	1	0	6
SS01AH	0	1	2	13:21	2	691.020408163265	splendide	1	1	0.272441106906626	2	8	13:40:16	69	2	201	Zygo	0	0	0	0	0	09/02/2021	0	0	0	1	1	1	1	0	2
SS01AH	0	1	2	13:21	2	688.707482993197	absurde	1	3	0.588687941577518	3	9	13:40:26	69	2	201	Zygo	0	3	1	1.23097278225805	0	09/02/2021	0	0	0	1	1	1	1	0	2
SS01AH	0	1	2	13:21	2	690.748299319728	textine	2	3	0.759208902192768	4	10	13:40:35	70	2	202	Corr	0	0	0	0	0	09/02/2021	0	0	0	1	1	1	1	0	2
SS01AH	0	1	2	13:21	2	690.204081632653	mortel	1	1	0.328498403832782	5	11	13:40:46	70	2	201	Zygo	0	0	0	0	0	09/02/2021	0	0	0	1	1	1	1	0	2
SS01AH	0	1	2	13:21	2	688.798185941043	piralisse	2	2	0.39670907438267	6	12	13:40:55	70	2	202	Corr	0	0	0	0	0	09/02/2021	0	0	0	1	1	1	1	0	2
SS01AH	0	0	3	13:21	2	NaN		NaN	NaN	NaN	NaN	NaN	13:41:06	71	2	100	NaN	0	0	0	0	0	09/02/2021	0	0	0	1	1	1	1	0	2
SS01AH	0	0	3	13:21	2	NaN		NaN	NaN	NaN	NaN	NaN	13:41:16	71	2	100	NaN	0	0	0	0	0	09/02/2021	0	0	0	1	1	1	1	0	2
SS01AH	0	0	3	13:21	2	NaN		NaN	NaN	NaN	NaN	NaN	13:41:26	71	2	100	NaN	0	0	0	0	0	09/02/2021	0	0	0	1	1	1	1	0	2
SS01AH	0	0	3	13:21	2	NaN		NaN	NaN	NaN	NaN	NaN	13:41:36	72	2	100	NaN	0	0	0	0	0	09/02/2021	0	0	0	1	1	1	1	0	2
SS01AH	0	0	3	13:21	2	NaN		NaN	NaN	NaN	NaN	NaN	13:41:47	72	2	100	NaN	0	0	0	0	0	09/02/2021	0	0	0	1	1	1	1	0	2
SS01AH	0	0	3	13:21	2	NaN		NaN	NaN	NaN	NaN	NaN	13:41:57	72	2	100	NaN	0	0	0	0	1	09/02/2021	0	0	0	1	1	1	1	0	6
SS01AH	0	1	3	13:21	2	689.886621315193	damersion	2	4	0.58096772650606	1	13	13:42:07	73	2	202	Corr	3	0	1	1.03948252688178	1	09/02/2021	0	0	0	1	1	1	1	0	6
SS01AH	0	1	3	13:21	2	691.337868480726	recondre	2	3	0.42057614060468	2	14	13:42:18	73	2	202	Corr	0	3	0	6.31496240759407	0	09/02/2021	0	0	0	1	1	1	1	0	2
SS01AH	0	1	3	13:21	2	690.47619047619	naturel	1	3	0.96016752437572	3	15	13:42:29	73	2	201	Zygo	0	0	0	0	0	09/02/2021	0	0	0	1	1	1	1	0	2
SS01AH	0	1	3	13:21	2	691.700680272109	supporter	1	2	1.79654985119123	4	16	13:42:40	74	2	201	Zygo	0	0	0	0	0	09/02/2021	0	0	0	1	1	1	1	0	2
SS01AH	0	1	3	13:21	2	690.566893424036	rasoir	1	1	0.333606326486915	5	17	13:42:49	74	2	201	Zygo	0	0	0	0	0	09/02/2021	0	0	0	1	1	1	1	0	2
SS01AH	0	1	3	13:21	2	690.340136054422	connerage	2	2	0.0968878487765323	6	18	13:42:59	74	2	202	Corr	0	0	0	0	0	09/02/2021	0	0	0	1	1	1	1	0	2
SS01AH	0	0	4	13:21	2	NaN		NaN	NaN	NaN	NaN	NaN	13:43:08	75	2	100	NaN	0	0	0	0	0	09/02/2021	0	0	0	1	1	1	1	0	2
SS01AH	0	0	4	13:21	2	NaN		NaN	NaN	NaN	NaN	NaN	13:43:17	75	2	100	NaN	0	0	0	0	0	09/02/2021	0	0	0	1	1	1	1	0	2
SS01AH	0	0	4	13:21	2	NaN		NaN	NaN	NaN	NaN	NaN	13:43:27	75	2	100	NaN	0	3	0	3.87277385752668	0	09/02/2021	0	0	0	1	1	1	1	0	2
SS01AH	0	0	4	13:21	2	NaN		NaN	NaN	NaN	NaN	NaN	13:43:37	76	2	100	NaN	0	0	0	0	0	09/02/2021	0	0	0	1	1	1	1	0	2
SS01AH	0	0	4	13:21	2	NaN		NaN	NaN	NaN	NaN	NaN	13:43:47	76	2	100	NaN	0	0	0	0	0	09/02/2021	0	0	0	1	1	1	1	0	2
SS01AH	0	0	4	13:21	2	NaN		NaN	NaN	NaN	NaN	NaN	13:43:56	76	2	100	NaN	0	0	0	0	0	09/02/2021	0	0	0	1	1	1	1	0	2
SS01AH	0	1	4	13:21	2	690.113378684807	autobus	1	1	0.510985140834237	1	19	13:44:06	77	2	201	Zygo	0	3	1	1.16969611055129	1	09/02/2021	0	0	0	1	1	1	1	0	6
SS01AH	0	1	4	13:21	2	694.421768707483	satisfait	1	3	0.671220493357396	2	20	13:44:16	77	2	201	Zygo	0	0	0	0	0	09/02/2021	0	0	0	1	1	1	1	0	2
SS01AH	0	1	4	13:21	2	690.340136054422	capirage	2	3	0.678782130067702	3	21	13:44:26	77	2	202	Corr	0	0	0	0	0	09/02/2021	0	0	0	1	1	1	1	0	2
SS01AH	0	1	4	13:21	2	690.47619047619	chassole	2	4	0.668434966588393	4	22	13:44:36	78	2	202	Corr	0	0	0	0	0	09/02/2021	0	0	0	1	1	1	1	0	2
SS01AH	0	1	4	13:21	2	690.612244897959	lecture	1	3	1.28530735033564	5	23	13:44:46	78	2	201	Zygo	0	2	1	3.46708564348137	0	09/02/2021	0	0	0	1	1	1	1	0	2
SS01AH	0	1	4	13:21	2	690.249433106576	sentigne	2	2	0.528213607671205	6	24	13:44:56	78	2	202	Corr	0	0	0	0	0	09/02/2021	0	0	0	1	1	1	1	0	2
SS01AH	0	0	5	13:21	2	NaN		NaN	NaN	NaN	NaN	NaN	13:45:17	79	2	100	NaN	0	0	0	0	0	09/02/2021	0	0	0	1	1	1	1	0	2
SS01AH	0	0	5	13:21	2	NaN		NaN	NaN	NaN	NaN	NaN	13:45:26	79	2	100	NaN	0	0	0	0	0	09/02/2021	0	0	0	1	1	1	1	0	2
SS01AH	0	0	5	13:21	2	NaN		NaN	NaN	NaN	NaN	NaN	13:45:34	80	2	100	NaN	0	0	0	0	0	09/02/2021	0	0	0	1	1	1	1	0	2
SS01AH	0	0	5	13:21	2	NaN		NaN	NaN	NaN	NaN	NaN	13:45:43	80	2	100	NaN	0	0	0	0	0	09/02/2021	0	0	0	1	1	1	1	0	2
SS01AH	0	0	5	13:21	2	NaN		NaN	NaN	NaN	NaN	NaN	13:45:51	80	2	100	NaN	0	0	0	0	0	09/02/2021	0	0	0	1	1	1	1	0	2
SS01AH	0	0	5	13:21	2	NaN		NaN	NaN	NaN	NaN	NaN	13:45:59	80	2	100	NaN	0	0	0	0	1	09/02/2021	0	0	0	1	1	1	1	0	6
SS01AH	0	1	5	13:21	2	690.068027210884	appareil	1	3	0.672577935678419	1	25	13:46:08	81	2	201	Zygo	0	0	0	0	1	09/02/2021	0	0	0	1	1	1	1	0	6
SS01AH	0	1	5	13:21	2	690.521541950113	tentative	1	1	0.467857108335011	2	26	13:46:17	81	2	201	Zygo	0	3	1	0.903640582997468	0	09/02/2021	0	0	0	1	1	1	1	0	2
SS01AH	0	1	5	13:21	2	691.292517006803	narlette	2	2	0.274077893351205	3	27	13:46:28	81	2	202	Corr	0	0	0	0	0	09/02/2021	0	0	0	1	1	1	1	0	2
SS01AH	0	1	5	13:21	2	690.430839002268	arrivrel	2	2	0.365185693459352	4	28	13:46:38	82	2	202	Corr	0	0	0	0	0	09/02/2021	0	0	0	1	1	1	1	0	2
SS01AH	0	1	5	13:21	2	691.020408163265	ordinaire	1	1	0.501098176988307	5	29	13:46:48	82	2	201	Zygo	0	3	1	0.796318464381784	1	09/02/2021	0	0	0	1	1	1	1	0	6
SS01AH	0	1	5	13:21	2	689.886621315193	incusonde	2	4	1.00030396625516	6	30	13:46:58	82	2	202	Corr	3	0	1	1.58188949092755	0	09/02/2021	0	0	0	1	1	1	1	0	2
SS01AH	0	0	6	13:21	2	NaN		NaN	NaN	NaN	NaN	NaN	13:47:07	83	2	100	NaN	0	0	0	0	0	09/02/2021	0	0	0	1	1	1	1	0	2
SS01AH	0	0	6	13:21	2	NaN		NaN	NaN	NaN	NaN	NaN	13:47:17	83	2	100	NaN	0	3	0	5.62714738743261	0	09/02/2021	0	0	0	1	1	1	1	0	2
SS01AH	0	0	6	13:21	2	NaN		NaN	NaN	NaN	NaN	NaN	13:47:27	83	2	100	NaN	2	0	0	0.370983492943651	0	09/02/2021	0	0	0	1	1	1	1	0	2
SS01AH	0	0	6	13:21	2	NaN		NaN	NaN	NaN	NaN	NaN	13:47:37	84	2	100	NaN	0	0	0	0	0	09/02/2021	0	0	0	1	1	1	1	0	2
SS01AH	0	0	6	13:21	2	NaN		NaN	NaN	NaN	NaN	NaN	13:47:46	84	2	100	NaN	0	0	0	0	0	09/02/2021	0	0	0	1	1	1	1	0	2
SS01AH	0	0	6	13:21	2	NaN		NaN	NaN	NaN	NaN	NaN	13:47:56	84	2	100	NaN	0	0	0	0	0	09/02/2021	0	0	0	1	1	1	1	0	2
SS01AH	0	1	6	13:21	2	690.92970521542	ressibué	2	2	0.323465813184157	1	31	13:48:06	85	0	202	Corr	4	0	1	1.13916540658602	0	09/02/2021	0	0	0	1	1	1	1	0	0
SS01AH	0	1	6	13:21	2	690.249433106576	humanité	1	1	0.125086360698333	2	32	13:48:16	85	0	201	Zygo	0	3	1	1.14723517305129	0	09/02/2021	0	0	0	1	1	1	1	0	0
SS01AH	0	1	6	13:21	2	690.657596371882	diritulé	2	2	1.3284116400755	3	33	13:48:26	85	0	202	Corr	3	0	1	1.19408392137075	0	09/02/2021	0	0	0	1	1	1	1	0	0
SS01AH	0	1	6	13:21	2	689.886621315193	déménues	2	1	0.461391743301647	4	34	13:48:36	86	0	202	Corr	0	3	0	2.46394069220423	0	09/02/2021	0	0	0	1	1	1	1	0	0
SS01AH	0	1	6	13:21	2	688.526077097506	animal	1	2	0.818810029304586	5	35	13:48:47	86	0	201	Zygo	0	4	1	0.852397303427551	0	09/02/2021	0	0	0	1	1	1	1	0	0
SS01AH	0	1	6	13:21	2	689.931972789116	toilette	1	1	0.0728446169523522	6	36	13:48:57	86	0	201	Zygo	0	3	1	1.11372752856187	0	09/02/2021	0	0	0	1	1	1	1	0	0
SS01AH	0	0	7	13:21	2	NaN		NaN	NaN	NaN	NaN	NaN	13:49:07	87	1	100	NaN	0	0	0	0	0	09/02/2021	0	0	0	1	1	1	1	0	1
SS01AH	0	0	7	13:21	2	NaN		NaN	NaN	NaN	NaN	NaN	13:49:17	87	1	100	NaN	0	0	0	0	0	09/02/2021	0	0	0	1	1	1	1	0	1
SS01AH	0	0	7	13:21	2	NaN		NaN	NaN	NaN	NaN	NaN	13:49:27	87	1	100	NaN	0	0	0	0	0	09/02/2021	0	0	0	1	1	1	1	0	1
SS01AH	0	0	7	13:21	2	NaN		NaN	NaN	NaN	NaN	NaN	13:49:37	88	2	100	NaN	0	0	0	0	0	09/02/2021	0	0	0	1	1	1	1	0	2
SS01AH	0	0	7	13:21	2	NaN		NaN	NaN	NaN	NaN	NaN	13:49:47	88	2	100	NaN	0	0	0	0	0	09/02/2021	0	0	0	1	1	1	1	0	2
SS01AH	0	0	7	13:21	2	NaN		NaN	NaN	NaN	NaN	NaN	13:49:57	88	2	100	NaN	0	0	0	0	0	09/02/2021	0	0	0	1	1	1	1	0	2
SS01AH	0	1	7	13:21	2	690.385487528345	spirceux	2	4	0.899316823401023	1	37	13:50:07	89	1	202	Corr	3	0	1	1.26674332157245	1	09/02/2021	0	0	0	1	1	1	1	0	6
SS01AH	0	1	7	13:21	2	690.657596371882	militaire	1	1	0.321829612978036	2	38	13:50:18	89	1	201	Zygo	3	0	0	1.53136550739237	1	09/02/2021	0	0	0	1	1	1	1	0	6
SS01AH	0	1	7	13:21	2	689.84126984127	lutance	2	4	0.640615166688804	3	39	13:50:28	89	1	202	Corr	3	0	1	1.56414860551058	0	09/02/2021	0	0	0	1	1	1	1	0	1
SS01AH	0	1	7	13:21	2	690.430839002268	intimité	1	1	0.209647015173687	4	40	13:50:38	90	1	201	Zygo	3	0	0	1.33236727150552	1	09/02/2021	0	0	0	1	1	1	1	0	6
SS01AH	0	1	7	13:21	2	690.92970521542	mécanique	1	4	0.37131309020333	5	41	13:50:48	90	1	201	Zygo	0	3	1	1.09725722446228	1	09/02/2021	0	0	0	1	1	1	1	0	6
SS01AH	0	1	7	13:21	2	690.793650793651	balbutes	2	3	1.17109752920805	6	42	13:50:58	90	1	202	Corr	0	3	0	0.969101772513568	0	09/02/2021	0	0	0	1	1	1	1	0	1
SS01AH	0	0	8	13:21	2	NaN		NaN	NaN	NaN	NaN	NaN	13:51:08	91	2	100	NaN	0	0	0	0	0	09/02/2021	0	0	0	1	1	1	1	0	2
SS01AH	0	0	8	13:21	2	NaN		NaN	NaN	NaN	NaN	NaN	13:51:18	91	2	100	NaN	0	0	0	0	0	09/02/2021	0	0	0	1	1	1	1	0	2
SS01AH	0	0	8	13:21	2	NaN		NaN	NaN	NaN	NaN	NaN	13:51:28	91	2	100	NaN	0	0	0	0	0	09/02/2021	0	0	0	1	1	1	1	0	2
SS01AH	0	0	8	13:21	2	NaN		NaN	NaN	NaN	NaN	NaN	13:51:37	92	2	100	NaN	0	0	0	0	0	09/02/2021	0	0	0	1	1	1	1	0	2
SS01AH	0	0	8	13:21	2	NaN		NaN	NaN	NaN	NaN	NaN	13:51:47	92	2	100	NaN	0	0	0	0	0	09/02/2021	0	0	0	1	1	1	1	0	2
SS01AH	0	0	8	13:21	2	NaN		NaN	NaN	NaN	NaN	NaN	13:51:57	92	2	100	NaN	0	0	0	0	0	09/02/2021	0	0	0	1	1	1	1	0	2
SS01AH	0	1	8	13:21	2	690.113378684807	roulemble	2	4	1.04089562466834	1	43	13:52:07	93	0	202	Corr	3	0	1	1.32226037466398	0	09/02/2021	0	0	0	1	1	1	1	0	0
SS01AH	0	1	8	13:21	2	689.977324263039	balancer	1	1	0.594552408991149	2	44	13:52:17	93	0	201	Zygo	0	3	1	1.29390856014788	0	09/02/2021	0	0	0	1	1	1	1	0	0
SS01AH	0	1	8	13:21	2	688.662131519274	apparence	1	3	2.47467040765332	3	45	13:52:27	93	0	201	Zygo	0	3	1	0.881757182459751	1	09/02/2021	0	0	0	1	1	1	1	0	6
SS01AH	0	1	8	13:21	2	690.113378684807	systion	2	4	0.420504912239267	4	46	13:52:38	94	2	202	Corr	3	0	1	1.08104943716398	1	09/02/2021	0	0	0	1	1	1	1	0	6
SS01AH	0	1	8	13:21	2	693.560090702948	surface	1	1	0.287482599611394	5	47	13:52:48	94	2	201	Zygo	0	3	1	1.07313193044365	1	09/02/2021	0	0	0	1	1	1	1	0	6
SS01AH	0	1	8	13:21	2	690.294784580499	méfigna	2	2	0.407077049429063	6	48	13:52:58	94	2	202	Corr	0	3	0	1.74015561995975	0	09/02/2021	0	0	0	1	1	1	1	0	2
SS01AH	0	0	9	13:21	2	NaN		NaN	NaN	NaN	NaN	NaN	13:53:08	95	2	100	NaN	0	0	0	0	0	09/02/2021	0	0	0	1	1	1	1	0	2
SS01AH	0	0	9	13:21	2	NaN		NaN	NaN	NaN	NaN	NaN	13:53:18	95	2	100	NaN	0	0	0	0	0	09/02/2021	0	0	0	1	1	1	1	0	2
SS01AH	0	0	9	13:21	2	NaN		NaN	NaN	NaN	NaN	NaN	13:53:28	95	2	100	NaN	0	0	0	0	0	09/02/2021	0	0	0	1	1	1	1	0	2
SS01AH	0	0	9	13:21	2	NaN		NaN	NaN	NaN	NaN	NaN	13:53:38	96	2	100	NaN	0	0	0	0	1	09/02/2021	0	0	0	1	1	1	1	0	6
SS01AH	0	0	9	13:21	2	NaN		NaN	NaN	NaN	NaN	NaN	13:53:48	96	2	100	NaN	0	0	0	0	1	09/02/2021	0	0	0	1	1	1	1	0	6
SS01AH	0	0	9	13:21	2	NaN		NaN	NaN	NaN	NaN	NaN	13:53:58	96	2	100	NaN	0	0	0	0	1	09/02/2021	0	0	0	1	1	1	1	0	6
SS01AH	0	1	9	13:21	2	689.977324263039	termolis	2	1	0.964020890125539	1	49	13:54:08	97	2	202	Corr	5	0	1	1.47940293178772	1	09/02/2021	0	0	0	1	1	1	1	0	6
SS01AH	0	1	9	13:21	2	690.92970521542	sécurité	1	2	0.70709407972754	2	50	13:54:18	97	2	201	Zygo	0	0	0	0	0	09/02/2021	0	0	0	1	1	1	1	0	2
SS01AH	0	1	9	13:21	2	690.430839002268	acomine	2	4	0.759337289113319	3	51	13:54:27	97	2	202	Corr	0	0	0	0	0	09/02/2021	0	0	0	1	1	1	1	0	2
SS01AH	0	1	9	13:21	2	690.249433106576	légitime	1	3	0.757018117496045	4	52	13:54:38	98	2	201	Zygo	0	0	0	0	0	09/02/2021	0	0	0	1	1	1	1	0	2
SS01AH	0	1	9	13:21	2	689.977324263039	compine	2	2	0.185700220114086	5	53	13:54:47	98	2	202	Corr	0	0	0	0	0	09/02/2021	0	0	0	1	1	1	1	0	2
SS01AH	0	1	9	13:21	2	689.84126984127	souffrir	1	1	0.28130478609819	6	54	13:54:57	98	2	201	Zygo	0	0	0	0	0	09/02/2021	0	0	0	1	1	1	1	0	2
SS01AH	0	0	10	13:21	2	NaN		NaN	NaN	NaN	NaN	NaN	13:55:07	99	2	100	NaN	0	0	0	0	0	09/02/2021	0	0	0	1	1	1	1	0	2
SS01AH	0	0	10	13:21	2	NaN		NaN	NaN	NaN	NaN	NaN	13:55:17	99	2	100	NaN	0	0	0	0	0	09/02/2021	0	0	0	1	1	1	1	0	2
SS01AH	0	0	10	13:21	2	NaN		NaN	NaN	NaN	NaN	NaN	13:55:27	99	2	100	NaN	0	0	0	0	0	09/02/2021	0	0	0	1	1	1	1	0	2
SS01AH	0	0	10	13:21	2	NaN		NaN	NaN	NaN	NaN	NaN	13:55:37	100	2	100	NaN	0	0	0	0	0	09/02/2021	0	0	0	1	1	1	1	0	2
SS01AH	0	0	10	13:21	2	NaN		NaN	NaN	NaN	NaN	NaN	13:55:47	100	2	100	NaN	0	2	0	0.509886382728382	0	09/02/2021	0	0	0	1	1	1	1	0	2
SS01AH	0	0	10	13:21	2	NaN		NaN	NaN	NaN	NaN	NaN	13:55:58	100	2	100	NaN	0	0	0	0	0	09/02/2021	0	0	0	1	1	1	1	0	2
SS01AH	0	1	10	13:21	2	690.47619047619	sentiment	1	3	0.576861104404088	1	55	13:56:08	101	2	201	Zygo	0	3	1	1.25906207997332	1	09/02/2021	0	0	0	1	1	1	1	0	6
SS01AH	0	1	10	13:21	2	690.884353741497	devrige	2	4	0.489720693993149	2	56	13:56:19	101	2	202	Corr	0	0	0	0	0	09/02/2021	0	0	0	1	1	1	1	0	2
SS01AH	0	1	10	13:21	2	690.204081632653	revences	2	2	1.05904097331222	3	57	13:56:28	101	2	202	Corr	0	0	0	0	0	09/02/2021	0	0	0	1	1	1	1	0	2
SS01AH	0	1	10	13:21	2	690.430839002268	prière	1	1	0.24868161600898	4	58	13:56:38	102	2	201	Zygo	0	0	0	0	0	09/02/2021	0	0	0	1	1	1	1	0	2
SS01AH	0	1	10	13:21	2	689.84126984127	orgente	2	2	0.361207165144151	5	59	13:56:49	102	2	202	Corr	0	0	0	0	0	09/02/2021	0	0	0	1	1	1	1	0	2
SS01AH	0	1	10	13:21	2	690.113378684807	travail	1	1	0.00138440943555906	6	60	13:56:58	102	2	201	Zygo	0	0	0	0	0	09/02/2021	0	0	0	1	1	1	1	0	2
SS01AH	0	0	1	13:21	3	NaN		NaN	NaN	NaN	NaN	NaN	13:57:21	103	2	100	NaN	0	0	0	0	0	09/02/2021	0	0	0	1	1	1	1	0	2
SS01AH	0	0	1	13:21	3	NaN		NaN	NaN	NaN	NaN	NaN	13:57:31	103	2	100	NaN	0	0	0	0	0	09/02/2021	0	0	0	1	1	1	1	0	2
SS01AH	0	0	1	13:21	3	NaN		NaN	NaN	NaN	NaN	NaN	13:57:41	104	2	100	NaN	0	0	0	0	0	09/02/2021	0	0	0	1	1	1	1	0	2
SS01AH	0	0	1	13:21	3	NaN		NaN	NaN	NaN	NaN	NaN	13:57:51	104	2	100	NaN	1	0	0	3.02052881384407	0	09/02/2021	0	0	0	1	1	1	1	0	2
SS01AH	0	0	1	13:21	3	NaN		NaN	NaN	NaN	NaN	NaN	13:58:01	104	2	100	NaN	0	0	0	0	0	09/02/2021	0	0	0	1	1	1	1	0	2
SS01AH	0	0	1	13:21	3	NaN		NaN	NaN	NaN	NaN	NaN	13:58:11	105	2	100	NaN	0	3	0	3.240234375	1	09/02/2021	0	0	0	1	1	1	1	0	6
SS01AH	0	1	1	13:21	3	690.702947845805	service	1	3	1.48352939693723	1	1	13:58:21	105	2	201	Zygo	0	0	0	0	1	09/02/2021	0	0	0	1	1	1	1	0	6
SS01AH	0	1	1	13:21	3	690.975056689342	fidélité	1	2	0.689963808370521	2	2	13:58:31	105	2	201	Zygo	0	3	1	1.14407972110212	1	09/02/2021	0	0	0	1	1	1	1	0	6
SS01AH	0	1	1	13:21	3	690.612244897959	histoire	1	1	0.248516295891022	3	3	13:58:41	106	0	201	Zygo	0	3	1	1.02324323756739	0	09/02/2021	0	0	0	1	1	1	1	0	0
SS01AH	0	1	1	13:21	3	690.657596371882	fouetache	2	4	1.89251173145021	4	4	13:58:52	106	0	202	Corr	4	0	1	2.40537844422033	0	09/02/2021	0	0	0	1	1	1	1	0	0
SS01AH	0	1	1	13:21	3	690.884353741497	apploquit	2	3	0.343002312991302	5	5	13:59:02	106	0	202	Corr	0	3	0	1.3206747731856	0	09/02/2021	0	0	0	1	1	1	1	0	0
SS01AH	0	1	1	13:21	3	690.748299319728	rajuses	2	2	0.242605808540247	6	6	13:59:12	107	0	202	Corr	3	0	1	1.64698315692203	0	09/02/2021	0	0	0	1	1	1	1	0	0
SS01AH	0	0	2	13:21	3	NaN		NaN	NaN	NaN	NaN	NaN	13:59:23	107	0	100	NaN	0	0	0	0	0	09/02/2021	0	0	0	1	1	1	1	0	0
SS01AH	0	0	2	13:21	3	NaN		NaN	NaN	NaN	NaN	NaN	13:59:33	107	0	100	NaN	0	0	0	0	0	09/02/2021	0	0	0	1	1	1	1	0	0
SS01AH	0	0	2	13:21	3	NaN		NaN	NaN	NaN	NaN	NaN	13:59:42	108	0	100	NaN	0	0	0	0	0	09/02/2021	0	0	0	1	1	1	1	0	0
SS01AH	0	0	2	13:21	3	NaN		NaN	NaN	NaN	NaN	NaN	13:59:52	108	0	100	NaN	0	0	0	0	0	09/02/2021	0	0	0	1	1	1	1	0	0
SS01AH	0	0	2	13:21	3	NaN		NaN	NaN	NaN	NaN	NaN	14:00:02	108	0	100	NaN	0	0	0	0	0	09/02/2021	0	0	0	1	1	1	1	0	0
SS01AH	0	0	2	13:21	3	NaN		NaN	NaN	NaN	NaN	NaN	14:00:11	109	0	100	NaN	0	0	0	0	0	09/02/2021	0	0	0	1	1	1	1	0	0
SS01AH	0	1	2	13:21	3	690.15873015873	assistant	1	1	0.302766796317883	1	7	14:00:21	109	0	201	Zygo	0	3	1	2.55642536122332	0	09/02/2021	0	0	0	1	1	1	1	0	0
SS01AH	0	1	2	13:21	3	690.657596371882	discours	1	2	0.716715476155514	2	8	14:00:31	109	0	201	Zygo	0	3	1	1.19055044522838	0	09/02/2021	0	0	0	1	1	1	1	0	0
SS01AH	0	1	2	13:21	3	690.113378684807	hocalasse	2	2	0.757840028149076	3	9	14:00:42	110	0	202	Corr	3	0	1	1.38620421706992	0	09/02/2021	0	0	0	1	1	1	1	0	0
SS01AH	0	1	2	13:21	3	689.705215419501	sacire	2	2	0.486373840947635	4	10	14:00:53	110	0	202	Corr	3	0	1	1.53159652217755	0	09/02/2021	0	0	0	1	1	1	1	0	0
SS01AH	0	1	2	13:21	3	690.702947845805	devoir	1	3	1.27273100335151	5	11	14:01:04	111	0	201	Zygo	0	3	1	1.07302692372332	0	09/02/2021	0	0	0	1	1	1	1	0	0
SS01AH	0	1	2	13:21	3	690.068027210884	corutal	2	2	0.452488492795965	6	12	14:01:14	111	0	202	Corr	3	0	1	1.1558877268144	0	09/02/2021	0	0	0	1	1	1	1	0	0
SS01AH	0	0	3	13:21	3	NaN		NaN	NaN	NaN	NaN	NaN	14:01:24	111	0	100	NaN	0	0	0	0	0	09/02/2021	0	0	0	1	1	1	1	0	0
SS01AH	0	0	3	13:21	3	NaN		NaN	NaN	NaN	NaN	NaN	14:01:34	112	0	100	NaN	0	0	0	0	0	09/02/2021	0	0	0	1	1	1	1	0	0
SS01AH	0	0	3	13:21	3	NaN		NaN	NaN	NaN	NaN	NaN	14:01:44	112	0	100	NaN	0	0	0	0	0	09/02/2021	0	0	0	1	1	1	1	0	0
SS01AH	0	0	3	13:21	3	NaN		NaN	NaN	NaN	NaN	NaN	14:01:53	112	0	100	NaN	0	0	0	0	0	09/02/2021	0	0	0	1	1	1	1	0	0
SS01AH	0	0	3	13:21	3	NaN		NaN	NaN	NaN	NaN	NaN	14:02:03	112	0	100	NaN	0	0	0	0	0	09/02/2021	0	0	0	1	1	1	1	0	0
SS01AH	0	0	3	13:21	3	NaN		NaN	NaN	NaN	NaN	NaN	14:02:13	113	0	100	NaN	0	0	0	0	0	09/02/2021	0	0	0	1	1	1	1	0	0
SS01AH	0	1	3	13:21	3	690.430839002268	giroustée	2	2	0.267241730529349	1	13	14:02:23	113	0	202	Corr	3	0	1	1.63104313676058	0	09/02/2021	0	0	0	1	1	1	1	0	0
SS01AH	0	1	3	13:21	3	690.657596371882	exemple	1	2	0.427360421017511	2	14	14:02:34	114	0	201	Zygo	0	3	1	1.56489940356187	0	09/02/2021	0	0	0	1	1	1	1	0	0
SS01AH	0	1	3	13:21	3	690.113378684807	raconnant	2	2	0.288888113747817	3	15	14:02:44	114	0	202	Corr	0	0	0	0	0	09/02/2021	0	0	0	1	1	1	1	0	0
SS01AH	0	1	3	13:21	3	691.156462585034	sigime	2	4	0.436087212787243	4	16	14:02:54	114	0	202	Corr	4	0	1	1.52052881384407	0	09/02/2021	0	0	0	1	1	1	1	0	0
SS01AH	0	1	3	13:21	3	690.975056689342	répondre	1	1	0.433575753995683	5	17	14:03:04	115	0	201	Zygo	0	0	0	0	0	09/02/2021	0	0	0	1	1	1	1	0	0
SS01AH	0	1	3	13:21	3	690.47619047619	puissance	1	2	0.647447518917033	6	18	14:03:15	115	0	201	Zygo	0	3	1	1.43933761760763	0	09/02/2021	0	0	0	1	1	1	1	0	0
SS01AH	0	0	4	13:21	3	NaN		NaN	NaN	NaN	NaN	NaN	14:03:25	115	0	100	NaN	0	0	0	0	0	09/02/2021	0	0	0	1	1	1	1	0	0
SS01AH	0	0	4	13:21	3	NaN		NaN	NaN	NaN	NaN	NaN	14:03:35	116	0	100	NaN	0	0	0	0	0	09/02/2021	0	0	0	1	1	1	1	0	0
SS01AH	0	0	4	13:21	3	NaN		NaN	NaN	NaN	NaN	NaN	14:03:44	116	0	100	NaN	0	0	0	0	0	09/02/2021	0	0	0	1	1	1	1	0	0
SS01AH	0	0	4	13:21	3	NaN		NaN	NaN	NaN	NaN	NaN	14:03:54	116	0	100	NaN	0	0	0	0	0	09/02/2021	0	0	0	1	1	1	1	0	0
SS01AH	0	0	4	13:21	3	NaN		NaN	NaN	NaN	NaN	NaN	14:04:04	117	0	100	NaN	0	0	0	0	0	09/02/2021	0	0	0	1	1	1	1	0	0
SS01AH	0	0	4	13:21	3	NaN		NaN	NaN	NaN	NaN	NaN	14:04:14	117	0	100	NaN	0	0	0	0	0	09/02/2021	0	0	0	1	1	1	1	0	0
SS01AH	0	1	4	13:21	3	690.294784580499	regretter	1	1	0.309653082775185	1	19	14:04:24	117	0	201	Zygo	0	3	1	1.14481476814535	0	09/02/2021	0	0	0	1	1	1	1	0	0
SS01AH	0	1	4	13:21	3	690.657596371882	natrosée	2	4	0.908431413990911	2	20	14:04:34	118	0	202	Corr	3	0	1	1.81639049899195	0	09/02/2021	0	0	0	1	1	1	1	0	0
SS01AH	0	1	4	13:21	3	691.111111111111	superbe	1	1	0.288090532121714	3	21	14:04:44	118	0	201	Zygo	0	3	1	1.6666614163305	0	09/02/2021	0	0	0	1	1	1	1	0	0
SS01AH	0	1	4	13:21	3	690.975056689342	musical	1	2	0.851692611264298	4	22	14:04:55	118	0	201	Zygo	0	3	1	1.4084708921373	0	09/02/2021	0	0	0	1	1	1	1	0	0
SS01AH	0	1	4	13:21	3	690.92970521542	disphotés	2	2	0.269220002664952	5	23	14:05:04	119	0	202	Corr	3	0	1	1.2588520665322	0	09/02/2021	0	0	0	1	1	1	1	0	0
SS01AH	0	1	4	13:21	3	690.657596371882	balation	2	1	0.668853543087607	6	24	14:05:14	119	0	202	Corr	3	0	1	1.54856560819871	0	09/02/2021	0	0	0	1	1	1	1	0	0
SS01AH	0	0	5	13:21	3	NaN		NaN	NaN	NaN	NaN	NaN	14:05:37	120	0	100	NaN	0	0	0	0	0	09/02/2021	0	0	0	1	1	1	1	0	0
SS01AH	0	0	5	13:21	3	NaN		NaN	NaN	NaN	NaN	NaN	14:05:45	120	0	100	NaN	0	0	0	0	0	09/02/2021	0	0	0	1	1	1	1	0	0
SS01AH	0	0	5	13:21	3	NaN		NaN	NaN	NaN	NaN	NaN	14:05:53	120	0	100	NaN	0	0	0	0	0	09/02/2021	0	0	0	1	1	1	1	0	0
SS01AH	0	0	5	13:21	3	NaN		NaN	NaN	NaN	NaN	NaN	14:06:01	120	0	100	NaN	0	0	0	0	0	09/02/2021	0	0	0	1	1	1	1	0	0
SS01AH	0	0	5	13:21	3	NaN		NaN	NaN	NaN	NaN	NaN	14:06:09	121	0	100	NaN	0	0	0	0	0	09/02/2021	0	0	0	1	1	1	1	0	0
SS01AH	0	0	5	13:21	3	NaN		NaN	NaN	NaN	NaN	NaN	14:06:17	121	0	100	NaN	0	0	0	0	0	09/02/2021	0	0	0	1	1	1	1	0	0
SS01AH	0	1	5	13:21	3	690.92970521542	margerait	2	2	1.42248992616078	1	25	14:06:25	121	0	202	Corr	0	3	0	2.12418619791652	0	09/02/2021	0	0	0	1	1	1	1	0	0
SS01AH	0	1	5	13:21	3	688.571428571429	coupable	1	3	0.570478692621691	2	26	14:06:36	122	0	201	Zygo	0	3	1	1.16391024025552	0	09/02/2021	0	0	0	1	1	1	1	0	0
SS01AH	0	1	5	13:21	3	691.020408163265	équipage	1	4	0.518033229920547	3	27	14:06:47	122	0	201	Zygo	0	3	1	1.3555632560483	0	09/02/2021	0	0	0	1	1	1	1	0	0
SS01AH	0	1	5	13:21	3	690.340136054422	délançant	2	3	0.546579676214606	4	28	14:06:57	122	0	202	Corr	3	0	1	1.48053700436822	0	09/02/2021	0	0	0	1	1	1	1	0	0
SS01AH	0	1	5	13:21	3	690.294784580499	justice	1	1	0.179745471512433	5	29	14:07:07	123	0	201	Zygo	0	3	1	1.37658035114237	0	09/02/2021	0	0	0	1	1	1	1	0	0
SS01AH	0	1	5	13:21	3	689.977324263039	gratterie	2	2	0.669135525269667	6	30	14:07:17	123	0	202	Corr	0	3	0	1.59198063676058	0	09/02/2021	0	0	0	1	1	1	1	0	0
SS01AH	0	0	6	13:21	3	NaN		NaN	NaN	NaN	NaN	NaN	14:07:28	123	0	100	NaN	0	0	0	0	0	09/02/2021	0	0	0	1	1	1	1	0	0
SS01AH	0	0	6	13:21	3	NaN		NaN	NaN	NaN	NaN	NaN	14:07:37	124	0	100	NaN	0	0	0	0	0	09/02/2021	0	0	0	1	1	1	1	0	0
SS01AH	0	0	6	13:21	3	NaN		NaN	NaN	NaN	NaN	NaN	14:07:47	124	0	100	NaN	0	0	0	0	0	09/02/2021	0	0	0	1	1	1	1	0	0
SS01AH	0	0	6	13:21	3	NaN		NaN	NaN	NaN	NaN	NaN	14:07:56	124	0	100	NaN	0	3	0	1.27553238407245	0	09/02/2021	0	0	0	1	1	1	1	0	0
SS01AH	0	0	6	13:21	3	NaN		NaN	NaN	NaN	NaN	NaN	14:08:06	125	0	100	NaN	0	0	0	0	0	09/02/2021	0	0	0	1	1	1	1	0	0
SS01AH	0	0	6	13:21	3	NaN		NaN	NaN	NaN	NaN	NaN	14:08:15	125	0	100	NaN	0	0	0	0	0	09/02/2021	0	0	0	1	1	1	1	0	0
SS01AH	0	1	6	13:21	3	691.337868480726	récillant	2	3	0.771578305895673	1	31	14:08:25	125	0	202	Corr	3	0	1	2.05661437331992	0	09/02/2021	0	0	0	1	1	1	1	0	0
SS01AH	0	1	6	13:21	3	690.068027210884	chentoive	2	1	1.822994328395	2	32	14:08:35	126	0	202	Corr	3	0	1	1.49878717237925	0	09/02/2021	0	0	0	1	1	1	1	0	0
SS01AH	0	1	6	13:21	3	691.292517006803	macidions	2	3	0.68343190496671	3	33	14:08:45	126	0	202	Corr	3	0	1	2.2862588205644	0	09/02/2021	0	0	0	1	1	1	1	0	0
SS01AH	0	1	6	13:21	3	691.24716553288	difficile	1	3	0.616232501051854	4	34	14:08:54	126	0	201	Zygo	0	3	1	1.15109417002668	0	09/02/2021	0	0	0	1	1	1	1	0	0
SS01AH	0	1	6	13:21	3	690.294784580499	vérité	1	3	1.536932778341	5	35	14:09:04	127	0	201	Zygo	0	3	1	1.04960517473137	0	09/02/2021	0	0	0	1	1	1	1	0	0
SS01AH	0	1	6	13:21	3	690.521541950113	football	1	2	0.31862697537872	6	36	14:09:14	127	0	201	Zygo	0	3	1	2.05070249495975	0	09/02/2021	0	0	0	1	1	1	1	0	0
SS01AH	0	0	7	13:21	3	NaN		NaN	NaN	NaN	NaN	NaN	14:09:24	127	0	100	NaN	0	0	0	0	0	09/02/2021	0	0	0	1	1	1	1	0	0
SS01AH	0	0	7	13:21	3	NaN		NaN	NaN	NaN	NaN	NaN	14:09:35	128	0	100	NaN	0	0	0	0	0	09/02/2021	0	0	0	1	1	1	1	0	0
SS01AH	0	0	7	13:21	3	NaN		NaN	NaN	NaN	NaN	NaN	14:09:45	128	0	100	NaN	0	0	0	0	0	09/02/2021	0	0	0	1	1	1	1	0	0
SS01AH	0	0	7	13:21	3	NaN		NaN	NaN	NaN	NaN	NaN	14:09:56	128	0	100	NaN	0	0	0	0	0	09/02/2021	0	0	0	1	1	1	1	0	0
SS01AH	0	0	7	13:21	3	NaN		NaN	NaN	NaN	NaN	NaN	14:10:07	129	0	100	NaN	0	0	0	0	0	09/02/2021	0	0	0	1	1	1	1	0	0
SS01AH	0	0	7	13:21	3	NaN		NaN	NaN	NaN	NaN	NaN	14:10:17	129	0	100	NaN	0	0	0	0	0	09/02/2021	0	0	0	1	1	1	1	0	0
SS01AH	0	1	7	13:21	3	689.569160997732	produire	1	1	0.334124564018566	1	37	14:10:28	129	0	201	Zygo	0	3	1	1.03448420698942	0	09/02/2021	0	0	0	1	1	1	1	0	0
SS01AH	0	1	7	13:21	3	690.612244897959	pouvoir	1	2	0.649024215585086	2	38	14:10:39	130	0	201	Zygo	0	3	1	0.935924899193651	0	09/02/2021	0	0	0	1	1	1	1	0	0
SS01AH	0	1	7	13:21	3	690.249433106576	élotiale	2	2	0.271771619038191	3	39	14:10:50	130	0	202	Corr	3	0	1	1.36345451108855	0	09/02/2021	0	0	0	1	1	1	1	0	0
SS01AH	0	1	7	13:21	3	690.022675736961	vérission	2	2	0.404127081943443	4	40	14:10:59	130	0	202	Corr	4	0	1	1.55258736559153	0	09/02/2021	0	0	0	1	1	1	1	0	0
SS01AH	0	1	7	13:21	3	690.022675736961	réchir	2	3	0.787453434109921	5	41	14:11:09	131	0	202	Corr	3	0	1	1.69281859038983	0	09/02/2021	0	0	0	1	1	1	1	0	0
SS01AH	0	1	7	13:21	3	690.793650793651	provoquer	1	1	0.0990317341347691	6	42	14:11:19	131	0	201	Zygo	0	3	1	0.858183173723319	0	09/02/2021	0	0	0	1	1	1	1	0	0
SS01AH	0	0	8	13:21	3	NaN		NaN	NaN	NaN	NaN	NaN	14:11:30	131	0	100	NaN	0	0	0	0	0	09/02/2021	0	0	0	1	1	1	1	0	0
SS01AH	0	0	8	13:21	3	NaN		NaN	NaN	NaN	NaN	NaN	14:11:39	132	0	100	NaN	0	0	0	0	0	09/02/2021	0	0	0	1	1	1	1	0	0
SS01AH	0	0	8	13:21	3	NaN		NaN	NaN	NaN	NaN	NaN	14:11:48	132	0	100	NaN	0	0	0	0	0	09/02/2021	0	0	0	1	1	1	1	0	0
SS01AH	0	0	8	13:21	3	NaN		NaN	NaN	NaN	NaN	NaN	14:11:57	132	0	100	NaN	0	0	0	0	0	09/02/2021	0	0	0	1	1	1	1	0	0
SS01AH	0	0	8	13:21	3	NaN		NaN	NaN	NaN	NaN	NaN	14:12:06	133	0	100	NaN	0	0	0	0	0	09/02/2021	0	0	0	1	1	1	1	0	0
SS01AH	0	0	8	13:21	3	NaN		NaN	NaN	NaN	NaN	NaN	14:12:15	133	0	100	NaN	0	0	0	0	0	09/02/2021	0	0	0	1	1	1	1	0	0
SS01AH	0	1	8	13:21	3	690.612244897959	balcieras	2	2	0.188727864617249	1	43	14:12:24	133	0	202	Corr	0	0	0	0	0	09/02/2021	0	0	0	1	1	1	1	0	0
SS01AH	0	1	8	13:21	3	692.244897959184	déplacer	1	1	0.194982182641979	2	44	14:12:35	134	0	201	Zygo	3	0	0	1.24798912130382	0	09/02/2021	0	0	0	1	1	1	1	0	0
SS01AH	0	1	8	13:21	3	690.47619047619	travers	1	1	0.524974036816275	3	45	14:12:46	134	0	201	Zygo	0	4	1	1.54762579805129	0	09/02/2021	0	0	0	1	1	1	1	0	0
SS01AH	0	1	8	13:21	3	690.748299319728	prévisses	2	2	0.472538247122429	4	46	14:12:57	134	0	202	Corr	3	0	1	1.23250588037627	0	09/02/2021	0	0	0	1	1	1	1	0	0
SS01AH	0	1	8	13:21	3	690.249433106576	amasiné	2	2	0.304770863091107	5	47	14:13:07	135	0	202	Corr	3	0	1	1.2401083669356	0	09/02/2021	0	0	0	1	1	1	1	0	0
SS01AH	0	1	8	13:21	3	689.251700680272	aperçu	1	3	1.93765233119484	6	48	14:13:18	135	0	201	Zygo	0	3	1	2.27749600974448	0	09/02/2021	0	0	0	1	1	1	1	0	0
SS01AH	0	0	9	13:21	3	NaN		NaN	NaN	NaN	NaN	NaN	14:13:29	135	0	100	NaN	0	0	0	0	0	09/02/2021	0	0	0	1	1	1	1	0	0
SS01AH	0	0	9	13:21	3	NaN		NaN	NaN	NaN	NaN	NaN	14:13:39	136	0	100	NaN	0	0	0	0	0	09/02/2021	0	0	0	1	1	1	1	0	0
SS01AH	0	0	9	13:21	3	NaN		NaN	NaN	NaN	NaN	NaN	14:13:49	136	0	100	NaN	0	0	0	0	0	09/02/2021	0	0	0	1	1	1	1	0	0
SS01AH	0	0	9	13:21	3	NaN		NaN	NaN	NaN	NaN	NaN	14:13:59	136	0	100	NaN	0	0	0	0	0	09/02/2021	0	0	0	1	1	1	1	0	0
SS01AH	0	0	9	13:21	3	NaN		NaN	NaN	NaN	NaN	NaN	14:14:09	137	0	100	NaN	0	0	0	0	0	09/02/2021	0	0	0	1	1	1	1	0	0
SS01AH	0	0	9	13:21	3	NaN		NaN	NaN	NaN	NaN	NaN	14:14:19	137	0	100	NaN	0	2	0	1.04088436659913	0	09/02/2021	0	0	0	1	1	1	1	0	0
SS01AH	0	1	9	13:21	3	690.793650793651	fromage	1	1	0.0826867333380505	1	49	14:14:30	137	0	201	Zygo	0	3	1	1.0491588961695	0	09/02/2021	0	0	0	1	1	1	1	0	0
SS01AH	0	1	9	13:21	3	691.156462585034	frussades	2	2	0.315461270976812	2	50	14:14:40	138	0	202	Corr	3	0	1	1.2005890877017	0	09/02/2021	0	0	0	1	1	1	1	0	0
SS01AH	0	1	9	13:21	3	690.748299319728	intention	1	1	0.292777826456586	3	51	14:14:51	138	0	201	Zygo	4	0	0	2.338205645161	0	09/02/2021	0	0	0	1	1	1	1	0	0
SS01AH	0	1	9	13:21	3	690.92970521542	ouverture	1	2	0.870404269255232	4	52	14:15:01	138	0	201	Zygo	0	3	1	2.00770749327967	0	09/02/2021	0	0	0	1	1	1	1	0	0
SS01AH	0	1	9	13:21	3	689.387755102041	moussir	2	2	0.543118212983245	5	53	14:15:11	139	0	202	Corr	0	3	0	1.3709519909271	0	09/02/2021	0	0	0	1	1	1	1	0	0
SS01AH	0	1	9	13:21	3	690.204081632653	sustiler	2	2	0.467410099110566	6	54	14:15:20	139	0	202	Corr	3	0	1	1.33680905577967	0	09/02/2021	0	0	0	1	1	1	1	0	0
SS01AH	0	0	10	13:21	3	NaN		NaN	NaN	NaN	NaN	NaN	14:15:30	139	0	100	NaN	0	0	0	0	0	09/02/2021	0	0	0	1	1	1	1	0	0
SS01AH	0	0	10	13:21	3	NaN		NaN	NaN	NaN	NaN	NaN	14:15:40	140	0	100	NaN	0	0	0	0	0	09/02/2021	0	0	0	1	1	1	1	0	0
SS01AH	0	0	10	13:21	3	NaN		NaN	NaN	NaN	NaN	NaN	14:15:50	140	0	100	NaN	0	0	0	0	0	09/02/2021	0	0	0	1	1	1	1	0	0
SS01AH	0	0	10	13:21	3	NaN		NaN	NaN	NaN	NaN	NaN	14:15:59	140	0	100	NaN	0	0	0	0	0	09/02/2021	0	0	0	1	1	1	1	0	0
SS01AH	0	0	10	13:21	3	NaN		NaN	NaN	NaN	NaN	NaN	14:16:09	141	0	100	NaN	0	0	0	0	0	09/02/2021	0	0	0	1	1	1	1	0	0
SS01AH	0	0	10	13:21	3	NaN		NaN	NaN	NaN	NaN	NaN	14:16:19	141	0	100	NaN	0	0	0	0	0	09/02/2021	0	0	0	1	1	1	1	0	0
SS01AH	0	1	10	13:21	3	690.022675736961	remoignes	2	3	0.449201143288519	1	55	14:16:29	141	0	202	Corr	3	0	1	1.5607673891127	0	09/02/2021	0	0	0	1	1	1	1	0	0
SS01AH	0	1	10	13:21	3	690.249433106576	séparer	1	4	1.53424280896434	2	56	14:16:40	142	0	201	Zygo	0	3	1	1.22365906418054	0	09/02/2021	0	0	0	1	1	1	1	0	0
SS01AH	0	1	10	13:21	3	690.385487528345	politesse	1	1	0.272237681085244	3	57	14:16:50	142	0	201	Zygo	0	3	1	1.26013314852116	0	09/02/2021	0	0	0	1	1	1	1	0	0
SS01AH	0	1	10	13:21	3	689.977324263039	revanité	2	3	0.646603037981549	4	58	14:17:01	142	0	202	Corr	3	0	1	1.3704479586695	0	09/02/2021	0	0	0	1	1	1	1	0	0
SS01AH	0	1	10	13:21	3	690.521541950113	cuberle	2	4	0.731290027499199	5	59	14:17:11	143	0	202	Corr	3	0	1	1.97427335349494	0	09/02/2021	0	0	0	1	1	1	1	0	0
SS01AH	0	1	10	13:21	3	690.204081632653	solution	1	2	0.781155147968093	6	60	14:17:22	143	0	201	Zygo	0	3	1	1.3870967741932	0	09/02/2021	0	0	0	1	1	1	1	0	0
SS01AH	0	0	1	13:21	4	NaN		NaN	NaN	NaN	NaN	NaN	14:17:43	144	0	100	NaN	0	0	0	0	0	09/02/2021	0	0	0	1	1	1	1	0	0
SS01AH	0	0	1	13:21	4	NaN		NaN	NaN	NaN	NaN	NaN	14:17:53	144	0	100	NaN	0	0	0	0	0	09/02/2021	0	0	0	1	1	1	1	0	0
SS01AH	0	0	1	13:21	4	NaN		NaN	NaN	NaN	NaN	NaN	14:18:03	144	0	100	NaN	0	0	0	0	0	09/02/2021	0	0	0	1	1	1	1	0	0
SS01AH	0	0	1	13:21	4	NaN		NaN	NaN	NaN	NaN	NaN	14:18:13	145	0	100	NaN	0	0	0	0	0	09/02/2021	0	0	0	1	1	1	1	0	0
SS01AH	0	0	1	13:21	4	NaN		NaN	NaN	NaN	NaN	NaN	14:18:23	145	0	100	NaN	0	0	0	0	0	09/02/2021	0	0	0	1	1	1	1	0	0
SS01AH	0	0	1	13:21	4	NaN		NaN	NaN	NaN	NaN	NaN	14:18:33	145	0	100	NaN	0	0	0	0	0	09/02/2021	0	0	0	1	1	1	1	0	0
SS01AH	0	1	1	13:21	4	690.068027210884	grimpides	2	2	0.994937804178335	1	1	14:18:43	146	0	202	Corr	3	0	1	1.8707944808466	0	09/02/2021	0	0	0	1	1	1	1	0	0
SS01AH	0	1	1	13:21	4	689.931972789116	province	1	2	0.914459442778025	2	2	14:18:54	146	0	201	Zygo	0	3	1	1.3271641885085	0	09/02/2021	0	0	0	1	1	1	1	0	0
SS01AH	0	1	1	13:21	4	690.884353741497	respire	1	1	0.299184860428795	3	3	14:19:03	146	0	201	Zygo	0	3	1	1.66867229502714	0	09/02/2021	0	0	0	1	1	1	1	0	0
SS01AH	0	1	1	13:21	4	690.430839002268	bisceâtre	2	2	0.24109037409653	4	4	14:19:13	147	0	202	Corr	3	0	1	1.91057627688133	0	09/02/2021	0	0	0	1	1	1	1	0	0
SS01AH	0	1	1	13:21	4	690.612244897959	donsiner	2	2	0.247392763965763	5	5	14:19:23	147	0	202	Corr	3	0	1	2.30523353494664	0	09/02/2021	0	0	0	1	1	1	1	0	0
SS01AH	0	1	1	13:21	4	690.47619047619	écriture	1	3	1.65407146225334	6	6	14:19:33	147	0	201	Zygo	0	3	1	1.4152595766127	0	09/02/2021	0	0	0	1	1	1	1	0	0
SS01AH	0	0	2	13:21	4	NaN		NaN	NaN	NaN	NaN	NaN	14:19:42	148	0	100	NaN	0	0	0	0	0	09/02/2021	0	0	0	1	1	1	1	0	0
SS01AH	0	0	2	13:21	4	NaN		NaN	NaN	NaN	NaN	NaN	14:19:53	148	0	100	NaN	0	0	0	0	0	09/02/2021	0	0	0	1	1	1	1	0	0
SS01AH	0	0	2	13:21	4	NaN		NaN	NaN	NaN	NaN	NaN	14:20:03	148	0	100	NaN	0	0	0	0	0	09/02/2021	0	0	0	1	1	1	1	0	0
SS01AH	0	0	2	13:21	4	NaN		NaN	NaN	NaN	NaN	NaN	14:20:13	149	1	100	NaN	0	0	0	0	0	09/02/2021	0	0	0	1	1	1	1	0	1
SS01AH	0	0	2	13:21	4	NaN		NaN	NaN	NaN	NaN	NaN	14:20:23	149	1	100	NaN	0	0	0	0	0	09/02/2021	0	0	0	1	1	1	1	0	1
SS01AH	0	0	2	13:21	4	NaN		NaN	NaN	NaN	NaN	NaN	14:20:33	149	1	100	NaN	0	0	0	0	0	09/02/2021	0	0	0	1	1	1	1	0	1
SS01AH	0	1	2	13:21	4	690.521541950113	relévien	2	2	0.337739915674319	1	7	14:20:43	150	0	202	Corr	3	0	1	2.04730552755336	0	09/02/2021	0	0	0	1	1	1	1	0	0
SS01AH	0	1	2	13:21	4	690.15873015873	attrubine	2	2	0.256981037731748	2	8	14:20:54	150	0	202	Corr	3	0	1	1.62510500672033	0	09/02/2021	0	0	0	1	1	1	1	0	0
SS01AH	0	1	2	13:21	4	690.748299319728	pratique	1	3	0.325648976722732	3	9	14:21:04	151	0	201	Zygo	0	3	1	0.889564432123734	0	09/02/2021	0	0	0	1	1	1	1	0	0
SS01AH	0	1	2	13:21	4	690.15873015873	répotion	2	2	0.36864012182923	4	10	14:21:14	151	0	202	Corr	5	0	1	1.49723832325253	0	09/02/2021	0	0	0	1	1	1	1	0	0
SS01AH	0	1	2	13:21	4	688.526077097506	affection	1	2	0.669167182320962	5	11	14:21:25	151	0	201	Zygo	0	3	1	0.918378276209296	0	09/02/2021	0	0	0	1	1	1	1	0	0
SS01AH	0	1	2	13:21	4	690.022675736961	déclara	1	1	0.398363741172943	6	12	14:21:36	152	0	201	Zygo	0	3	1	1.2355090725805	0	09/02/2021	0	0	0	1	1	1	1	0	0
SS01AH	0	0	3	13:21	4	NaN		NaN	NaN	NaN	NaN	NaN	14:21:45	152	0	100	NaN	0	0	0	0	0	09/02/2021	0	0	0	1	1	1	1	0	1
SS01AH	0	0	3	13:21	4	NaN		NaN	NaN	NaN	NaN	NaN	14:21:55	152	0	100	NaN	0	0	0	0	0	09/02/2021	0	0	0	1	1	1	1	0	0
SS01AH	0	0	3	13:21	4	NaN		NaN	NaN	NaN	NaN	NaN	14:22:04	153	0	100	NaN	0	0	0	0	0	09/02/2021	0	0	0	1	1	1	1	0	0
SS01AH	0	0	3	13:21	4	NaN		NaN	NaN	NaN	NaN	NaN	14:22:14	153	0	100	NaN	0	0	0	0	0	09/02/2021	0	0	0	1	1	1	1	0	0
SS01AH	0	0	3	13:21	4	NaN		NaN	NaN	NaN	NaN	NaN	14:22:23	153	0	100	NaN	0	0	0	0	0	09/02/2021	0	0	0	1	1	1	1	0	0
SS01AH	0	0	3	13:21	4	NaN		NaN	NaN	NaN	NaN	NaN	14:22:33	153	0	100	NaN	0	0	0	0	0	09/02/2021	0	0	0	1	1	1	1	0	0
SS01AH	0	1	3	13:21	4	690.521541950113	découvre	1	1	0.344489021605114	1	13	14:22:43	154	0	201	Zygo	3	0	0	1.79061134912627	0	09/02/2021	0	0	0	1	1	1	1	0	0
SS01AH	0	1	3	13:21	4	690.15873015873	velotive	2	4	0.395800106867682	2	14	14:22:53	154	0	202	Corr	0	0	0	0	0	09/02/2021	0	0	0	1	1	1	1	0	0
SS01AH	0	1	3	13:21	4	688.1179138322	caresser	1	4	0.63617966309539	3	15	14:23:04	155	0	201	Zygo	0	3	1	1.17799164146527	0	09/02/2021	0	0	0	1	1	1	1	0	0
SS01AH	0	1	3	13:21	4	690.92970521542	membrelle	2	4	0.610522801434854	4	16	14:23:14	155	0	202	Corr	3	0	1	1.36634744623643	0	09/02/2021	0	0	0	1	1	1	1	0	0
SS01AH	0	1	3	13:21	4	690.15873015873	récemment	1	2	1.1323903442244	5	17	14:23:24	155	0	201	Zygo	0	3	1	1.5748645413305	0	09/02/2021	0	0	0	1	1	1	1	0	0
SS01AH	0	1	3	13:21	4	690.294784580499	dornivant	2	4	0.693669148138724	6	18	14:23:34	156	0	202	Corr	4	0	1	2.2117565524195	0	09/02/2021	0	0	0	1	1	1	1	0	0
SS01AH	0	0	4	13:21	4	NaN		NaN	NaN	NaN	NaN	NaN	14:23:44	156	0	100	NaN	0	0	0	0	0	09/02/2021	0	0	0	1	1	1	1	0	0
SS01AH	0	0	4	13:21	4	NaN		NaN	NaN	NaN	NaN	NaN	14:23:54	156	0	100	NaN	0	0	0	0	0	09/02/2021	0	0	0	1	1	1	1	0	0
SS01AH	0	0	4	13:21	4	NaN		NaN	NaN	NaN	NaN	NaN	14:24:05	157	0	100	NaN	0	0	0	0	0	09/02/2021	0	0	0	1	1	1	1	0	0
SS01AH	0	0	4	13:21	4	NaN		NaN	NaN	NaN	NaN	NaN	14:24:15	157	0	100	NaN	0	3	0	1.70354502688133	0	09/02/2021	0	0	0	1	1	1	1	0	0
SS01AH	0	0	4	13:21	4	NaN		NaN	NaN	NaN	NaN	NaN	14:24:25	157	0	100	NaN	0	0	0	0	0	09/02/2021	0	0	0	1	1	1	1	0	0
SS01AH	0	0	4	13:21	4	NaN		NaN	NaN	NaN	NaN	NaN	14:24:35	158	0	100	NaN	0	0	0	0	0	09/02/2021	0	0	0	1	1	1	1	0	0
SS01AH	0	1	4	13:21	4	690.521541950113	bégénuer	2	4	0.648681850492721	1	19	14:24:46	158	0	202	Corr	3	0	1	2.5458826864915	0	09/02/2021	0	0	0	1	1	1	1	0	0
SS01AH	0	1	4	13:21	4	687.936507936508	déranger	1	1	0.360348028159933	2	20	14:24:55	158	0	201	Zygo	0	3	1	4.09032678091353	0	09/02/2021	0	0	0	1	1	1	1	0	0
SS01AH	0	1	4	13:21	4	688.299319727891	commencer	1	3	0.631242922972888	3	21	14:25:05	159	0	201	Zygo	0	2	1	0.954400831653402	0	09/02/2021	0	0	0	1	1	1	1	0	0
SS01AH	0	1	4	13:21	4	690.340136054422	voyageur	1	2	2.23175213238574	4	22	14:25:16	159	0	201	Zygo	0	4	1	1.68820354502714	0	09/02/2021	0	0	0	1	1	1	1	0	0
SS01AH	0	1	4	13:21	4	690.294784580499	réclande	2	4	0.328810870560119	5	23	14:25:26	159	0	202	Corr	4	0	1	1.3400642641127	0	09/02/2021	0	0	0	1	1	1	1	0	0
SS01AH	0	1	4	13:21	4	690.022675736961	rismines	2	2	0.458357063878793	6	24	14:25:36	160	0	202	Corr	4	0	1	1.4151808215729	0	09/02/2021	0	0	0	1	1	1	1	0	0
SS01AH	0	0	5	13:21	4	NaN		NaN	NaN	NaN	NaN	NaN	14:25:57	160	0	100	NaN	0	0	0	0	0	09/02/2021	0	0	0	1	1	1	1	0	0
SS01AH	0	0	5	13:21	4	NaN		NaN	NaN	NaN	NaN	NaN	14:26:05	161	0	100	NaN	0	0	0	0	0	09/02/2021	0	0	0	1	1	1	1	0	0
SS01AH	0	0	5	13:21	4	NaN		NaN	NaN	NaN	NaN	NaN	14:26:13	161	0	100	NaN	0	0	0	0	0	09/02/2021	0	0	0	1	1	1	1	0	0
SS01AH	0	0	5	13:21	4	NaN		NaN	NaN	NaN	NaN	NaN	14:26:21	161	0	100	NaN	0	0	0	0	0	09/02/2021	0	0	0	1	1	1	1	0	0
SS01AH	0	0	5	13:21	4	NaN		NaN	NaN	NaN	NaN	NaN	14:26:29	161	0	100	NaN	0	0	0	0	0	09/02/2021	0	0	0	1	1	1	1	0	0
SS01AH	0	0	5	13:21	4	NaN		NaN	NaN	NaN	NaN	NaN	14:26:36	162	0	100	NaN	0	0	0	0	0	09/02/2021	0	0	0	1	1	1	1	0	0
SS01AH	0	1	5	13:21	4	690.022675736961	vanité	1	3	0.478211013542023	1	25	14:26:44	162	0	201	Zygo	0	3	1	2.4699313256051	0	09/02/2021	0	0	0	1	1	1	1	0	0
SS01AH	0	1	5	13:21	4	690.884353741497	forcément	1	3	0.563854749285383	2	26	14:26:54	162	0	201	Zygo	0	3	1	1.9815083165322	0	09/02/2021	0	0	0	1	1	1	1	0	0
SS01AH	0	1	5	13:21	4	690.657596371882	déromniez	2	4	0.558998324209824	3	27	14:27:05	163	0	202	Corr	0	3	0	3.72667800739237	0	09/02/2021	0	0	0	1	1	1	1	0	0
SS01AH	0	1	5	13:21	4	690.47619047619	disposer	1	3	0.603847561957082	4	28	14:27:15	163	0	201	Zygo	0	3	1	1.083669354839	0	09/02/2021	0	0	0	1	1	1	1	0	0
SS01AH	0	1	5	13:21	4	690.430839002268	avaloquer	2	2	0.309613511461066	5	29	14:27:26	163	0	202	Corr	0	0	0	0	0	09/02/2021	0	0	0	1	1	1	1	0	0
SS01AH	0	1	5	13:21	4	689.84126984127	anoreur	2	4	1.0892400345474	6	30	14:27:37	164	0	202	Corr	0	0	0	0	0	09/02/2021	0	0	0	1	1	1	1	0	0
SS01AH	0	0	6	13:21	4	NaN		NaN	NaN	NaN	NaN	NaN	14:27:47	164	0	100	NaN	0	0	0	0	0	09/02/2021	0	0	0	1	1	1	1	0	0
SS01AH	0	0	6	13:21	4	NaN		NaN	NaN	NaN	NaN	NaN	14:27:57	164	0	100	NaN	0	0	0	0	0	09/02/2021	0	0	0	1	1	1	1	0	0
SS01AH	0	0	6	13:21	4	NaN		NaN	NaN	NaN	NaN	NaN	14:28:07	165	0	100	NaN	0	0	0	0	0	09/02/2021	0	0	0	1	1	1	1	0	0
SS01AH	0	0	6	13:21	4	NaN		NaN	NaN	NaN	NaN	NaN	14:28:17	165	0	100	NaN	0	0	0	0	0	09/02/2021	0	0	0	1	1	1	1	0	0
SS01AH	0	0	6	13:21	4	NaN		NaN	NaN	NaN	NaN	NaN	14:28:26	165	0	100	NaN	0	0	0	0	0	09/02/2021	0	0	0	1	1	1	1	0	0
SS01AH	0	0	6	13:21	4	NaN		NaN	NaN	NaN	NaN	NaN	14:28:36	166	0	100	NaN	0	0	0	0	0	09/02/2021	0	0	0	1	1	1	1	0	0
SS01AH	0	1	6	13:21	4	693.015873015873	comptoir	1	4	0.353289679827867	1	31	14:28:46	166	0	201	Zygo	0	0	0	0	0	09/02/2021	0	0	0	1	1	1	1	0	0
SS01AH	0	1	6	13:21	4	690.204081632653	soixante	1	1	0.177276222064393	2	32	14:28:57	166	0	201	Zygo	0	3	1	2.5586410030246	0	09/02/2021	0	0	0	1	1	1	1	0	0
SS01AH	0	1	6	13:21	4	690.566893424036	visible	1	1	0.250578693696298	3	33	14:29:06	167	0	201	Zygo	0	3	1	1.08898269489237	0	09/02/2021	0	0	0	1	1	1	1	0	0
SS01AH	0	1	6	13:21	4	690.204081632653	voliteur	2	2	0.258610789227532	4	34	14:29:17	167	0	202	Corr	3	0	1	2.14066700268813	0	09/02/2021	0	0	0	1	1	1	1	0	0
SS01AH	0	1	6	13:21	4	690.385487528345	cormage	2	2	0.148806573415641	5	35	14:29:28	167	0	202	Corr	3	0	1	3.13989520329324	0	09/02/2021	0	0	0	1	1	1	1	0	0
SS01AH	0	1	6	13:21	4	689.977324263039	cliqueils	2	4	0.504329247341957	6	36	14:29:39	168	0	202	Corr	4	0	1	1.2826045866932	0	09/02/2021	0	0	0	1	1	1	1	0	0
SS01AH	0	0	7	13:21	4	NaN		NaN	NaN	NaN	NaN	NaN	14:29:48	168	0	100	NaN	0	0	0	0	0	09/02/2021	0	0	0	1	1	1	1	0	0
SS01AH	0	0	7	13:21	4	NaN		NaN	NaN	NaN	NaN	NaN	14:29:58	168	0	100	NaN	0	0	0	0	0	09/02/2021	0	0	0	1	1	1	1	0	0
SS01AH	0	0	7	13:21	4	NaN		NaN	NaN	NaN	NaN	NaN	14:30:08	169	0	100	NaN	0	0	0	0	0	09/02/2021	0	0	0	1	1	1	1	0	0
SS01AH	0	0	7	13:21	4	NaN		NaN	NaN	NaN	NaN	NaN	14:30:18	169	0	100	NaN	0	0	0	0	0	09/02/2021	0	0	0	1	1	1	1	0	0
SS01AH	0	0	7	13:21	4	NaN		NaN	NaN	NaN	NaN	NaN	14:30:28	169	0	100	NaN	0	0	0	0	0	09/02/2021	0	0	0	1	1	1	1	0	0
SS01AH	0	0	7	13:21	4	NaN		NaN	NaN	NaN	NaN	NaN	14:30:38	170	0	100	NaN	0	0	0	0	0	09/02/2021	0	0	0	1	1	1	1	0	0
SS01AH	0	1	7	13:21	4	690.612244897959	regarde	1	2	1.22166701889364	1	37	14:30:48	170	0	201	Zygo	0	3	1	1.3768743699593	0	09/02/2021	0	0	0	1	1	1	1	0	0
SS01AH	0	1	7	13:21	4	690.022675736961	soulence	2	3	2.72109557993826	2	38	14:30:58	170	0	202	Corr	4	0	1	1.6599672379034	0	09/02/2021	0	0	0	1	1	1	1	0	0
SS01AH	0	1	7	13:21	4	690.068027210884	semblable	1	3	2.5653865984641	3	39	14:31:08	171	0	201	Zygo	0	3	1	0.948352444556804	0	09/02/2021	0	0	0	1	1	1	1	0	0
SS01AH	0	1	7	13:21	4	690.975056689342	contondre	2	2	0.204761864297325	4	40	14:31:18	171	0	202	Corr	3	0	1	2.3247857862907	0	09/02/2021	0	0	0	1	1	1	1	0	0
SS01AH	0	1	7	13:21	4	690.839002267574	désignels	2	4	0.525761652359506	5	41	14:31:27	171	0	202	Corr	3	0	1	2.1091544858873	0	09/02/2021	0	0	0	1	1	1	1	0	0
SS01AH	0	1	7	13:21	4	690.340136054422	classique	1	2	1.72206405102042	6	42	14:31:37	172	0	201	Zygo	0	3	1	2.6508001512093	0	09/02/2021	0	0	0	1	1	1	1	0	0
SS01AH	0	0	8	13:21	4	NaN		NaN	NaN	NaN	NaN	NaN	14:31:46	172	0	100	NaN	0	0	0	0	0	09/02/2021	0	0	0	1	1	1	1	0	0
SS01AH	0	0	8	13:21	4	NaN		NaN	NaN	NaN	NaN	NaN	14:31:57	172	0	100	NaN	0	0	0	0	0	09/02/2021	0	0	0	1	1	1	1	0	0
SS01AH	0	0	8	13:21	4	NaN		NaN	NaN	NaN	NaN	NaN	14:32:07	173	0	100	NaN	0	0	0	0	0	09/02/2021	0	0	0	1	1	1	1	0	0
SS01AH	0	0	8	13:21	4	NaN		NaN	NaN	NaN	NaN	NaN	14:32:17	173	0	100	NaN	0	0	0	0	0	09/02/2021	0	0	0	1	1	1	1	0	0
SS01AH	0	0	8	13:21	4	NaN		NaN	NaN	NaN	NaN	NaN	14:32:28	173	0	100	NaN	0	0	0	0	0	09/02/2021	0	0	0	1	1	1	1	0	0
SS01AH	0	0	8	13:21	4	NaN		NaN	NaN	NaN	NaN	NaN	14:32:38	174	0	100	NaN	0	0	0	0	0	09/02/2021	0	0	0	1	1	1	1	0	0
SS01AH	0	1	8	13:21	4	690.022675736961	décida	1	1	0.72722561476985	1	43	14:32:48	174	0	201	Zygo	0	3	1	1.44409442204324	0	09/02/2021	0	0	0	1	1	1	1	0	0
SS01AH	0	1	8	13:21	4	690.068027210884	malgré	1	1	0.227696806425229	2	44	14:32:58	174	0	201	Zygo	0	3	1	2.86893061155934	0	09/02/2021	0	0	0	1	1	1	1	0	0
SS01AH	0	1	8	13:21	4	690.022675736961	arravante	2	4	0.527540895476704	3	45	14:33:08	175	0	202	Corr	4	0	1	2.14669438844066	0	09/02/2021	0	0	0	1	1	1	1	0	0
SS01AH	0	1	8	13:21	4	690.975056689342	affichils	2	2	0.337978516006842	4	46	14:33:18	175	0	202	Corr	3	0	1	1.72140667002714	0	09/02/2021	0	0	0	1	1	1	1	0	0
SS01AH	0	1	8	13:21	4	690.204081632653	minimum	1	1	0.635062579822261	5	47	14:33:28	175	0	201	Zygo	0	3	1	2.4566374747983	0	09/02/2021	0	0	0	1	1	1	1	0	0
SS01AH	0	1	8	13:21	4	690.430839002268	frégatit	2	2	0.248480535170529	6	48	14:33:38	176	0	202	Corr	3	0	1	1.6909652217746	0	09/02/2021	0	0	0	1	1	1	1	0	0
SS01AH	0	0	9	13:21	4	NaN		NaN	NaN	NaN	NaN	NaN	14:33:47	176	0	100	NaN	0	0	0	0	0	09/02/2021	0	0	0	1	1	1	1	0	0
SS01AH	0	0	9	13:21	4	NaN		NaN	NaN	NaN	NaN	NaN	14:33:57	176	0	100	NaN	0	0	0	0	0	09/02/2021	0	0	0	1	1	1	1	0	0
SS01AH	0	0	9	13:21	4	NaN		NaN	NaN	NaN	NaN	NaN	14:34:07	177	0	100	NaN	0	0	0	0	0	09/02/2021	0	0	0	1	1	1	1	0	0
SS01AH	0	0	9	13:21	4	NaN		NaN	NaN	NaN	NaN	NaN	14:34:17	177	0	100	NaN	0	0	0	0	0	09/02/2021	0	0	0	1	1	1	1	0	0
SS01AH	0	0	9	13:21	4	NaN		NaN	NaN	NaN	NaN	NaN	14:34:27	177	0	100	NaN	0	0	0	0	0	09/02/2021	0	0	0	1	1	1	1	0	0
SS01AH	0	0	9	13:21	4	NaN		NaN	NaN	NaN	NaN	NaN	14:34:36	178	0	100	NaN	0	0	0	0	0	09/02/2021	0	0	0	1	1	1	1	0	0
SS01AH	0	1	9	13:21	4	690.612244897959	remettre	1	1	0.759683464741101	1	49	14:34:46	178	0	201	Zygo	0	3	1	3.42586525537627	0	09/02/2021	0	0	0	1	1	1	1	0	0
SS01AH	0	1	9	13:21	4	691.020408163265	première	1	3	1.56447557909996	2	50	14:34:56	178	0	201	Zygo	0	3	1	1.5983335433466	0	09/02/2021	0	0	0	1	1	1	1	0	0
SS01AH	0	1	9	13:21	4	690.975056689342	ramentes	2	2	0.279820422496414	3	51	14:35:05	179	0	202	Corr	3	0	1	2.01160324260763	0	09/02/2021	0	0	0	1	1	1	1	0	0
SS01AH	0	1	9	13:21	4	690.612244897959	dravassa	2	1	0.356876891892171	4	52	14:35:16	179	0	202	Corr	3	0	1	1.35242355510763	0	09/02/2021	0	0	0	1	1	1	1	0	0
SS01AH	0	1	9	13:21	4	690.975056689342	conqueil	2	2	0.316584216663614	5	53	14:35:27	179	0	202	Corr	3	0	1	3.45391780073896	0	09/02/2021	0	0	0	1	1	1	1	0	0
SS01AH	0	1	9	13:21	4	690.839002267574	liberté	1	1	0.176176139793824	6	54	14:35:38	180	0	201	Zygo	0	3	1	1.4356886340729	0	09/02/2021	0	0	0	1	1	1	1	0	0
SS01AH	0	0	10	13:21	4	NaN		NaN	NaN	NaN	NaN	NaN	14:35:48	180	0	100	NaN	0	0	0	0	0	09/02/2021	0	0	0	1	1	1	1	0	0
SS01AH	0	0	10	13:21	4	NaN		NaN	NaN	NaN	NaN	NaN	14:35:58	180	0	100	NaN	0	0	0	0	0	09/02/2021	0	0	0	1	1	1	1	0	0
SS01AH	0	0	10	13:21	4	NaN		NaN	NaN	NaN	NaN	NaN	14:36:08	181	0	100	NaN	0	0	0	0	0	09/02/2021	0	0	0	1	1	1	1	0	0
SS01AH	0	0	10	13:21	4	NaN		NaN	NaN	NaN	NaN	NaN	14:36:18	181	0	100	NaN	0	0	0	0	0	09/02/2021	0	0	0	1	1	1	1	0	0
SS01AH	0	0	10	13:21	4	NaN		NaN	NaN	NaN	NaN	NaN	14:36:27	181	0	100	NaN	0	0	0	0	0	09/02/2021	0	0	0	1	1	1	1	0	0
SS01AH	0	0	10	13:21	4	NaN		NaN	NaN	NaN	NaN	NaN	14:36:37	182	0	100	NaN	0	0	0	0	0	09/02/2021	0	0	0	1	1	1	1	0	0
SS01AH	0	1	10	13:21	4	689.84126984127	trandaira	2	2	0.288305096531985	1	55	14:36:47	182	0	202	Corr	3	0	1	1.66999012936867	0	09/02/2021	0	0	0	1	1	1	1	0	0
SS01AH	0	1	10	13:21	4	690.612244897959	présence	1	2	0.631440193246817	2	56	14:36:57	182	0	201	Zygo	0	3	1	1.23985110047033	0	09/02/2021	0	0	0	1	1	1	1	0	0
SS01AH	0	1	10	13:21	4	690.748299319728	déroguias	2	2	0.235799837217201	3	57	14:37:07	183	0	202	Corr	3	0	1	1.61286122311867	0	09/02/2021	0	0	0	1	1	1	1	0	0
SS01AH	0	1	10	13:21	4	691.428571428571	cérémonie	1	2	1.38494584447471	4	58	14:37:18	183	0	201	Zygo	0	0	0	0	0	09/02/2021	0	0	0	1	1	1	1	0	0
SS01AH	0	1	10	13:21	4	688.526077097506	conserver	1	3	0.807299469481222	5	59	14:37:28	183	0	201	Zygo	0	0	0	0	0	09/02/2021	0	0	0	1	1	1	1	0	0
SS01AH	0	1	10	13:21	4	689.931972789116	profitues	2	2	0.415076022327412	6	60	14:37:37	184	0	202	Corr	0	0	0	0	0	09/02/2021	0	0	0	1	1	1	1	0	0
SS01AH	0	0	1	13:21	5	NaN		NaN	NaN	NaN	NaN	NaN	14:37:58	184	0	100	NaN	0	0	0	0	0	09/02/2021	0	0	0	1	1	1	1	0	0
SS01AH	0	0	1	13:21	5	NaN		NaN	NaN	NaN	NaN	NaN	14:38:08	185	0	100	NaN	0	0	0	0	0	09/02/2021	0	0	0	1	1	1	1	0	0
SS01AH	0	0	1	13:21	5	NaN		NaN	NaN	NaN	NaN	NaN	14:38:18	185	0	100	NaN	0	0	0	0	0	09/02/2021	0	0	0	1	1	1	1	0	0
SS01AH	0	0	1	13:21	5	NaN		NaN	NaN	NaN	NaN	NaN	14:38:28	185	0	100	NaN	0	0	0	0	0	09/02/2021	0	0	0	1	1	1	1	0	0
SS01AH	0	0	1	13:21	5	NaN		NaN	NaN	NaN	NaN	NaN	14:38:38	186	0	100	NaN	0	0	0	0	0	09/02/2021	0	0	0	1	1	1	1	0	0
SS01AH	0	0	1	13:21	5	NaN		NaN	NaN	NaN	NaN	NaN	14:38:48	186	0	100	NaN	0	0	0	0	0	09/02/2021	0	0	0	1	1	1	1	0	0
SS01AH	0	1	1	13:21	5	690.249433106576	barester	2	3	1.12417182387435	1	1	14:38:58	186	0	202	Corr	3	0	1	1.08300256216353	0	09/02/2021	0	0	0	1	1	1	1	0	0
SS01AH	0	1	1	13:21	5	690.521541950113	espagnol	1	1	0.187831794377416	2	2	14:39:08	187	0	201	Zygo	0	3	1	0.985335811491495	0	09/02/2021	0	0	0	1	1	1	1	0	0
SS01AH	0	1	1	13:21	5	690.884353741497	française	1	1	1.71717098585214	3	3	14:39:18	187	0	201	Zygo	0	4	1	1.10951150873643	0	09/02/2021	0	0	0	1	1	1	1	0	0
SS01AH	0	1	1	13:21	5	690.839002267574	transport	1	3	0.630616230744636	4	4	14:39:29	187	0	201	Zygo	0	3	1	2.1512254284271	0	09/02/2021	0	0	0	1	1	1	1	0	0
SS01AH	0	1	1	13:21	5	690.839002267574	tartura	2	2	0.291727574716788	5	5	14:39:38	188	0	202	Corr	3	0	1	3.2229240171373	0	09/02/2021	0	0	0	1	1	1	1	0	0
SS01AH	0	1	1	13:21	5	689.659863945578	mardiment	2	1	2.83779077214422	6	6	14:39:48	188	0	202	Corr	3	0	1	3.486643145161	0	09/02/2021	0	0	0	1	1	1	1	0	0
SS01AH	0	0	2	13:21	5	NaN		NaN	NaN	NaN	NaN	NaN	14:39:58	188	0	100	NaN	0	0	0	0	0	09/02/2021	0	0	0	1	1	1	1	0	0
SS01AH	0	0	2	13:21	5	NaN		NaN	NaN	NaN	NaN	NaN	14:40:08	189	0	100	NaN	0	0	0	0	0	09/02/2021	0	0	0	1	1	1	1	0	0
SS01AH	0	0	2	13:21	5	NaN		NaN	NaN	NaN	NaN	NaN	14:40:18	189	0	100	NaN	0	0	0	0	0	09/02/2021	0	0	0	1	1	1	1	0	0
SS01AH	0	0	2	13:21	5	NaN		NaN	NaN	NaN	NaN	NaN	14:40:28	189	0	100	NaN	0	0	0	0	0	09/02/2021	0	0	0	1	1	1	1	0	0
SS01AH	0	0	2	13:21	5	NaN		NaN	NaN	NaN	NaN	NaN	14:40:38	190	0	100	NaN	0	0	0	0	0	09/02/2021	0	0	0	1	1	1	1	0	0
SS01AH	0	0	2	13:21	5	NaN		NaN	NaN	NaN	NaN	NaN	14:40:48	190	0	100	NaN	0	0	0	0	0	09/02/2021	0	0	0	1	1	1	1	0	0
SS01AH	0	1	2	13:21	5	690.430839002268	fabriquer	1	3	1.20543604207342	1	7	14:40:58	190	0	201	Zygo	0	3	1	2.0357232862907	0	09/02/2021	0	0	0	1	1	1	1	0	0
SS01AH	0	1	2	13:21	5	690.748299319728	cormale	2	2	0.154310209123651	2	8	14:41:08	191	1	202	Corr	4	0	1	1.80164230510763	0	09/02/2021	0	0	0	1	1	1	1	0	1
SS01AH	0	1	2	13:21	5	690.113378684807	négassé	2	2	0.539583176403539	3	9	14:41:18	191	1	202	Corr	0	0	0	0	0	09/02/2021	0	0	0	1	1	1	1	0	1
SS01AH	0	1	2	13:21	5	690.748299319728	immédiat	1	1	0.0105690558848437	4	10	14:41:28	191	1	201	Zygo	0	3	1	1.55839423723137	0	09/02/2021	0	0	0	1	1	1	1	0	1
SS01AH	0	1	2	13:21	5	690.975056689342	fractuent	2	3	0.50511363853002	5	11	14:41:38	192	0	202	Corr	3	0	1	2.0146484375	0	09/02/2021	0	0	0	1	1	1	1	0	0
SS01AH	0	1	2	13:21	5	690.204081632653	apprécier	1	3	1.92125486177974	6	12	14:41:47	192	0	201	Zygo	0	3	1	0.983020413306804	0	09/02/2021	0	0	0	1	1	1	1	0	0
SS01AH	0	0	3	13:21	5	NaN		NaN	NaN	NaN	NaN	NaN	14:41:57	192	0	100	NaN	0	0	0	0	0	09/02/2021	0	0	0	1	1	1	1	0	0
SS01AH	0	0	3	13:21	5	NaN		NaN	NaN	NaN	NaN	NaN	14:42:07	193	0	100	NaN	0	0	0	0	0	09/02/2021	0	0	0	1	1	1	1	0	0
SS01AH	0	0	3	13:21	5	NaN		NaN	NaN	NaN	NaN	NaN	14:42:17	193	0	100	NaN	0	0	0	0	0	09/02/2021	0	0	0	1	1	1	1	0	0
SS01AH	0	0	3	13:21	5	NaN		NaN	NaN	NaN	NaN	NaN	14:42:27	193	0	100	NaN	0	0	0	0	0	09/02/2021	0	0	0	1	1	1	1	0	0
SS01AH	0	0	3	13:21	5	NaN		NaN	NaN	NaN	NaN	NaN	14:42:38	194	0	100	NaN	0	0	0	0	0	09/02/2021	0	0	0	1	1	1	1	0	0
SS01AH	0	0	3	13:21	5	NaN		NaN	NaN	NaN	NaN	NaN	14:42:48	194	0	100	NaN	0	0	0	0	0	09/02/2021	0	0	0	1	1	1	1	0	0
SS01AH	0	1	3	13:21	5	690.92970521542	individu	1	1	0.318158861482516	1	13	14:42:58	194	0	201	Zygo	0	3	1	0.982883904569462	0	09/02/2021	0	0	0	1	1	1	1	0	0
SS01AH	0	1	3	13:21	5	690.975056689342	demeuses	2	2	0.338444578053895	2	14	14:43:08	195	0	202	Corr	3	0	1	1.4485729586695	0	09/02/2021	0	0	0	1	1	1	1	0	0
SS01AH	0	1	3	13:21	5	690.92970521542	ancêtion	2	2	0.511017384094885	3	15	14:43:17	195	0	202	Corr	3	0	1	2.81529317876357	0	09/02/2021	0	0	0	1	1	1	1	0	0
SS01AH	0	1	3	13:21	5	690.340136054422	allonité	2	3	0.390221432229737	4	16	14:43:27	195	0	202	Corr	0	0	0	0	0	09/02/2021	0	0	0	1	1	1	1	0	0
SS01AH	0	1	3	13:21	5	690.612244897959	matinée	1	2	1.23264703011955	5	17	14:43:37	196	0	201	Zygo	0	3	1	1.12687962029577	0	09/02/2021	0	0	0	1	1	1	1	0	0
SS01AH	0	1	3	13:21	5	690.249433106576	économie	1	1	0.359366366668837	6	18	14:43:48	196	0	201	Zygo	0	3	1	1.5572549143144	0	09/02/2021	0	0	0	1	1	1	1	0	0
SS01AH	0	0	4	13:21	5	NaN		NaN	NaN	NaN	NaN	NaN	14:43:57	196	0	100	NaN	0	0	0	0	0	09/02/2021	0	0	0	1	1	1	1	0	0
SS01AH	0	0	4	13:21	5	NaN		NaN	NaN	NaN	NaN	NaN	14:44:07	197	1	100	NaN	0	0	0	0	0	09/02/2021	0	0	0	1	1	1	1	0	1
SS01AH	0	0	4	13:21	5	NaN		NaN	NaN	NaN	NaN	NaN	14:44:17	197	1	100	NaN	0	0	0	0	1	09/02/2021	0	0	0	1	1	1	1	0	6
SS01AH	0	0	4	13:21	5	NaN		NaN	NaN	NaN	NaN	NaN	14:44:27	197	1	100	NaN	0	0	0	0	1	09/02/2021	0	0	0	1	1	1	1	0	6
SS01AH	0	0	4	13:21	5	NaN		NaN	NaN	NaN	NaN	NaN	14:44:37	198	0	100	NaN	0	0	0	0	0	09/02/2021	0	0	0	1	1	1	1	0	0
SS01AH	0	0	4	13:21	5	NaN		NaN	NaN	NaN	NaN	NaN	14:44:47	198	0	100	NaN	0	0	0	0	0	09/02/2021	0	0	0	1	1	1	1	0	0
SS01AH	0	1	4	13:21	5	690.022675736961	dénévoie	2	2	0.325289024418453	1	19	14:44:57	198	0	202	Corr	4	0	1	1.58185273857544	0	09/02/2021	0	0	0	1	1	1	1	0	0
SS01AH	0	1	4	13:21	5	690.15873015873	bormode	2	4	1.47108964424115	2	20	14:45:07	199	0	202	Corr	0	0	0	0	0	09/02/2021	0	0	0	1	1	1	1	0	0
SS01AH	0	1	4	13:21	5	690.068027210884	dispaude	2	2	0.425229139858857	3	21	14:45:18	199	0	202	Corr	3	0	1	3.4023279989915	0	09/02/2021	0	0	0	1	1	1	1	0	0
SS01AH	0	1	4	13:21	5	690.92970521542	téléphoné	1	1	0.210603175131837	4	22	14:45:28	199	0	201	Zygo	0	3	1	1.03908350134407	0	09/02/2021	0	0	0	1	1	1	1	0	0
SS01AH	0	1	4	13:21	5	690.702947845805	joyeuse	1	3	0.300423295702785	5	23	14:45:39	200	0	201	Zygo	0	3	1	2.34911584341353	0	09/02/2021	0	0	0	1	1	1	1	0	0
SS01AH	0	1	4	13:21	5	690.15873015873	populaire	1	4	1.07539916454698	6	24	14:45:49	200	0	201	Zygo	0	3	1	0.861223118279668	0	09/02/2021	0	0	0	1	1	1	1	0	0
SS01AH	0	0	5	13:21	5	NaN		NaN	NaN	NaN	NaN	NaN	14:46:11	201	1	100	NaN	0	0	0	0	0	09/02/2021	0	0	0	1	1	1	1	0	1
SS01AH	0	0	5	13:21	5	NaN		NaN	NaN	NaN	NaN	NaN	14:46:18	201	1	100	NaN	0	0	0	0	0	09/02/2021	0	0	0	1	1	1	1	0	1
SS01AH	0	0	5	13:21	5	NaN		NaN	NaN	NaN	NaN	NaN	14:46:26	201	1	100	NaN	0	0	0	0	0	09/02/2021	0	0	0	1	1	1	1	0	1
SS01AH	0	0	5	13:21	5	NaN		NaN	NaN	NaN	NaN	NaN	14:46:34	202	1	100	NaN	0	0	0	0	0	09/02/2021	0	0	0	1	1	1	1	0	1
SS01AH	0	0	5	13:21	5	NaN		NaN	NaN	NaN	NaN	NaN	14:46:42	202	1	100	NaN	0	0	0	0	0	09/02/2021	0	0	0	1	1	1	1	0	1
SS01AH	0	0	5	13:21	5	NaN		NaN	NaN	NaN	NaN	NaN	14:46:49	202	1	100	NaN	0	0	0	0	0	09/02/2021	0	0	0	1	1	1	1	0	1
SS01AH	0	1	5	13:21	5	691.292517006803	cultison	2	3	0.31631425244268	1	25	14:46:57	202	1	202	Corr	0	0	0	0	0	09/02/2021	0	0	0	1	1	1	1	0	1
SS01AH	0	1	5	13:21	5	690.839002267574	pénible	1	1	0.265369861241197	2	26	14:47:08	203	1	201	Zygo	0	0	0	0	0	09/02/2021	0	0	0	1	1	1	1	0	1
SS01AH	0	1	5	13:21	5	688.480725623583	admettre	1	1	0.261162698734552	3	27	14:47:17	203	1	201	Zygo	0	0	0	0	0	09/02/2021	0	0	0	1	1	1	1	0	1
SS01AH	0	1	5	13:21	5	690.47619047619	proqueur	2	2	0.141796003765194	4	28	14:47:27	203	1	202	Corr	0	0	0	0	0	09/02/2021	0	0	0	1	1	1	1	0	1
SS01AH	0	1	5	13:21	5	690.47619047619	taphus	2	2	0.339529418037273	5	29	14:47:36	204	2	202	Corr	0	0	0	0	0	09/02/2021	0	0	0	1	1	1	1	0	2
SS01AH	0	1	5	13:21	5	688.662131519274	actrice	1	3	1.24365019786637	6	30	14:47:47	204	2	201	Zygo	0	0	0	0	0	09/02/2021	0	0	0	1	1	1	1	0	2
SS01AH	0	0	6	13:21	5	NaN		NaN	NaN	NaN	NaN	NaN	14:47:58	204	2	100	NaN	0	0	0	0	0	09/02/2021	0	0	0	1	1	1	1	0	2
SS01AH	0	0	6	13:21	5	NaN		NaN	NaN	NaN	NaN	NaN	14:48:08	205	2	100	NaN	0	0	0	0	0	09/02/2021	0	0	0	1	1	1	1	0	2
SS01AH	0	0	6	13:21	5	NaN		NaN	NaN	NaN	NaN	NaN	14:48:18	205	2	100	NaN	0	0	0	0	0	09/02/2021	0	0	0	1	1	1	1	0	2
SS01AH	0	0	6	13:21	5	NaN		NaN	NaN	NaN	NaN	NaN	14:48:28	205	2	100	NaN	0	0	0	0	0	09/02/2021	0	0	0	1	1	1	1	0	2
SS01AH	0	0	6	13:21	5	NaN		NaN	NaN	NaN	NaN	NaN	14:48:39	206	2	100	NaN	0	0	0	0	0	09/02/2021	0	0	0	1	1	1	1	0	2
SS01AH	0	0	6	13:21	5	NaN		NaN	NaN	NaN	NaN	NaN	14:48:49	206	2	100	NaN	0	0	0	0	1	09/02/2021	0	0	0	1	1	1	1	0	6
SS01AH	0	1	6	13:21	5	690.92970521542	dépordis	2	3	0.685852789465571	1	31	14:48:59	206	2	202	Corr	0	0	0	0	0	09/02/2021	0	0	0	1	1	1	1	0	2
SS01AH	0	1	6	13:21	5	691.111111111111	dimeurât	2	3	0.749329852609662	2	32	14:49:09	207	2	202	Corr	0	0	0	0	0	09/02/2021	0	0	0	1	1	1	1	0	2
SS01AH	0	1	6	13:21	5	688.571428571429	désastre	1	3	0.683931089646649	3	33	14:49:20	207	2	201	Zygo	0	0	0	0	0	09/02/2021	0	0	0	1	1	1	1	0	2
SS01AH	0	1	6	13:21	5	684.353741496599	capital	1	1	0.289180648280308	4	34	14:49:31	207	2	201	Zygo	0	0	0	0	0	09/02/2021	0	0	0	1	1	1	1	0	2
SS01AH	0	1	6	13:21	5	690.47619047619	sinaudre	2	3	1.69490963526187	5	35	14:49:41	208	2	202	Corr	0	0	0	0	0	09/02/2021	0	0	0	1	1	1	1	0	2
SS01AH	0	1	6	13:21	5	687.573696145125	scénario	1	3	1.23388956909184	6	36	14:49:52	208	2	201	Zygo	0	0	0	0	0	09/02/2021	0	0	0	1	1	1	1	0	2
SS01AH	0	0	7	13:21	5	NaN		NaN	NaN	NaN	NaN	NaN	14:50:02	208	2	100	NaN	0	0	0	0	0	09/02/2021	0	0	0	1	1	1	1	0	2
SS01AH	0	0	7	13:21	5	NaN		NaN	NaN	NaN	NaN	NaN	14:50:11	209	2	100	NaN	0	0	0	0	0	09/02/2021	0	0	0	1	1	1	1	0	2
SS01AH	0	0	7	13:21	5	NaN		NaN	NaN	NaN	NaN	NaN	14:50:20	209	2	100	NaN	0	0	0	0	0	09/02/2021	0	0	0	1	1	1	1	0	2
SS01AH	0	0	7	13:21	5	NaN		NaN	NaN	NaN	NaN	NaN	14:50:30	209	2	100	NaN	0	0	0	0	0	09/02/2021	0	0	0	1	1	1	1	0	2
SS01AH	0	0	7	13:21	5	NaN		NaN	NaN	NaN	NaN	NaN	14:50:39	210	2	100	NaN	0	0	0	0	0	09/02/2021	0	0	0	1	1	1	1	0	2
SS01AH	0	0	7	13:21	5	NaN		NaN	NaN	NaN	NaN	NaN	14:50:48	210	2	100	NaN	0	0	0	0	0	09/02/2021	0	0	0	1	1	1	1	0	2
SS01AH	0	1	7	13:21	5	690.884353741497	savoir	1	1	0.165826338256011	1	37	14:50:58	210	2	201	Zygo	0	0	0	0	0	09/02/2021	0	0	0	1	1	1	1	0	2
SS01AH	0	1	7	13:21	5	690.430839002268	dépastin	2	2	0.743938482162775	2	38	14:51:08	211	2	202	Corr	0	0	0	0	0	09/02/2021	0	0	0	1	1	1	1	0	2
SS01AH	0	1	7	13:21	5	690.47619047619	cuisage	2	2	1.55694442693493	3	39	14:51:19	211	2	202	Corr	0	0	0	0	0	09/02/2021	0	0	0	1	1	1	1	0	2
SS01AH	0	1	7	13:21	5	688.616780045351	délicat	1	2	0.301285363937495	4	40	14:51:28	211	2	201	Zygo	0	0	0	0	0	09/02/2021	0	0	0	1	1	1	1	0	2
SS01AH	0	1	7	13:21	5	688.344671201814	clinique	1	3	1.56592154386453	5	41	14:51:39	212	2	201	Zygo	0	0	0	0	0	09/02/2021	0	0	0	1	1	1	1	0	2
SS01AH	0	1	7	13:21	5	690.249433106576	surélait	2	2	0.181490419490729	6	42	14:51:49	212	2	202	Corr	0	0	0	0	0	09/02/2021	0	0	0	1	1	1	1	0	2
SS01AH	0	0	8	13:21	5	NaN		NaN	NaN	NaN	NaN	NaN	14:51:59	212	2	100	NaN	0	0	0	0	0	09/02/2021	0	0	0	1	1	1	1	0	2
SS01AH	0	0	8	13:21	5	NaN		NaN	NaN	NaN	NaN	NaN	14:52:09	213	2	100	NaN	0	0	0	0	0	09/02/2021	0	0	0	1	1	1	1	0	2
SS01AH	0	0	8	13:21	5	NaN		NaN	NaN	NaN	NaN	NaN	14:52:20	213	2	100	NaN	0	0	0	0	0	09/02/2021	0	0	0	1	1	1	1	0	2
SS01AH	0	0	8	13:21	5	NaN		NaN	NaN	NaN	NaN	NaN	14:52:30	213	2	100	NaN	0	0	0	0	0	09/02/2021	0	0	0	1	1	1	1	0	2
SS01AH	0	0	8	13:21	5	NaN		NaN	NaN	NaN	NaN	NaN	14:52:41	214	2	100	NaN	0	0	0	0	0	09/02/2021	0	0	0	1	1	1	1	0	2
SS01AH	0	0	8	13:21	5	NaN		NaN	NaN	NaN	NaN	NaN	14:52:51	214	2	100	NaN	0	0	0	0	0	09/02/2021	0	0	0	1	1	1	1	0	2
SS01AH	0	1	8	13:21	5	688.571428571429	délicieux	1	1	0.430516452412121	1	43	14:53:02	214	2	201	Zygo	0	0	0	0	0	09/02/2021	0	0	0	1	1	1	1	0	2
SS01AH	0	1	8	13:21	5	690.92970521542	problème	1	3	1.02788575208979	2	44	14:53:12	215	2	201	Zygo	0	0	0	0	0	09/02/2021	0	0	0	1	1	1	1	0	2
SS01AH	0	1	8	13:21	5	690.612244897959	nautermé	2	2	0.369264762237435	3	45	14:53:23	215	2	202	Corr	0	0	0	0	0	09/02/2021	0	0	0	1	1	1	1	0	2
SS01AH	0	1	8	13:21	5	690.793650793651	dépoudés	2	2	0.206394253880717	4	46	14:53:33	215	2	202	Corr	0	0	0	0	0	09/02/2021	0	0	0	1	1	1	1	0	2
SS01AH	0	1	8	13:21	5	691.201814058957	patience	1	2	0.425155859644292	5	47	14:53:43	216	2	201	Zygo	0	0	0	0	0	09/02/2021	0	0	0	1	1	1	1	0	2
SS01AH	0	1	8	13:21	5	690.204081632653	inondard	2	3	3.64600184725714	6	48	14:53:53	216	2	202	Corr	0	0	0	0	0	09/02/2021	0	0	0	1	1	1	1	0	2
SS01AH	0	0	9	13:21	5	NaN		NaN	NaN	NaN	NaN	NaN	14:54:04	217	2	100	NaN	0	0	0	0	0	09/02/2021	0	0	0	1	1	1	1	0	2
SS01AH	0	0	9	13:21	5	NaN		NaN	NaN	NaN	NaN	NaN	14:54:13	217	2	100	NaN	0	0	0	0	0	09/02/2021	0	0	0	1	1	1	1	0	2
SS01AH	0	0	9	13:21	5	NaN		NaN	NaN	NaN	NaN	NaN	14:54:22	217	2	100	NaN	0	0	0	0	0	09/02/2021	0	0	0	1	1	1	1	0	2
SS01AH	0	0	9	13:21	5	NaN		NaN	NaN	NaN	NaN	NaN	14:54:31	217	2	100	NaN	0	0	0	0	0	09/02/2021	0	0	0	1	1	1	1	0	2
SS01AH	0	0	9	13:21	5	NaN		NaN	NaN	NaN	NaN	NaN	14:54:40	218	2	100	NaN	0	0	0	0	0	09/02/2021	0	0	0	1	1	1	1	0	2
SS01AH	0	0	9	13:21	5	NaN		NaN	NaN	NaN	NaN	NaN	14:54:50	218	2	100	NaN	0	0	0	0	0	09/02/2021	0	0	0	1	1	1	1	0	2
SS01AH	0	1	9	13:21	5	691.24716553288	balatique	2	2	0.335914945724653	1	49	14:54:59	218	2	202	Corr	0	0	0	0	0	09/02/2021	0	0	0	1	1	1	1	0	2
SS01AH	0	1	9	13:21	5	690.612244897959	déternait	2	3	0.415265085233841	2	50	14:55:09	219	2	202	Corr	0	0	0	0	0	09/02/2021	0	0	0	1	1	1	1	0	2
SS01AH	0	1	9	13:21	5	690.92970521542	évolution	1	3	1.3749049922335	3	51	14:55:19	219	2	201	Zygo	0	0	0	0	0	09/02/2021	0	0	0	1	1	1	1	0	2
SS01AH	0	1	9	13:21	5	690.249433106576	ingénieur	1	2	2.46292564435862	4	52	14:55:29	219	2	201	Zygo	0	0	0	0	0	09/02/2021	0	0	0	1	1	1	1	0	2
SS01AH	0	1	9	13:21	5	690.15873015873	signifie	1	3	0.902408368245233	5	53	14:55:40	220	2	201	Zygo	0	0	0	0	1	09/02/2021	0	0	0	1	1	1	1	0	6
SS01AH	0	1	9	13:21	5	690.92970521542	assurade	2	2	0.64023938588798	6	54	14:55:50	220	2	202	Corr	0	0	0	0	0	09/02/2021	0	0	0	1	1	1	1	0	2
SS01AH	0	0	10	13:21	5	NaN		NaN	NaN	NaN	NaN	NaN	14:56:00	220	2	100	NaN	0	0	0	0	1	09/02/2021	0	0	0	1	1	1	1	0	6
SS01AH	0	0	10	13:21	5	NaN		NaN	NaN	NaN	NaN	NaN	14:56:10	221	2	100	NaN	0	0	0	0	1	09/02/2021	0	0	0	1	1	1	1	0	6
SS01AH	0	0	10	13:21	5	NaN		NaN	NaN	NaN	NaN	NaN	14:56:21	221	2	100	NaN	0	0	0	0	0	09/02/2021	0	0	0	1	1	1	1	0	2
SS01AH	0	0	10	13:21	5	NaN		NaN	NaN	NaN	NaN	NaN	14:56:32	221	2	100	NaN	0	0	0	0	0	09/02/2021	0	0	0	1	1	1	1	0	2
SS01AH	0	0	10	13:21	5	NaN		NaN	NaN	NaN	NaN	NaN	14:56:42	222	2	100	NaN	0	0	0	0	0	09/02/2021	0	0	0	1	1	1	1	0	2
SS01AH	0	0	10	13:21	5	NaN		NaN	NaN	NaN	NaN	NaN	14:56:53	222	2	100	NaN	0	0	0	0	1	09/02/2021	0	0	0	1	1	1	1	0	6
SS01AH	0	1	10	13:21	5	690.204081632653	traînage	2	2	0.294915849430254	1	55	14:57:04	223	2	202	Corr	0	0	0	0	0	09/02/2021	0	0	0	1	1	1	1	0	2
SS01AH	0	1	10	13:21	5	688.707482993197	avantage	1	4	0.480682607943891	2	56	14:57:15	223	2	201	Zygo	0	0	0	0	0	09/02/2021	0	0	0	1	1	1	1	0	2
SS01AH	0	1	10	13:21	5	688.526077097506	choisir	1	1	0.255948373232968	3	57	14:57:25	223	2	201	Zygo	0	0	0	0	0	09/02/2021	0	0	0	1	1	1	1	0	2
SS01AH	0	1	10	13:21	5	690.15873015873	trapuel	2	3	0.892795765481424	4	58	14:57:35	224	2	202	Corr	0	0	0	0	0	09/02/2021	0	0	0	1	1	1	1	0	2
SS01AH	0	1	10	13:21	5	691.383219954649	replagé	2	2	0.28170196476276	5	59	14:57:46	224	2	202	Corr	0	0	0	0	0	09/02/2021	0	0	0	1	1	1	1	0	2
SS01AH	0	1	10	13:21	5	688.616780045351	agréable	1	1	0.132492643402657	6	60	14:57:56	224	2	201	Zygo	0	0	0	0	0	09/02/2021	0	0	0	1	1	1	1	0	2
SS02VN	0	0	1	14:10	1	NaN		NaN	NaN	NaN	NaN	NaN	14:06:07	21	0	100	NaN	0	0	0	0	0	10/02/2021	0	0	0	0	0	0	0	0	0
SS02VN	0	0	1	14:10	1	NaN		NaN	NaN	NaN	NaN	NaN	14:06:17	21	0	100	NaN	0	0	0	0	0	10/02/2021	0	0	0	0	0	0	0	0	0
SS02VN	0	0	1	14:10	1	NaN		NaN	NaN	NaN	NaN	NaN	14:06:27	21	0	100	NaN	0	0	0	0	0	10/02/2021	0	0	0	0	0	0	0	0	0
SS02VN	0	0	1	14:10	1	NaN		NaN	NaN	NaN	NaN	NaN	14:06:37	22	0	100	NaN	0	0	0	0	0	10/02/2021	0	0	0	0	0	0	0	0	0
SS02VN	0	0	1	14:10	1	NaN		NaN	NaN	NaN	NaN	NaN	14:06:47	22	0	100	NaN	0	3	0	4.7997136816756	0	10/02/2021	0	0	0	0	0	0	0	0	0
SS02VN	0	0	1	14:10	1	NaN		NaN	NaN	NaN	NaN	NaN	14:06:57	22	0	100	NaN	0	0	0	0	0	10/02/2021	0	0	0	0	0	0	0	0	0
SS02VN	0	1	1	14:10	1	691.24716553288	balatique	2	2	0.104088653781218	1	1	14:07:07	23	0	202	Zygo	0	3	1	1.27052006328404	0	10/02/2021	0	0	0	0	0	0	0	0	0
SS02VN	0	1	1	14:10	1	690.521541950113	gérivoyés	2	2	0.000281982182059437	2	2	14:07:18	23	0	202	Zygo	0	3	1	1.02839731742836	0	10/02/2021	0	0	0	0	0	0	0	0	0
SS02VN	0	1	1	14:10	1	690.793650793651	balbutes	2	2	0.865298398421146	3	3	14:07:28	23	0	202	Zygo	0	3	1	0.917622227822562	0	10/02/2021	0	0	0	0	0	0	0	0	0
SS02VN	0	1	1	14:10	1	690.884353741497	française	1	3	3.42137870530132	4	4	14:07:38	24	0	201	Corr	3	0	1	0.82654114863351	0	10/02/2021	0	0	0	0	0	0	0	0	0
SS02VN	0	1	1	14:10	1	690.521541950113	exister	1	1	0.152616850391496	5	5	14:07:49	24	0	201	Corr	3	0	1	1.03354789706543	0	10/02/2021	0	0	0	0	0	0	0	0	0
SS02VN	0	1	1	14:10	1	740.952380952381	princesse	1	1	0.0446628128993325	6	6	14:08:00	25	0	201	Corr	3	0	1	1.11458508344538	0	10/02/2021	0	0	0	0	0	0	0	0	0
SS02VN	0	0	2	14:10	1	NaN		NaN	NaN	NaN	NaN	NaN	14:08:10	25	0	100	NaN	0	0	0	0	0	10/02/2021	0	0	0	0	0	0	0	0	0
SS02VN	0	0	2	14:10	1	NaN		NaN	NaN	NaN	NaN	NaN	14:08:20	25	0	100	NaN	0	0	0	0	0	10/02/2021	0	0	0	0	0	0	0	0	0
SS02VN	0	0	2	14:10	1	NaN		NaN	NaN	NaN	NaN	NaN	14:08:29	26	0	100	NaN	0	0	0	0	0	10/02/2021	0	0	0	0	0	0	0	0	0
SS02VN	0	0	2	14:10	1	NaN		NaN	NaN	NaN	NaN	NaN	14:08:39	26	0	100	NaN	0	0	0	0	0	10/02/2021	0	0	0	0	0	0	0	0	0
SS02VN	0	0	2	14:10	1	NaN		NaN	NaN	NaN	NaN	NaN	14:08:48	26	0	100	NaN	0	0	0	0	0	10/02/2021	0	0	0	0	0	0	0	0	0
SS02VN	0	0	2	14:10	1	NaN		NaN	NaN	NaN	NaN	NaN	14:08:58	26	0	100	NaN	0	0	0	0	0	10/02/2021	0	0	0	0	0	0	0	0	0
SS02VN	0	1	2	14:10	1	690.884353741497	rassacs	2	2	0.000260291271843016	1	7	14:09:07	27	0	202	Zygo	0	3	1	1.12201080869181	0	10/02/2021	0	0	0	0	0	0	0	0	0
SS02VN	0	1	2	14:10	1	689.931972789116	orchestre	1	1	0.224577708228026	2	8	14:09:17	27	0	201	Corr	3	0	1	1.73735194052415	0	10/02/2021	0	0	0	0	0	0	0	0	0
SS02VN	0	1	2	14:10	1	690.068027210884	raposent	2	2	0.256131866830401	3	9	14:09:26	27	0	202	Zygo	0	3	1	1.04552216341847	0	10/02/2021	0	0	0	0	0	0	0	0	0
SS02VN	0	1	2	14:10	1	692.199546485261	restirons	2	2	0.016202837228775	4	10	14:09:37	28	0	202	Zygo	0	3	1	1.21455848174287	0	10/02/2021	0	0	0	0	0	0	0	0	0
SS02VN	0	1	2	14:10	1	691.020408163265	ordinaire	1	2	1.3101443531923	5	11	14:09:48	28	0	201	Corr	3	0	1	1.12169578853047	0	10/02/2021	0	0	0	0	0	0	0	0	0
SS02VN	0	1	2	14:10	1	688.571428571429	dernière	1	4	0.700143892987398	6	12	14:09:59	29	0	201	Corr	3	0	1	1.02137586805554	0	10/02/2021	0	0	0	0	0	0	0	0	0
SS02VN	0	0	3	14:10	1	NaN		NaN	NaN	NaN	NaN	NaN	14:10:09	29	0	100	NaN	0	0	0	0	0	10/02/2021	0	0	0	0	0	0	0	0	0
SS02VN	0	0	3	14:10	1	NaN		NaN	NaN	NaN	NaN	NaN	14:10:19	29	0	100	NaN	0	0	0	0	0	10/02/2021	0	0	0	0	0	0	0	0	0
SS02VN	0	0	3	14:10	1	NaN		NaN	NaN	NaN	NaN	NaN	14:10:29	30	0	100	NaN	0	0	0	0	0	10/02/2021	0	0	0	0	0	0	0	0	0
SS02VN	0	0	3	14:10	1	NaN		NaN	NaN	NaN	NaN	NaN	14:10:40	30	0	100	NaN	0	0	0	0	0	10/02/2021	0	0	0	0	0	0	0	0	0
SS02VN	0	0	3	14:10	1	NaN		NaN	NaN	NaN	NaN	NaN	14:10:50	30	0	100	NaN	0	0	0	0	0	10/02/2021	0	0	0	0	0	0	0	0	0
SS02VN	0	0	3	14:10	1	NaN		NaN	NaN	NaN	NaN	NaN	14:11:00	31	0	100	NaN	0	0	0	0	0	10/02/2021	0	0	0	0	0	0	0	0	0
SS02VN	0	1	3	14:10	1	691.111111111111	amenvelle	2	3	0.710070721252123	1	13	14:11:10	31	0	202	Zygo	0	3	1	1.23135780689961	0	10/02/2021	0	0	0	0	0	0	0	0	0
SS02VN	0	1	3	14:10	1	690.385487528345	général	1	3	0.797807339346036	2	14	14:11:20	31	0	201	Corr	3	0	1	0.940478690636155	0	10/02/2021	0	0	0	0	0	0	0	0	0
SS02VN	0	1	3	14:10	1	691.156462585034	sigime	2	2	0.0140100007120054	3	15	14:11:30	32	0	202	Zygo	0	3	1	1.19278883848563	0	10/02/2021	0	0	0	0	0	0	0	0	0
SS02VN	0	1	3	14:10	1	690.884353741497	soufflars	2	2	0.237725054466864	4	16	14:11:40	32	0	202	Zygo	0	3	1	1.15842013888891	0	10/02/2021	0	0	0	0	0	0	0	0	0
SS02VN	0	1	3	14:10	1	690.793650793651	poitrine	1	2	0.662067503959406	5	17	14:11:50	32	0	201	Corr	3	0	1	0.854633946572562	0	10/02/2021	0	0	0	0	0	0	0	0	0
SS02VN	0	1	3	14:10	1	690.748299319728	présente	1	1	0.000264394941041246	6	18	14:11:59	33	0	201	Corr	3	0	1	1.31261025705646	0	10/02/2021	0	0	0	0	0	0	0	0	0
SS02VN	0	0	4	14:10	1	NaN		NaN	NaN	NaN	NaN	NaN	14:12:09	33	0	100	NaN	0	0	0	0	0	10/02/2021	0	0	0	0	0	0	0	0	0
SS02VN	0	0	4	14:10	1	NaN		NaN	NaN	NaN	NaN	NaN	14:12:19	33	0	100	NaN	0	0	0	0	0	10/02/2021	0	0	0	0	0	0	0	0	0
SS02VN	0	0	4	14:10	1	NaN		NaN	NaN	NaN	NaN	NaN	14:12:29	34	0	100	NaN	0	0	0	0	0	10/02/2021	0	0	0	0	0	0	0	0	0
SS02VN	0	0	4	14:10	1	NaN		NaN	NaN	NaN	NaN	NaN	14:12:39	34	0	100	NaN	0	0	0	0	0	10/02/2021	0	0	0	0	0	0	0	0	0
SS02VN	0	0	4	14:10	1	NaN		NaN	NaN	NaN	NaN	NaN	14:12:49	34	0	100	NaN	0	0	0	0	0	10/02/2021	0	0	0	0	0	0	0	0	0
SS02VN	0	0	4	14:10	1	NaN		NaN	NaN	NaN	NaN	NaN	14:12:59	35	0	100	NaN	0	0	0	0	0	10/02/2021	0	0	0	0	0	0	0	0	0
SS02VN	0	1	4	14:10	1	690.022675736961	rismines	2	2	0.0472633804311045	1	19	14:13:09	35	0	202	Zygo	0	3	1	1.54057284666214	0	10/02/2021	0	0	0	0	0	0	0	0	0
SS02VN	0	1	4	14:10	1	690.294784580499	invisible	1	1	2.21032822784036	2	20	14:13:19	35	0	201	Corr	3	0	1	0.949502268145125	0	10/02/2021	0	0	0	0	0	0	0	0	0
SS02VN	0	1	4	14:10	1	688.616780045351	défendu	1	4	0.666532026516506	3	21	14:13:29	36	0	201	Corr	3	0	1	0.95087085573482	0	10/02/2021	0	0	0	0	0	0	0	0	0
SS02VN	0	1	4	14:10	1	690.113378684807	sympathie	1	4	0.332350890210364	4	22	14:13:40	36	0	201	Corr	3	0	1	1.34747948868721	0	10/02/2021	0	0	0	0	0	0	0	0	0
SS02VN	0	1	4	14:10	1	690.748299319728	percoupez	2	2	0.117999579670141	5	23	14:13:50	36	0	202	Zygo	0	3	1	1.28454196068537	0	10/02/2021	0	0	0	0	0	0	0	0	0
SS02VN	0	1	4	14:10	1	690.022675736961	remoignes	2	2	0.117816965415841	6	24	14:13:59	37	0	202	Zygo	0	3	1	1.1993132560483	0	10/02/2021	0	0	0	0	0	0	0	0	0
SS02VN	0	0	5	14:10	1	NaN		NaN	NaN	NaN	NaN	NaN	14:14:20	37	0	100	NaN	0	0	0	0	0	10/02/2021	0	0	0	0	0	0	0	0	0
SS02VN	0	0	5	14:10	1	NaN		NaN	NaN	NaN	NaN	NaN	14:14:28	37	0	100	NaN	0	0	0	0	0	10/02/2021	0	0	0	0	0	0	0	0	0
SS02VN	0	0	5	14:10	1	NaN		NaN	NaN	NaN	NaN	NaN	14:14:37	38	0	100	NaN	0	0	0	0	0	10/02/2021	0	0	0	0	0	0	0	0	0
SS02VN	0	0	5	14:10	1	NaN		NaN	NaN	NaN	NaN	NaN	14:14:45	38	0	100	NaN	0	0	0	0	0	10/02/2021	0	0	0	0	0	0	0	0	0
SS02VN	0	0	5	14:10	1	NaN		NaN	NaN	NaN	NaN	NaN	14:14:53	38	0	100	NaN	0	0	0	0	0	10/02/2021	0	0	0	0	0	0	0	0	0
SS02VN	0	0	5	14:10	1	NaN		NaN	NaN	NaN	NaN	NaN	14:15:01	39	0	100	NaN	0	0	0	0	0	10/02/2021	0	0	0	0	0	0	0	0	0
SS02VN	0	1	5	14:10	1	690.068027210884	dispaude	2	4	0.877649921749253	1	25	14:15:09	39	0	202	Zygo	0	3	1	1.16136557739696	0	10/02/2021	0	0	0	0	0	0	0	0	0
SS02VN	0	1	5	14:10	1	690.92970521542	téléphoné	1	4	0.646910521638347	2	26	14:15:19	39	0	201	Corr	3	0	1	0.973254788306349	0	10/02/2021	0	0	0	0	0	0	0	0	0
SS02VN	0	1	5	14:10	1	690.612244897959	balcieras	2	2	0.123393295099959	3	27	14:15:28	39	0	202	Zygo	0	3	1	1.11490010360671	0	10/02/2021	0	0	0	0	0	0	0	0	0
SS02VN	0	1	5	14:10	1	690.566893424036	rompité	2	2	0.0807404113584198	4	28	14:15:39	40	0	202	Zygo	0	3	1	1.14624285954301	0	10/02/2021	0	0	0	0	0	0	0	0	0
SS02VN	0	1	5	14:10	1	690.566893424036	épisode	1	4	0.753974058228778	5	29	14:15:50	40	0	201	Corr	3	0	1	0.978790392585097	0	10/02/2021	0	0	0	0	0	0	0	0	0
SS02VN	0	1	5	14:10	1	690.204081632653	carrière	1	1	0.254083831940079	6	30	14:16:00	41	0	201	Corr	3	0	1	1.40430212533602	0	10/02/2021	0	0	0	0	0	0	0	0	0
SS02VN	0	0	6	14:10	1	NaN		NaN	NaN	NaN	NaN	NaN	14:16:10	41	0	100	NaN	0	0	0	0	0	10/02/2021	0	0	0	0	0	0	0	0	0
SS02VN	0	0	6	14:10	1	NaN		NaN	NaN	NaN	NaN	NaN	14:16:19	41	0	100	NaN	0	0	0	0	0	10/02/2021	0	0	0	0	0	0	0	0	0
SS02VN	0	0	6	14:10	1	NaN		NaN	NaN	NaN	NaN	NaN	14:16:29	42	0	100	NaN	0	0	0	0	0	10/02/2021	0	0	0	0	0	0	0	0	0
SS02VN	0	0	6	14:10	1	NaN		NaN	NaN	NaN	NaN	NaN	14:16:39	42	0	100	NaN	0	0	0	0	0	10/02/2021	0	0	0	0	0	0	0	0	0
SS02VN	0	0	6	14:10	1	NaN		NaN	NaN	NaN	NaN	NaN	14:16:49	42	0	100	NaN	0	0	0	0	0	10/02/2021	0	0	0	0	0	0	0	0	0
SS02VN	0	0	6	14:10	1	NaN		NaN	NaN	NaN	NaN	NaN	14:16:59	43	0	100	NaN	0	0	0	0	0	10/02/2021	0	0	0	0	0	0	0	0	0
SS02VN	0	1	6	14:10	1	690.294784580499	duployain	2	4	0.860500890645199	1	31	14:17:09	43	0	202	Zygo	0	3	1	1.72972845262098	0	10/02/2021	0	0	0	0	0	0	0	0	0
SS02VN	0	1	6	14:10	1	690.294784580499	regretter	1	4	0.764721331564942	2	32	14:17:18	43	0	201	Corr	3	0	1	1.18480132728496	0	10/02/2021	0	0	0	0	0	0	0	0	0
SS02VN	0	1	6	14:10	1	690.068027210884	chansole	2	4	0.405500352790114	3	33	14:17:28	43	0	202	Zygo	0	3	1	1.06749481966835	0	10/02/2021	0	0	0	0	0	0	0	0	0
SS02VN	0	1	6	14:10	1	690.022675736961	réchir	2	3	0.715147280017845	4	34	14:17:38	44	0	202	Zygo	3	0	0	1.22982820900529	0	10/02/2021	0	0	0	0	0	0	0	0	0
SS02VN	0	1	6	14:10	1	690.793650793651	reposer	1	4	0.32795613037888	5	35	14:17:48	44	0	201	Corr	3	0	1	0.995731476814626	0	10/02/2021	0	0	0	0	0	0	0	0	0
SS02VN	0	1	6	14:10	1	691.24716553288	suffisant	1	4	0.271538881148444	6	36	14:17:57	44	0	201	Corr	3	0	1	1.27497409834223	0	10/02/2021	0	0	0	0	0	0	0	0	0
SS02VN	0	0	7	14:10	1	NaN		NaN	NaN	NaN	NaN	NaN	14:18:07	45	0	100	NaN	0	0	0	0	0	10/02/2021	0	0	0	0	0	0	0	0	0
SS02VN	0	0	7	14:10	1	NaN		NaN	NaN	NaN	NaN	NaN	14:18:17	45	0	100	NaN	0	0	0	0	0	10/02/2021	0	0	0	0	0	0	0	0	0
SS02VN	0	0	7	14:10	1	NaN		NaN	NaN	NaN	NaN	NaN	14:18:28	45	0	100	NaN	0	0	0	0	0	10/02/2021	0	0	0	0	0	0	0	0	0
SS02VN	0	0	7	14:10	1	NaN		NaN	NaN	NaN	NaN	NaN	14:18:38	46	0	100	NaN	0	0	0	0	0	10/02/2021	0	0	0	0	0	0	0	0	0
SS02VN	0	0	7	14:10	1	NaN		NaN	NaN	NaN	NaN	NaN	14:18:49	46	0	100	NaN	0	0	0	0	0	10/02/2021	0	0	0	0	0	0	0	0	0
SS02VN	0	0	7	14:10	1	NaN		NaN	NaN	NaN	NaN	NaN	14:18:59	47	1	100	NaN	0	0	0	0	0	10/02/2021	0	0	0	0	0	0	0	0	1
SS02VN	0	1	7	14:10	1	690.15873015873	raccage	2	4	1.08139876060886	1	37	14:19:10	47	1	202	Zygo	0	3	1	1.15159995239696	0	10/02/2021	0	0	0	0	0	0	0	0	1
SS02VN	0	1	7	14:10	1	688.571428571429	coupable	1	4	0.105791392386891	2	38	14:19:20	47	1	201	Corr	3	0	1	1.34132959509407	0	10/02/2021	0	0	0	0	0	0	0	0	1
SS02VN	0	1	7	14:10	1	690.839002267574	faterner	2	2	0.344332495093113	3	39	14:19:30	48	0	202	Zygo	0	3	1	1.17565524193537	0	10/02/2021	0	0	0	0	0	0	0	0	0
SS02VN	0	1	7	14:10	1	690.566893424036	planète	1	2	2.41561946825823	4	40	14:19:39	48	0	201	Corr	3	0	1	1.22197370631716	0	10/02/2021	0	0	0	0	0	0	0	0	0
SS02VN	0	1	7	14:10	1	688.662131519274	agitation	1	4	0.144496525492286	5	41	14:19:50	48	0	201	Corr	3	0	1	1.19188228046596	0	10/02/2021	0	0	0	0	0	0	0	0	0
SS02VN	0	1	7	14:10	1	690.748299319728	cartiques	2	2	0.000264688074821606	6	42	14:20:01	49	0	202	Zygo	0	3	1	1.34200338821688	0	10/02/2021	0	0	0	0	0	0	0	0	0
SS02VN	0	0	8	14:10	1	NaN		NaN	NaN	NaN	NaN	NaN	14:20:11	49	0	100	NaN	0	0	0	0	0	10/02/2021	0	0	0	0	0	0	0	0	0
SS02VN	0	0	8	14:10	1	NaN		NaN	NaN	NaN	NaN	NaN	14:20:21	49	0	100	NaN	0	0	0	0	0	10/02/2021	0	0	0	0	0	0	0	0	0
SS02VN	0	0	8	14:10	1	NaN		NaN	NaN	NaN	NaN	NaN	14:20:30	50	0	100	NaN	0	0	0	0	0	10/02/2021	0	0	0	0	0	0	0	0	0
SS02VN	0	0	8	14:10	1	NaN		NaN	NaN	NaN	NaN	NaN	14:20:39	50	0	100	NaN	0	0	0	0	0	10/02/2021	0	0	0	0	0	0	0	0	0
SS02VN	0	0	8	14:10	1	NaN		NaN	NaN	NaN	NaN	NaN	14:20:48	50	0	100	NaN	0	0	0	0	0	10/02/2021	0	0	0	0	0	0	0	0	0
SS02VN	0	0	8	14:10	1	NaN		NaN	NaN	NaN	NaN	NaN	14:20:58	50	0	100	NaN	0	0	0	0	0	10/02/2021	0	0	0	0	0	0	0	0	0
SS02VN	0	1	8	14:10	1	690.748299319728	remplir	1	1	0.0659955568844453	1	43	14:21:07	51	0	201	Corr	3	0	1	1.26557774697585	0	10/02/2021	0	0	0	0	0	0	0	0	0
SS02VN	0	1	8	14:10	1	690.47619047619	naturel	1	4	0.358267456875183	2	44	14:21:16	51	0	201	Corr	3	0	1	1.01779513888891	0	10/02/2021	0	0	0	0	0	0	0	0	0
SS02VN	0	1	8	14:10	1	690.113378684807	vordeur	2	2	0.0439654785732273	3	45	14:21:26	51	0	202	Zygo	0	3	1	1.06498865927415	0	10/02/2021	0	0	0	0	0	0	0	0	0
SS02VN	0	1	8	14:10	1	690.748299319728	technique	1	2	0.858618762140395	4	46	14:21:35	52	0	201	Corr	3	0	1	1.04293199764788	0	10/02/2021	0	0	0	0	0	0	0	0	0
SS02VN	0	1	8	14:10	1	690.975056689342	navotiné	2	2	0.0542707257845905	5	47	14:21:46	52	0	202	Zygo	0	3	1	1.07421524977599	0	10/02/2021	0	0	0	0	0	0	0	0	0
SS02VN	0	1	8	14:10	1	690.385487528345	saucoures	2	2	0.0965273102046922	6	48	14:21:57	52	0	202	Zygo	0	3	1	1.04339577732981	0	10/02/2021	0	0	0	0	0	0	0	0	0
SS02VN	0	0	9	14:10	1	NaN		NaN	NaN	NaN	NaN	NaN	14:22:08	53	0	100	NaN	0	0	0	0	0	10/02/2021	0	0	0	0	0	0	0	0	0
SS02VN	0	0	9	14:10	1	NaN		NaN	NaN	NaN	NaN	NaN	14:22:18	53	0	100	NaN	0	0	0	0	0	10/02/2021	0	0	0	0	0	0	0	0	0
SS02VN	0	0	9	14:10	1	NaN		NaN	NaN	NaN	NaN	NaN	14:22:29	54	0	100	NaN	0	0	0	0	0	10/02/2021	0	0	0	0	0	0	0	0	0
SS02VN	0	0	9	14:10	1	NaN		NaN	NaN	NaN	NaN	NaN	14:22:39	54	0	100	NaN	0	0	0	0	0	10/02/2021	0	0	0	0	0	0	0	0	0
SS02VN	0	0	9	14:10	1	NaN		NaN	NaN	NaN	NaN	NaN	14:22:50	54	0	100	NaN	0	0	0	0	0	10/02/2021	0	0	0	0	0	0	0	0	0
SS02VN	0	0	9	14:10	1	NaN		NaN	NaN	NaN	NaN	NaN	14:23:01	55	0	100	NaN	0	0	0	0	0	10/02/2021	0	0	0	0	0	0	0	0	0
SS02VN	0	1	9	14:10	1	690.884353741497	lubraînai	2	4	0.440355344471755	1	49	14:23:12	55	0	202	Zygo	0	3	1	1.16693618391582	0	10/02/2021	0	0	0	0	0	0	0	0	0
SS02VN	0	1	9	14:10	1	690.702947845805	dessiner	1	1	0.172657224844443	2	50	14:23:22	55	0	201	Corr	3	0	1	1.34206639224908	0	10/02/2021	0	0	0	0	0	0	0	0	0
SS02VN	0	1	9	14:10	1	688.571428571429	désastre	1	1	0.107678210857557	3	51	14:23:32	56	0	201	Corr	3	0	1	1.09291519657268	0	10/02/2021	0	0	0	0	0	0	0	0	0
SS02VN	0	1	9	14:10	1	690.430839002268	angénient	2	2	0.127747897378867	4	52	14:23:41	56	0	202	Zygo	0	3	1	1.03623256888432	0	10/02/2021	0	0	0	0	0	0	0	0	0
SS02VN	0	1	9	14:10	1	690.839002267574	transport	1	3	0.842864106583875	5	53	14:23:51	56	0	201	Corr	3	0	1	1.54608394937281	0	10/02/2021	0	0	0	0	0	0	0	0	0
SS02VN	0	1	9	14:10	1	690.793650793651	assemare	2	2	0.0723718131484929	6	54	14:24:02	57	0	202	Zygo	0	3	1	0.952370701724931	0	10/02/2021	0	0	0	0	0	0	0	0	0
SS02VN	0	0	10	14:10	1	NaN		NaN	NaN	NaN	NaN	NaN	14:24:12	57	1	100	NaN	0	0	0	0	0	10/02/2021	0	0	0	0	0	0	0	0	1
SS02VN	0	0	10	14:10	1	NaN		NaN	NaN	NaN	NaN	NaN	14:24:22	57	1	100	NaN	0	0	0	0	0	10/02/2021	0	0	0	0	0	0	0	0	1
SS02VN	0	0	10	14:10	1	NaN		NaN	NaN	NaN	NaN	NaN	14:24:31	58	0	100	NaN	0	0	0	0	0	10/02/2021	0	0	0	0	0	0	0	0	0
SS02VN	0	0	10	14:10	1	NaN		NaN	NaN	NaN	NaN	NaN	14:24:40	58	0	100	NaN	0	0	0	0	0	10/02/2021	0	0	0	0	0	0	0	0	0
SS02VN	0	0	10	14:10	1	NaN		NaN	NaN	NaN	NaN	NaN	14:24:49	58	0	100	NaN	0	0	0	0	0	10/02/2021	0	0	0	0	0	0	0	0	0
SS02VN	0	0	10	14:10	1	NaN		NaN	NaN	NaN	NaN	NaN	14:24:58	58	0	100	NaN	0	0	0	0	1	10/02/2021	0	0	0	0	0	0	0	0	6
SS02VN	0	1	10	14:10	1	690.566893424036	panteusez	2	3	0.744189979799557	1	55	14:25:08	59	1	202	Zygo	0	3	1	1.22552818380382	1	10/02/2021	0	0	0	0	0	0	0	0	6
SS02VN	0	1	10	14:10	1	688.571428571429	blessure	1	4	0.52127162826946	2	56	14:25:18	59	1	201	Corr	3	0	1	1.07094254032268	0	10/02/2021	0	0	0	0	0	0	0	0	1
SS02VN	0	1	10	14:10	1	691.020408163265	première	1	1	0.0368614034086931	3	57	14:25:27	59	1	201	Corr	3	0	1	1.0278950352822	0	10/02/2021	0	0	0	0	0	0	0	0	1
SS02VN	0	1	10	14:10	1	690.839002267574	redignant	2	2	0.0889973305456806	4	58	14:25:38	60	1	202	Zygo	0	3	1	1.73299591173827	1	10/02/2021	0	0	0	0	0	0	0	0	6
SS02VN	0	1	10	14:10	1	690.068027210884	cuiraper	2	2	0.945762983144959	5	59	14:25:48	60	1	202	Zygo	0	3	1	1.44355013720883	1	10/02/2021	0	0	0	0	0	0	0	0	6
SS02VN	0	1	10	14:10	1	691.020408163265	distance	1	4	0.188542319141561	6	60	14:25:58	60	1	201	Corr	3	0	1	1.18101058467732	1	10/02/2021	0	0	0	0	0	0	0	0	6
SS02VN	0	0	1	14:10	2	NaN		NaN	NaN	NaN	NaN	NaN	14:26:20	61	1	100	NaN	0	0	0	0	1	10/02/2021	0	0	0	0	0	0	0	0	6
SS02VN	0	0	1	14:10	2	NaN		NaN	NaN	NaN	NaN	NaN	14:26:30	62	1	100	NaN	0	3	0	7.33541071628588	0	10/02/2021	0	0	0	0	0	0	0	0	1
SS02VN	0	0	1	14:10	2	NaN		NaN	NaN	NaN	NaN	NaN	14:26:40	62	1	100	NaN	0	0	0	0	1	10/02/2021	0	0	0	0	0	0	0	0	6
SS02VN	0	0	1	14:10	2	NaN		NaN	NaN	NaN	NaN	NaN	14:26:50	62	1	100	NaN	0	0	0	0	1	10/02/2021	0	0	0	0	0	0	0	0	6
SS02VN	0	0	1	14:10	2	NaN		NaN	NaN	NaN	NaN	NaN	14:27:00	63	1	100	NaN	0	0	0	0	0	10/02/2021	0	0	0	0	0	0	0	0	1
SS02VN	0	0	1	14:10	2	NaN		NaN	NaN	NaN	NaN	NaN	14:27:10	63	1	100	NaN	0	0	0	0	1	10/02/2021	0	0	0	0	0	0	0	0	6
SS02VN	0	1	1	14:10	2	689.931972789116	fusidique	2	4	0.560271054651821	1	1	14:27:20	63	1	202	Zygo	0	3	1	1.12972180219526	1	10/02/2021	0	0	0	0	0	0	0	0	6
SS02VN	0	1	1	14:10	2	690.839002267574	généreux	1	4	0.605418689316139	2	2	14:27:31	64	1	201	Corr	3	0	1	1.21569430443537	1	10/02/2021	0	0	0	0	0	0	0	0	6
SS02VN	0	1	1	14:10	2	688.480725623583	contact	1	2	0.000291362055577338	3	3	14:27:40	64	1	201	Corr	3	0	1	1.29664748543905	1	10/02/2021	0	0	0	0	0	0	0	0	6
SS02VN	0	1	1	14:10	2	690.022675736961	dénévoie	2	2	0.0925191766873468	4	4	14:27:51	64	1	202	Zygo	0	3	1	1.09471081149195	1	10/02/2021	0	0	0	0	0	0	0	0	6
SS02VN	0	1	1	14:10	2	691.065759637188	crayeuser	2	2	0.248283558001276	5	5	14:28:00	65	0	202	Zygo	0	3	1	1.29523164482521	0	10/02/2021	0	0	0	0	0	0	0	0	0
SS02VN	0	1	1	14:10	2	690.385487528345	exprès	1	4	1.30679105149466	6	6	14:28:10	65	0	201	Corr	3	0	1	1.17082668290777	0	10/02/2021	0	0	0	0	0	0	0	0	0
SS02VN	0	0	2	14:10	2	NaN		NaN	NaN	NaN	NaN	NaN	14:28:20	65	0	100	NaN	0	0	0	0	0	10/02/2021	0	0	0	0	0	0	0	0	0
SS02VN	0	0	2	14:10	2	NaN		NaN	NaN	NaN	NaN	NaN	14:28:30	66	1	100	NaN	0	3	0	0.784967237903174	1	10/02/2021	0	0	0	0	0	0	0	0	6
SS02VN	0	0	2	14:10	2	NaN		NaN	NaN	NaN	NaN	NaN	14:28:40	66	1	100	NaN	0	2	0	6.46482274865593	1	10/02/2021	0	0	0	0	0	0	0	0	6
SS02VN	0	0	2	14:10	2	NaN		NaN	NaN	NaN	NaN	NaN	14:28:50	66	1	100	NaN	0	0	0	0	1	10/02/2021	0	0	0	0	0	0	0	0	6
SS02VN	0	0	2	14:10	2	NaN		NaN	NaN	NaN	NaN	NaN	14:29:00	67	1	100	NaN	0	0	0	0	0	10/02/2021	0	0	0	0	0	0	0	0	1
SS02VN	0	0	2	14:10	2	NaN		NaN	NaN	NaN	NaN	NaN	14:29:10	67	1	100	NaN	0	0	0	0	1	10/02/2021	0	0	0	0	0	0	0	0	6
SS02VN	0	1	2	14:10	2	690.204081632653	solution	1	3	1.67663472724962	1	7	14:29:20	67	1	201	Corr	3	0	1	1.58419438844089	1	10/02/2021	0	0	0	0	0	0	0	0	6
SS02VN	0	1	2	14:10	2	690.839002267574	officier	1	4	0.703860664449167	2	8	14:29:31	68	0	201	Corr	4	0	1	1.72759156586017	0	10/02/2021	0	0	0	0	0	0	0	0	0
SS02VN	0	1	2	14:10	2	690.975056689342	poursuite	1	4	2.47063149645692	3	9	14:29:42	68	0	201	Corr	3	0	1	0.963399907594066	0	10/02/2021	0	0	0	0	0	0	0	0	0
SS02VN	0	1	2	14:10	2	691.337868480726	recondre	2	2	0.299601678183535	4	10	14:29:52	68	0	202	Zygo	0	3	1	1.29512488799287	0	10/02/2021	0	0	0	0	0	0	0	0	0
SS02VN	0	1	2	14:10	2	690.15873015873	trofitue	2	4	0.373940917983418	5	11	14:30:02	69	1	202	Zygo	0	3	1	1.18232316868284	1	10/02/2021	0	0	0	0	0	0	0	0	6
SS02VN	0	1	2	14:10	2	690.657596371882	déromniez	2	2	0.0968561916961335	6	12	14:30:13	69	1	202	Zygo	3	0	0	1.30078125	1	10/02/2021	0	0	0	0	0	0	0	0	6
SS02VN	0	0	3	14:10	2	NaN		NaN	NaN	NaN	NaN	NaN	14:30:22	69	1	100	NaN	0	0	0	0	0	10/02/2021	0	0	0	0	0	0	0	0	1
SS02VN	0	0	3	14:10	2	NaN		NaN	NaN	NaN	NaN	NaN	14:30:32	70	0	100	NaN	0	0	0	0	0	10/02/2021	0	0	0	0	0	0	0	0	0
SS02VN	0	0	3	14:10	2	NaN		NaN	NaN	NaN	NaN	NaN	14:30:41	70	0	100	NaN	0	0	0	0	0	10/02/2021	0	0	0	0	0	0	0	0	0
SS02VN	0	0	3	14:10	2	NaN		NaN	NaN	NaN	NaN	NaN	14:30:51	70	0	100	NaN	0	0	0	0	0	10/02/2021	0	0	0	0	0	0	0	0	0
SS02VN	0	0	3	14:10	2	NaN		NaN	NaN	NaN	NaN	NaN	14:31:01	71	1	100	NaN	0	0	0	0	1	10/02/2021	0	0	0	0	0	0	0	0	6
SS02VN	0	0	3	14:10	2	NaN		NaN	NaN	NaN	NaN	NaN	14:31:10	71	1	100	NaN	0	0	0	0	0	10/02/2021	0	0	0	0	0	0	0	0	1
SS02VN	0	1	3	14:10	2	690.430839002268	officiel	1	1	0.000268498639343306	1	13	14:31:20	71	1	201	Corr	3	0	1	1.65469590053772	1	10/02/2021	0	0	0	0	0	0	0	0	6
SS02VN	0	1	3	14:10	2	690.702947845805	dispendus	2	1	0.00165701177320443	2	14	14:31:30	72	0	202	Zygo	3	0	0	1.54408707157245	0	10/02/2021	0	0	0	0	0	0	0	0	0
SS02VN	0	1	3	14:10	2	690.113378684807	éclaiste	2	4	0.243076560524059	3	15	14:31:39	72	0	202	Zygo	0	3	1	1.26025915658602	0	10/02/2021	0	0	0	0	0	0	0	0	0
SS02VN	0	1	3	14:10	2	688.43537414966	célèbre	1	3	1.1516612766427	4	16	14:31:49	72	0	201	Corr	3	0	1	1.0997353830644	0	10/02/2021	0	0	0	0	0	0	0	0	0
SS02VN	0	1	3	14:10	2	688.616780045351	attentif	1	4	0.529148369823815	5	17	14:31:58	72	0	201	Corr	3	0	1	0.923418598790249	0	10/02/2021	0	0	0	0	0	0	0	0	0
SS02VN	0	1	3	14:10	2	690.022675736961	arravante	2	3	0.847080355830258	6	18	14:32:07	73	1	202	Zygo	0	3	1	0.924297155017939	1	10/02/2021	0	0	0	0	0	0	0	0	6
SS02VN	0	0	4	14:10	2	NaN		NaN	NaN	NaN	NaN	NaN	14:32:17	73	1	100	NaN	0	0	0	0	0	10/02/2021	0	0	0	0	0	0	0	0	1
SS02VN	0	0	4	14:10	2	NaN		NaN	NaN	NaN	NaN	NaN	14:32:28	73	1	100	NaN	0	4	0	2.06148493503588	0	10/02/2021	0	0	0	0	0	0	0	0	1
SS02VN	0	0	4	14:10	2	NaN		NaN	NaN	NaN	NaN	NaN	14:32:39	74	1	100	NaN	0	0	0	0	1	10/02/2021	0	0	0	0	0	0	0	0	6
SS02VN	0	0	4	14:10	2	NaN		NaN	NaN	NaN	NaN	NaN	14:32:50	74	1	100	NaN	0	0	0	0	0	10/02/2021	0	0	0	0	0	0	0	0	1
SS02VN	0	0	4	14:10	2	NaN		NaN	NaN	NaN	NaN	NaN	14:33:00	75	1	100	NaN	0	0	0	0	0	10/02/2021	0	0	0	0	0	0	0	0	1
SS02VN	0	0	4	14:10	2	NaN		NaN	NaN	NaN	NaN	NaN	14:33:11	75	1	100	NaN	0	0	0	0	0	10/02/2021	0	0	0	0	0	0	0	0	1
SS02VN	0	1	4	14:10	2	690.294784580499	réclande	2	3	0.261121954943519	1	19	14:33:22	75	1	202	Zygo	0	3	1	1.46428196404577	1	10/02/2021	0	0	0	0	0	0	0	0	6
SS02VN	0	1	4	14:10	2	689.977324263039	revanité	2	4	0.861647579120472	2	20	14:33:32	76	1	202	Zygo	0	3	1	2.26859844030014	1	10/02/2021	0	0	0	0	0	0	0	0	6
SS02VN	0	1	4	14:10	2	690.385487528345	ministre	1	1	0.144743919430766	3	21	14:33:42	76	1	201	Corr	0	0	0	0	1	10/02/2021	0	0	0	0	0	0	0	0	6
SS02VN	0	1	4	14:10	2	690.748299319728	immédiat	1	1	0.101914576982381	4	22	14:33:53	76	1	201	Corr	3	0	1	1.28773591509844	1	10/02/2021	0	0	0	0	0	0	0	0	6
SS02VN	0	1	4	14:10	2	690.204081632653	soixante	1	4	0.568667206214741	5	23	14:34:03	77	1	201	Corr	3	0	1	1.71296938004025	1	10/02/2021	0	0	0	0	0	0	0	0	6
SS02VN	0	1	4	14:10	2	690.612244897959	dravassa	2	2	0.17549404775491	6	24	14:34:12	77	1	202	Zygo	0	3	1	0.994793416778521	1	10/02/2021	0	0	0	0	0	0	0	0	6
SS02VN	0	0	5	14:10	2	NaN		NaN	NaN	NaN	NaN	NaN	14:34:34	78	1	100	NaN	0	3	0	5.34319346438178	0	10/02/2021	0	0	0	0	0	0	0	0	1
SS02VN	0	0	5	14:10	2	NaN		NaN	NaN	NaN	NaN	NaN	14:34:41	78	1	100	NaN	0	0	0	0	0	10/02/2021	0	0	0	0	0	0	0	0	1
SS02VN	0	0	5	14:10	2	NaN		NaN	NaN	NaN	NaN	NaN	14:34:48	78	1	100	NaN	0	0	0	0	0	10/02/2021	0	0	0	0	0	0	0	0	1
SS02VN	0	0	5	14:10	2	NaN		NaN	NaN	NaN	NaN	NaN	14:34:55	78	1	100	NaN	0	3	0	4.71718189964167	1	10/02/2021	0	0	0	0	0	0	0	0	6
SS02VN	0	0	5	14:10	2	NaN		NaN	NaN	NaN	NaN	NaN	14:35:03	79	1	100	NaN	0	0	0	0	1	10/02/2021	0	0	0	0	0	0	0	0	6
SS02VN	0	0	5	14:10	2	NaN		NaN	NaN	NaN	NaN	NaN	14:35:10	79	1	100	NaN	0	0	0	0	0	10/02/2021	0	0	0	0	0	0	0	0	1
SS02VN	0	1	5	14:10	2	690.839002267574	dimeunons	2	2	0.0929058030014858	1	25	14:35:17	79	1	202	Zygo	0	3	1	1.13270924339167	1	10/02/2021	0	0	0	0	0	0	0	0	6
SS02VN	0	1	5	14:10	2	690.294784580499	vérifier	1	4	0.46947689371882	2	26	14:35:28	79	1	201	Corr	3	0	1	2.00676418290777	1	10/02/2021	0	0	0	0	0	0	0	0	6
SS02VN	0	1	5	14:10	2	690.975056689342	possible	1	1	0.000358486722689122	3	27	14:35:39	80	1	201	Corr	0	0	0	0	0	10/02/2021	0	0	0	0	0	0	0	0	1
SS02VN	0	1	5	14:10	2	690.657596371882	réchisera	2	4	0.345710749010323	4	28	14:35:50	80	1	202	Zygo	0	3	1	1.40612574204761	1	10/02/2021	0	0	0	0	0	0	0	0	6
SS02VN	0	1	5	14:10	2	690.748299319728	surpris	1	1	0.248751378792804	5	29	14:36:00	81	1	201	Corr	3	0	1	1.2512758316534	1	10/02/2021	0	0	0	0	0	0	0	0	6
SS02VN	0	1	5	14:10	2	690.92970521542	dépordis	2	4	0.636881101148902	6	30	14:36:09	81	1	202	Zygo	1	3	1	2.2509118083558	1	10/02/2021	0	0	0	0	0	0	0	0	6
SS02VN	0	0	6	14:10	2	NaN		NaN	NaN	NaN	NaN	NaN	14:36:19	81	1	100	NaN	0	0	0	0	0	10/02/2021	0	0	0	0	0	0	0	0	1
SS02VN	0	0	6	14:10	2	NaN		NaN	NaN	NaN	NaN	NaN	14:36:30	82	1	100	NaN	0	0	0	0	0	10/02/2021	0	0	0	0	0	0	0	0	1
SS02VN	0	0	6	14:10	2	NaN		NaN	NaN	NaN	NaN	NaN	14:36:40	82	1	100	NaN	0	0	0	0	1	10/02/2021	0	0	0	0	0	0	0	0	6
SS02VN	0	0	6	14:10	2	NaN		NaN	NaN	NaN	NaN	NaN	14:36:51	82	1	100	NaN	0	0	0	0	1	10/02/2021	0	0	0	0	0	0	0	0	6
SS02VN	0	0	6	14:10	2	NaN		NaN	NaN	NaN	NaN	NaN	14:37:01	83	0	100	NaN	0	0	0	0	0	10/02/2021	0	0	0	0	0	0	0	0	0
SS02VN	0	0	6	14:10	2	NaN		NaN	NaN	NaN	NaN	NaN	14:37:11	83	0	100	NaN	0	0	0	0	0	10/02/2021	0	0	0	0	0	0	0	0	0
SS02VN	0	1	6	14:10	2	690.975056689342	étouvande	2	2	0.142244478542125	1	31	14:37:22	83	0	202	Zygo	0	3	1	1.2962922127017	0	10/02/2021	0	0	0	0	0	0	0	0	0
SS02VN	0	1	6	14:10	2	690.612244897959	justifier	1	4	0.445223787450232	2	32	14:37:31	84	0	201	Corr	3	0	1	0.945947790658465	1	10/02/2021	0	0	0	0	0	0	0	0	6
SS02VN	0	1	6	14:10	2	690.566893424036	mémoire	1	1	0.000254428829066455	3	33	14:37:43	84	1	201	Corr	3	0	1	1.0967426915322	1	10/02/2021	0	0	0	0	0	0	0	0	6
SS02VN	0	1	6	14:10	2	690.793650793651	palpard	2	3	1.4769564566086	4	34	14:37:52	84	1	202	Zygo	0	3	1	1.7395255796373	1	10/02/2021	0	0	0	0	0	0	0	0	6
SS02VN	0	1	6	14:10	2	690.022675736961	artitates	2	2	0.105969023570651	5	35	14:38:03	85	1	202	Zygo	0	3	1	1.02354075660833	1	10/02/2021	0	0	0	0	0	0	0	0	6
SS02VN	0	1	6	14:10	2	690.430839002268	fabriquer	1	1	0.0349936377897393	6	36	14:38:13	85	1	201	Corr	3	0	1	1.3302986391127	1	10/02/2021	0	0	0	0	0	0	0	0	6
SS02VN	0	0	7	14:10	2	NaN		NaN	NaN	NaN	NaN	NaN	14:38:24	85	1	100	NaN	0	0	0	0	1	10/02/2021	0	0	0	0	0	0	0	0	6
SS02VN	0	0	7	14:10	2	NaN		NaN	NaN	NaN	NaN	NaN	14:38:33	86	1	100	NaN	0	0	0	0	0	10/02/2021	0	0	0	0	0	0	0	0	1
SS02VN	0	0	7	14:10	2	NaN		NaN	NaN	NaN	NaN	NaN	14:38:42	86	1	100	NaN	0	0	0	0	0	10/02/2021	0	0	0	0	0	0	0	0	1
SS02VN	0	0	7	14:10	2	NaN		NaN	NaN	NaN	NaN	NaN	14:38:52	86	1	100	NaN	0	0	0	0	0	10/02/2021	0	0	0	0	0	0	0	0	1
SS02VN	0	0	7	14:10	2	NaN		NaN	NaN	NaN	NaN	NaN	14:39:01	87	1	100	NaN	0	0	0	0	0	10/02/2021	0	0	0	0	0	0	0	0	1
SS02VN	0	0	7	14:10	2	NaN		NaN	NaN	NaN	NaN	NaN	14:39:10	87	1	100	NaN	0	2	0	3.3993825604839	1	10/02/2021	0	0	0	0	0	0	0	0	6
SS02VN	0	1	7	14:10	2	688.1179138322	caresser	1	1	0.0861924578202888	1	37	14:39:20	87	1	201	Corr	0	3	0	1.92924647177415	1	10/02/2021	0	0	0	0	0	0	0	0	6
SS02VN	0	1	7	14:10	2	690.839002267574	liberté	1	1	0.0327688511169981	2	38	14:39:29	88	1	201	Corr	3	0	1	0.976002464157773	1	10/02/2021	0	0	0	0	0	0	0	0	6
SS02VN	0	1	7	14:10	2	690.657596371882	fouetache	2	2	0.0774137836706359	3	39	14:39:39	88	1	202	Zygo	3	0	0	1.73264063900069	1	10/02/2021	0	0	0	0	0	0	0	0	6
SS02VN	0	1	7	14:10	2	690.92970521542	disphotés	2	2	0.153760607674485	4	40	14:39:50	88	1	202	Zygo	3	0	0	2.42469443044365	1	10/02/2021	0	0	0	0	0	0	0	0	6
SS02VN	0	1	7	14:10	2	688.571428571429	critique	1	4	0.473905362421647	5	41	14:39:59	89	1	201	Corr	3	0	1	1.34015351982544	1	10/02/2021	0	0	0	0	0	0	0	0	6
SS02VN	0	1	7	14:10	2	619.455782312925	brocharde	2	4	0.67073361974326	6	42	14:40:10	89	1	202	Zygo	3	0	0	1.48152931787627	0	10/02/2021	0	0	0	0	0	0	0	0	1
SS02VN	0	0	8	14:10	2	NaN		NaN	NaN	NaN	NaN	NaN	14:40:20	89	1	100	NaN	0	0	0	0	0	10/02/2021	0	0	0	0	0	0	0	0	1
SS02VN	0	0	8	14:10	2	NaN		NaN	NaN	NaN	NaN	NaN	14:40:31	90	1	100	NaN	0	0	0	0	0	10/02/2021	0	0	0	0	0	0	0	0	1
SS02VN	0	0	8	14:10	2	NaN		NaN	NaN	NaN	NaN	NaN	14:40:42	90	1	100	NaN	0	0	0	0	0	10/02/2021	0	0	0	0	0	0	0	0	1
SS02VN	0	0	8	14:10	2	NaN		NaN	NaN	NaN	NaN	NaN	14:40:52	90	1	100	NaN	0	0	0	0	0	10/02/2021	0	0	0	0	0	0	0	0	1
SS02VN	0	0	8	14:10	2	NaN		NaN	NaN	NaN	NaN	NaN	14:41:03	91	1	100	NaN	0	0	0	0	1	10/02/2021	0	0	0	0	0	0	0	0	6
SS02VN	0	0	8	14:10	2	NaN		NaN	NaN	NaN	NaN	NaN	14:41:13	91	1	100	NaN	0	0	0	0	1	10/02/2021	0	0	0	0	0	0	0	0	6
SS02VN	0	1	8	14:10	2	690.793650793651	magasin	1	1	0.154438889148878	1	43	14:41:24	91	1	201	Corr	3	0	1	1.5477255544356	1	10/02/2021	0	0	0	0	0	0	0	0	6
SS02VN	0	1	8	14:10	2	690.068027210884	symbième	2	4	0.333627431187779	2	44	14:41:34	92	1	202	Zygo	0	3	1	1.46105125728036	1	10/02/2021	0	0	0	0	0	0	0	0	6
SS02VN	0	1	8	14:10	2	689.84126984127	lutance	2	2	0.0402176362986211	3	45	14:41:44	92	1	202	Zygo	0	0	0	0	0	10/02/2021	0	0	0	0	0	0	0	0	1
SS02VN	0	1	8	14:10	2	690.975056689342	fondariez	2	2	0.273816136468668	4	46	14:41:55	92	1	202	Zygo	0	0	0	0	0	10/02/2021	0	0	0	0	0	0	0	0	1
SS02VN	0	1	8	14:10	2	688.526077097506	choisir	1	1	0.00032155349617824	5	47	14:42:05	93	1	201	Corr	0	0	0	0	0	10/02/2021	0	0	0	0	0	0	0	0	1
SS02VN	0	1	8	14:10	2	688.662131519274	actrice	1	1	0.0842297211056575	6	48	14:42:15	93	1	201	Corr	0	0	0	0	0	10/02/2021	0	0	0	0	0	0	0	0	1
SS02VN	0	0	9	14:10	2	NaN		NaN	NaN	NaN	NaN	NaN	14:42:26	93	1	100	NaN	0	0	0	0	1	10/02/2021	0	0	0	0	0	0	0	0	6
SS02VN	0	0	9	14:10	2	NaN		NaN	NaN	NaN	NaN	NaN	14:42:35	94	1	100	NaN	0	0	0	0	1	10/02/2021	0	0	0	0	0	0	0	0	6
SS02VN	0	0	9	14:10	2	NaN		NaN	NaN	NaN	NaN	NaN	14:42:44	94	1	100	NaN	0	0	0	0	0	10/02/2021	0	0	0	0	0	0	0	0	1
SS02VN	0	0	9	14:10	2	NaN		NaN	NaN	NaN	NaN	NaN	14:42:53	94	1	100	NaN	0	0	0	0	0	10/02/2021	0	0	0	0	0	0	0	0	1
SS02VN	0	0	9	14:10	2	NaN		NaN	NaN	NaN	NaN	NaN	14:43:02	95	1	100	NaN	0	0	0	0	0	10/02/2021	0	0	0	0	0	0	0	0	1
SS02VN	0	0	9	14:10	2	NaN		NaN	NaN	NaN	NaN	NaN	14:43:11	95	1	100	NaN	0	0	0	0	0	10/02/2021	0	0	0	0	0	0	0	0	1
SS02VN	0	1	9	14:10	2	690.022675736961	soulence	2	3	0.919693993637338	1	49	14:43:21	95	1	202	Zygo	0	0	0	0	1	10/02/2021	0	0	0	0	0	0	0	0	6
SS02VN	0	1	9	14:10	2	690.340136054422	portière	1	4	1.88979919176199	2	50	14:43:30	96	1	201	Corr	3	0	1	2.23658014112925	1	10/02/2021	0	0	0	0	0	0	0	0	6
SS02VN	0	1	9	14:10	2	690.612244897959	lormenés	2	2	0.04749318715767	3	51	14:43:39	96	1	202	Zygo	0	3	1	1.24829889112925	1	10/02/2021	0	0	0	0	0	0	0	0	6
SS02VN	0	1	9	14:10	2	690.340136054422	vitrine	1	1	0.17582761918311	4	52	14:43:50	96	1	201	Corr	0	0	0	0	0	10/02/2021	0	0	0	0	0	0	0	0	1
SS02VN	0	1	9	14:10	2	690.839002267574	enfermer	1	1	0.147843671642477	5	53	14:44:01	97	1	201	Corr	0	0	0	0	0	10/02/2021	0	0	0	0	0	0	0	0	1
SS02VN	0	1	9	14:10	2	691.111111111111	dimeurât	2	3	0.875103288446553	6	54	14:44:10	97	1	202	Zygo	0	0	0	0	0	10/02/2021	0	0	0	0	0	0	0	0	1
SS02VN	0	0	10	14:10	2	NaN		NaN	NaN	NaN	NaN	NaN	14:44:19	97	1	100	NaN	0	0	0	0	0	10/02/2021	0	0	0	0	0	0	0	0	1
SS02VN	0	0	10	14:10	2	NaN		NaN	NaN	NaN	NaN	NaN	14:44:30	98	1	100	NaN	0	0	0	0	0	10/02/2021	0	0	0	0	0	0	0	0	1
SS02VN	0	0	10	14:10	2	NaN		NaN	NaN	NaN	NaN	NaN	14:44:41	98	1	100	NaN	0	0	0	0	1	10/02/2021	0	0	0	0	0	0	0	0	6
SS02VN	0	0	10	14:10	2	NaN		NaN	NaN	NaN	NaN	NaN	14:44:53	98	1	100	NaN	0	0	0	0	1	10/02/2021	0	0	0	0	0	0	0	0	6
SS02VN	0	0	10	14:10	2	NaN		NaN	NaN	NaN	NaN	NaN	14:45:04	99	1	100	NaN	0	0	0	0	0	10/02/2021	0	0	0	0	0	0	0	0	1
SS02VN	0	0	10	14:10	2	NaN		NaN	NaN	NaN	NaN	NaN	14:45:15	99	1	100	NaN	0	0	0	0	0	10/02/2021	0	0	0	0	0	0	0	0	1
SS02VN	0	1	10	14:10	2	690.92970521542	problème	1	4	0.414084687858121	1	55	14:45:26	99	1	201	Corr	0	0	0	0	0	10/02/2021	0	0	0	0	0	0	0	0	1
SS02VN	0	1	10	14:10	2	690.839002267574	pénible	1	4	0.37729040911654	2	56	14:45:37	100	2	201	Corr	0	0	0	0	0	10/02/2021	0	0	0	0	0	0	0	0	2
SS02VN	0	1	10	14:10	2	690.113378684807	purpelle	2	3	0.212254617596045	3	57	14:45:47	100	2	202	Zygo	0	0	0	0	0	10/02/2021	0	0	0	0	0	0	0	0	2
SS02VN	0	1	10	14:10	2	690.92970521542	couvraité	2	4	0.459020689333556	4	58	14:45:57	100	2	202	Zygo	0	0	0	0	0	10/02/2021	0	0	0	0	0	0	0	0	2
SS02VN	0	1	10	14:10	2	690.385487528345	enconises	2	3	0.557222305418691	5	59	14:46:06	101	2	202	Zygo	0	0	0	0	0	10/02/2021	0	0	0	0	0	0	0	0	2
SS02VN	0	1	10	14:10	2	690.657596371882	journal	1	1	0.0261361141456291	6	60	14:46:16	101	2	201	Corr	0	0	0	0	0	10/02/2021	0	0	0	0	0	0	0	0	2
SS02VN	0	0	1	14:10	3	NaN		NaN	NaN	NaN	NaN	NaN	14:46:39	102	2	100	NaN	0	3	0	0.778966103830498	0	10/02/2021	0	0	0	0	0	0	0	0	2
SS02VN	0	0	1	14:10	3	NaN		NaN	NaN	NaN	NaN	NaN	14:46:49	102	2	100	NaN	0	0	0	0	0	10/02/2021	0	0	0	0	0	0	0	0	2
SS02VN	0	0	1	14:10	3	NaN		NaN	NaN	NaN	NaN	NaN	14:46:59	103	2	100	NaN	0	0	0	0	0	10/02/2021	0	0	0	0	0	0	0	0	2
SS02VN	0	0	1	14:10	3	NaN		NaN	NaN	NaN	NaN	NaN	14:47:09	103	2	100	NaN	0	0	0	0	0	10/02/2021	0	0	0	0	0	0	0	0	2
SS02VN	0	0	1	14:10	3	NaN		NaN	NaN	NaN	NaN	NaN	14:47:19	103	2	100	NaN	0	0	0	0	0	10/02/2021	0	0	0	0	0	0	0	0	2
SS02VN	0	0	1	14:10	3	NaN		NaN	NaN	NaN	NaN	NaN	14:47:29	104	0	100	NaN	0	0	0	0	0	10/02/2021	0	0	0	0	0	0	0	0	0
SS02VN	0	1	1	14:10	3	688.616780045351	cigarette	1	1	0.135779992939206	1	1	14:47:39	104	0	201	Corr	3	0	1	1.07309342797953	0	10/02/2021	0	0	0	0	0	0	0	0	0
SS02VN	0	1	1	14:10	3	690.793650793651	poissième	2	4	0.258760867087403	2	2	14:47:49	104	0	202	Zygo	0	3	1	1.0562153477822	0	10/02/2021	0	0	0	0	0	0	0	0	0
SS02VN	0	1	1	14:10	3	690.612244897959	régulier	1	3	0.673279959941283	3	3	14:47:59	105	0	201	Corr	3	0	1	0.99334432403657	0	10/02/2021	0	0	0	0	0	0	0	0	0
SS02VN	0	1	1	14:10	3	690.385487528345	cantation	2	2	0.0226383038971107	4	4	14:48:10	105	0	202	Zygo	3	0	0	1.52516136032727	0	10/02/2021	0	0	0	0	0	0	0	0	0
SS02VN	0	1	1	14:10	3	690.92970521542	faculté	1	3	1.38275681849336	5	5	14:48:20	105	0	201	Corr	3	0	1	1.00511732750874	0	10/02/2021	0	0	0	0	0	0	0	0	0
SS02VN	0	1	1	14:10	3	690.884353741497	récultait	2	2	0.275252721388824	6	6	14:48:30	106	0	202	Zygo	0	3	1	1.26970976142456	0	10/02/2021	0	0	0	0	0	0	0	0	0
SS02VN	0	0	2	14:10	3	NaN		NaN	NaN	NaN	NaN	NaN	14:48:40	106	0	100	NaN	0	0	0	0	0	10/02/2021	0	0	0	0	0	0	0	0	0
SS02VN	0	0	2	14:10	3	NaN		NaN	NaN	NaN	NaN	NaN	14:48:50	106	0	100	NaN	0	0	0	0	0	10/02/2021	0	0	0	0	0	0	0	0	0
SS02VN	0	0	2	14:10	3	NaN		NaN	NaN	NaN	NaN	NaN	14:49:00	107	0	100	NaN	0	0	0	0	0	10/02/2021	0	0	0	0	0	0	0	0	0
SS02VN	0	0	2	14:10	3	NaN		NaN	NaN	NaN	NaN	NaN	14:49:09	107	0	100	NaN	0	0	0	0	0	10/02/2021	0	0	0	0	0	0	0	0	0
SS02VN	0	0	2	14:10	3	NaN		NaN	NaN	NaN	NaN	NaN	14:49:19	107	0	100	NaN	0	0	0	0	0	10/02/2021	0	0	0	0	0	0	0	0	0
SS02VN	0	0	2	14:10	3	NaN		NaN	NaN	NaN	NaN	NaN	14:49:29	108	0	100	NaN	0	0	0	0	0	10/02/2021	0	0	0	0	0	0	0	0	0
SS02VN	0	1	2	14:10	3	690.702947845805	enquistes	2	2	0.0101223397941794	1	7	14:49:39	108	0	202	Zygo	0	3	1	1.12639658938178	0	10/02/2021	0	0	0	0	0	0	0	0	0
SS02VN	0	1	2	14:10	3	690.068027210884	semblable	1	4	0.941224594105734	2	8	14:49:50	108	0	201	Corr	3	0	1	0.97410534274195	0	10/02/2021	0	0	0	0	0	0	0	0	0
SS02VN	0	1	2	14:10	3	690.340136054422	aplamines	2	4	0.412532613350777	3	9	14:50:00	109	0	202	Zygo	0	3	1	1.1346081149195	0	10/02/2021	0	0	0	0	0	0	0	0	0
SS02VN	0	1	2	14:10	3	690.702947845805	paysage	1	3	0.480608741490869	4	10	14:50:09	109	0	201	Corr	3	0	1	0.947808159722172	0	10/02/2021	0	0	0	0	0	0	0	0	0
SS02VN	0	1	2	14:10	3	690.113378684807	autobus	1	1	0.0408671919431072	5	11	14:50:20	109	0	201	Corr	3	0	1	1.04022632448459	0	10/02/2021	0	0	0	0	0	0	0	0	0
SS02VN	0	1	2	14:10	3	690.15873015873	bormode	2	4	0.691247384267626	6	12	14:50:31	110	0	202	Zygo	0	3	1	2.48774221550184	0	10/02/2021	0	0	0	0	0	0	0	0	0
SS02VN	0	0	3	14:10	3	NaN		NaN	NaN	NaN	NaN	NaN	14:50:41	110	0	100	NaN	0	0	0	0	0	10/02/2021	0	0	0	0	0	0	0	0	0
SS02VN	0	0	3	14:10	3	NaN		NaN	NaN	NaN	NaN	NaN	14:50:51	110	0	100	NaN	0	0	0	0	0	10/02/2021	0	0	0	0	0	0	0	0	0
SS02VN	0	0	3	14:10	3	NaN		NaN	NaN	NaN	NaN	NaN	14:51:01	111	0	100	NaN	0	0	0	0	0	10/02/2021	0	0	0	0	0	0	0	0	0
SS02VN	0	0	3	14:10	3	NaN		NaN	NaN	NaN	NaN	NaN	14:51:11	111	0	100	NaN	0	0	0	0	0	10/02/2021	0	0	0	0	0	0	0	0	0
SS02VN	0	0	3	14:10	3	NaN		NaN	NaN	NaN	NaN	NaN	14:51:20	111	0	100	NaN	0	0	0	0	0	10/02/2021	0	0	0	0	0	0	0	0	0
SS02VN	0	0	3	14:10	3	NaN		NaN	NaN	NaN	NaN	NaN	14:51:30	112	0	100	NaN	0	0	0	0	0	10/02/2021	0	0	0	0	0	0	0	0	0
SS02VN	0	1	3	14:10	3	688.390022675737	cinéma	1	1	0.0057190794905182	1	13	14:51:40	112	0	201	Corr	3	0	1	1.52652994791652	0	10/02/2021	0	0	0	0	0	0	0	0	0
SS02VN	0	1	3	14:10	3	690.47619047619	monceuse	2	1	0.651181291381363	2	14	14:51:50	112	0	202	Zygo	0	3	1	0.920193142361313	0	10/02/2021	0	0	0	0	0	0	0	0	0
SS02VN	0	1	3	14:10	3	690.15873015873	vessard	2	2	0.0761574679927435	3	15	14:52:01	113	0	202	Zygo	0	3	1	1.10909498207866	0	10/02/2021	0	0	0	0	0	0	0	0	0
SS02VN	0	1	3	14:10	3	690.92970521542	ouverture	1	1	0.058784492634004	4	16	14:52:11	113	0	201	Corr	3	0	1	0.935622129816238	0	10/02/2021	0	0	0	0	0	0	0	0	0
SS02VN	0	1	3	14:10	3	690.430839002268	écoriqua	2	4	0.507516349520301	5	17	14:52:21	113	0	202	Zygo	0	3	1	1.08956023185465	0	10/02/2021	0	0	0	0	0	0	0	0	0
SS02VN	0	1	3	14:10	3	690.793650793651	poussière	1	1	0.0267247006704565	6	18	14:52:32	114	0	201	Corr	3	0	1	0.832283266129252	0	10/02/2021	0	0	0	0	0	0	0	0	0
SS02VN	0	0	4	14:10	3	NaN		NaN	NaN	NaN	NaN	NaN	14:52:41	114	0	100	NaN	0	0	0	0	0	10/02/2021	0	0	0	0	0	0	0	0	0
SS02VN	0	0	4	14:10	3	NaN		NaN	NaN	NaN	NaN	NaN	14:52:51	114	0	100	NaN	0	0	0	0	0	10/02/2021	0	0	0	0	0	0	0	0	0
SS02VN	0	0	4	14:10	3	NaN		NaN	NaN	NaN	NaN	NaN	14:53:01	115	0	100	NaN	0	0	0	0	0	10/02/2021	0	0	0	0	0	0	0	0	0
SS02VN	0	0	4	14:10	3	NaN		NaN	NaN	NaN	NaN	NaN	14:53:11	115	0	100	NaN	0	0	0	0	0	10/02/2021	0	0	0	0	0	0	0	0	0
SS02VN	0	0	4	14:10	3	NaN		NaN	NaN	NaN	NaN	NaN	14:53:21	115	0	100	NaN	0	0	0	0	0	10/02/2021	0	0	0	0	0	0	0	0	0
SS02VN	0	0	4	14:10	3	NaN		NaN	NaN	NaN	NaN	NaN	14:53:31	116	0	100	NaN	0	0	0	0	0	10/02/2021	0	0	0	0	0	0	0	0	0
SS02VN	0	1	4	14:10	3	690.702947845805	incraîne	2	2	1.94745077256812	1	19	14:53:41	116	0	202	Zygo	0	3	1	1.10440643201173	0	10/02/2021	0	0	0	0	0	0	0	0	0
SS02VN	0	1	4	14:10	3	690.702947845805	agrisse	2	2	0.992766365438001	2	20	14:53:51	116	0	202	Zygo	0	3	1	0.997635598678244	0	10/02/2021	0	0	0	0	0	0	0	0	0
SS02VN	0	1	4	14:10	3	690.612244897959	sensible	1	1	0.110981681995327	3	21	14:54:01	117	0	201	Corr	3	0	1	0.89521554379462	0	10/02/2021	0	0	0	0	0	0	0	0	0
SS02VN	0	1	4	14:10	3	689.931972789116	toilette	1	2	0.432413530099439	4	22	14:54:11	117	0	201	Corr	3	0	1	1.0256583921373	0	10/02/2021	0	0	0	0	0	0	0	0	0
SS02VN	0	1	4	14:10	3	690.249433106576	économie	1	1	0.0362561090150848	5	23	14:54:20	117	0	201	Corr	3	0	1	1.24167821740593	0	10/02/2021	0	0	0	0	0	0	0	0	0
SS02VN	0	1	4	14:10	3	690.975056689342	jettral	2	2	0.265033358591609	6	24	14:54:31	118	0	202	Zygo	0	3	1	1.0602791078627	0	10/02/2021	0	0	0	0	0	0	0	0	0
SS02VN	0	0	5	14:10	3	NaN		NaN	NaN	NaN	NaN	NaN	14:54:52	118	0	100	NaN	0	0	0	0	0	10/02/2021	0	0	0	0	0	0	0	0	0
SS02VN	0	0	5	14:10	3	NaN		NaN	NaN	NaN	NaN	NaN	14:55:00	119	0	100	NaN	0	0	0	0	0	10/02/2021	0	0	0	0	0	0	0	0	0
SS02VN	0	0	5	14:10	3	NaN		NaN	NaN	NaN	NaN	NaN	14:55:09	119	0	100	NaN	0	0	0	0	0	10/02/2021	0	0	0	0	0	0	0	0	0
SS02VN	0	0	5	14:10	3	NaN		NaN	NaN	NaN	NaN	NaN	14:55:17	119	0	100	NaN	0	0	0	0	0	10/02/2021	0	0	0	0	0	0	0	0	0
SS02VN	0	0	5	14:10	3	NaN		NaN	NaN	NaN	NaN	NaN	14:55:25	119	0	100	NaN	0	0	0	0	0	10/02/2021	0	0	0	0	0	0	0	0	0
SS02VN	0	0	5	14:10	3	NaN		NaN	NaN	NaN	NaN	NaN	14:55:33	120	0	100	NaN	0	0	0	0	0	10/02/2021	0	0	0	0	0	0	0	0	0
SS02VN	0	1	5	14:10	3	690.566893424036	disément	2	2	0.171449860383291	1	25	14:55:42	120	0	202	Zygo	0	3	1	1.04704826108855	0	10/02/2021	0	0	0	0	0	0	0	0	0
SS02VN	0	1	5	14:10	3	689.977324263039	compine	2	4	0.291969692480052	2	26	14:55:51	120	0	202	Zygo	0	3	1	1.17072167618744	0	10/02/2021	0	0	0	0	0	0	0	0	0
SS02VN	0	1	5	14:10	3	690.521541950113	espagnol	1	1	0.000384867569664493	3	27	14:56:01	121	0	201	Corr	3	0	1	0.83641003024195	0	10/02/2021	0	0	0	0	0	0	0	0	0
SS02VN	0	1	5	14:10	3	688.571428571429	confiance	1	1	0.00827919636503793	4	28	14:56:10	121	0	201	Corr	3	0	1	0.914018747199862	0	10/02/2021	0	0	0	0	0	0	0	0	0
SS02VN	0	1	5	14:10	3	690.521541950113	football	1	2	0.623698287265142	5	29	14:56:21	121	0	201	Corr	3	0	1	0.944745463709751	0	10/02/2021	0	0	0	0	0	0	0	0	0
SS02VN	0	1	5	14:10	3	690.748299319728	néfusans	2	2	0.00175256910733879	6	30	14:56:30	122	0	202	Zygo	0	3	1	1.05125203012994	0	10/02/2021	0	0	0	0	0	0	0	0	0
SS02VN	0	0	6	14:10	3	NaN		NaN	NaN	NaN	NaN	NaN	14:56:40	122	0	100	NaN	0	0	0	0	0	10/02/2021	0	0	0	0	0	0	0	0	0
SS02VN	0	0	6	14:10	3	NaN		NaN	NaN	NaN	NaN	NaN	14:56:50	122	0	100	NaN	0	0	0	0	0	10/02/2021	0	0	0	0	0	0	0	0	0
SS02VN	0	0	6	14:10	3	NaN		NaN	NaN	NaN	NaN	NaN	14:57:00	123	0	100	NaN	0	0	0	0	0	10/02/2021	0	0	0	0	0	0	0	0	0
SS02VN	0	0	6	14:10	3	NaN		NaN	NaN	NaN	NaN	NaN	14:57:10	123	0	100	NaN	0	0	0	0	0	10/02/2021	0	0	0	0	0	0	0	0	0
SS02VN	0	0	6	14:10	3	NaN		NaN	NaN	NaN	NaN	NaN	14:57:20	123	0	100	NaN	0	0	0	0	0	10/02/2021	0	0	0	0	0	0	0	0	0
SS02VN	0	0	6	14:10	3	NaN		NaN	NaN	NaN	NaN	NaN	14:57:30	124	0	100	NaN	0	0	0	0	0	10/02/2021	0	0	0	0	0	0	0	0	0
SS02VN	0	1	6	14:10	3	690.92970521542	individu	1	3	1.32311524072429	1	31	14:57:40	124	0	201	Corr	3	0	1	0.975036402329806	0	10/02/2021	0	0	0	0	0	0	0	0	0
SS02VN	0	1	6	14:10	3	690.612244897959	porticats	2	4	0.806988175201695	2	32	14:57:51	124	0	202	Zygo	0	3	1	0.932365171370748	0	10/02/2021	0	0	0	0	0	0	0	0	0
SS02VN	0	1	6	14:10	3	690.430839002268	champotes	2	3	0.584962376480689	3	33	14:58:02	125	0	202	Zygo	0	3	1	1.0330456149195	0	10/02/2021	0	0	0	0	0	0	0	0	0
SS02VN	0	1	6	14:10	3	690.748299319728	étranger	1	2	1.59173844949692	4	34	14:58:11	125	0	201	Corr	3	0	1	0.888610621079806	0	10/02/2021	0	0	0	0	0	0	0	0	0
SS02VN	0	1	6	14:10	3	690.793650793651	lochantes	2	4	0.256826269964222	5	35	14:58:22	125	0	202	Zygo	0	3	1	1.24171496975805	0	10/02/2021	0	0	0	0	0	0	0	0	0
SS02VN	0	1	6	14:10	3	690.430839002268	entraîner	1	1	0.0441243500390556	6	36	14:58:31	126	0	201	Corr	3	0	1	1.07866053427415	0	10/02/2021	0	0	0	0	0	0	0	0	0
SS02VN	0	0	7	14:10	3	NaN		NaN	NaN	NaN	NaN	NaN	14:58:40	126	0	100	NaN	0	0	0	0	0	10/02/2021	0	0	0	0	0	0	0	0	0
SS02VN	0	0	7	14:10	3	NaN		NaN	NaN	NaN	NaN	NaN	14:58:50	126	0	100	NaN	0	0	0	0	0	10/02/2021	0	0	0	0	0	0	0	0	0
SS02VN	0	0	7	14:10	3	NaN		NaN	NaN	NaN	NaN	NaN	14:59:00	127	0	100	NaN	0	0	0	0	0	10/02/2021	0	0	0	0	0	0	0	0	0
SS02VN	0	0	7	14:10	3	NaN		NaN	NaN	NaN	NaN	NaN	14:59:10	127	0	100	NaN	0	0	0	0	0	10/02/2021	0	0	0	0	0	0	0	0	0
SS02VN	0	0	7	14:10	3	NaN		NaN	NaN	NaN	NaN	NaN	14:59:20	127	0	100	NaN	0	0	0	0	0	10/02/2021	0	0	0	0	0	0	0	0	0
SS02VN	0	0	7	14:10	3	NaN		NaN	NaN	NaN	NaN	NaN	14:59:30	128	0	100	NaN	0	0	0	0	0	10/02/2021	0	0	0	0	0	0	0	0	0
SS02VN	0	1	7	14:10	3	690.47619047619	industrie	1	4	0.298233976616757	1	37	14:59:40	128	0	201	Corr	3	0	1	1.28219331037189	0	10/02/2021	0	0	0	0	0	0	0	0	0
SS02VN	0	1	7	14:10	3	690.702947845805	promenade	1	2	1.25125785451382	2	38	14:59:50	128	0	201	Corr	3	0	1	0.991802475358327	0	10/02/2021	0	0	0	0	0	0	0	0	0
SS02VN	0	1	7	14:10	3	690.47619047619	puissance	1	3	0.745511368237203	3	39	15:00:00	129	0	201	Corr	3	0	1	0.8867502520161	0	10/02/2021	0	0	0	0	0	0	0	0	0
SS02VN	0	1	7	14:10	3	691.065759637188	ressourut	2	2	0.133912520454032	4	40	15:00:09	129	0	202	Zygo	0	3	1	1.16631839437741	0	10/02/2021	0	0	0	0	0	0	0	0	0
SS02VN	0	1	7	14:10	3	690.839002267574	destiser	2	2	0.256998918077443	5	41	15:00:20	129	0	202	Zygo	0	3	1	1.08977374551978	0	10/02/2021	0	0	0	0	0	0	0	0	0
SS02VN	0	1	7	14:10	3	690.612244897959	rassel	2	4	0.561447055195458	6	42	15:00:30	130	0	202	Zygo	0	3	1	0.895201542898576	0	10/02/2021	0	0	0	0	0	0	0	0	0
SS02VN	0	0	8	14:10	3	NaN		NaN	NaN	NaN	NaN	NaN	15:00:40	130	0	100	NaN	0	0	0	0	0	10/02/2021	0	0	0	0	0	0	0	0	0
SS02VN	0	0	8	14:10	3	NaN		NaN	NaN	NaN	NaN	NaN	15:00:50	130	0	100	NaN	0	0	0	0	0	10/02/2021	0	0	0	0	0	0	0	0	0
SS02VN	0	0	8	14:10	3	NaN		NaN	NaN	NaN	NaN	NaN	15:01:00	131	0	100	NaN	0	0	0	0	0	10/02/2021	0	0	0	0	0	0	0	0	0
SS02VN	0	0	8	14:10	3	NaN		NaN	NaN	NaN	NaN	NaN	15:01:10	131	0	100	NaN	0	0	0	0	0	10/02/2021	0	0	0	0	0	0	0	0	0
SS02VN	0	0	8	14:10	3	NaN		NaN	NaN	NaN	NaN	NaN	15:01:20	131	0	100	NaN	0	0	0	0	0	10/02/2021	0	0	0	0	0	0	0	0	0
SS02VN	0	0	8	14:10	3	NaN		NaN	NaN	NaN	NaN	NaN	15:01:30	132	0	100	NaN	0	0	0	0	0	10/02/2021	0	0	0	0	0	0	0	0	0
SS02VN	0	1	8	14:10	3	690.566893424036	rivière	1	4	1.21476490393979	1	43	15:01:41	132	0	201	Corr	3	0	1	1.27843056955635	0	10/02/2021	0	0	0	0	0	0	0	0	0
SS02VN	0	1	8	14:10	3	690.657596371882	influence	1	1	0.248416048591025	2	44	15:01:50	132	0	201	Corr	0	3	0	1.0008505544356	0	10/02/2021	0	0	0	0	0	0	0	0	0
SS02VN	0	1	8	14:10	3	690.47619047619	obstaches	2	4	0.358321977342712	3	45	15:02:00	133	0	202	Zygo	0	3	1	1.17692407314053	0	10/02/2021	0	0	0	0	0	0	0	0	0
SS02VN	0	1	8	14:10	3	690.884353741497	ritannier	2	2	0.848647672624793	4	46	15:02:10	133	0	202	Zygo	0	3	1	1.72172344030014	0	10/02/2021	0	0	0	0	0	0	0	0	0
SS02VN	0	1	8	14:10	3	690.15873015873	rombouvée	2	2	0.0768899768299889	5	47	15:02:21	133	0	202	Zygo	0	3	1	1.16655115927415	0	10/02/2021	0	0	0	0	0	0	0	0	0
SS02VN	0	1	8	14:10	3	690.340136054422	paradis	1	1	0.120039993402315	6	48	15:02:31	134	0	201	Corr	3	0	1	1.09505033322148	0	10/02/2021	0	0	0	0	0	0	0	0	0
SS02VN	0	0	9	14:10	3	NaN		NaN	NaN	NaN	NaN	NaN	15:02:41	134	0	100	NaN	0	0	0	0	0	10/02/2021	0	0	0	0	0	0	0	0	0
SS02VN	0	0	9	14:10	3	NaN		NaN	NaN	NaN	NaN	NaN	15:02:51	134	0	100	NaN	0	0	0	0	0	10/02/2021	0	0	0	0	0	0	0	0	0
SS02VN	0	0	9	14:10	3	NaN		NaN	NaN	NaN	NaN	NaN	15:03:00	135	0	100	NaN	0	0	0	0	0	10/02/2021	0	0	0	0	0	0	0	0	0
SS02VN	0	0	9	14:10	3	NaN		NaN	NaN	NaN	NaN	NaN	15:03:10	135	0	100	NaN	0	0	0	0	0	10/02/2021	0	0	0	0	0	0	0	0	0
SS02VN	0	0	9	14:10	3	NaN		NaN	NaN	NaN	NaN	NaN	15:03:20	135	0	100	NaN	0	0	0	0	0	10/02/2021	0	0	0	0	0	0	0	0	0
SS02VN	0	0	9	14:10	3	NaN		NaN	NaN	NaN	NaN	NaN	15:03:30	136	0	100	NaN	0	0	0	0	0	10/02/2021	0	0	0	0	0	0	0	0	0
SS02VN	0	1	9	14:10	3	690.702947845805	service	1	4	0.575058118527522	1	49	15:03:40	136	0	201	Corr	3	0	1	1.17398038474448	0	10/02/2021	0	0	0	0	0	0	0	0	0
SS02VN	0	1	9	14:10	3	690.612244897959	accomples	2	2	0.131059869017918	2	50	15:03:50	136	0	202	Zygo	0	3	1	1.01399914594549	0	10/02/2021	0	0	0	0	0	0	0	0	0
SS02VN	0	1	9	14:10	3	690.430839002268	italienne	1	2	0.557638243830297	3	51	15:04:01	137	0	201	Corr	3	0	1	0.944572202620748	0	10/02/2021	0	0	0	0	0	0	0	0	0
SS02VN	0	1	9	14:10	3	690.702947845805	régiment	1	2	0.158957639068831	4	52	15:04:10	137	0	201	Corr	3	0	1	1.21393719198022	0	10/02/2021	0	0	0	0	0	0	0	0	0
SS02VN	0	1	9	14:10	3	691.292517006803	narlette	2	2	0.075559501623502	5	53	15:04:21	137	0	202	Zygo	0	3	1	0.959645917339003	0	10/02/2021	0	0	0	0	0	0	0	0	0
SS02VN	0	1	9	14:10	3	690.521541950113	restiner	2	2	0.107734196906677	6	54	15:04:30	138	0	202	Zygo	0	3	1	1.08885493671551	0	10/02/2021	0	0	0	0	0	0	0	0	0
SS02VN	0	0	10	14:10	3	NaN		NaN	NaN	NaN	NaN	NaN	15:04:41	138	0	100	NaN	0	0	0	0	0	10/02/2021	0	0	0	0	0	0	0	0	0
SS02VN	0	0	10	14:10	3	NaN		NaN	NaN	NaN	NaN	NaN	15:04:51	138	0	100	NaN	0	0	0	0	0	10/02/2021	0	0	0	0	0	0	0	0	0
SS02VN	0	0	10	14:10	3	NaN		NaN	NaN	NaN	NaN	NaN	15:05:01	139	0	100	NaN	0	0	0	0	0	10/02/2021	0	0	0	0	0	0	0	0	0
SS02VN	0	0	10	14:10	3	NaN		NaN	NaN	NaN	NaN	NaN	15:05:11	139	0	100	NaN	0	0	0	0	0	10/02/2021	0	0	0	0	0	0	0	0	0
SS02VN	0	0	10	14:10	3	NaN		NaN	NaN	NaN	NaN	NaN	15:05:21	139	0	100	NaN	0	0	0	0	0	10/02/2021	0	0	0	0	0	0	0	0	0
SS02VN	0	0	10	14:10	3	NaN		NaN	NaN	NaN	NaN	NaN	15:05:31	140	0	100	NaN	0	0	0	0	0	10/02/2021	0	0	0	0	0	0	0	0	0
SS02VN	0	1	10	14:10	3	690.521541950113	arricotai	2	2	0.0634890811052173	1	55	15:05:41	140	0	202	Zygo	0	3	1	1.18333823364719	0	10/02/2021	0	0	0	0	0	0	0	0	0
SS02VN	0	1	10	14:10	3	690.612244897959	directeur	1	4	1.2657254167716	2	56	15:05:51	140	0	201	Corr	3	0	1	1.06494140625	0	10/02/2021	0	0	0	0	0	0	0	0	0
SS02VN	0	1	10	14:10	3	691.020408163265	révolte	1	2	1.06458124914207	3	57	15:06:00	141	0	201	Corr	3	0	1	0.959810427867524	0	10/02/2021	0	0	0	0	0	0	0	0	0
SS02VN	0	1	10	14:10	3	690.249433106576	surélait	2	4	0.717886786791496	4	58	15:06:10	141	0	202	Zygo	0	3	1	1.04327151937741	0	10/02/2021	0	0	0	0	0	0	0	0	0
SS02VN	0	1	10	14:10	3	689.614512471655	valaxe	2	2	0.000298103841487318	5	59	15:06:21	141	0	202	Zygo	0	3	1	1.0149949596771	0	10/02/2021	0	0	0	0	0	0	0	0	0
SS02VN	0	1	10	14:10	3	690.566893424036	visible	1	1	0.101309575693449	6	60	15:06:32	142	0	201	Corr	3	0	1	1.29629396281325	0	10/02/2021	0	0	0	0	0	0	0	0	0
SS02VN	0	0	1	14:10	4	NaN		NaN	NaN	NaN	NaN	NaN	15:06:52	142	0	100	NaN	0	0	0	0	0	10/02/2021	0	0	0	0	0	0	0	0	0
SS02VN	0	0	1	14:10	4	NaN		NaN	NaN	NaN	NaN	NaN	15:07:02	143	0	100	NaN	0	0	0	0	0	10/02/2021	0	0	0	0	0	0	0	0	0
SS02VN	0	0	1	14:10	4	NaN		NaN	NaN	NaN	NaN	NaN	15:07:12	143	0	100	NaN	0	0	0	0	0	10/02/2021	0	0	0	0	0	0	0	0	0
SS02VN	0	0	1	14:10	4	NaN		NaN	NaN	NaN	NaN	NaN	15:07:22	143	0	100	NaN	0	0	0	0	0	10/02/2021	0	0	0	0	0	0	0	0	0
SS02VN	0	0	1	14:10	4	NaN		NaN	NaN	NaN	NaN	NaN	15:07:32	144	0	100	NaN	0	0	0	0	0	10/02/2021	0	0	0	0	0	0	0	0	0
SS02VN	0	0	1	14:10	4	NaN		NaN	NaN	NaN	NaN	NaN	15:07:43	144	0	100	NaN	0	0	0	0	0	10/02/2021	0	0	0	0	0	0	0	0	0
SS02VN	0	1	1	14:10	4	689.977324263039	danardez	2	2	0.0655951538938098	1	1	15:07:53	144	0	202	Zygo	0	3	1	1.15339556731669	0	10/02/2021	0	0	0	0	0	0	0	0	0
SS02VN	0	1	1	14:10	4	690.521541950113	emporter	1	3	2.11656328785466	2	2	15:08:03	145	0	201	Corr	3	0	1	0.835895497311867	0	10/02/2021	0	0	0	0	0	0	0	0	0
SS02VN	0	1	1	14:10	4	690.884353741497	direct	1	1	0.275286430318374	3	3	15:08:13	145	0	201	Corr	3	0	1	1.07867278505819	0	10/02/2021	0	0	0	0	0	0	0	0	0
SS02VN	0	1	1	14:10	4	690.521541950113	éclanique	2	2	0.0994851919531357	4	4	15:08:23	145	0	202	Zygo	0	3	1	1.24223650313616	0	10/02/2021	0	0	0	0	0	0	0	0	0
SS02VN	0	1	1	14:10	4	690.47619047619	radigiés	2	2	0.140344469691627	5	5	15:08:33	146	0	202	Zygo	0	3	1	1.00109732022884	0	10/02/2021	0	0	0	0	0	0	0	0	0
SS02VN	0	1	1	14:10	4	693.560090702948	surface	1	4	0.898768980667228	6	6	15:08:44	146	0	201	Corr	3	0	1	0.903036794355103	0	10/02/2021	0	0	0	0	0	0	0	0	0
SS02VN	0	0	2	14:10	4	NaN		NaN	NaN	NaN	NaN	NaN	15:08:55	146	0	100	NaN	0	0	0	0	0	10/02/2021	0	0	0	0	0	0	0	0	0
SS02VN	0	0	2	14:10	4	NaN		NaN	NaN	NaN	NaN	NaN	15:09:04	147	0	100	NaN	0	0	0	0	0	10/02/2021	0	0	0	0	0	0	0	0	0
SS02VN	0	0	2	14:10	4	NaN		NaN	NaN	NaN	NaN	NaN	15:09:14	147	0	100	NaN	0	0	0	0	0	10/02/2021	0	0	0	0	0	0	0	0	0
SS02VN	0	0	2	14:10	4	NaN		NaN	NaN	NaN	NaN	NaN	15:09:24	147	0	100	NaN	0	0	0	0	0	10/02/2021	0	0	0	0	0	0	0	0	0
SS02VN	0	0	2	14:10	4	NaN		NaN	NaN	NaN	NaN	NaN	15:09:33	148	0	100	NaN	0	0	0	0	0	10/02/2021	0	0	0	0	0	0	0	0	0
SS02VN	0	0	2	14:10	4	NaN		NaN	NaN	NaN	NaN	NaN	15:09:43	148	0	100	NaN	0	0	0	0	0	10/02/2021	0	0	0	0	0	0	0	0	0
SS02VN	0	1	2	14:10	4	689.977324263039	gratterie	2	2	0.0721833364805207	1	7	15:09:53	148	0	202	Zygo	0	3	1	1.18340123767939	0	10/02/2021	0	0	0	0	0	0	0	0	0
SS02VN	0	1	2	14:10	4	688.526077097506	affection	1	1	0.0172917809104547	2	8	15:10:04	149	0	201	Corr	3	0	1	0.801479544690665	0	10/02/2021	0	0	0	0	0	0	0	0	0
SS02VN	0	1	2	14:10	4	688.43537414966	américain	1	2	0.509327835956356	3	9	15:10:14	149	0	201	Corr	3	0	1	0.927599616375119	0	10/02/2021	0	0	0	0	0	0	0	0	0
SS02VN	0	1	2	14:10	4	689.977324263039	termolis	2	2	0.000444371107732877	4	10	15:10:24	149	0	202	Zygo	0	3	1	1.00010500672033	0	10/02/2021	0	0	0	0	0	0	0	0	0
SS02VN	0	1	2	14:10	4	690.521541950113	découvre	1	2	0.779923161317129	5	11	15:10:35	150	0	201	Corr	3	0	1	2.26875595038109	0	10/02/2021	0	0	0	0	0	0	0	0	0
SS02VN	0	1	2	14:10	4	689.977324263039	cliqueils	2	2	0.0167591804638505	6	12	15:10:45	150	0	202	Zygo	0	3	1	0.948987735215269	0	10/02/2021	0	0	0	0	0	0	0	0	0
SS02VN	0	0	3	14:10	4	NaN		NaN	NaN	NaN	NaN	NaN	15:10:55	150	0	100	NaN	0	0	0	0	0	10/02/2021	0	0	0	0	0	0	0	0	0
SS02VN	0	0	3	14:10	4	NaN		NaN	NaN	NaN	NaN	NaN	15:11:05	151	0	100	NaN	0	0	0	0	0	10/02/2021	0	0	0	0	0	0	0	0	0
SS02VN	0	0	3	14:10	4	NaN		NaN	NaN	NaN	NaN	NaN	15:11:15	151	0	100	NaN	0	0	0	0	0	10/02/2021	0	0	0	0	0	0	0	0	0
SS02VN	0	0	3	14:10	4	NaN		NaN	NaN	NaN	NaN	NaN	15:11:25	151	0	100	NaN	0	0	0	0	0	10/02/2021	0	0	0	0	0	0	0	0	0
SS02VN	0	0	3	14:10	4	NaN		NaN	NaN	NaN	NaN	NaN	15:11:35	152	0	100	NaN	0	0	0	0	0	10/02/2021	0	0	0	0	0	0	0	0	0
SS02VN	0	0	3	14:10	4	NaN		NaN	NaN	NaN	NaN	NaN	15:11:45	152	0	100	NaN	0	0	0	0	0	10/02/2021	0	0	0	0	0	0	0	0	0
SS02VN	0	1	3	14:10	4	690.975056689342	personne	1	2	0.870157754659886	1	13	15:11:55	152	0	201	Corr	3	0	1	0.991349196348892	0	10/02/2021	0	0	0	0	0	0	0	0	0
SS02VN	0	1	3	14:10	4	690.884353741497	savoir	1	1	0.0262565867742524	2	14	15:12:06	153	0	201	Corr	3	0	1	1.04043108758924	0	10/02/2021	0	0	0	0	0	0	0	0	0
SS02VN	0	1	3	14:10	4	690.340136054422	délançant	2	2	0.103480721300002	3	15	15:12:16	153	0	202	Zygo	0	3	1	1.08441490255336	0	10/02/2021	0	0	0	0	0	0	0	0	0
SS02VN	0	1	3	14:10	4	690.294784580499	vérité	1	2	0.912594608409563	4	16	15:12:26	153	0	201	Corr	3	0	1	1.0879693800407	0	10/02/2021	0	0	0	0	0	0	0	0	0
SS02VN	0	1	3	14:10	4	690.430839002268	rabis	2	2	0.0386781659908593	5	17	15:12:37	154	0	202	Zygo	0	3	1	1.04142690132176	0	10/02/2021	0	0	0	0	0	0	0	0	0
SS02VN	0	1	3	14:10	4	691.156462585034	frussades	2	1	0.488117323373444	6	18	15:12:48	154	0	202	Zygo	0	3	1	1.45875336021527	0	10/02/2021	0	0	0	0	0	0	0	0	0
SS02VN	0	0	4	14:10	4	NaN		NaN	NaN	NaN	NaN	NaN	15:12:58	154	0	100	NaN	0	0	0	0	0	10/02/2021	0	0	0	0	0	0	0	0	0
SS02VN	0	0	4	14:10	4	NaN		NaN	NaN	NaN	NaN	NaN	15:13:07	155	0	100	NaN	0	0	0	0	0	10/02/2021	0	0	0	0	0	0	0	0	0
SS02VN	0	0	4	14:10	4	NaN		NaN	NaN	NaN	NaN	NaN	15:13:17	155	0	100	NaN	0	0	0	0	0	10/02/2021	0	0	0	0	0	0	0	0	0
SS02VN	0	0	4	14:10	4	NaN		NaN	NaN	NaN	NaN	NaN	15:13:26	155	0	100	NaN	0	0	0	0	0	10/02/2021	0	0	0	0	0	0	0	0	0
SS02VN	0	0	4	14:10	4	NaN		NaN	NaN	NaN	NaN	NaN	15:13:36	156	0	100	NaN	0	0	0	0	0	10/02/2021	0	0	0	0	0	0	0	0	0
SS02VN	0	0	4	14:10	4	NaN		NaN	NaN	NaN	NaN	NaN	15:13:45	156	0	100	NaN	0	0	0	0	0	10/02/2021	0	0	0	0	0	0	0	0	0
SS02VN	0	1	4	14:10	4	689.569160997732	produire	1	1	0.000346175627782941	1	19	15:13:55	156	0	201	Corr	3	0	1	1.05556780633924	0	10/02/2021	0	0	0	0	0	0	0	0	0
SS02VN	0	1	4	14:10	4	690.340136054422	alpaster	2	3	0.655447957426077	2	20	15:14:05	157	0	202	Zygo	0	3	1	1.04691350246412	0	10/02/2021	0	0	0	0	0	0	0	0	0
SS02VN	0	1	4	14:10	4	690.204081632653	vendance	2	4	0.497491032700054	3	21	15:14:16	157	0	202	Zygo	0	3	1	1.2837701612907	0	10/02/2021	0	0	0	0	0	0	0	0	0
SS02VN	0	1	4	14:10	4	689.84126984127	bousentît	2	4	0.495143428386655	4	22	15:14:25	157	0	202	Zygo	0	3	1	1.30735992103473	0	10/02/2021	0	0	0	0	0	0	0	0	0
SS02VN	0	1	4	14:10	4	689.931972789116	réserve	1	1	0.217758839571616	5	23	15:14:35	158	0	201	Corr	3	0	1	0.961343525985285	0	10/02/2021	0	0	0	0	0	0	0	0	0
SS02VN	0	1	4	14:10	4	688.299319727891	commencer	1	1	0.0439458394830581	6	24	15:14:45	158	0	201	Corr	3	0	1	0.843788502464122	0	10/02/2021	0	0	0	0	0	0	0	0	0
SS02VN	0	0	5	14:10	4	NaN		NaN	NaN	NaN	NaN	NaN	15:15:08	159	0	100	NaN	0	0	0	0	0	10/02/2021	0	0	0	0	0	0	0	0	0
SS02VN	0	0	5	14:10	4	NaN		NaN	NaN	NaN	NaN	NaN	15:15:16	159	0	100	NaN	0	0	0	0	0	10/02/2021	0	0	0	0	0	0	0	0	0
SS02VN	0	0	5	14:10	4	NaN		NaN	NaN	NaN	NaN	NaN	15:15:24	159	0	100	NaN	0	0	0	0	0	10/02/2021	0	0	0	0	0	0	0	0	0
SS02VN	0	0	5	14:10	4	NaN		NaN	NaN	NaN	NaN	NaN	15:15:33	160	0	100	NaN	0	0	0	0	0	10/02/2021	0	0	0	0	0	0	0	0	0
SS02VN	0	0	5	14:10	4	NaN		NaN	NaN	NaN	NaN	NaN	15:15:41	160	0	100	NaN	0	0	0	0	0	10/02/2021	0	0	0	0	0	0	0	0	0
SS02VN	0	0	5	14:10	4	NaN		NaN	NaN	NaN	NaN	NaN	15:15:49	160	0	100	NaN	0	0	0	0	0	10/02/2021	0	0	0	0	0	0	0	0	0
SS02VN	0	1	5	14:10	4	688.616780045351	capitaine	1	2	0.66134144377429	1	25	15:15:58	160	0	201	Corr	3	0	1	1.14111853158647	0	10/02/2021	0	0	0	0	0	0	0	0	0
SS02VN	0	1	5	14:10	4	690.748299319728	social	1	1	0.086223528633127	2	26	15:16:09	161	0	201	Corr	3	0	1	1.14199183747769	0	10/02/2021	0	0	0	0	0	0	0	0	0
SS02VN	0	1	5	14:10	4	690.839002267574	désignels	2	1	0.000548722076928243	3	27	15:16:19	161	0	202	Zygo	0	3	1	1.45729201668928	0	10/02/2021	0	0	0	0	0	0	0	0	0
SS02VN	0	1	5	14:10	4	690.839002267574	endorçais	2	2	0.153376033209497	4	28	15:16:30	162	0	202	Zygo	0	3	1	1.15583697356669	0	10/02/2021	0	0	0	0	0	0	0	0	0
SS02VN	0	1	5	14:10	4	690.793650793651	obscur	1	3	0.522553152346518	5	29	15:16:40	162	0	201	Corr	4	0	1	1.2360288558466	0	10/02/2021	0	0	0	0	0	0	0	0	0
SS02VN	0	1	5	14:10	4	690.340136054422	allonité	2	4	0.300720227067359	6	30	15:16:49	162	0	202	Zygo	0	3	1	1.08071866599494	0	10/02/2021	0	0	0	0	0	0	0	0	0
SS02VN	0	0	6	14:10	4	NaN		NaN	NaN	NaN	NaN	NaN	15:16:59	163	0	100	NaN	0	0	0	0	0	10/02/2021	0	0	0	0	0	0	0	0	0
SS02VN	0	0	6	14:10	4	NaN		NaN	NaN	NaN	NaN	NaN	15:17:09	163	0	100	NaN	0	0	0	0	0	10/02/2021	0	0	0	0	0	0	0	0	0
SS02VN	0	0	6	14:10	4	NaN		NaN	NaN	NaN	NaN	NaN	15:17:18	163	0	100	NaN	0	0	0	0	0	10/02/2021	0	0	0	0	0	0	0	0	0
SS02VN	0	0	6	14:10	4	NaN		NaN	NaN	NaN	NaN	NaN	15:17:27	163	0	100	NaN	0	0	0	0	0	10/02/2021	0	0	0	0	0	0	0	0	0
SS02VN	0	0	6	14:10	4	NaN		NaN	NaN	NaN	NaN	NaN	15:17:37	164	0	100	NaN	0	0	0	0	0	10/02/2021	0	0	0	0	0	0	0	0	0
SS02VN	0	0	6	14:10	4	NaN		NaN	NaN	NaN	NaN	NaN	15:17:46	164	0	100	NaN	0	0	0	0	0	10/02/2021	0	0	0	0	0	0	0	0	0
SS02VN	0	1	6	14:10	4	690.612244897959	regarde	1	4	0.705575421015965	1	31	15:17:56	164	0	201	Corr	3	0	1	1.39389070900506	0	10/02/2021	0	0	0	0	0	0	0	0	0
SS02VN	0	1	6	14:10	4	690.47619047619	jugitent	2	2	0.109973932761932	2	32	15:18:06	165	0	202	Zygo	0	3	1	1.11108660954324	0	10/02/2021	0	0	0	0	0	0	0	0	0
SS02VN	0	1	6	14:10	4	691.383219954649	président	1	3	0.663020146486815	3	33	15:18:16	165	0	201	Corr	3	0	1	1.99005411346297	0	10/02/2021	0	0	0	0	0	0	0	0	0
SS02VN	0	1	6	14:10	4	690.113378684807	négassé	2	2	0.301888899615733	4	34	15:18:27	165	0	202	Zygo	0	3	1	1.0645003780246	0	10/02/2021	0	0	0	0	0	0	0	0	0
SS02VN	0	1	6	14:10	4	690.113378684807	travail	1	4	0.263783198519377	5	35	15:18:37	166	0	201	Corr	3	0	1	1.12046896001357	0	10/02/2021	0	0	0	0	0	0	0	0	0
SS02VN	0	1	6	14:10	4	690.249433106576	élotiale	2	4	0.394556688523153	6	36	15:18:48	166	0	202	Zygo	0	3	1	0.86197916666697	0	10/02/2021	0	0	0	0	0	0	0	0	0
SS02VN	0	0	7	14:10	4	NaN		NaN	NaN	NaN	NaN	NaN	15:18:59	167	0	100	NaN	0	3	0	4.72503290210534	0	10/02/2021	0	0	0	0	0	0	0	0	0
SS02VN	0	0	7	14:10	4	NaN		NaN	NaN	NaN	NaN	NaN	15:19:09	167	0	100	NaN	0	0	0	0	0	10/02/2021	0	0	0	0	0	0	0	0	0
SS02VN	0	0	7	14:10	4	NaN		NaN	NaN	NaN	NaN	NaN	15:19:19	167	0	100	NaN	0	0	0	0	0	10/02/2021	0	0	0	0	0	0	0	0	0
SS02VN	0	0	7	14:10	4	NaN		NaN	NaN	NaN	NaN	NaN	15:19:29	168	0	100	NaN	0	0	0	0	0	10/02/2021	0	0	0	0	0	0	0	0	0
SS02VN	0	0	7	14:10	4	NaN		NaN	NaN	NaN	NaN	NaN	15:19:39	168	0	100	NaN	0	0	0	0	0	10/02/2021	0	0	0	0	0	0	0	0	0
SS02VN	0	0	7	14:10	4	NaN		NaN	NaN	NaN	NaN	NaN	15:19:49	168	0	100	NaN	0	0	0	0	0	10/02/2021	0	0	0	0	0	0	0	0	0
SS02VN	0	1	7	14:10	4	690.657596371882	recenant	2	3	0.928162839147262	1	37	15:19:59	169	0	202	Zygo	0	3	1	1.29866186435902	0	10/02/2021	0	0	0	0	0	0	0	0	0
SS02VN	0	1	7	14:10	4	690.15873015873	lumière	1	2	0.39195934534655	2	38	15:20:09	169	0	201	Corr	3	0	1	0.893841705868908	0	10/02/2021	0	0	0	0	0	0	0	0	0
SS02VN	0	1	7	14:10	4	690.884353741497	gentiment	1	4	0.193542373395758	3	39	15:20:20	169	0	201	Corr	3	0	1	1.3962481098788	0	10/02/2021	0	0	0	0	0	0	0	0	0
SS02VN	0	1	7	14:10	4	690.612244897959	facabos	2	3	0.588427943439456	4	40	15:20:31	170	0	202	Zygo	0	3	1	1.15946670586891	0	10/02/2021	0	0	0	0	0	0	0	0	0
SS02VN	0	1	7	14:10	4	690.612244897959	pouvoir	1	1	0.019132872519549	5	41	15:20:42	170	0	201	Corr	3	0	1	1.03697461637512	0	10/02/2021	0	0	0	0	0	0	0	0	0
SS02VN	0	1	7	14:10	4	689.705215419501	sacire	2	4	0.37013122724602	6	42	15:20:53	170	0	202	Zygo	0	3	1	1.0330928679432	0	10/02/2021	0	0	0	0	0	0	0	0	0
SS02VN	0	0	8	14:10	4	NaN		NaN	NaN	NaN	NaN	NaN	15:21:03	171	0	100	NaN	0	0	0	0	0	10/02/2021	0	0	0	0	0	0	0	0	0
SS02VN	0	0	8	14:10	4	NaN		NaN	NaN	NaN	NaN	NaN	15:21:12	171	0	100	NaN	0	0	0	0	0	10/02/2021	0	0	0	0	0	0	0	0	0
SS02VN	0	0	8	14:10	4	NaN		NaN	NaN	NaN	NaN	NaN	15:21:22	171	0	100	NaN	0	0	0	0	0	10/02/2021	0	0	0	0	0	0	0	0	0
SS02VN	0	0	8	14:10	4	NaN		NaN	NaN	NaN	NaN	NaN	15:21:31	172	0	100	NaN	0	0	0	0	0	10/02/2021	0	0	0	0	0	0	0	0	0
SS02VN	0	0	8	14:10	4	NaN		NaN	NaN	NaN	NaN	NaN	15:21:40	172	0	100	NaN	0	0	0	0	0	10/02/2021	0	0	0	0	0	0	0	0	0
SS02VN	0	0	8	14:10	4	NaN		NaN	NaN	NaN	NaN	NaN	15:21:50	172	0	100	NaN	0	0	0	0	0	10/02/2021	0	0	0	0	0	0	0	0	0
SS02VN	0	1	8	14:10	4	690.657596371882	fisigne	2	2	0.166705700568855	1	43	15:21:59	173	0	202	Zygo	0	3	1	1.18486608142939	0	10/02/2021	0	0	0	0	0	0	0	0	0
SS02VN	0	1	8	14:10	4	689.84126984127	descendre	1	4	1.00102357775904	2	44	15:22:09	173	0	201	Corr	3	0	1	0.875694794466654	0	10/02/2021	0	0	0	0	0	0	0	0	0
SS02VN	0	1	8	14:10	4	690.430839002268	facite	2	4	0.255509864538908	3	45	15:22:19	173	0	202	Zygo	0	3	1	1.08449190748252	0	10/02/2021	0	0	0	0	0	0	0	0	0
SS02VN	0	1	8	14:10	4	690.793650793651	soutenir	1	1	0.438615672639571	4	46	15:22:29	174	0	201	Corr	3	0	1	1.04499712981669	0	10/02/2021	0	0	0	0	0	0	0	0	0
SS02VN	0	1	8	14:10	4	690.204081632653	sustiler	2	3	1.07365509591182	5	47	15:22:39	174	0	202	Zygo	0	3	1	0.955718665994937	0	10/02/2021	0	0	0	0	0	0	0	0	0
SS02VN	0	1	8	14:10	4	688.480725623583	caporal	1	1	0.000287551491055638	6	48	15:22:49	174	0	201	Corr	3	0	1	1.17917821740593	0	10/02/2021	0	0	0	0	0	0	0	0	0
SS02VN	0	0	9	14:10	4	NaN		NaN	NaN	NaN	NaN	NaN	15:23:00	175	0	100	NaN	0	0	0	0	0	10/02/2021	0	0	0	0	0	0	0	0	0
SS02VN	0	0	9	14:10	4	NaN		NaN	NaN	NaN	NaN	NaN	15:23:11	175	0	100	NaN	0	0	0	0	0	10/02/2021	0	0	0	0	0	0	0	0	0
SS02VN	0	0	9	14:10	4	NaN		NaN	NaN	NaN	NaN	NaN	15:23:21	175	0	100	NaN	0	0	0	0	0	10/02/2021	0	0	0	0	0	0	0	0	0
SS02VN	0	0	9	14:10	4	NaN		NaN	NaN	NaN	NaN	NaN	15:23:32	176	0	100	NaN	0	0	0	0	0	10/02/2021	0	0	0	0	0	0	0	0	0
SS02VN	0	0	9	14:10	4	NaN		NaN	NaN	NaN	NaN	NaN	15:23:42	176	0	100	NaN	0	0	0	0	0	10/02/2021	0	0	0	0	0	0	0	0	0
SS02VN	0	0	9	14:10	4	NaN		NaN	NaN	NaN	NaN	NaN	15:23:52	176	0	100	NaN	0	0	0	0	0	10/02/2021	0	0	0	0	0	0	0	0	0
SS02VN	0	1	9	14:10	4	688.616780045351	délicat	1	1	0.185956700792303	1	49	15:24:03	177	0	201	Corr	3	0	1	1.16040126568078	0	10/02/2021	0	0	0	0	0	0	0	0	0
SS02VN	0	1	9	14:10	4	691.020408163265	splendide	1	2	0.520040814124513	2	50	15:24:13	177	0	201	Corr	3	0	1	1.1569745463712	0	10/02/2021	0	0	0	0	0	0	0	0	0
SS02VN	0	1	9	14:10	4	690.793650793651	préfoqué	2	2	0.0694183282030281	3	51	15:24:22	177	0	202	Zygo	0	3	1	1.01700408826127	0	10/02/2021	0	0	0	0	0	0	0	0	0
SS02VN	0	1	9	14:10	4	688.526077097506	connaître	1	2	0.541849293134874	4	52	15:24:32	178	0	201	Corr	3	0	1	1.41912382392456	0	10/02/2021	0	0	0	0	0	0	0	0	0
SS02VN	0	1	9	14:10	4	690.521541950113	pitubales	2	4	0.302973446494434	5	53	15:24:42	178	0	202	Zygo	0	3	1	1.1122259324593	0	10/02/2021	0	0	0	0	0	0	0	0	0
SS02VN	0	1	9	14:10	4	690.430839002268	désassant	2	4	0.433281753852498	6	54	15:24:53	178	0	202	Zygo	0	3	1	1.02408154121895	0	10/02/2021	0	0	0	0	0	0	0	0	0
SS02VN	0	0	10	14:10	4	NaN		NaN	NaN	NaN	NaN	NaN	15:25:04	179	0	100	NaN	0	0	0	0	0	10/02/2021	0	0	0	0	0	0	0	0	0
SS02VN	0	0	10	14:10	4	NaN		NaN	NaN	NaN	NaN	NaN	15:25:13	179	0	100	NaN	0	0	0	0	0	10/02/2021	0	0	0	0	0	0	0	0	0
SS02VN	0	0	10	14:10	4	NaN		NaN	NaN	NaN	NaN	NaN	15:25:23	179	0	100	NaN	0	0	0	0	0	10/02/2021	0	0	0	0	0	0	0	0	0
SS02VN	0	0	10	14:10	4	NaN		NaN	NaN	NaN	NaN	NaN	15:25:32	180	0	100	NaN	0	0	0	0	0	10/02/2021	0	0	0	0	0	0	0	0	0
SS02VN	0	0	10	14:10	4	NaN		NaN	NaN	NaN	NaN	NaN	15:25:41	180	0	100	NaN	0	0	0	0	0	10/02/2021	0	0	0	0	0	0	0	0	0
SS02VN	0	0	10	14:10	4	NaN		NaN	NaN	NaN	NaN	NaN	15:25:51	180	0	100	NaN	0	0	0	0	0	10/02/2021	0	0	0	0	0	0	0	0	0
SS02VN	0	1	10	14:10	4	690.15873015873	velotive	2	4	0.212708075443516	1	55	15:26:01	181	0	202	Zygo	0	3	1	1.01426341285878	0	10/02/2021	0	0	0	0	0	0	0	0	0
SS02VN	0	1	10	14:10	4	690.566893424036	question	1	1	0.0602096458605956	2	56	15:26:11	181	0	201	Corr	3	0	1	1.1327179939517	0	10/02/2021	0	0	0	0	0	0	0	0	0
SS02VN	0	1	10	14:10	4	690.657596371882	majorité	1	4	0.350356127077248	3	57	15:26:22	181	0	201	Corr	3	0	1	1.05830148129462	0	10/02/2021	0	0	0	0	0	0	0	0	0
SS02VN	0	1	10	14:10	4	690.702947845805	grimace	1	1	0.000272016099188477	4	58	15:26:33	182	0	201	Corr	3	0	1	1.05279562892065	0	10/02/2021	0	0	0	0	0	0	0	0	0
SS02VN	0	1	10	14:10	4	690.839002267574	contiqués	2	1	0.188667774840724	5	59	15:26:43	182	0	202	Zygo	0	3	1	1.87813095038109	0	10/02/2021	0	0	0	0	0	0	0	0	0
SS02VN	0	1	10	14:10	4	690.92970521542	reptière	2	2	0.0367476725659799	6	60	15:26:54	182	0	202	Zygo	0	3	1	1.56982946908647	0	10/02/2021	0	0	0	0	0	0	0	0	0
SS02VN	0	0	1	14:10	5	NaN		NaN	NaN	NaN	NaN	NaN	15:27:16	183	0	100	NaN	0	0	0	0	0	10/02/2021	0	0	0	0	0	0	0	0	0
SS02VN	0	0	1	14:10	5	NaN		NaN	NaN	NaN	NaN	NaN	15:27:26	183	0	100	NaN	0	0	0	0	0	10/02/2021	0	0	0	0	0	0	0	0	0
SS02VN	0	0	1	14:10	5	NaN		NaN	NaN	NaN	NaN	NaN	15:27:36	184	0	100	NaN	0	0	0	0	0	10/02/2021	0	0	0	0	0	0	0	0	0
SS02VN	0	0	1	14:10	5	NaN		NaN	NaN	NaN	NaN	NaN	15:27:46	184	0	100	NaN	0	0	0	0	0	10/02/2021	0	0	0	0	0	0	0	0	0
SS02VN	0	0	1	14:10	5	NaN		NaN	NaN	NaN	NaN	NaN	15:27:56	184	0	100	NaN	0	0	0	0	0	10/02/2021	0	0	0	0	0	0	0	0	0
SS02VN	0	0	1	14:10	5	NaN		NaN	NaN	NaN	NaN	NaN	15:28:06	185	0	100	NaN	0	0	0	0	0	10/02/2021	0	0	0	0	0	0	0	0	0
SS02VN	0	1	1	14:10	5	690.793650793651	fréminter	2	2	1.03585189545993	1	1	15:28:16	185	0	202	Zygo	0	3	1	1.08194549451127	0	10/02/2021	0	0	0	0	0	0	0	0	0
SS02VN	0	1	1	14:10	5	689.977324263039	épitique	2	4	0.626356013352051	2	2	15:28:27	185	0	202	Zygo	0	3	1	1.02273570508532	0	10/02/2021	0	0	0	0	0	0	0	0	0
SS02VN	0	1	1	14:10	5	690.47619047619	disposer	1	1	0.132646238693269	3	3	15:28:37	186	0	201	Corr	3	0	1	1.12437696012512	0	10/02/2021	0	0	0	0	0	0	0	0	0
SS02VN	0	1	1	14:10	5	690.92970521542	suivante	1	2	1.24808628772735	4	4	15:28:47	186	0	201	Corr	3	0	1	1.0686428931449	0	10/02/2021	0	0	0	0	0	0	0	0	0
SS02VN	0	1	1	14:10	5	690.748299319728	abîmances	2	2	0.134666720201494	5	5	15:28:56	186	0	202	Zygo	0	3	1	1.1616998487907	0	10/02/2021	0	0	0	0	0	0	0	0	0
SS02VN	0	1	1	14:10	5	690.430839002268	matière	1	4	0.606597327976488	6	6	15:29:07	187	0	201	Corr	3	0	1	1.08849091341835	0	10/02/2021	0	0	0	0	0	0	0	0	0
SS02VN	0	0	2	14:10	5	NaN		NaN	NaN	NaN	NaN	NaN	15:29:18	187	0	100	NaN	0	0	0	0	0	10/02/2021	0	0	0	0	0	0	0	0	0
SS02VN	0	0	2	14:10	5	NaN		NaN	NaN	NaN	NaN	NaN	15:29:27	187	0	100	NaN	0	0	0	0	0	10/02/2021	0	0	0	0	0	0	0	0	0
SS02VN	0	0	2	14:10	5	NaN		NaN	NaN	NaN	NaN	NaN	15:29:37	188	0	100	NaN	0	0	0	0	0	10/02/2021	0	0	0	0	0	0	0	0	0
SS02VN	0	0	2	14:10	5	NaN		NaN	NaN	NaN	NaN	NaN	15:29:47	188	0	100	NaN	0	0	0	0	0	10/02/2021	0	0	0	0	0	0	0	0	0
SS02VN	0	0	2	14:10	5	NaN		NaN	NaN	NaN	NaN	NaN	15:29:56	188	0	100	NaN	0	0	0	0	0	10/02/2021	0	0	0	0	0	0	0	0	0
SS02VN	0	0	2	14:10	5	NaN		NaN	NaN	NaN	NaN	NaN	15:30:06	189	0	100	NaN	0	0	0	0	0	10/02/2021	0	0	0	0	0	0	0	0	0
SS02VN	0	1	2	14:10	5	690.748299319728	cormale	2	4	0.738305873295758	1	7	15:30:16	189	0	202	Zygo	0	3	1	0.955996933803362	0	10/02/2021	0	0	0	0	0	0	0	0	0
SS02VN	0	1	2	14:10	5	690.92970521542	assurade	2	4	0.264238708186895	2	8	15:30:26	189	0	202	Zygo	0	3	1	1.03653883848528	0	10/02/2021	0	0	0	0	0	0	0	0	0
SS02VN	0	1	2	14:10	5	690.430839002268	frégatit	2	3	1.17969798593549	3	9	15:30:36	190	0	202	Zygo	0	3	1	1.21793969814098	0	10/02/2021	0	0	0	0	0	0	0	0	0
SS02VN	0	1	2	14:10	5	690.793650793651	ralenti	1	1	0.0622735092474613	4	10	15:30:46	190	0	201	Corr	3	0	1	1.1121944304432	0	10/02/2021	0	0	0	0	0	0	0	0	0
SS02VN	0	1	2	14:10	5	692.244897959184	déplacer	1	4	0.312252184696263	5	11	15:30:55	190	0	201	Corr	3	0	1	2.11546713989719	0	10/02/2021	0	0	0	0	0	0	0	0	0
SS02VN	0	1	2	14:10	5	691.700680272109	supporter	1	4	1.33865679748124	6	12	15:31:06	191	0	201	Corr	3	0	1	1.26993552587373	0	10/02/2021	0	0	0	0	0	0	0	0	0
SS02VN	0	0	3	14:10	5	NaN		NaN	NaN	NaN	NaN	NaN	15:31:16	191	0	100	NaN	0	0	0	0	0	10/02/2021	0	0	0	0	0	0	0	0	0
SS02VN	0	0	3	14:10	5	NaN		NaN	NaN	NaN	NaN	NaN	15:31:26	191	0	100	NaN	0	0	0	0	0	10/02/2021	0	0	0	0	0	0	0	0	0
SS02VN	0	0	3	14:10	5	NaN		NaN	NaN	NaN	NaN	NaN	15:31:36	192	0	100	NaN	0	0	0	0	0	10/02/2021	0	0	0	0	0	0	0	0	0
SS02VN	0	0	3	14:10	5	NaN		NaN	NaN	NaN	NaN	NaN	15:31:47	192	0	100	NaN	0	0	0	0	0	10/02/2021	0	0	0	0	0	0	0	0	0
SS02VN	0	0	3	14:10	5	NaN		NaN	NaN	NaN	NaN	NaN	15:31:57	192	0	100	NaN	0	0	0	0	0	10/02/2021	0	0	0	0	0	0	0	0	0
SS02VN	0	0	3	14:10	5	NaN		NaN	NaN	NaN	NaN	NaN	15:32:07	193	0	100	NaN	0	0	0	0	0	10/02/2021	0	0	0	0	0	0	0	0	0
SS02VN	0	1	3	14:10	5	691.24716553288	résister	1	2	0.526649808307411	1	13	15:32:18	193	0	201	Corr	3	0	1	0.9502268145161	0	10/02/2021	0	0	0	0	0	0	0	0	0
SS02VN	0	1	3	14:10	5	690.975056689342	pendaine	2	2	0.0811299688648432	2	14	15:32:27	193	0	202	Zygo	0	3	1	0.991646715389834	0	10/02/2021	0	0	0	0	0	0	0	0	0
SS02VN	0	1	3	14:10	5	690.657596371882	balation	2	2	0.125921754923183	3	15	15:32:38	194	0	202	Zygo	0	3	1	1.1666299143144	0	10/02/2021	0	0	0	0	0	0	0	0	0
SS02VN	0	1	3	14:10	5	691.337868480726	matentait	2	4	2.008868662233	4	16	15:32:48	194	0	202	Zygo	0	3	1	1.0879693800407	0	10/02/2021	0	0	0	0	0	0	0	0	0
SS02VN	0	1	3	14:10	5	691.428571428571	cérémonie	1	1	0.143716824211879	5	17	15:32:57	194	0	201	Corr	3	0	1	1.16494105622769	0	10/02/2021	0	0	0	0	0	0	0	0	0
SS02VN	0	1	3	14:10	5	690.068027210884	voiture	1	2	0.701441831799457	6	18	15:33:07	195	0	201	Corr	3	0	1	1.31882840501748	0	10/02/2021	0	0	0	0	0	0	0	0	0
SS02VN	0	0	4	14:10	5	NaN		NaN	NaN	NaN	NaN	NaN	15:33:17	195	0	100	NaN	0	0	0	0	0	10/02/2021	0	0	0	0	0	0	0	0	0
SS02VN	0	0	4	14:10	5	NaN		NaN	NaN	NaN	NaN	NaN	15:33:26	195	0	100	NaN	0	0	0	0	0	10/02/2021	0	0	0	0	0	0	0	0	0
SS02VN	0	0	4	14:10	5	NaN		NaN	NaN	NaN	NaN	NaN	15:33:36	196	0	100	NaN	0	0	0	0	0	10/02/2021	0	0	0	0	0	0	0	0	0
SS02VN	0	0	4	14:10	5	NaN		NaN	NaN	NaN	NaN	NaN	15:33:46	196	0	100	NaN	0	0	0	0	0	10/02/2021	0	0	0	0	0	0	0	0	0
SS02VN	0	0	4	14:10	5	NaN		NaN	NaN	NaN	NaN	NaN	15:33:56	196	0	100	NaN	0	0	0	0	0	10/02/2021	0	0	0	0	0	0	0	0	0
SS02VN	0	0	4	14:10	5	NaN		NaN	NaN	NaN	NaN	NaN	15:34:06	197	0	100	NaN	0	0	0	0	0	10/02/2021	0	0	0	0	0	0	0	0	0
SS02VN	0	1	4	14:10	5	689.659863945578	mardiment	2	2	0.279658912942978	1	19	15:34:16	197	0	202	Zygo	0	3	1	1.29117838541697	0	10/02/2021	0	0	0	0	0	0	0	0	0
SS02VN	0	1	4	14:10	5	690.15873015873	sonnemble	2	2	0.0440715882868972	2	20	15:34:27	197	0	202	Zygo	0	3	1	1.7707598286288	0	10/02/2021	0	0	0	0	0	0	0	0	0
SS02VN	0	1	4	14:10	5	690.430839002268	bleuseur	2	2	0.121341449674219	3	21	15:34:36	198	0	202	Zygo	0	3	1	1.13005257336499	0	10/02/2021	0	0	0	0	0	0	0	0	0
SS02VN	0	1	4	14:10	5	690.385487528345	observa	1	2	0.693378665455384	4	22	15:34:47	198	0	201	Corr	0	3	0	1.34869231630819	0	10/02/2021	0	0	0	0	0	0	0	0	0
SS02VN	0	1	4	14:10	5	690.294784580499	observe	1	1	0.0720221200608648	5	23	15:34:57	198	0	201	Corr	3	0	1	1.3913810483873	0	10/02/2021	0	0	0	0	0	0	0	0	0
SS02VN	0	1	4	14:10	5	690.15873015873	assistant	1	1	0.281519057403784	6	24	15:35:06	199	0	201	Corr	3	0	1	1.25661017305083	0	10/02/2021	0	0	0	0	0	0	0	0	0
SS02VN	0	0	5	14:10	5	NaN		NaN	NaN	NaN	NaN	NaN	15:35:28	199	0	100	NaN	0	0	0	0	0	10/02/2021	0	0	0	0	0	0	0	0	0
SS02VN	0	0	5	14:10	5	NaN		NaN	NaN	NaN	NaN	NaN	15:35:36	200	0	100	NaN	0	0	0	0	0	10/02/2021	0	0	0	0	0	0	0	0	0
SS02VN	0	0	5	14:10	5	NaN		NaN	NaN	NaN	NaN	NaN	15:35:44	200	0	100	NaN	0	0	0	0	0	10/02/2021	0	0	0	0	0	0	0	0	0
SS02VN	0	0	5	14:10	5	NaN		NaN	NaN	NaN	NaN	NaN	15:35:52	200	0	100	NaN	0	0	0	0	0	10/02/2021	0	0	0	0	0	0	0	0	0
SS02VN	0	0	5	14:10	5	NaN		NaN	NaN	NaN	NaN	NaN	15:36:01	201	0	100	NaN	0	0	0	0	0	10/02/2021	0	0	0	0	0	0	0	0	0
SS02VN	0	0	5	14:10	5	NaN		NaN	NaN	NaN	NaN	NaN	15:36:09	201	0	100	NaN	0	0	0	0	0	10/02/2021	0	0	0	0	0	0	0	0	0
SS02VN	0	1	5	14:10	5	690.068027210884	trojette	2	4	0.310880672564963	1	25	15:36:17	201	0	202	Zygo	0	3	1	1.1692445816534	0	10/02/2021	0	0	0	0	0	0	0	0	0
SS02VN	0	1	5	14:10	5	690.521541950113	quotidien	1	1	0.120452707458753	2	26	15:36:27	201	0	201	Corr	3	0	1	1.06831562219941	0	10/02/2021	0	0	0	0	0	0	0	0	0
SS02VN	0	1	5	14:10	5	690.92970521542	ancêtion	2	2	0.190540230396437	3	27	15:36:37	202	0	202	Zygo	0	3	1	1.0257371471771	0	10/02/2021	0	0	0	0	0	0	0	0	0
SS02VN	0	1	5	14:10	5	690.022675736961	devenda	2	3	0.996021764818579	4	28	15:36:46	202	0	202	Zygo	0	3	1	1.0686586441534	0	10/02/2021	0	0	0	0	0	0	0	0	0
SS02VN	0	1	5	14:10	5	690.249433106576	policier	1	2	4.41513171527185	5	29	15:36:56	202	0	201	Corr	3	0	1	0.903666834677097	0	10/02/2021	0	0	0	0	0	0	0	0	0
SS02VN	0	1	5	14:10	5	687.573696145125	scénario	1	1	0.426628498418722	6	30	15:37:05	203	0	201	Corr	3	0	1	1.2743983114915	0	10/02/2021	0	0	0	0	0	0	0	0	0
SS02VN	0	0	6	14:10	5	NaN		NaN	NaN	NaN	NaN	NaN	15:37:14	203	0	100	NaN	0	0	0	0	0	10/02/2021	0	0	0	0	0	0	0	0	0
SS02VN	0	0	6	14:10	5	NaN		NaN	NaN	NaN	NaN	NaN	15:37:25	203	0	100	NaN	0	0	0	0	0	10/02/2021	0	0	0	0	0	0	0	0	0
SS02VN	0	0	6	14:10	5	NaN		NaN	NaN	NaN	NaN	NaN	15:37:35	204	0	100	NaN	0	0	0	0	0	10/02/2021	0	0	0	0	0	0	0	0	0
SS02VN	0	0	6	14:10	5	NaN		NaN	NaN	NaN	NaN	NaN	15:37:45	204	0	100	NaN	0	0	0	0	0	10/02/2021	0	0	0	0	0	0	0	0	0
SS02VN	0	0	6	14:10	5	NaN		NaN	NaN	NaN	NaN	NaN	15:37:56	204	0	100	NaN	0	0	0	0	0	10/02/2021	0	0	0	0	0	0	0	0	0
SS02VN	0	0	6	14:10	5	NaN		NaN	NaN	NaN	NaN	NaN	15:38:06	205	0	100	NaN	0	0	0	0	0	10/02/2021	0	0	0	0	0	0	0	0	0
SS02VN	0	1	6	14:10	5	689.886621315193	damersion	2	4	0.152755789662478	1	31	15:38:17	205	0	202	Zygo	0	3	1	1.0473475302415	0	10/02/2021	0	0	0	0	0	0	0	0	0
SS02VN	0	1	6	14:10	5	690.612244897959	novembre	1	1	0.0499307795253117	2	32	15:38:27	205	0	201	Corr	3	0	1	0.927494609654786	0	10/02/2021	0	0	0	0	0	0	0	0	0
SS02VN	0	1	6	14:10	5	693.015873015873	comptoir	1	2	0.0213303990021814	3	33	15:38:37	206	0	201	Corr	3	0	1	1.82250539034521	0	10/02/2021	0	0	0	0	0	0	0	0	0
SS02VN	0	1	6	14:10	5	690.204081632653	béatinait	2	4	0.70753288155538	4	34	15:38:47	206	0	202	Zygo	0	3	1	1.1222908266127	0	10/02/2021	0	0	0	0	0	0	0	0	0
SS02VN	0	1	6	14:10	5	690.068027210884	trifitée	2	2	0.15346015887917	5	35	15:38:56	206	0	202	Zygo	0	3	1	1.53104348678335	1	10/02/2021	0	0	0	0	0	0	0	0	6
SS02VN	0	1	6	14:10	5	690.47619047619	écriture	1	4	0.278779257467249	6	36	15:39:06	207	1	201	Corr	3	0	1	1.7031722530246	1	10/02/2021	0	0	0	0	0	0	0	0	6
SS02VN	0	0	7	14:10	5	NaN		NaN	NaN	NaN	NaN	NaN	15:39:15	207	1	100	NaN	0	0	0	0	0	10/02/2021	0	0	0	0	0	0	0	0	1
SS02VN	0	0	7	14:10	5	NaN		NaN	NaN	NaN	NaN	NaN	15:39:25	207	1	100	NaN	0	0	0	0	0	10/02/2021	0	0	0	0	0	0	0	0	1
SS02VN	0	0	7	14:10	5	NaN		NaN	NaN	NaN	NaN	NaN	15:39:35	208	0	100	NaN	0	0	0	0	0	10/02/2021	0	0	0	0	0	0	0	0	0
SS02VN	0	0	7	14:10	5	NaN		NaN	NaN	NaN	NaN	NaN	15:39:45	208	0	100	NaN	0	0	0	0	0	10/02/2021	0	0	0	0	0	0	0	0	0
SS02VN	0	0	7	14:10	5	NaN		NaN	NaN	NaN	NaN	NaN	15:39:55	208	0	100	NaN	0	0	0	0	0	10/02/2021	0	0	0	0	0	0	0	0	0
SS02VN	0	0	7	14:10	5	NaN		NaN	NaN	NaN	NaN	NaN	15:40:05	209	1	100	NaN	0	0	0	0	0	10/02/2021	0	0	0	0	0	0	0	0	1
SS02VN	0	1	7	14:10	5	690.15873015873	décembre	1	1	0.286773247353267	1	37	15:40:15	209	1	201	Corr	3	0	1	0.956262950829114	0	10/02/2021	0	0	0	0	0	0	0	0	1
SS02VN	0	1	7	14:10	5	690.47619047619	retingle	2	4	0.774826084118104	2	38	15:40:25	209	1	202	Zygo	0	3	1	1.6687405493949	1	10/02/2021	0	0	0	0	0	0	0	0	6
SS02VN	0	1	7	14:10	5	690.15873015873	distraire	1	1	0.0975321282458026	3	39	15:40:35	210	1	201	Corr	3	0	1	1.03106273801495	1	10/02/2021	0	0	0	0	0	0	0	0	6
SS02VN	0	1	7	14:10	5	690.975056689342	fractuent	2	4	0.620909243065398	4	40	15:40:45	210	1	202	Zygo	0	3	1	1.09749348958303	1	10/02/2021	0	0	0	0	0	0	0	0	6
SS02VN	0	1	7	14:10	5	690.612244897959	présence	1	1	0.0640295958146453	5	41	15:40:55	210	1	201	Corr	3	0	1	1.3096963205644	1	10/02/2021	0	0	0	0	0	0	0	0	6
SS02VN	0	1	7	14:10	5	690.884353741497	bâtordons	2	3	0.844382472190773	6	42	15:41:05	211	1	202	Zygo	0	3	1	1.15033462141582	1	10/02/2021	0	0	0	0	0	0	0	0	6
SS02VN	0	0	8	14:10	5	NaN		NaN	NaN	NaN	NaN	NaN	15:41:15	211	1	100	NaN	0	0	0	0	1	10/02/2021	0	0	0	0	0	0	0	0	6
SS02VN	0	0	8	14:10	5	NaN		NaN	NaN	NaN	NaN	NaN	15:41:25	211	1	100	NaN	0	0	0	0	1	10/02/2021	0	0	0	0	0	0	0	0	6
SS02VN	0	0	8	14:10	5	NaN		NaN	NaN	NaN	NaN	NaN	15:41:35	212	0	100	NaN	0	0	0	0	0	10/02/2021	0	0	0	0	0	0	0	0	0
SS02VN	0	0	8	14:10	5	NaN		NaN	NaN	NaN	NaN	NaN	15:41:45	212	0	100	NaN	0	0	0	0	0	10/02/2021	0	0	0	0	0	0	0	0	0
SS02VN	0	0	8	14:10	5	NaN		NaN	NaN	NaN	NaN	NaN	15:41:55	212	0	100	NaN	0	3	0	0.830958431339241	0	10/02/2021	0	0	0	0	0	0	0	0	0
SS02VN	0	0	8	14:10	5	NaN		NaN	NaN	NaN	NaN	NaN	15:42:05	213	0	100	NaN	0	0	0	0	0	10/02/2021	0	0	0	0	0	0	0	0	0
SS02VN	0	1	8	14:10	5	690.92970521542	viracipe	2	4	0.818329311237903	1	43	15:42:15	213	0	202	Zygo	0	3	1	1.1976278981856	0	10/02/2021	0	0	0	0	0	0	0	0	0
SS02VN	0	1	8	14:10	5	690.249433106576	opériment	2	4	0.298130798095372	2	44	15:42:25	213	0	202	Zygo	0	3	1	0.969101772513568	0	10/02/2021	0	0	0	0	0	0	0	0	0
SS02VN	0	1	8	14:10	5	690.839002267574	hypothèse	1	1	0.136592816852499	3	45	15:42:35	214	0	201	Corr	3	0	1	1.01987077172907	0	10/02/2021	0	0	0	0	0	0	0	0	0
SS02VN	0	1	8	14:10	5	690.204081632653	inondard	2	3	0.707477774849394	4	46	15:42:45	214	0	202	Zygo	0	3	1	1.0993258568551	0	10/02/2021	0	0	0	0	0	0	0	0	0
SS02VN	0	1	8	14:10	5	689.977324263039	ambassade	1	1	0.0896788363752421	5	47	15:42:55	214	0	201	Corr	3	0	1	1.17813690076127	1	10/02/2021	0	0	0	0	0	0	0	0	6
SS02VN	0	1	8	14:10	5	690.748299319728	parking	1	2	0.943822816712782	6	48	15:43:06	215	1	201	Corr	3	0	1	1.8008127520161	1	10/02/2021	0	0	0	0	0	0	0	0	6
SS02VN	0	0	9	14:10	5	NaN		NaN	NaN	NaN	NaN	NaN	15:43:15	215	1	100	NaN	0	0	0	0	0	10/02/2021	0	0	0	0	0	0	0	0	1
SS02VN	0	0	9	14:10	5	NaN		NaN	NaN	NaN	NaN	NaN	15:43:25	215	1	100	NaN	0	0	0	0	0	10/02/2021	0	0	0	0	0	0	0	0	1
SS02VN	0	0	9	14:10	5	NaN		NaN	NaN	NaN	NaN	NaN	15:43:35	216	1	100	NaN	0	0	0	0	1	10/02/2021	0	0	0	0	0	0	0	0	6
SS02VN	0	0	9	14:10	5	NaN		NaN	NaN	NaN	NaN	NaN	15:43:45	216	1	100	NaN	0	0	0	0	1	10/02/2021	0	0	0	0	0	0	0	0	6
SS02VN	0	0	9	14:10	5	NaN		NaN	NaN	NaN	NaN	NaN	15:43:55	216	1	100	NaN	0	0	0	0	0	10/02/2021	0	0	0	0	0	0	0	0	1
SS02VN	0	0	9	14:10	5	NaN		NaN	NaN	NaN	NaN	NaN	15:44:05	217	0	100	NaN	0	0	0	0	0	10/02/2021	0	0	0	0	0	0	0	0	0
SS02VN	0	1	9	14:10	5	690.430839002268	tromatit	2	4	0.441597883444047	1	49	15:44:15	217	0	202	Zygo	0	3	1	1.34483856966835	0	10/02/2021	0	0	0	0	0	0	0	0	0
SS02VN	0	1	9	14:10	5	688.480725623583	armoire	1	1	0.0189980369759724	2	50	15:44:26	217	0	201	Corr	3	0	1	0.837981630824288	0	10/02/2021	0	0	0	0	0	0	0	0	0
SS02VN	0	1	9	14:10	5	690.975056689342	musical	1	3	1.31569195701741	3	51	15:44:36	218	0	201	Corr	3	0	1	0.958354334677097	0	10/02/2021	0	0	0	0	0	0	0	0	0
SS02VN	0	1	9	14:10	5	690.521541950113	cuberle	2	2	0.399019745498663	4	52	15:44:45	218	0	202	Zygo	0	3	1	1.53862672211017	0	10/02/2021	0	0	0	0	0	0	0	0	0
SS02VN	0	1	9	14:10	5	689.886621315193	société	1	1	0.128362571645994	5	53	15:44:56	218	0	201	Corr	3	0	1	1.0415826612907	0	10/02/2021	0	0	0	0	0	0	0	0	0
SS02VN	0	1	9	14:10	5	690.430839002268	rampêter	2	2	0.379142346180743	6	54	15:45:07	219	0	202	Zygo	0	3	1	1.51931423611131	0	10/02/2021	0	0	0	0	0	0	0	0	0
SS02VN	0	0	10	14:10	5	NaN		NaN	NaN	NaN	NaN	NaN	15:45:17	219	0	100	NaN	0	0	0	0	0	10/02/2021	0	0	0	0	0	0	0	0	0
SS02VN	0	0	10	14:10	5	NaN		NaN	NaN	NaN	NaN	NaN	15:45:27	219	0	100	NaN	0	0	0	0	0	10/02/2021	0	0	0	0	0	0	0	0	0
SS02VN	0	0	10	14:10	5	NaN		NaN	NaN	NaN	NaN	NaN	15:45:37	220	0	100	NaN	0	0	0	0	0	10/02/2021	0	0	0	0	0	0	0	0	0
SS02VN	0	0	10	14:10	5	NaN		NaN	NaN	NaN	NaN	NaN	15:45:46	220	0	100	NaN	0	0	0	0	0	10/02/2021	0	0	0	0	0	0	0	0	0
SS02VN	0	0	10	14:10	5	NaN		NaN	NaN	NaN	NaN	NaN	15:45:56	220	0	100	NaN	0	0	0	0	0	10/02/2021	0	0	0	0	0	0	0	0	0
SS02VN	0	0	10	14:10	5	NaN		NaN	NaN	NaN	NaN	NaN	15:46:06	221	0	100	NaN	0	0	0	0	0	10/02/2021	0	0	0	0	0	0	0	0	0
SS02VN	0	1	10	14:10	5	688.344671201814	colonel	1	1	0.185517019592226	1	55	15:46:15	221	0	201	Corr	3	0	1	0.970087085573141	0	10/02/2021	0	0	0	0	0	0	0	0	0
SS02VN	0	1	10	14:10	5	688.571428571429	décision	1	2	0.000401575438445434	2	56	15:46:26	221	0	201	Corr	3	0	1	1.63793682795676	0	10/02/2021	0	0	0	0	0	0	0	0	0
SS02VN	0	1	10	14:10	5	689.977324263039	judiffres	2	2	0.21767559327418	3	57	15:46:36	222	0	202	Zygo	0	3	1	1.20946215557797	0	10/02/2021	0	0	0	0	0	0	0	0	0
SS02VN	0	1	10	14:10	5	690.839002267574	évissione	2	2	0.104287096532062	4	58	15:46:47	222	0	202	Zygo	0	3	1	1.3125315020161	0	10/02/2021	0	0	0	0	0	0	0	0	0
SS02VN	0	1	10	14:10	5	690.657596371882	natrosée	2	4	0.246196538064396	5	59	15:46:56	222	0	202	Zygo	0	3	1	1.1127142137093	0	10/02/2021	0	0	0	0	0	0	0	0	0
SS02VN	0	1	10	14:10	5	691.24716553288	difficile	1	1	0.0894334942859132	6	60	15:47:05	223	0	201	Corr	3	0	1	1.3952400453627	0	10/02/2021	0	0	0	0	0	0	0	0	0
SS03JV	0	0	1	14:21	1	NaN		NaN	NaN	NaN	NaN	NaN	14:17:07	21	0	100	NaN	0	0	0	0	0	11/02/2021	0	0	0	1	1	1	1	0	0
SS03JV	0	0	1	14:21	1	NaN		NaN	NaN	NaN	NaN	NaN	14:17:17	21	0	100	NaN	0	0	0	0	0	11/02/2021	0	0	0	1	1	1	1	0	0
SS03JV	0	0	1	14:21	1	NaN		NaN	NaN	NaN	NaN	NaN	14:17:27	21	0	100	NaN	0	0	0	0	0	11/02/2021	0	0	0	1	1	1	1	0	0
SS03JV	0	0	1	14:21	1	NaN		NaN	NaN	NaN	NaN	NaN	14:17:37	22	0	100	NaN	0	0	0	0	0	11/02/2021	0	0	0	1	1	1	1	0	0
SS03JV	0	0	1	14:21	1	NaN		NaN	NaN	NaN	NaN	NaN	14:17:47	22	0	100	NaN	0	0	0	0	0	11/02/2021	0	0	0	1	1	1	1	0	0
SS03JV	0	0	1	14:21	1	NaN		NaN	NaN	NaN	NaN	NaN	14:17:57	22	0	100	NaN	0	0	0	0	0	11/02/2021	0	0	0	1	1	1	1	0	0
SS03JV	0	1	1	14:21	1	689.931972789116	réserve	1	4	0.990251682291273	1	1	14:18:07	23	0	201	Zygo	0	3	1	1.64315041162638	0	11/02/2021	0	0	0	1	1	1	1	0	0
SS03JV	0	1	1	14:21	1	690.566893424036	rompité	2	4	0.632714389241301	2	2	14:18:17	23	0	202	Corr	3	0	1	1.09994014616939	0	11/02/2021	0	0	0	1	1	1	1	0	0
SS03JV	0	1	1	14:21	1	690.294784580499	cascuté	2	2	1.16079902381171	3	3	14:18:26	23	0	202	Corr	3	0	1	2.44297085013443	0	11/02/2021	0	0	0	1	1	1	1	0	0
SS03JV	0	1	1	14:21	1	688.571428571429	couloir	1	1	0.172267374233343	4	4	14:18:37	24	0	201	Zygo	0	0	0	0	0	11/02/2021	0	0	0	1	1	1	1	0	0
SS03JV	0	1	1	14:21	1	690.385487528345	apérigée	2	2	0.335339842771646	5	5	14:18:48	24	0	202	Corr	3	0	1	1.32643264168905	0	11/02/2021	0	0	0	1	1	1	1	0	0
SS03JV	0	1	1	14:21	1	690.748299319728	étranger	1	1	0.113060787669383	6	6	14:18:59	24	0	201	Zygo	0	3	1	1.61191441252242	0	11/02/2021	0	0	0	1	1	1	1	0	0
SS03JV	0	0	2	14:21	1	NaN		NaN	NaN	NaN	NaN	NaN	14:19:09	25	0	100	NaN	0	0	0	0	0	11/02/2021	0	0	0	1	1	1	1	0	0
SS03JV	0	0	2	14:21	1	NaN		NaN	NaN	NaN	NaN	NaN	14:19:18	25	0	100	NaN	0	0	0	0	0	11/02/2021	0	0	0	1	1	1	1	0	0
SS03JV	0	0	2	14:21	1	NaN		NaN	NaN	NaN	NaN	NaN	14:19:28	25	0	100	NaN	0	0	0	0	0	11/02/2021	0	0	0	1	1	1	1	0	0
SS03JV	0	0	2	14:21	1	NaN		NaN	NaN	NaN	NaN	NaN	14:19:38	26	0	100	NaN	0	0	0	0	0	11/02/2021	0	0	0	1	1	1	1	0	0
SS03JV	0	0	2	14:21	1	NaN		NaN	NaN	NaN	NaN	NaN	14:19:47	26	0	100	NaN	0	0	0	0	0	11/02/2021	0	0	0	1	1	1	1	0	0
SS03JV	0	0	2	14:21	1	NaN		NaN	NaN	NaN	NaN	NaN	14:19:57	26	0	100	NaN	0	0	0	0	0	11/02/2021	0	0	0	1	1	1	1	0	0
SS03JV	0	1	2	14:21	1	690.249433106576	domicile	1	1	2.38760650181212	1	7	14:20:07	27	0	201	Zygo	0	0	0	0	0	11/02/2021	0	0	0	1	1	1	1	0	0
SS03JV	0	1	2	14:21	1	690.975056689342	ramentes	2	2	0.795464718074072	2	8	14:20:17	27	0	202	Corr	3	0	1	1.37752716173839	0	11/02/2021	0	0	0	1	1	1	1	0	0
SS03JV	0	1	2	14:21	1	691.065759637188	visiteur	1	2	1.99342618032824	3	9	14:20:27	27	0	201	Zygo	0	3	1	0.935608128920194	0	11/02/2021	0	0	0	1	1	1	1	0	0
SS03JV	0	1	2	14:21	1	688.707482993197	avantage	1	1	0.247841825010255	4	10	14:20:37	28	0	201	Zygo	0	3	1	1.62409519209234	0	11/02/2021	0	0	0	1	1	1	1	0	0
SS03JV	0	1	2	14:21	1	690.92970521542	ciendes	2	4	0.657618516823277	5	11	14:20:47	28	0	202	Corr	3	0	1	1.4046643985215	0	11/02/2021	0	0	0	1	1	1	1	0	0
SS03JV	0	1	2	14:21	1	690.702947845805	modécin	2	2	0.996607420151122	6	12	14:20:58	28	0	202	Corr	3	0	1	1.88889238911293	0	11/02/2021	0	0	0	1	1	1	1	0	0
SS03JV	0	0	3	14:21	1	NaN		NaN	NaN	NaN	NaN	NaN	14:21:07	29	0	100	NaN	0	0	0	0	0	11/02/2021	0	0	0	1	1	1	1	0	0
SS03JV	0	0	3	14:21	1	NaN		NaN	NaN	NaN	NaN	NaN	14:21:18	29	0	100	NaN	0	0	0	0	0	11/02/2021	0	0	0	1	1	1	1	0	0
SS03JV	0	0	3	14:21	1	NaN		NaN	NaN	NaN	NaN	NaN	14:21:28	29	0	100	NaN	0	0	0	0	0	11/02/2021	0	0	0	1	1	1	1	0	0
SS03JV	0	0	3	14:21	1	NaN		NaN	NaN	NaN	NaN	NaN	14:21:38	30	0	100	NaN	0	0	0	0	0	11/02/2021	0	0	0	1	1	1	1	0	0
SS03JV	0	0	3	14:21	1	NaN		NaN	NaN	NaN	NaN	NaN	14:21:48	30	0	100	NaN	0	0	0	0	0	11/02/2021	0	0	0	1	1	1	1	0	0
SS03JV	0	0	3	14:21	1	NaN		NaN	NaN	NaN	NaN	NaN	14:21:58	30	0	100	NaN	0	0	0	0	0	11/02/2021	0	0	0	1	1	1	1	0	0
SS03JV	0	1	3	14:21	1	690.294784580499	justice	1	1	0.115330421831459	1	13	14:22:09	31	0	201	Zygo	0	3	1	1.22089913754485	0	11/02/2021	0	0	0	1	1	1	1	0	0
SS03JV	0	1	3	14:21	1	690.702947845805	rositer	2	4	2.02435247425456	2	14	14:22:20	31	0	202	Corr	3	0	1	0.879300025201587	0	11/02/2021	0	0	0	1	1	1	1	0	0
SS03JV	0	1	3	14:21	1	690.521541950113	allumard	2	4	1.19545381399803	3	15	14:22:30	31	0	202	Corr	3	0	1	1.31580421146953	0	11/02/2021	0	0	0	1	1	1	1	0	0
SS03JV	0	1	3	14:21	1	690.793650793651	drôlement	1	1	0.461784525134135	4	16	14:22:40	32	0	201	Zygo	0	3	1	1.12461672547045	0	11/02/2021	0	0	0	1	1	1	1	0	0
SS03JV	0	1	3	14:21	1	690.748299319728	dégourger	2	2	1.10077316465322	5	17	14:22:51	32	0	202	Corr	3	0	1	1.68856056787638	0	11/02/2021	0	0	0	1	1	1	1	0	0
SS03JV	0	1	3	14:21	1	690.430839002268	maximum	1	1	0.807448374805972	6	18	14:23:01	32	0	201	Zygo	0	3	1	1.38465536794354	0	11/02/2021	0	0	0	1	1	1	1	0	0
SS03JV	0	0	4	14:21	1	NaN		NaN	NaN	NaN	NaN	NaN	14:23:10	33	0	100	NaN	0	0	0	0	0	11/02/2021	0	0	0	1	1	1	1	0	0
SS03JV	0	0	4	14:21	1	NaN		NaN	NaN	NaN	NaN	NaN	14:23:20	33	0	100	NaN	0	0	0	0	0	11/02/2021	0	0	0	1	1	1	1	0	0
SS03JV	0	0	4	14:21	1	NaN		NaN	NaN	NaN	NaN	NaN	14:23:29	33	0	100	NaN	0	0	0	0	0	11/02/2021	0	0	0	1	1	1	1	0	0
SS03JV	0	0	4	14:21	1	NaN		NaN	NaN	NaN	NaN	NaN	14:23:39	34	0	100	NaN	0	0	0	0	0	11/02/2021	0	0	0	1	1	1	1	0	0
SS03JV	0	0	4	14:21	1	NaN		NaN	NaN	NaN	NaN	NaN	14:23:48	34	0	100	NaN	0	0	0	0	0	11/02/2021	0	0	0	1	1	1	1	0	0
SS03JV	0	0	4	14:21	1	NaN		NaN	NaN	NaN	NaN	NaN	14:23:58	34	0	100	NaN	0	0	0	0	0	11/02/2021	0	0	0	1	1	1	1	0	0
SS03JV	0	1	4	14:21	1	690.748299319728	chapervez	2	3	0.635061407345347	1	19	14:24:08	35	0	202	Corr	3	0	1	1.08272779457889	0	11/02/2021	0	0	0	1	1	1	1	0	0
SS03JV	0	1	4	14:21	1	690.975056689342	fidélité	1	2	1.32184485526523	2	20	14:24:18	35	0	201	Zygo	0	3	1	0.995969492047379	0	11/02/2021	0	0	0	1	1	1	1	0	0
SS03JV	0	1	4	14:21	1	690.975056689342	dircalet	2	2	0.395103651913814	3	21	14:24:28	35	0	202	Corr	3	0	1	0.996524277553817	0	11/02/2021	0	0	0	1	1	1	1	0	0
SS03JV	0	1	4	14:21	1	691.065759637188	partager	1	4	0.434564743482042	4	22	14:24:38	36	0	201	Zygo	0	3	1	1.53923926131279	0	11/02/2021	0	0	0	1	1	1	1	0	0
SS03JV	0	1	4	14:21	1	690.612244897959	matinée	1	4	2.70990569423884	5	23	14:24:48	36	0	201	Zygo	0	3	1	1.33948322692663	0	11/02/2021	0	0	0	1	1	1	1	0	0
SS03JV	0	1	4	14:21	1	690.385487528345	enverrame	2	2	0.739966695662588	6	24	14:24:58	36	0	202	Corr	3	0	1	0.747978620631784	0	11/02/2021	0	0	0	1	1	1	1	0	0
SS03JV	0	0	5	14:21	1	NaN		NaN	NaN	NaN	NaN	NaN	14:25:19	37	0	100	NaN	0	0	0	0	0	11/02/2021	0	0	0	1	1	1	1	0	0
SS03JV	0	0	5	14:21	1	NaN		NaN	NaN	NaN	NaN	NaN	14:25:27	37	0	100	NaN	0	0	0	0	0	11/02/2021	0	0	0	1	1	1	1	0	0
SS03JV	0	0	5	14:21	1	NaN		NaN	NaN	NaN	NaN	NaN	14:25:36	38	0	100	NaN	0	0	0	0	0	11/02/2021	0	0	0	1	1	1	1	0	0
SS03JV	0	0	5	14:21	1	NaN		NaN	NaN	NaN	NaN	NaN	14:25:45	38	1	100	NaN	0	0	0	0	0	11/02/2021	0	0	0	1	1	1	1	0	1
SS03JV	0	0	5	14:21	1	NaN		NaN	NaN	NaN	NaN	NaN	14:25:53	38	1	100	NaN	0	0	0	0	0	11/02/2021	0	0	0	1	1	1	1	0	1
SS03JV	0	0	5	14:21	1	NaN		NaN	NaN	NaN	NaN	NaN	14:26:02	38	1	100	NaN	0	0	0	0	1	11/02/2021	0	0	0	1	1	1	1	0	6
SS03JV	0	1	5	14:21	1	690.340136054422	station	1	3	1.01125232042978	1	25	14:26:11	39	1	201	Zygo	0	3	1	1.24924395161293	1	11/02/2021	0	0	0	1	1	1	1	0	6
SS03JV	0	1	5	14:21	1	690.92970521542	reptière	2	2	0.703585130919237	2	26	14:26:21	39	1	202	Corr	3	0	1	0.904996919802898	1	11/02/2021	0	0	0	1	1	1	1	0	6
SS03JV	0	1	5	14:21	1	690.612244897959	dadicule	2	2	1.02757240593201	3	27	14:26:32	39	1	202	Corr	3	0	1	0.748703167002759	1	11/02/2021	0	0	0	1	1	1	1	0	6
SS03JV	0	1	5	14:21	1	690.15873015873	sortir	1	1	0.148999446886592	4	28	14:26:42	40	1	201	Zygo	0	0	0	0	1	11/02/2021	0	0	0	1	1	1	1	0	6
SS03JV	0	1	5	14:21	1	691.292517006803	rencaper	2	4	0.561131364142057	5	29	14:26:53	40	1	202	Corr	3	0	1	1.15506867439512	1	11/02/2021	0	0	0	1	1	1	1	0	6
SS03JV	0	1	5	14:21	1	688.616780045351	avertir	1	3	0.90999873081455	6	30	14:27:03	41	1	201	Zygo	0	3	1	1.60906348006279	1	11/02/2021	0	0	0	1	1	1	1	0	6
SS03JV	0	0	6	14:21	1	NaN		NaN	NaN	NaN	NaN	NaN	14:27:13	41	1	100	NaN	0	0	0	0	0	11/02/2021	0	0	0	1	1	1	1	0	1
SS03JV	0	0	6	14:21	1	NaN		NaN	NaN	NaN	NaN	NaN	14:27:22	41	1	100	NaN	0	0	0	0	0	11/02/2021	0	0	0	1	1	1	1	0	1
SS03JV	0	0	6	14:21	1	NaN		NaN	NaN	NaN	NaN	NaN	14:27:31	41	1	100	NaN	0	0	0	0	0	11/02/2021	0	0	0	1	1	1	1	0	1
SS03JV	0	0	6	14:21	1	NaN		NaN	NaN	NaN	NaN	NaN	14:27:40	42	1	100	NaN	0	0	0	0	0	11/02/2021	0	0	0	1	1	1	1	0	1
SS03JV	0	0	6	14:21	1	NaN		NaN	NaN	NaN	NaN	NaN	14:27:49	42	1	100	NaN	0	0	0	0	0	11/02/2021	0	0	0	1	1	1	1	0	1
SS03JV	0	0	6	14:21	1	NaN		NaN	NaN	NaN	NaN	NaN	14:27:58	42	1	100	NaN	0	0	0	0	0	11/02/2021	0	0	0	1	1	1	1	0	1
SS03JV	0	1	6	14:21	1	690.702947845805	dispendus	2	2	0.435994000406936	1	31	14:28:07	43	1	202	Corr	2	0	1	1.77189740143376	1	11/02/2021	0	0	0	1	1	1	1	0	6
SS03JV	0	1	6	14:21	1	690.975056689342	demeuses	2	2	1.29684487724444	2	32	14:28:17	43	1	202	Corr	0	0	0	0	0	11/02/2021	0	0	0	1	1	1	1	0	1
SS03JV	0	1	6	14:21	1	690.15873015873	sonnemble	2	2	0.635507830244023	3	33	14:28:27	43	1	202	Corr	0	0	0	0	0	11/02/2021	0	0	0	1	1	1	1	0	1
SS03JV	0	1	6	14:21	1	690.113378684807	découvert	1	1	0.181353532068897	4	34	14:28:37	44	1	201	Zygo	0	0	0	0	0	11/02/2021	0	0	0	1	1	1	1	0	1
SS03JV	0	1	6	14:21	1	690.839002267574	liberté	1	4	1.95259445597185	5	35	14:28:48	44	1	201	Zygo	0	0	0	0	0	11/02/2021	0	0	0	1	1	1	1	0	1
SS03JV	0	1	6	14:21	1	690.612244897959	sensible	1	1	0.336981905333232	6	36	14:28:57	44	1	201	Zygo	0	0	0	0	0	11/02/2021	0	0	0	1	1	1	1	0	1
SS03JV	0	0	7	14:21	1	NaN		NaN	NaN	NaN	NaN	NaN	14:29:08	45	2	100	NaN	0	0	0	0	0	11/02/2021	0	0	0	1	1	1	1	0	2
SS03JV	0	0	7	14:21	1	NaN		NaN	NaN	NaN	NaN	NaN	14:29:19	45	2	100	NaN	0	0	0	0	0	11/02/2021	0	0	0	1	1	1	1	0	2
SS03JV	0	0	7	14:21	1	NaN		NaN	NaN	NaN	NaN	NaN	14:29:30	45	2	100	NaN	0	0	0	0	1	11/02/2021	0	0	0	1	1	1	1	0	6
SS03JV	0	0	7	14:21	1	NaN		NaN	NaN	NaN	NaN	NaN	14:29:41	46	1	100	NaN	0	0	0	0	1	11/02/2021	0	0	0	1	1	1	1	0	6
SS03JV	0	0	7	14:21	1	NaN		NaN	NaN	NaN	NaN	NaN	14:29:52	46	1	100	NaN	0	0	0	0	0	11/02/2021	0	0	0	1	1	1	1	0	1
SS03JV	0	0	7	14:21	1	NaN		NaN	NaN	NaN	NaN	NaN	14:30:02	46	1	100	NaN	0	0	0	0	1	11/02/2021	0	0	0	1	1	1	1	0	6
SS03JV	0	1	7	14:21	1	690.249433106576	résoudre	1	1	0.156279394519515	1	37	14:30:14	47	1	201	Zygo	0	3	1	3.19593378976265	1	11/02/2021	0	0	0	1	1	1	1	0	6
SS03JV	0	1	7	14:21	1	690.022675736961	rismines	2	3	1.28182448924053	2	38	14:30:25	47	1	202	Corr	0	0	0	0	1	11/02/2021	0	0	0	1	1	1	1	0	6
SS03JV	0	1	7	14:21	1	690.113378684807	systion	2	2	0.700624317920301	3	39	14:30:35	48	1	202	Corr	0	0	0	0	0	11/02/2021	0	0	0	1	1	1	1	0	1
SS03JV	0	1	7	14:21	1	690.839002267574	palatif	2	2	0.224079109786544	4	40	14:30:46	48	1	202	Corr	0	0	0	0	0	11/02/2021	0	0	0	1	1	1	1	0	1
SS03JV	0	1	7	14:21	1	690.702947845805	parfaite	1	1	0.386879562283866	5	41	14:30:57	48	1	201	Zygo	0	0	0	0	0	11/02/2021	0	0	0	1	1	1	1	0	1
SS03JV	0	1	7	14:21	1	691.473922902494	sensation	1	1	0.345396230404731	6	42	14:31:07	49	1	201	Zygo	0	0	0	0	0	11/02/2021	0	0	0	1	1	1	1	0	1
SS03JV	0	0	8	14:21	1	NaN		NaN	NaN	NaN	NaN	NaN	14:31:17	49	1	100	NaN	0	0	0	0	0	11/02/2021	0	0	0	1	1	1	1	0	1
SS03JV	0	0	8	14:21	1	NaN		NaN	NaN	NaN	NaN	NaN	14:31:25	49	1	100	NaN	0	0	0	0	0	11/02/2021	0	0	0	1	1	1	1	0	1
SS03JV	0	0	8	14:21	1	NaN		NaN	NaN	NaN	NaN	NaN	14:31:34	50	1	100	NaN	0	0	0	0	0	11/02/2021	0	0	0	1	1	1	1	0	1
SS03JV	0	0	8	14:21	1	NaN		NaN	NaN	NaN	NaN	NaN	14:31:42	50	1	100	NaN	0	0	0	0	0	11/02/2021	0	0	0	1	1	1	1	0	1
SS03JV	0	0	8	14:21	1	NaN		NaN	NaN	NaN	NaN	NaN	14:31:51	50	1	100	NaN	0	0	0	0	0	11/02/2021	0	0	0	1	1	1	1	0	1
SS03JV	0	0	8	14:21	1	NaN		NaN	NaN	NaN	NaN	NaN	14:31:59	50	1	100	NaN	0	0	0	0	0	11/02/2021	0	0	0	1	1	1	1	0	1
SS03JV	0	1	8	14:21	1	690.47619047619	radigiés	2	2	0.539982700021937	1	43	14:32:08	51	0	202	Corr	3	0	1	1.29517914146504	0	11/02/2021	0	0	0	1	1	1	1	0	0
SS03JV	0	1	8	14:21	1	688.571428571429	blessure	1	4	0.27776857704157	2	44	14:32:18	51	0	201	Zygo	0	3	1	1.16144258232521	0	11/02/2021	0	0	0	1	1	1	1	0	0
SS03JV	0	1	8	14:21	1	688.299319727891	commencer	1	4	0.805233261140529	3	45	14:32:28	51	0	201	Zygo	0	0	0	0	0	11/02/2021	0	0	0	1	1	1	1	0	0
SS03JV	0	1	8	14:21	1	690.884353741497	cruandis	2	2	1.07763743476244	4	46	14:32:37	52	1	202	Corr	3	0	1	1.48639812948022	0	11/02/2021	0	0	0	1	1	1	1	0	1
SS03JV	0	1	8	14:21	1	691.24716553288	suffisant	1	4	0.829211713222321	5	47	14:32:47	52	1	201	Zygo	3	0	0	1.08292555723574	0	11/02/2021	0	0	0	1	1	1	1	0	1
SS03JV	0	1	8	14:21	1	690.521541950113	restiner	2	4	0.28592407645192	6	48	14:32:57	52	1	202	Corr	0	0	0	0	0	11/02/2021	0	0	0	1	1	1	1	0	1
SS03JV	0	0	9	14:21	1	NaN		NaN	NaN	NaN	NaN	NaN	14:33:07	53	1	100	NaN	0	0	0	0	0	11/02/2021	0	0	0	1	1	1	1	0	1
SS03JV	0	0	9	14:21	1	NaN		NaN	NaN	NaN	NaN	NaN	14:33:18	53	1	100	NaN	0	0	0	0	0	11/02/2021	0	0	0	1	1	1	1	0	1
SS03JV	0	0	9	14:21	1	NaN		NaN	NaN	NaN	NaN	NaN	14:33:30	53	1	100	NaN	0	0	0	0	0	11/02/2021	0	0	0	1	1	1	1	0	1
SS03JV	0	0	9	14:21	1	NaN		NaN	NaN	NaN	NaN	NaN	14:33:42	54	2	100	NaN	0	0	0	0	0	11/02/2021	0	0	0	1	1	1	1	0	2
SS03JV	0	0	9	14:21	1	NaN		NaN	NaN	NaN	NaN	NaN	14:33:53	54	2	100	NaN	0	0	0	0	0	11/02/2021	0	0	0	1	1	1	1	0	2
SS03JV	0	0	9	14:21	1	NaN		NaN	NaN	NaN	NaN	NaN	14:34:05	55	2	100	NaN	0	0	0	0	0	11/02/2021	0	0	0	1	1	1	1	0	2
SS03JV	0	1	9	14:21	1	691.383219954649	permettre	1	4	0.390842848282773	1	49	14:34:17	55	2	201	Zygo	0	0	0	0	1	11/02/2021	0	0	0	1	1	1	1	0	6
SS03JV	0	1	9	14:21	1	690.15873015873	lumière	1	4	0.479058718832675	2	50	14:34:27	55	2	201	Zygo	0	0	0	0	1	11/02/2021	0	0	0	1	1	1	1	0	6
SS03JV	0	1	9	14:21	1	690.430839002268	facite	2	2	0.425827985571232	3	51	14:34:38	56	1	202	Corr	0	3	0	1.45393180163524	1	11/02/2021	0	0	0	1	1	1	1	0	6
SS03JV	0	1	9	14:21	1	691.111111111111	amenvelle	2	2	0.0364566036150791	4	52	14:34:49	56	1	202	Corr	0	0	0	0	0	11/02/2021	0	0	0	1	1	1	1	0	1
SS03JV	0	1	9	14:21	1	690.884353741497	emploger	2	3	1.07351234613452	5	53	14:34:59	56	1	202	Corr	0	0	0	0	0	11/02/2021	0	0	0	1	1	1	1	0	1
SS03JV	0	1	9	14:21	1	688.43537414966	analyse	1	1	0.0214722694945522	6	54	14:35:10	57	2	201	Zygo	0	0	0	0	0	11/02/2021	0	0	0	1	1	1	1	0	2
SS03JV	0	0	10	14:21	1	NaN		NaN	NaN	NaN	NaN	NaN	14:35:19	57	2	100	NaN	0	0	0	0	0	11/02/2021	0	0	0	1	1	1	1	0	2
SS03JV	0	0	10	14:21	1	NaN		NaN	NaN	NaN	NaN	NaN	14:35:27	57	2	100	NaN	0	0	0	0	0	11/02/2021	0	0	0	1	1	1	1	0	2
SS03JV	0	0	10	14:21	1	NaN		NaN	NaN	NaN	NaN	NaN	14:35:35	58	2	100	NaN	0	0	0	0	0	11/02/2021	0	0	0	1	1	1	1	0	2
SS03JV	0	0	10	14:21	1	NaN		NaN	NaN	NaN	NaN	NaN	14:35:43	58	2	100	NaN	0	0	0	0	0	11/02/2021	0	0	0	1	1	1	1	0	2
SS03JV	0	0	10	14:21	1	NaN		NaN	NaN	NaN	NaN	NaN	14:35:51	58	2	100	NaN	0	0	0	0	0	11/02/2021	0	0	0	1	1	1	1	0	2
SS03JV	0	0	10	14:21	1	NaN		NaN	NaN	NaN	NaN	NaN	14:35:59	58	2	100	NaN	0	0	0	0	0	11/02/2021	0	0	0	1	1	1	1	0	2
SS03JV	0	1	10	14:21	1	690.839002267574	merveille	1	4	1.2595599142951	1	55	14:36:07	59	2	201	Zygo	0	0	0	0	0	11/02/2021	0	0	0	1	1	1	1	0	2
SS03JV	0	1	10	14:21	1	690.975056689342	fondariez	2	4	0.360491657338571	2	56	14:36:17	59	2	202	Corr	0	0	0	0	0	11/02/2021	0	0	0	1	1	1	1	0	2
SS03JV	0	1	10	14:21	1	690.839002267574	mécrymant	2	2	0.501347622775938	3	57	14:36:27	59	2	202	Corr	0	0	0	0	0	11/02/2021	0	0	0	1	1	1	1	0	2
SS03JV	0	1	10	14:21	1	690.385487528345	observa	1	1	1.69049611571245	4	58	14:36:38	60	2	201	Zygo	0	0	0	0	0	11/02/2021	0	0	0	1	1	1	1	0	2
SS03JV	0	1	10	14:21	1	690.340136054422	masperait	2	3	1.18350503861438	5	59	14:36:49	60	2	202	Corr	0	0	0	0	0	11/02/2021	0	0	0	1	1	1	1	0	2
SS03JV	0	1	10	14:21	1	688.616780045351	capitaine	1	3	0.738731777761132	6	60	14:36:59	60	2	201	Zygo	0	0	0	0	0	11/02/2021	0	0	0	1	1	1	1	0	2
SS03JV	0	0	1	14:21	2	NaN		NaN	NaN	NaN	NaN	NaN	14:37:20	61	2	100	NaN	0	0	0	0	0	11/02/2021	0	0	0	1	1	1	1	0	2
SS03JV	0	0	1	14:21	2	NaN		NaN	NaN	NaN	NaN	NaN	14:37:30	61	2	100	NaN	0	0	0	0	0	11/02/2021	0	0	0	1	1	1	1	0	2
SS03JV	0	0	1	14:21	2	NaN		NaN	NaN	NaN	NaN	NaN	14:37:40	62	2	100	NaN	0	0	0	0	0	11/02/2021	0	0	0	1	1	1	1	0	2
SS03JV	0	0	1	14:21	2	NaN		NaN	NaN	NaN	NaN	NaN	14:37:50	62	2	100	NaN	0	0	0	0	0	11/02/2021	0	0	0	1	1	1	1	0	2
SS03JV	0	0	1	14:21	2	NaN		NaN	NaN	NaN	NaN	NaN	14:38:00	62	2	100	NaN	0	0	0	0	0	11/02/2021	0	0	0	1	1	1	1	0	2
SS03JV	0	0	1	14:21	2	NaN		NaN	NaN	NaN	NaN	NaN	14:38:10	63	2	100	NaN	0	0	0	0	0	11/02/2021	0	0	0	1	1	1	1	0	2
SS03JV	0	1	1	14:21	2	690.748299319728	chiposons	2	4	0.792914274206851	1	1	14:38:20	63	2	202	Corr	3	0	1	1.3619109122983	1	11/02/2021	0	0	0	1	1	1	1	0	6
SS03JV	0	1	1	14:21	2	690.47619047619	proqueur	2	2	0.626013062021229	2	2	14:38:31	63	2	202	Corr	3	0	1	0.905306689628105	0	11/02/2021	0	0	0	1	1	1	1	0	2
SS03JV	0	1	1	14:21	2	690.92970521542	individu	1	4	0.864750848792028	3	3	14:38:41	64	2	201	Zygo	0	0	0	0	1	11/02/2021	0	0	0	1	1	1	1	0	6
SS03JV	0	1	1	14:21	2	690.430839002268	entraîner	1	4	0.937036777613685	4	4	14:38:51	64	2	201	Zygo	0	0	0	0	0	11/02/2021	0	0	0	1	1	1	1	0	2
SS03JV	0	1	1	14:21	2	690.430839002268	fabriquer	1	1	0.105577707348857	5	5	14:39:01	64	2	201	Zygo	0	0	0	0	0	11/02/2021	0	0	0	1	1	1	1	0	2
SS03JV	0	1	1	14:21	2	690.793650793651	frénifié	2	2	0.697422852797899	6	6	14:39:12	65	2	202	Corr	0	0	0	0	0	11/02/2021	0	0	0	1	1	1	1	0	2
SS03JV	0	0	2	14:21	2	NaN		NaN	NaN	NaN	NaN	NaN	14:39:21	65	2	100	NaN	0	0	0	0	0	11/02/2021	0	0	0	1	1	1	1	0	2
SS03JV	0	0	2	14:21	2	NaN		NaN	NaN	NaN	NaN	NaN	14:39:31	65	2	100	NaN	0	0	0	0	0	11/02/2021	0	0	0	1	1	1	1	0	2
SS03JV	0	0	2	14:21	2	NaN		NaN	NaN	NaN	NaN	NaN	14:39:41	66	2	100	NaN	0	0	0	0	0	11/02/2021	0	0	0	1	1	1	1	0	2
SS03JV	0	0	2	14:21	2	NaN		NaN	NaN	NaN	NaN	NaN	14:39:51	66	2	100	NaN	0	0	0	0	0	11/02/2021	0	0	0	1	1	1	1	0	2
SS03JV	0	0	2	14:21	2	NaN		NaN	NaN	NaN	NaN	NaN	14:40:00	66	2	100	NaN	0	0	0	0	0	11/02/2021	0	0	0	1	1	1	1	0	2
SS03JV	0	0	2	14:21	2	NaN		NaN	NaN	NaN	NaN	NaN	14:40:10	67	0	100	NaN	0	0	0	0	0	11/02/2021	0	0	0	1	1	1	1	0	0
SS03JV	0	1	2	14:21	2	690.612244897959	présence	1	3	0.750841183355078	1	7	14:40:20	67	0	201	Zygo	0	0	0	0	0	11/02/2021	0	0	0	1	1	1	1	0	0
SS03JV	0	1	2	14:21	2	689.886621315193	incrigées	2	2	0.157161101815291	2	8	14:40:32	67	0	202	Corr	0	0	0	0	0	11/02/2021	0	0	0	1	1	1	1	0	0
SS03JV	0	1	2	14:21	2	690.793650793651	palpard	2	2	0.360110893438105	3	9	14:40:42	68	0	202	Corr	3	0	1	1.26417590725805	0	11/02/2021	0	0	0	1	1	1	1	0	0
SS03JV	0	1	2	14:21	2	690.793650793651	retervez	2	2	0.427559450035915	4	10	14:40:51	68	0	202	Corr	3	0	1	0.878844996079806	0	11/02/2021	0	0	0	1	1	1	1	0	0
SS03JV	0	1	2	14:21	2	689.569160997732	produire	1	4	3.10253951046616	5	11	14:41:02	68	0	201	Zygo	0	3	1	1.15028036794365	0	11/02/2021	0	0	0	1	1	1	1	0	0
SS03JV	0	1	2	14:21	2	690.884353741497	savoir	1	1	0.588483636383899	6	12	14:41:12	69	1	201	Zygo	0	0	0	0	0	11/02/2021	0	0	0	1	1	1	1	0	1
SS03JV	0	0	3	14:21	2	NaN		NaN	NaN	NaN	NaN	NaN	14:41:23	69	1	100	NaN	0	0	0	0	0	11/02/2021	0	0	0	1	1	1	1	0	1
SS03JV	0	0	3	14:21	2	NaN		NaN	NaN	NaN	NaN	NaN	14:41:33	70	2	100	NaN	0	0	0	0	0	11/02/2021	0	0	0	1	1	1	1	0	2
SS03JV	0	0	3	14:21	2	NaN		NaN	NaN	NaN	NaN	NaN	14:41:42	70	2	100	NaN	0	0	0	0	0	11/02/2021	0	0	0	1	1	1	1	0	2
SS03JV	0	0	3	14:21	2	NaN		NaN	NaN	NaN	NaN	NaN	14:41:52	70	2	100	NaN	0	0	0	0	0	11/02/2021	0	0	0	1	1	1	1	0	2
SS03JV	0	0	3	14:21	2	NaN		NaN	NaN	NaN	NaN	NaN	14:42:02	70	2	100	NaN	0	0	0	0	0	11/02/2021	0	0	0	1	1	1	1	0	2
SS03JV	0	0	3	14:21	2	NaN		NaN	NaN	NaN	NaN	NaN	14:42:11	71	2	100	NaN	0	0	0	0	0	11/02/2021	0	0	0	1	1	1	1	0	2
SS03JV	0	1	3	14:21	2	690.612244897959	novembre	1	1	0.322906831861474	1	13	14:42:21	71	2	201	Zygo	0	0	0	0	1	11/02/2021	0	0	0	1	1	1	1	0	6
SS03JV	0	1	3	14:21	2	690.340136054422	mesuria	2	2	0.21945835382212	2	14	14:42:32	71	2	202	Corr	3	0	1	1.59839829749126	1	11/02/2021	0	0	0	1	1	1	1	0	6
SS03JV	0	1	3	14:21	2	690.884353741497	plaisir	1	1	0.000298690109048039	3	15	14:42:43	72	2	201	Zygo	0	0	0	0	0	11/02/2021	0	0	0	1	1	1	1	0	2
SS03JV	0	1	3	14:21	2	690.068027210884	trifitée	2	2	0.0285367733449675	4	16	14:42:54	72	2	202	Corr	0	0	0	0	0	11/02/2021	0	0	0	1	1	1	1	0	2
SS03JV	0	1	3	14:21	2	690.612244897959	donsiner	2	2	0.0439522881642915	5	17	14:43:04	73	2	202	Corr	0	0	0	0	0	11/02/2021	0	0	0	1	1	1	1	0	2
SS03JV	0	1	3	14:21	2	690.385487528345	espérance	1	1	0.192363734764513	6	18	14:43:14	73	2	201	Zygo	0	0	0	0	0	11/02/2021	0	0	0	1	1	1	1	0	2
SS03JV	0	0	4	14:21	2	NaN		NaN	NaN	NaN	NaN	NaN	14:43:23	73	2	100	NaN	0	0	0	0	0	11/02/2021	0	0	0	1	1	1	1	0	2
SS03JV	0	0	4	14:21	2	NaN		NaN	NaN	NaN	NaN	NaN	14:43:33	74	2	100	NaN	0	0	0	0	0	11/02/2021	0	0	0	1	1	1	1	0	2
SS03JV	0	0	4	14:21	2	NaN		NaN	NaN	NaN	NaN	NaN	14:43:43	74	2	100	NaN	0	0	0	0	0	11/02/2021	0	0	0	1	1	1	1	0	2
SS03JV	0	0	4	14:21	2	NaN		NaN	NaN	NaN	NaN	NaN	14:43:53	74	2	100	NaN	0	0	0	0	0	11/02/2021	0	0	0	1	1	1	1	0	2
SS03JV	0	0	4	14:21	2	NaN		NaN	NaN	NaN	NaN	NaN	14:44:03	75	2	100	NaN	0	0	0	0	0	11/02/2021	0	0	0	1	1	1	1	0	2
SS03JV	0	0	4	14:21	2	NaN		NaN	NaN	NaN	NaN	NaN	14:44:13	75	2	100	NaN	0	0	0	0	1	11/02/2021	0	0	0	1	1	1	1	0	6
SS03JV	0	1	4	14:21	2	690.702947845805	joyeuse	1	4	1.60793601052137	1	19	14:44:23	75	2	201	Zygo	0	0	0	0	1	11/02/2021	0	0	0	1	1	1	1	0	6
SS03JV	0	1	4	14:21	2	690.793650793651	lucitifs	2	4	0.812832417257596	2	20	14:44:34	76	2	202	Corr	0	0	0	0	0	11/02/2021	0	0	0	1	1	1	1	0	2
SS03JV	0	1	4	14:21	2	688.616780045351	aventure	1	4	0.931591179803945	3	21	14:44:46	76	2	201	Zygo	0	0	0	0	0	11/02/2021	0	0	0	1	1	1	1	0	2
SS03JV	0	1	4	14:21	2	690.47619047619	uniforme	1	1	0.135594447492622	4	22	14:44:55	76	2	201	Zygo	0	0	0	0	0	11/02/2021	0	0	0	1	1	1	1	0	2
SS03JV	0	1	4	14:21	2	690.430839002268	tromatit	2	2	1.00145768962102	5	23	14:45:06	77	2	202	Corr	0	0	0	0	0	11/02/2021	0	0	0	1	1	1	1	0	2
SS03JV	0	1	4	14:21	2	690.612244897959	cavergie	2	2	0.697355141921435	6	24	14:45:17	77	2	202	Corr	0	0	0	0	0	11/02/2021	0	0	0	1	1	1	1	0	2
SS03JV	0	0	5	14:21	2	NaN		NaN	NaN	NaN	NaN	NaN	14:45:38	78	2	100	NaN	0	0	0	0	0	11/02/2021	0	0	0	1	1	1	1	0	2
SS03JV	0	0	5	14:21	2	NaN		NaN	NaN	NaN	NaN	NaN	14:45:45	78	2	100	NaN	0	0	0	0	0	11/02/2021	0	0	0	1	1	1	1	0	2
SS03JV	0	0	5	14:21	2	NaN		NaN	NaN	NaN	NaN	NaN	14:45:53	78	2	100	NaN	0	0	0	0	0	11/02/2021	0	0	0	1	1	1	1	0	2
SS03JV	0	0	5	14:21	2	NaN		NaN	NaN	NaN	NaN	NaN	14:46:01	78	2	100	NaN	0	0	0	0	0	11/02/2021	0	0	0	1	1	1	1	0	2
SS03JV	0	0	5	14:21	2	NaN		NaN	NaN	NaN	NaN	NaN	14:46:08	79	2	100	NaN	0	0	0	0	0	11/02/2021	0	0	0	1	1	1	1	0	2
SS03JV	0	0	5	14:21	2	NaN		NaN	NaN	NaN	NaN	NaN	14:46:16	79	2	100	NaN	0	0	0	0	0	11/02/2021	0	0	0	1	1	1	1	0	2
SS03JV	0	1	5	14:21	2	688.934240362812	fabraudes	2	4	0.660546207102016	1	25	14:46:24	79	2	202	Corr	0	0	0	0	0	11/02/2021	0	0	0	1	1	1	1	0	2
SS03JV	0	1	5	14:21	2	690.249433106576	sentigne	2	4	0.928290346695576	2	26	14:46:35	80	2	202	Corr	0	0	0	0	0	11/02/2021	0	0	0	1	1	1	1	0	2
SS03JV	0	1	5	14:21	2	690.204081632653	soixante	1	4	1.85924047132721	3	27	14:46:45	80	2	201	Zygo	0	0	0	0	0	11/02/2021	0	0	0	1	1	1	1	0	2
SS03JV	0	1	5	14:21	2	690.521541950113	escarnat	2	4	0.820271236414555	4	28	14:46:55	80	2	202	Corr	0	0	0	0	0	11/02/2021	0	0	0	1	1	1	1	0	2
SS03JV	0	1	5	14:21	2	690.975056689342	personne	1	1	0.119016122480389	5	29	14:47:05	81	2	201	Zygo	0	0	0	0	0	11/02/2021	0	0	0	1	1	1	1	0	2
SS03JV	0	1	5	14:21	2	690.068027210884	appareil	1	1	0.458453207509592	6	30	14:47:16	81	2	201	Zygo	0	0	0	0	0	11/02/2021	0	0	0	1	1	1	1	0	2
SS03JV	0	0	6	14:21	2	NaN		NaN	NaN	NaN	NaN	NaN	14:47:26	81	2	100	NaN	0	0	0	0	0	11/02/2021	0	0	0	1	1	1	1	0	2
SS03JV	0	0	6	14:21	2	NaN		NaN	NaN	NaN	NaN	NaN	14:47:36	82	2	100	NaN	0	0	0	0	0	11/02/2021	0	0	0	1	1	1	1	0	2
SS03JV	0	0	6	14:21	2	NaN		NaN	NaN	NaN	NaN	NaN	14:47:46	82	2	100	NaN	0	0	0	0	0	11/02/2021	0	0	0	1	1	1	1	0	2
SS03JV	0	0	6	14:21	2	NaN		NaN	NaN	NaN	NaN	NaN	14:47:56	82	2	100	NaN	0	0	0	0	0	11/02/2021	0	0	0	1	1	1	1	0	2
SS03JV	0	0	6	14:21	2	NaN		NaN	NaN	NaN	NaN	NaN	14:48:06	83	2	100	NaN	0	0	0	0	0	11/02/2021	0	0	0	1	1	1	1	0	2
SS03JV	0	0	6	14:21	2	NaN		NaN	NaN	NaN	NaN	NaN	14:48:16	83	2	100	NaN	0	0	0	0	0	11/02/2021	0	0	0	1	1	1	1	0	2
SS03JV	0	1	6	14:21	2	690.92970521542	margerait	2	4	0.62558862316655	1	31	14:48:26	83	2	202	Corr	0	0	0	0	1	11/02/2021	0	0	0	1	1	1	1	0	6
SS03JV	0	1	6	14:21	2	690.15873015873	atomisse	2	2	0.378608866420109	2	32	14:48:36	84	2	202	Corr	0	0	0	0	0	11/02/2021	0	0	0	1	1	1	1	0	2
SS03JV	0	1	6	14:21	2	690.430839002268	officiel	1	1	2.88727014570031	3	33	14:48:47	84	2	201	Zygo	0	0	0	0	1	11/02/2021	0	0	0	1	1	1	1	0	6
SS03JV	0	1	6	14:21	2	688.526077097506	amertume	1	1	0.481999892683234	4	34	14:48:56	84	2	201	Zygo	0	0	0	0	0	11/02/2021	0	0	0	1	1	1	1	0	2
SS03JV	0	1	6	14:21	2	691.156462585034	sérieuse	1	4	1.52670520811807	5	35	14:49:05	85	2	201	Zygo	0	0	0	0	0	11/02/2021	0	0	0	1	1	1	1	0	2
SS03JV	0	1	6	14:21	2	690.022675736961	vérission	2	4	3.04156980244443	6	36	14:49:15	85	2	202	Corr	0	0	0	0	0	11/02/2021	0	0	0	1	1	1	1	0	2
SS03JV	0	0	7	14:21	2	NaN		NaN	NaN	NaN	NaN	NaN	14:49:26	85	2	100	NaN	0	0	0	0	0	11/02/2021	0	0	0	1	1	1	1	0	2
SS03JV	0	0	7	14:21	2	NaN		NaN	NaN	NaN	NaN	NaN	14:49:36	86	2	100	NaN	0	0	0	0	0	11/02/2021	0	0	0	1	1	1	1	0	2
SS03JV	0	0	7	14:21	2	NaN		NaN	NaN	NaN	NaN	NaN	14:49:46	86	2	100	NaN	0	0	0	0	0	11/02/2021	0	0	0	1	1	1	1	0	2
SS03JV	0	0	7	14:21	2	NaN		NaN	NaN	NaN	NaN	NaN	14:49:56	86	2	100	NaN	0	0	0	0	0	11/02/2021	0	0	0	1	1	1	1	0	2
SS03JV	0	0	7	14:21	2	NaN		NaN	NaN	NaN	NaN	NaN	14:50:06	87	2	100	NaN	0	0	0	0	0	11/02/2021	0	0	0	1	1	1	1	0	2
SS03JV	0	0	7	14:21	2	NaN		NaN	NaN	NaN	NaN	NaN	14:50:16	87	2	100	NaN	0	0	0	0	1	11/02/2021	0	0	0	1	1	1	1	0	6
SS03JV	0	1	7	14:21	2	688.480725623583	caporal	1	4	0.969465315458365	1	37	14:50:27	87	2	201	Zygo	0	0	0	0	1	11/02/2021	0	0	0	1	1	1	1	0	6
SS03JV	0	1	7	14:21	2	691.428571428571	cérémonie	1	4	0.669000689696986	2	38	14:50:37	88	1	201	Zygo	0	3	1	1.81999747983855	1	11/02/2021	0	0	0	1	1	1	1	0	6
SS03JV	0	1	7	14:21	2	689.795918367347	inutile	1	1	0.0463189453002997	3	39	14:50:46	88	1	201	Zygo	0	0	0	0	0	11/02/2021	0	0	0	1	1	1	1	0	1
SS03JV	0	1	7	14:21	2	690.430839002268	avaloquer	2	2	0.818954537855461	4	40	14:50:57	88	1	202	Corr	0	0	0	0	0	11/02/2021	0	0	0	1	1	1	1	0	1
SS03JV	0	1	7	14:21	2	690.47619047619	jugitent	2	2	2.50269392650807	5	41	14:51:06	89	1	202	Corr	0	0	0	0	0	11/02/2021	0	0	0	1	1	1	1	0	1
SS03JV	0	1	7	14:21	2	690.748299319728	rajuses	2	3	1.66389599133981	6	42	14:51:15	89	1	202	Corr	0	0	0	0	0	11/02/2021	0	0	0	1	1	1	1	0	1
SS03JV	0	0	8	14:21	2	NaN		NaN	NaN	NaN	NaN	NaN	14:51:26	89	1	100	NaN	0	0	0	0	0	11/02/2021	0	0	0	1	1	1	1	0	1
SS03JV	0	0	8	14:21	2	NaN		NaN	NaN	NaN	NaN	NaN	14:51:36	90	2	100	NaN	0	0	0	0	0	11/02/2021	0	0	0	1	1	1	1	0	2
SS03JV	0	0	8	14:21	2	NaN		NaN	NaN	NaN	NaN	NaN	14:51:46	90	2	100	NaN	0	0	0	0	0	11/02/2021	0	0	0	1	1	1	1	0	2
SS03JV	0	0	8	14:21	2	NaN		NaN	NaN	NaN	NaN	NaN	14:51:56	90	2	100	NaN	0	0	0	0	0	11/02/2021	0	0	0	1	1	1	1	0	2
SS03JV	0	0	8	14:21	2	NaN		NaN	NaN	NaN	NaN	NaN	14:52:06	91	2	100	NaN	0	0	0	0	0	11/02/2021	0	0	0	1	1	1	1	0	2
SS03JV	0	0	8	14:21	2	NaN		NaN	NaN	NaN	NaN	NaN	14:52:16	91	2	100	NaN	0	0	0	0	0	11/02/2021	0	0	0	1	1	1	1	0	2
SS03JV	0	1	8	14:21	2	691.020408163265	efficace	1	4	0.58159060816979	1	43	14:52:26	91	2	201	Zygo	0	0	0	0	0	11/02/2021	0	0	0	1	1	1	1	0	2
SS03JV	0	1	8	14:21	2	690.47619047619	taphus	2	3	0.232894130924251	2	44	14:52:37	92	2	202	Corr	0	0	0	0	0	11/02/2021	0	0	0	1	1	1	1	0	2
SS03JV	0	1	8	14:21	2	690.249433106576	amasiné	2	2	0.205492028093431	3	45	14:52:48	92	2	202	Corr	0	0	0	0	0	11/02/2021	0	0	0	1	1	1	1	0	2
SS03JV	0	1	8	14:21	2	690.249433106576	humanité	1	4	0.529091211268678	4	46	14:52:58	92	2	201	Zygo	0	0	0	0	0	11/02/2021	0	0	0	1	1	1	1	0	2
SS03JV	0	1	8	14:21	2	690.47619047619	travers	1	4	0.344077480025589	5	47	14:53:08	93	2	201	Zygo	0	0	0	0	0	11/02/2021	0	0	0	1	1	1	1	0	2
SS03JV	0	1	8	14:21	2	689.84126984127	lutance	2	2	0.12811547081219	6	48	14:53:18	93	2	202	Corr	0	0	0	0	0	11/02/2021	0	0	0	1	1	1	1	0	2
SS03JV	0	0	9	14:21	2	NaN		NaN	NaN	NaN	NaN	NaN	14:53:28	93	2	100	NaN	0	0	0	0	0	11/02/2021	0	0	0	1	1	1	1	0	2
SS03JV	0	0	9	14:21	2	NaN		NaN	NaN	NaN	NaN	NaN	14:53:38	94	2	100	NaN	0	0	0	0	0	11/02/2021	0	0	0	1	1	1	1	0	2
SS03JV	0	0	9	14:21	2	NaN		NaN	NaN	NaN	NaN	NaN	14:53:48	94	2	100	NaN	0	0	0	0	0	11/02/2021	0	0	0	1	1	1	1	0	2
SS03JV	0	0	9	14:21	2	NaN		NaN	NaN	NaN	NaN	NaN	14:53:57	94	2	100	NaN	0	0	0	0	0	11/02/2021	0	0	0	1	1	1	1	0	2
SS03JV	0	0	9	14:21	2	NaN		NaN	NaN	NaN	NaN	NaN	14:54:07	95	2	100	NaN	0	0	0	0	0	11/02/2021	0	0	0	1	1	1	1	0	2
SS03JV	0	0	9	14:21	2	NaN		NaN	NaN	NaN	NaN	NaN	14:54:17	95	2	100	NaN	0	0	0	0	0	11/02/2021	0	0	0	1	1	1	1	0	2
SS03JV	0	1	9	14:21	2	690.793650793651	préfoqué	2	2	0.856916609744076	1	49	14:54:27	95	2	202	Corr	0	0	0	0	0	11/02/2021	0	0	0	1	1	1	1	0	2
SS03JV	0	1	9	14:21	2	688.571428571429	créature	1	1	0.542196641268674	2	50	14:54:37	96	2	201	Zygo	0	3	1	0.847230972782199	1	11/02/2021	0	0	0	1	1	1	1	0	6
SS03JV	0	1	9	14:21	2	690.385487528345	maradron	2	4	0.623841330176219	3	51	14:54:46	96	2	202	Corr	0	2	0	0.960153449820609	0	11/02/2021	0	0	0	1	1	1	1	0	2
SS03JV	0	1	9	14:21	2	690.92970521542	problème	1	4	1.54960673453752	4	52	14:54:56	96	2	201	Zygo	0	0	0	0	0	11/02/2021	0	0	0	1	1	1	1	0	2
SS03JV	0	1	9	14:21	2	690.294784580499	vérité	1	1	0.204580422490835	5	53	14:55:06	97	2	201	Zygo	0	0	0	0	0	11/02/2021	0	0	0	1	1	1	1	0	2
SS03JV	0	1	9	14:21	2	690.748299319728	équineuse	2	2	0.365698068577331	6	54	14:55:16	97	2	202	Corr	0	0	0	0	0	11/02/2021	0	0	0	1	1	1	1	0	2
SS03JV	0	0	10	14:21	2	NaN		NaN	NaN	NaN	NaN	NaN	14:55:26	97	2	100	NaN	0	0	0	0	0	11/02/2021	0	0	0	1	1	1	1	0	2
SS03JV	0	0	10	14:21	2	NaN		NaN	NaN	NaN	NaN	NaN	14:55:37	98	2	100	NaN	0	0	0	0	0	11/02/2021	0	0	0	1	1	1	1	0	2
SS03JV	0	0	10	14:21	2	NaN		NaN	NaN	NaN	NaN	NaN	14:55:47	98	2	100	NaN	0	0	0	0	0	11/02/2021	0	0	0	1	1	1	1	0	2
SS03JV	0	0	10	14:21	2	NaN		NaN	NaN	NaN	NaN	NaN	14:55:57	98	2	100	NaN	0	0	0	0	0	11/02/2021	0	0	0	1	1	1	1	0	2
SS03JV	0	0	10	14:21	2	NaN		NaN	NaN	NaN	NaN	NaN	14:56:08	99	2	100	NaN	0	0	0	0	0	11/02/2021	0	0	0	1	1	1	1	0	2
SS03JV	0	0	10	14:21	2	NaN		NaN	NaN	NaN	NaN	NaN	14:56:18	99	2	100	NaN	0	0	0	0	0	11/02/2021	0	0	0	1	1	1	1	0	2
SS03JV	0	1	10	14:21	2	690.385487528345	féminin	1	4	0.512504385842476	1	55	14:56:29	99	2	201	Zygo	0	0	0	0	0	11/02/2021	0	0	0	1	1	1	1	0	2
SS03JV	0	1	10	14:21	2	690.47619047619	sinaudre	2	4	3.11917997704586	2	56	14:56:39	100	2	202	Corr	0	0	0	0	0	11/02/2021	0	0	0	1	1	1	1	0	2
SS03JV	0	1	10	14:21	2	688.344671201814	colonel	1	2	1.08017380890669	3	57	14:56:49	100	2	201	Zygo	0	0	0	0	0	11/02/2021	0	0	0	1	1	1	1	0	2
SS03JV	0	1	10	14:21	2	690.566893424036	colivage	2	4	0.754280955705326	4	58	14:56:59	100	2	202	Corr	0	0	0	0	0	11/02/2021	0	0	0	1	1	1	1	0	2
SS03JV	0	1	10	14:21	2	690.748299319728	technique	1	1	1.22712434153073	5	59	14:57:08	101	2	201	Zygo	0	0	0	0	0	11/02/2021	0	0	0	1	1	1	1	0	2
SS03JV	0	1	10	14:21	2	690.340136054422	siafole	2	4	0.462864675209858	6	60	14:57:18	101	2	202	Corr	0	0	0	0	0	11/02/2021	0	0	0	1	1	1	1	0	2
SS03JV	0	0	1	14:21	3	NaN		NaN	NaN	NaN	NaN	NaN	14:57:40	102	2	100	NaN	0	0	0	0	0	11/02/2021	0	0	0	1	1	1	1	0	2
SS03JV	0	0	1	14:21	3	NaN		NaN	NaN	NaN	NaN	NaN	14:57:50	102	2	100	NaN	0	0	0	0	0	11/02/2021	0	0	0	1	1	1	1	0	2
SS03JV	0	0	1	14:21	3	NaN		NaN	NaN	NaN	NaN	NaN	14:58:00	102	2	100	NaN	0	0	0	0	0	11/02/2021	0	0	0	1	1	1	1	0	2
SS03JV	0	0	1	14:21	3	NaN		NaN	NaN	NaN	NaN	NaN	14:58:10	103	0	100	NaN	0	0	0	0	0	11/02/2021	0	0	0	1	1	1	1	0	0
SS03JV	0	0	1	14:21	3	NaN		NaN	NaN	NaN	NaN	NaN	14:58:20	103	0	100	NaN	0	0	0	0	0	11/02/2021	0	0	0	1	1	1	1	0	0
SS03JV	0	0	1	14:21	3	NaN		NaN	NaN	NaN	NaN	NaN	14:58:30	103	0	100	NaN	0	0	0	0	0	11/02/2021	0	0	0	1	1	1	1	0	0
SS03JV	0	1	1	14:21	3	689.84126984127	surveille	1	1	0.549008475034498	1	1	14:58:40	104	1	201	Zygo	0	3	1	1.2419967377914	1	11/02/2021	0	0	0	1	1	1	1	0	6
SS03JV	0	1	1	14:21	3	690.793650793651	magasin	1	1	0.450856103212573	2	2	14:58:50	104	1	201	Zygo	0	3	1	0.879062009968493	0	11/02/2021	0	0	0	1	1	1	1	0	1
SS03JV	0	1	1	14:21	3	690.92970521542	grandir	1	4	0.688104543311056	3	3	14:59:00	104	1	201	Zygo	0	0	0	0	0	11/02/2021	0	0	0	1	1	1	1	0	1
SS03JV	0	1	1	14:21	3	690.294784580499	dornivant	2	2	1.49136451532831	4	4	14:59:11	105	2	202	Corr	0	0	0	0	0	11/02/2021	0	0	0	1	1	1	1	0	2
SS03JV	0	1	1	14:21	3	691.156462585034	frussades	2	2	0.398160901619121	5	5	14:59:21	105	2	202	Corr	3	0	1	1.8292275705644	0	11/02/2021	0	0	0	1	1	1	1	0	2
SS03JV	0	1	1	14:21	3	690.884353741497	apploquit	2	4	1.46986586501589	6	6	14:59:30	105	2	202	Corr	0	0	0	0	1	11/02/2021	0	0	0	1	1	1	1	0	6
SS03JV	0	0	2	14:21	3	NaN		NaN	NaN	NaN	NaN	NaN	14:59:40	106	1	100	NaN	0	0	0	0	1	11/02/2021	0	0	0	1	1	1	1	0	6
SS03JV	0	0	2	14:21	3	NaN		NaN	NaN	NaN	NaN	NaN	14:59:50	106	1	100	NaN	0	0	0	0	0	11/02/2021	0	0	0	1	1	1	1	0	1
SS03JV	0	0	2	14:21	3	NaN		NaN	NaN	NaN	NaN	NaN	15:00:00	106	1	100	NaN	0	0	0	0	0	11/02/2021	0	0	0	1	1	1	1	0	1
SS03JV	0	0	2	14:21	3	NaN		NaN	NaN	NaN	NaN	NaN	15:00:10	107	2	100	NaN	0	0	0	0	0	11/02/2021	0	0	0	1	1	1	1	0	2
SS03JV	0	0	2	14:21	3	NaN		NaN	NaN	NaN	NaN	NaN	15:00:20	107	2	100	NaN	0	0	0	0	0	11/02/2021	0	0	0	1	1	1	1	0	2
SS03JV	0	0	2	14:21	3	NaN		NaN	NaN	NaN	NaN	NaN	15:00:30	107	2	100	NaN	0	0	0	0	0	11/02/2021	0	0	0	1	1	1	1	0	2
SS03JV	0	1	2	14:21	3	690.92970521542	faculté	1	2	0.794972861418501	1	7	15:00:40	108	2	201	Zygo	0	0	0	0	0	11/02/2021	0	0	0	1	1	1	1	0	2
SS03JV	0	1	2	14:21	3	690.748299319728	cormale	2	2	0.263232131430414	2	8	15:00:50	108	2	202	Corr	0	0	0	0	0	11/02/2021	0	0	0	1	1	1	1	0	2
SS03JV	0	1	2	14:21	3	690.385487528345	ministre	1	4	6.77098297758494	3	9	15:01:01	108	2	201	Zygo	0	0	0	0	0	11/02/2021	0	0	0	1	1	1	1	0	2
SS03JV	0	1	2	14:21	3	690.15873015873	trofitue	2	2	0.120297353481874	4	10	15:01:12	109	2	202	Corr	0	0	0	0	1	11/02/2021	0	0	0	1	1	1	1	0	6
SS03JV	0	1	2	14:21	3	690.612244897959	régulier	1	1	0.266932488128077	5	11	15:01:22	109	2	201	Zygo	0	0	0	0	1	11/02/2021	0	0	0	1	1	1	1	0	6
SS03JV	0	1	2	14:21	3	690.47619047619	fascrie	2	4	4.75821932643885	6	12	15:01:33	110	1	202	Corr	3	0	1	1.46917877744181	0	11/02/2021	0	0	0	1	1	1	1	0	1
SS03JV	0	0	3	14:21	3	NaN		NaN	NaN	NaN	NaN	NaN	15:01:43	110	1	100	NaN	0	0	0	0	0	11/02/2021	0	0	0	1	1	1	1	0	1
SS03JV	0	0	3	14:21	3	NaN		NaN	NaN	NaN	NaN	NaN	15:01:53	110	1	100	NaN	0	0	0	0	0	11/02/2021	0	0	0	1	1	1	1	0	1
SS03JV	0	0	3	14:21	3	NaN		NaN	NaN	NaN	NaN	NaN	15:02:02	110	1	100	NaN	0	0	0	0	0	11/02/2021	0	0	0	1	1	1	1	0	1
SS03JV	0	0	3	14:21	3	NaN		NaN	NaN	NaN	NaN	NaN	15:02:12	111	2	100	NaN	0	0	0	0	1	11/02/2021	0	0	0	1	1	1	1	0	6
SS03JV	0	0	3	14:21	3	NaN		NaN	NaN	NaN	NaN	NaN	15:02:21	111	2	100	NaN	0	0	0	0	1	11/02/2021	0	0	0	1	1	1	1	0	6
SS03JV	0	0	3	14:21	3	NaN		NaN	NaN	NaN	NaN	NaN	15:02:31	111	2	100	NaN	0	0	0	0	0	11/02/2021	0	0	0	1	1	1	1	0	2
SS03JV	0	1	3	14:21	3	690.15873015873	compelle	2	4	2.34865661285585	1	13	15:02:41	112	2	202	Corr	3	0	1	1.49838464661752	0	11/02/2021	0	0	0	1	1	1	1	0	2
SS03JV	0	1	3	14:21	3	688.526077097506	affection	1	1	0.688375386875123	2	14	15:02:51	112	2	201	Zygo	0	0	0	0	0	11/02/2021	0	0	0	1	1	1	1	0	2
SS03JV	0	1	3	14:21	3	687.573696145125	scénario	1	1	2.48540566302836	3	15	15:03:01	112	2	201	Zygo	0	3	1	4.92369686659958	1	11/02/2021	0	0	0	1	1	1	1	0	6
SS03JV	0	1	3	14:21	3	690.068027210884	dispaude	2	2	0.309497435635421	4	16	15:03:11	113	1	202	Corr	3	0	1	1.3167667730736	1	11/02/2021	0	0	0	1	1	1	1	0	6
SS03JV	0	1	3	14:21	3	691.383219954649	président	1	1	0.453496535192244	5	17	15:03:22	113	1	201	Zygo	0	0	0	0	0	11/02/2021	0	0	0	1	1	1	1	0	1
SS03JV	0	1	3	14:21	3	690.839002267574	endorçais	2	4	2.19565987790702	6	18	15:03:32	113	1	202	Corr	0	0	0	0	0	11/02/2021	0	0	0	1	1	1	1	0	1
SS03JV	0	0	4	14:21	3	NaN		NaN	NaN	NaN	NaN	NaN	15:03:42	114	2	100	NaN	0	0	0	0	0	11/02/2021	0	0	0	1	1	1	1	0	2
SS03JV	0	0	4	14:21	3	NaN		NaN	NaN	NaN	NaN	NaN	15:03:52	114	2	100	NaN	0	0	0	0	0	11/02/2021	0	0	0	1	1	1	1	0	2
SS03JV	0	0	4	14:21	3	NaN		NaN	NaN	NaN	NaN	NaN	15:04:02	114	2	100	NaN	0	0	0	0	1	11/02/2021	0	0	0	1	1	1	1	0	6
SS03JV	0	0	4	14:21	3	NaN		NaN	NaN	NaN	NaN	NaN	15:04:13	115	1	100	NaN	0	0	0	0	1	11/02/2021	0	0	0	1	1	1	1	0	6
SS03JV	0	0	4	14:21	3	NaN		NaN	NaN	NaN	NaN	NaN	15:04:23	115	1	100	NaN	0	0	0	0	0	11/02/2021	0	0	0	1	1	1	1	0	1
SS03JV	0	0	4	14:21	3	NaN		NaN	NaN	NaN	NaN	NaN	15:04:33	116	2	100	NaN	0	0	0	0	0	11/02/2021	0	0	0	1	1	1	1	0	2
SS03JV	0	1	4	14:21	3	688.526077097506	contraire	1	4	1.07611555169569	1	19	15:04:44	116	2	201	Zygo	0	0	0	0	0	11/02/2021	0	0	0	1	1	1	1	0	2
SS03JV	0	1	4	14:21	3	690.430839002268	prière	1	1	0.17341494205175	2	20	15:04:54	116	2	201	Zygo	0	0	0	0	0	11/02/2021	0	0	0	1	1	1	1	0	2
SS03JV	0	1	4	14:21	3	690.884353741497	duposa	2	2	0.206119892885908	3	21	15:05:04	117	2	202	Corr	0	0	0	0	0	11/02/2021	0	0	0	1	1	1	1	0	2
SS03JV	0	1	4	14:21	3	690.92970521542	programme	1	1	0.617716571548954	4	22	15:05:14	117	2	201	Zygo	0	0	0	0	0	11/02/2021	0	0	0	1	1	1	1	0	2
SS03JV	0	1	4	14:21	3	690.657596371882	indolisée	2	4	0.443229979951866	5	23	15:05:24	117	2	202	Corr	0	0	0	0	0	11/02/2021	0	0	0	1	1	1	1	0	2
SS03JV	0	1	4	14:21	3	690.92970521542	disphotés	2	2	1.88726926635718	6	24	15:05:34	118	2	202	Corr	0	0	0	0	0	11/02/2021	0	0	0	1	1	1	1	0	2
SS03JV	0	0	5	14:21	3	NaN		NaN	NaN	NaN	NaN	NaN	15:05:55	118	2	100	NaN	0	0	0	0	0	11/02/2021	0	0	0	1	1	1	1	0	2
SS03JV	0	0	5	14:21	3	NaN		NaN	NaN	NaN	NaN	NaN	15:06:03	119	2	100	NaN	0	0	0	0	0	11/02/2021	0	0	0	1	1	1	1	0	2
SS03JV	0	0	5	14:21	3	NaN		NaN	NaN	NaN	NaN	NaN	15:06:11	119	2	100	NaN	0	0	0	0	0	11/02/2021	0	0	0	1	1	1	1	0	2
SS03JV	0	0	5	14:21	3	NaN		NaN	NaN	NaN	NaN	NaN	15:06:18	119	2	100	NaN	0	0	0	0	0	11/02/2021	0	0	0	1	1	1	1	0	2
SS03JV	0	0	5	14:21	3	NaN		NaN	NaN	NaN	NaN	NaN	15:06:26	119	2	100	NaN	0	0	0	0	0	11/02/2021	0	0	0	1	1	1	1	0	2
SS03JV	0	0	5	14:21	3	NaN		NaN	NaN	NaN	NaN	NaN	15:06:34	120	2	100	NaN	0	0	0	0	0	11/02/2021	0	0	0	1	1	1	1	0	2
SS03JV	0	1	5	14:21	3	690.249433106576	éternité	1	1	0.346513899916317	1	25	15:06:42	120	2	201	Zygo	0	0	0	0	0	11/02/2021	0	0	0	1	1	1	1	0	2
SS03JV	0	1	5	14:21	3	690.975056689342	surgir	1	4	0.847186465573031	2	26	15:06:52	120	2	201	Zygo	0	0	0	0	0	11/02/2021	0	0	0	1	1	1	1	0	2
SS03JV	0	1	5	14:21	3	690.884353741497	récultait	2	2	1.47963909799	3	27	15:07:01	120	2	202	Corr	0	0	0	0	0	11/02/2021	0	0	0	1	1	1	1	0	2
SS03JV	0	1	5	14:21	3	690.92970521542	ressibué	2	4	2.78623844846152	4	28	15:07:12	121	2	202	Corr	0	0	0	0	0	11/02/2021	0	0	0	1	1	1	1	0	2
SS03JV	0	1	5	14:21	3	690.521541950113	respecter	1	1	0.282723490672652	5	29	15:07:22	121	2	201	Zygo	0	0	0	0	0	11/02/2021	0	0	0	1	1	1	1	0	2
SS03JV	0	1	5	14:21	3	690.884353741497	bâtordons	2	4	7.90195725538069	6	30	15:07:32	121	2	202	Corr	0	0	0	0	0	11/02/2021	0	0	0	1	1	1	1	0	2
SS03JV	0	0	6	14:21	3	NaN		NaN	NaN	NaN	NaN	NaN	15:07:41	122	2	100	NaN	0	0	0	0	0	11/02/2021	0	0	0	1	1	1	1	0	2
SS03JV	0	0	6	14:21	3	NaN		NaN	NaN	NaN	NaN	NaN	15:07:52	122	2	100	NaN	0	0	0	0	0	11/02/2021	0	0	0	1	1	1	1	0	2
SS03JV	0	0	6	14:21	3	NaN		NaN	NaN	NaN	NaN	NaN	15:08:02	122	2	100	NaN	0	0	0	0	0	11/02/2021	0	0	0	1	1	1	1	0	2
SS03JV	0	0	6	14:21	3	NaN		NaN	NaN	NaN	NaN	NaN	15:08:12	123	2	100	NaN	0	0	0	0	0	11/02/2021	0	0	0	1	1	1	1	0	2
SS03JV	0	0	6	14:21	3	NaN		NaN	NaN	NaN	NaN	NaN	15:08:23	123	2	100	NaN	0	0	0	0	0	11/02/2021	0	0	0	1	1	1	1	0	2
SS03JV	0	0	6	14:21	3	NaN		NaN	NaN	NaN	NaN	NaN	15:08:33	124	2	100	NaN	0	0	0	0	0	11/02/2021	0	0	0	1	1	1	1	0	2
SS03JV	0	1	6	14:21	3	690.068027210884	malgré	1	1	1.69174422399374	1	31	15:08:43	124	2	201	Zygo	0	0	0	0	0	11/02/2021	0	0	0	1	1	1	1	0	2
SS03JV	0	1	6	14:21	3	690.15873015873	distraire	1	4	5.69062948564533	2	32	15:08:54	124	2	201	Zygo	0	0	0	0	1	11/02/2021	0	0	0	1	1	1	1	0	6
SS03JV	0	1	6	14:21	3	690.748299319728	attergier	2	2	0.447793284198269	3	33	15:09:05	125	1	202	Corr	3	0	1	1.22947643649195	1	11/02/2021	0	0	0	1	1	1	1	0	6
SS03JV	0	1	6	14:21	3	690.113378684807	émagère	2	2	0.742586609150749	4	34	15:09:14	125	1	202	Corr	2	0	1	2.19428868447585	1	11/02/2021	0	0	0	1	1	1	1	0	6
SS03JV	0	1	6	14:21	3	690.022675736961	arravante	2	2	0.722892117220908	5	35	15:09:25	125	1	202	Corr	0	0	0	0	0	11/02/2021	0	0	0	1	1	1	1	0	1
SS03JV	0	1	6	14:21	3	689.977324263039	quartier	1	4	0.676282982283738	6	36	15:09:36	126	0	201	Zygo	0	3	1	1.72289776545676	0	11/02/2021	0	0	0	1	1	1	1	0	0
SS03JV	0	0	7	14:21	3	NaN		NaN	NaN	NaN	NaN	NaN	15:09:46	126	0	100	NaN	0	0	0	0	0	11/02/2021	0	0	0	1	1	1	1	0	0
SS03JV	0	0	7	14:21	3	NaN		NaN	NaN	NaN	NaN	NaN	15:09:55	126	0	100	NaN	0	0	0	0	0	11/02/2021	0	0	0	1	1	1	1	0	0
SS03JV	0	0	7	14:21	3	NaN		NaN	NaN	NaN	NaN	NaN	15:10:05	127	0	100	NaN	0	0	0	0	0	11/02/2021	0	0	0	1	1	1	1	0	0
SS03JV	0	0	7	14:21	3	NaN		NaN	NaN	NaN	NaN	NaN	15:10:14	127	0	100	NaN	0	0	0	0	0	11/02/2021	0	0	0	1	1	1	1	0	0
SS03JV	0	0	7	14:21	3	NaN		NaN	NaN	NaN	NaN	NaN	15:10:23	127	0	100	NaN	0	0	0	0	0	11/02/2021	0	0	0	1	1	1	1	0	0
SS03JV	0	0	7	14:21	3	NaN		NaN	NaN	NaN	NaN	NaN	15:10:32	127	0	100	NaN	0	0	0	0	0	11/02/2021	0	0	0	1	1	1	1	0	0
SS03JV	0	1	7	14:21	3	690.975056689342	jettral	2	2	1.07522417139262	1	37	15:10:42	128	0	202	Corr	0	0	0	0	0	11/02/2021	0	0	0	1	1	1	1	0	0
SS03JV	0	1	7	14:21	3	688.526077097506	costume	1	1	0.0666498024947941	2	38	15:10:52	128	0	201	Zygo	3	0	0	1.52610817092273	0	11/02/2021	0	0	0	1	1	1	1	0	0
SS03JV	0	1	7	14:21	3	690.430839002268	arrivrel	2	2	0.483466082892846	3	39	15:11:02	128	0	202	Corr	3	0	1	1.1153918850805	0	11/02/2021	0	0	0	1	1	1	1	0	0
SS03JV	0	1	7	14:21	3	690.748299319728	social	1	1	0.231324469204992	4	40	15:11:11	129	0	201	Zygo	0	3	1	1.87691637264788	0	11/02/2021	0	0	0	1	1	1	1	0	0
SS03JV	0	1	7	14:21	3	690.113378684807	expert	1	4	0.980181517952587	5	41	15:11:21	129	0	201	Zygo	0	3	1	2.20073434699816	0	11/02/2021	0	0	0	1	1	1	1	0	0
SS03JV	0	1	7	14:21	3	690.521541950113	éclanique	2	2	2.28308608109364	6	42	15:11:32	129	0	202	Corr	3	0	1	2.8568390877017	0	11/02/2021	0	0	0	1	1	1	1	0	0
SS03JV	0	0	8	14:21	3	NaN		NaN	NaN	NaN	NaN	NaN	15:11:41	130	0	100	NaN	0	0	0	0	0	11/02/2021	0	0	0	1	1	1	1	0	0
SS03JV	0	0	8	14:21	3	NaN		NaN	NaN	NaN	NaN	NaN	15:11:52	130	0	100	NaN	0	0	0	0	0	11/02/2021	0	0	0	1	1	1	1	0	0
SS03JV	0	0	8	14:21	3	NaN		NaN	NaN	NaN	NaN	NaN	15:12:03	131	0	100	NaN	0	0	0	0	0	11/02/2021	0	0	0	1	1	1	1	0	0
SS03JV	0	0	8	14:21	3	NaN		NaN	NaN	NaN	NaN	NaN	15:12:14	131	0	100	NaN	0	0	0	0	0	11/02/2021	0	0	0	1	1	1	1	0	0
SS03JV	0	0	8	14:21	3	NaN		NaN	NaN	NaN	NaN	NaN	15:12:24	131	0	100	NaN	0	0	0	0	0	11/02/2021	0	0	0	1	1	1	1	0	0
SS03JV	0	0	8	14:21	3	NaN		NaN	NaN	NaN	NaN	NaN	15:12:35	132	0	100	NaN	0	0	0	0	0	11/02/2021	0	0	0	1	1	1	1	0	0
SS03JV	0	1	8	14:21	3	690.657596371882	majorité	1	1	0.248794467537664	1	43	15:12:46	132	0	201	Zygo	3	0	0	1.66087904625874	0	11/02/2021	0	0	0	1	1	1	1	0	0
SS03JV	0	1	8	14:21	3	688.571428571429	désastre	1	1	0.396884067507926	2	44	15:12:57	132	0	201	Zygo	0	3	1	2.7637348790322	0	11/02/2021	0	0	0	1	1	1	1	0	0
SS03JV	0	1	8	14:21	3	689.659863945578	mardiment	2	3	0.9402256385074	3	45	15:13:07	133	0	202	Corr	3	0	1	1.74641927083348	0	11/02/2021	0	0	0	1	1	1	1	0	0
SS03JV	0	1	8	14:21	3	690.068027210884	chansole	2	2	1.0591717051575	4	46	15:13:18	133	0	202	Corr	3	0	1	1.57194010416652	0	11/02/2021	0	0	0	1	1	1	1	0	0
SS03JV	0	1	8	14:21	3	691.020408163265	première	1	4	2.45273207616992	5	47	15:13:28	133	0	201	Zygo	0	3	1	4.57239863351242	0	11/02/2021	0	0	0	1	1	1	1	0	0
SS03JV	0	1	8	14:21	3	690.068027210884	statirais	2	2	0.996065146639012	6	48	15:13:38	134	0	202	Corr	3	0	1	3.24157846102162	0	11/02/2021	0	0	0	1	1	1	1	0	0
SS03JV	0	0	9	14:21	3	NaN		NaN	NaN	NaN	NaN	NaN	15:13:48	134	0	100	NaN	0	0	0	0	0	11/02/2021	0	0	0	1	1	1	1	0	0
SS03JV	0	0	9	14:21	3	NaN		NaN	NaN	NaN	NaN	NaN	15:13:57	134	0	100	NaN	0	0	0	0	0	11/02/2021	0	0	0	1	1	1	1	0	0
SS03JV	0	0	9	14:21	3	NaN		NaN	NaN	NaN	NaN	NaN	15:14:06	135	0	100	NaN	0	0	0	0	0	11/02/2021	0	0	0	1	1	1	1	0	0
SS03JV	0	0	9	14:21	3	NaN		NaN	NaN	NaN	NaN	NaN	15:14:14	135	0	100	NaN	0	0	0	0	0	11/02/2021	0	0	0	1	1	1	1	0	0
SS03JV	0	0	9	14:21	3	NaN		NaN	NaN	NaN	NaN	NaN	15:14:23	135	0	100	NaN	0	0	0	0	0	11/02/2021	0	0	0	1	1	1	1	0	0
SS03JV	0	0	9	14:21	3	NaN		NaN	NaN	NaN	NaN	NaN	15:14:32	135	0	100	NaN	0	0	0	0	0	11/02/2021	0	0	0	1	1	1	1	0	0
SS03JV	0	1	9	14:21	3	689.977324263039	fortune	1	3	0.507708343677223	1	49	15:14:41	136	0	201	Zygo	0	3	1	1.9194965977822	0	11/02/2021	0	0	0	1	1	1	1	0	0
SS03JV	0	1	9	14:21	3	690.385487528345	enconises	2	2	0.937759613385424	2	50	15:14:53	136	0	202	Corr	3	0	1	1.28520350302415	0	11/02/2021	0	0	0	1	1	1	1	0	0
SS03JV	0	1	9	14:21	3	690.839002267574	désignels	2	2	2.3832410540781	3	51	15:15:02	136	0	202	Corr	3	0	1	1.29567967349931	0	11/02/2021	0	0	0	1	1	1	1	0	0
SS03JV	0	1	9	14:21	3	690.748299319728	prédita	2	1	2.55555650003953	4	52	15:15:13	137	0	202	Corr	0	0	0	0	0	11/02/2021	0	0	0	1	1	1	1	0	0
SS03JV	0	1	9	14:21	3	690.204081632653	apprécier	1	2	0.938089081202634	5	53	15:15:23	137	0	201	Zygo	0	3	1	3.09403876848137	0	11/02/2021	0	0	0	1	1	1	1	0	0
SS03JV	0	1	9	14:21	3	690.975056689342	gravité	1	2	1.61395319388248	6	54	15:15:34	138	0	201	Zygo	0	3	1	2.22945368503588	0	11/02/2021	0	0	0	1	1	1	1	0	0
SS03JV	0	0	10	14:21	3	NaN		NaN	NaN	NaN	NaN	NaN	15:15:44	138	1	100	NaN	0	0	0	0	0	11/02/2021	0	0	0	1	1	1	1	0	1
SS03JV	0	0	10	14:21	3	NaN		NaN	NaN	NaN	NaN	NaN	15:15:54	138	1	100	NaN	0	0	0	0	0	11/02/2021	0	0	0	1	1	1	1	0	1
SS03JV	0	0	10	14:21	3	NaN		NaN	NaN	NaN	NaN	NaN	15:16:05	139	1	100	NaN	0	0	0	0	0	11/02/2021	0	0	0	1	1	1	1	0	1
SS03JV	0	0	10	14:21	3	NaN		NaN	NaN	NaN	NaN	NaN	15:16:16	139	1	100	NaN	0	0	0	0	0	11/02/2021	0	0	0	1	1	1	1	0	1
SS03JV	0	0	10	14:21	3	NaN		NaN	NaN	NaN	NaN	NaN	15:16:26	139	1	100	NaN	0	0	0	0	0	11/02/2021	0	0	0	1	1	1	1	0	1
SS03JV	0	0	10	14:21	3	NaN		NaN	NaN	NaN	NaN	NaN	15:16:37	140	2	100	NaN	0	0	0	0	0	11/02/2021	0	0	0	1	1	1	1	0	2
SS03JV	0	1	10	14:21	3	690.15873015873	réfléchi	1	1	0.209705639339518	1	55	15:16:48	140	2	201	Zygo	0	0	0	0	0	11/02/2021	0	0	0	1	1	1	1	0	2
SS03JV	0	1	10	14:21	3	690.022675736961	audinir	2	2	1.25195929250913	2	56	15:16:59	140	2	202	Corr	0	0	0	0	0	11/02/2021	0	0	0	1	1	1	1	0	2
SS03JV	0	1	10	14:21	3	690.249433106576	barester	2	4	0.796966375841293	3	57	15:17:08	141	2	202	Corr	3	0	1	1.62179904513869	0	11/02/2021	0	0	0	1	1	1	1	0	2
SS03JV	0	1	10	14:21	3	690.294784580499	expliqua	1	4	0.870753376104403	4	58	15:17:18	141	2	201	Zygo	0	0	0	0	0	11/02/2021	0	0	0	1	1	1	1	0	2
SS03JV	0	1	10	14:21	3	690.884353741497	lubraînai	2	4	0.558240607031621	5	59	15:17:29	141	2	202	Corr	0	0	0	0	0	11/02/2021	0	0	0	1	1	1	1	0	2
SS03JV	0	1	10	14:21	3	690.975056689342	véhicule	1	4	0.349754643277265	6	60	15:17:39	142	2	201	Zygo	0	0	0	0	0	11/02/2021	0	0	0	1	1	1	1	0	2
SS03JV	0	0	1	14:21	4	NaN		NaN	NaN	NaN	NaN	NaN	15:18:01	142	2	100	NaN	0	0	0	0	0	11/02/2021	0	0	0	1	1	1	1	0	2
SS03JV	0	0	1	14:21	4	NaN		NaN	NaN	NaN	NaN	NaN	15:18:11	143	2	100	NaN	0	0	0	0	0	11/02/2021	0	0	0	1	1	1	1	0	2
SS03JV	0	0	1	14:21	4	NaN		NaN	NaN	NaN	NaN	NaN	15:18:21	143	2	100	NaN	0	0	0	0	0	11/02/2021	0	0	0	1	1	1	1	0	2
SS03JV	0	0	1	14:21	4	NaN		NaN	NaN	NaN	NaN	NaN	15:18:31	143	2	100	NaN	0	0	0	0	0	11/02/2021	0	0	0	1	1	1	1	0	2
SS03JV	0	0	1	14:21	4	NaN		NaN	NaN	NaN	NaN	NaN	15:18:41	144	2	100	NaN	0	0	0	0	0	11/02/2021	0	0	0	1	1	1	1	0	2
SS03JV	0	0	1	14:21	4	NaN		NaN	NaN	NaN	NaN	NaN	15:18:51	144	2	100	NaN	0	0	0	0	0	11/02/2021	0	0	0	1	1	1	1	0	2
SS03JV	0	1	1	14:21	4	690.975056689342	contondre	2	2	3.76784980960656	1	1	15:19:01	144	2	202	Corr	0	0	0	0	0	11/02/2021	0	0	0	1	1	1	1	0	2
SS03JV	0	1	1	14:21	4	689.84126984127	sublime	1	1	0.161533877544571	2	2	15:19:10	145	2	201	Zygo	0	0	0	0	0	11/02/2021	0	0	0	1	1	1	1	0	2
SS03JV	0	1	1	14:21	4	690.340136054422	innocence	1	4	0.815986396861263	3	3	15:19:22	145	2	201	Zygo	0	0	0	0	0	11/02/2021	0	0	0	1	1	1	1	0	2
SS03JV	0	1	1	14:21	4	690.249433106576	séparer	1	1	0.48972948762821	4	4	15:19:31	145	2	201	Zygo	0	0	0	0	0	11/02/2021	0	0	0	1	1	1	1	0	2
SS03JV	0	1	1	14:21	4	690.340136054422	masquit	2	1	0.728663665300701	5	5	15:19:42	146	2	202	Corr	0	0	0	0	0	11/02/2021	0	0	0	1	1	1	1	0	2
SS03JV	0	1	1	14:21	4	691.337868480726	désortent	2	4	10.3965156147024	6	6	15:19:53	146	2	202	Corr	0	0	0	0	0	11/02/2021	0	0	0	1	1	1	1	0	2
SS03JV	0	0	2	14:21	4	NaN		NaN	NaN	NaN	NaN	NaN	15:20:02	146	2	100	NaN	0	0	0	0	0	11/02/2021	0	0	0	1	1	1	1	0	2
SS03JV	0	0	2	14:21	4	NaN		NaN	NaN	NaN	NaN	NaN	15:20:12	147	2	100	NaN	0	0	0	0	0	11/02/2021	0	0	0	1	1	1	1	0	2
SS03JV	0	0	2	14:21	4	NaN		NaN	NaN	NaN	NaN	NaN	15:20:22	147	2	100	NaN	0	0	0	0	0	11/02/2021	0	0	0	1	1	1	1	0	2
SS03JV	0	0	2	14:21	4	NaN		NaN	NaN	NaN	NaN	NaN	15:20:31	147	2	100	NaN	0	0	0	0	0	11/02/2021	0	0	0	1	1	1	1	0	2
SS03JV	0	0	2	14:21	4	NaN		NaN	NaN	NaN	NaN	NaN	15:20:41	148	2	100	NaN	0	0	0	0	0	11/02/2021	0	0	0	1	1	1	1	0	2
SS03JV	0	0	2	14:21	4	NaN		NaN	NaN	NaN	NaN	NaN	15:20:51	148	2	100	NaN	0	0	0	0	0	11/02/2021	0	0	0	1	1	1	1	0	2
SS03JV	0	1	2	14:21	4	690.748299319728	romardé	2	3	0.815763625025284	1	7	15:21:01	148	2	202	Corr	0	0	0	0	0	11/02/2021	0	0	0	1	1	1	1	0	2
SS03JV	0	1	2	14:21	4	690.15873015873	velotive	2	4	1.48075823311228	2	8	15:21:11	149	2	202	Corr	0	0	0	0	0	11/02/2021	0	0	0	1	1	1	1	0	2
SS03JV	0	1	2	14:21	4	690.793650793651	reposer	1	1	0.204442069516517	3	9	15:21:20	149	2	201	Zygo	0	3	1	3.06774858590961	0	11/02/2021	0	0	0	1	1	1	1	0	2
SS03JV	0	1	2	14:21	4	690.975056689342	navotiné	2	3	1.46493176295189	4	10	15:21:30	149	2	202	Corr	0	0	0	0	0	11/02/2021	0	0	0	1	1	1	1	0	2
SS03JV	0	1	2	14:21	4	690.748299319728	présente	1	2	0.617452469712589	5	11	15:21:41	150	2	201	Zygo	0	0	0	0	0	11/02/2021	0	0	0	1	1	1	1	0	2
SS03JV	0	1	2	14:21	4	688.43537414966	ambition	1	4	1.35481654596515	6	12	15:21:51	150	2	201	Zygo	0	0	0	0	0	11/02/2021	0	0	0	1	1	1	1	0	2
SS03JV	0	0	3	14:21	4	NaN		NaN	NaN	NaN	NaN	NaN	15:22:01	150	2	100	NaN	0	0	0	0	0	11/02/2021	0	0	0	1	1	1	1	0	2
SS03JV	0	0	3	14:21	4	NaN		NaN	NaN	NaN	NaN	NaN	15:22:11	151	2	100	NaN	0	0	0	0	0	11/02/2021	0	0	0	1	1	1	1	0	2
SS03JV	0	0	3	14:21	4	NaN		NaN	NaN	NaN	NaN	NaN	15:22:21	151	2	100	NaN	0	0	0	0	0	11/02/2021	0	0	0	1	1	1	1	0	2
SS03JV	0	0	3	14:21	4	NaN		NaN	NaN	NaN	NaN	NaN	15:22:31	151	2	100	NaN	0	0	0	0	0	11/02/2021	0	0	0	1	1	1	1	0	2
SS03JV	0	0	3	14:21	4	NaN		NaN	NaN	NaN	NaN	NaN	15:22:42	152	2	100	NaN	0	0	0	0	0	11/02/2021	0	0	0	1	1	1	1	0	2
SS03JV	0	0	3	14:21	4	NaN		NaN	NaN	NaN	NaN	NaN	15:22:52	152	2	100	NaN	0	0	0	0	0	11/02/2021	0	0	0	1	1	1	1	0	2
SS03JV	0	1	3	14:21	4	691.020408163265	goutises	2	2	0.30124579265248	1	13	15:23:02	152	2	202	Corr	0	0	0	0	0	11/02/2021	0	0	0	1	1	1	1	0	2
SS03JV	0	1	3	14:21	4	690.249433106576	opériment	2	4	0.61412906635087	2	14	15:23:13	153	2	202	Corr	0	0	0	0	0	11/02/2021	0	0	0	1	1	1	1	0	2
SS03JV	0	1	3	14:21	4	690.566893424036	national	1	1	0.154993766744155	3	15	15:23:24	153	2	201	Zygo	0	3	1	2.928395917339	0	11/02/2021	0	0	0	1	1	1	1	0	2
SS03JV	0	1	3	14:21	4	690.793650793651	ralenti	1	1	1.2707254710258	4	16	15:23:33	154	2	201	Zygo	0	3	1	1.80142879144296	0	11/02/2021	0	0	0	1	1	1	1	0	2
SS03JV	0	1	3	14:21	4	690.748299319728	néfusans	2	3	1.07910655613523	5	17	15:23:44	154	2	202	Corr	0	0	0	0	0	11/02/2021	0	0	0	1	1	1	1	0	2
SS03JV	0	1	3	14:21	4	690.566893424036	visible	1	1	0.776264720887411	6	18	15:23:54	154	2	201	Zygo	0	0	0	0	1	11/02/2021	0	0	0	1	1	1	1	0	6
SS03JV	0	0	4	14:21	4	NaN		NaN	NaN	NaN	NaN	NaN	15:24:04	155	2	100	NaN	0	0	0	0	0	11/02/2021	0	0	0	1	1	1	1	0	2
SS03JV	0	0	4	14:21	4	NaN		NaN	NaN	NaN	NaN	NaN	15:24:13	155	2	100	NaN	0	0	0	0	0	11/02/2021	0	0	0	1	1	1	1	0	2
SS03JV	0	0	4	14:21	4	NaN		NaN	NaN	NaN	NaN	NaN	15:24:23	155	2	100	NaN	0	0	0	0	0	11/02/2021	0	0	0	1	1	1	1	0	2
SS03JV	0	0	4	14:21	4	NaN		NaN	NaN	NaN	NaN	NaN	15:24:32	155	2	100	NaN	0	0	0	0	0	11/02/2021	0	0	0	1	1	1	1	0	2
SS03JV	0	0	4	14:21	4	NaN		NaN	NaN	NaN	NaN	NaN	15:24:42	156	2	100	NaN	0	0	0	0	0	11/02/2021	0	0	0	1	1	1	1	0	2
SS03JV	0	0	4	14:21	4	NaN		NaN	NaN	NaN	NaN	NaN	15:24:51	156	2	100	NaN	0	0	0	0	0	11/02/2021	0	0	0	1	1	1	1	0	2
SS03JV	0	1	4	14:21	4	691.020408163265	distance	1	3	2.09354744438315	1	19	15:25:01	156	2	201	Zygo	0	0	0	0	0	11/02/2021	0	0	0	1	1	1	1	0	2
SS03JV	0	1	4	14:21	4	690.15873015873	bormode	2	4	0.64801236265339	2	20	15:25:11	157	2	202	Corr	0	0	0	0	0	11/02/2021	0	0	0	1	1	1	1	0	2
SS03JV	0	1	4	14:21	4	691.791383219955	suprême	1	1	0.33577336842427	3	21	15:25:21	157	2	201	Zygo	0	0	0	0	0	11/02/2021	0	0	0	1	1	1	1	0	2
SS03JV	0	1	4	14:21	4	690.47619047619	cuisage	2	4	4.3485502100084	4	22	15:25:30	157	2	202	Corr	0	0	0	0	0	11/02/2021	0	0	0	1	1	1	1	0	2
SS03JV	0	1	4	14:21	4	690.430839002268	défouvit	2	4	0.60019557015039	5	23	15:25:40	158	2	202	Corr	0	0	0	0	0	11/02/2021	0	0	0	1	1	1	1	0	2
SS03JV	0	1	4	14:21	4	690.47619047619	puissance	1	3	0.601940225053113	6	24	15:25:49	158	2	201	Zygo	0	0	0	0	0	11/02/2021	0	0	0	1	1	1	1	0	2
SS03JV	0	0	5	14:21	4	NaN		NaN	NaN	NaN	NaN	NaN	15:26:12	159	2	100	NaN	0	0	0	0	0	11/02/2021	0	0	0	1	1	1	1	0	2
SS03JV	0	0	5	14:21	4	NaN		NaN	NaN	NaN	NaN	NaN	15:26:21	159	2	100	NaN	0	0	0	0	0	11/02/2021	0	0	0	1	1	1	1	0	2
SS03JV	0	0	5	14:21	4	NaN		NaN	NaN	NaN	NaN	NaN	15:26:29	159	2	100	NaN	0	0	0	0	0	11/02/2021	0	0	0	1	1	1	1	0	2
SS03JV	0	0	5	14:21	4	NaN		NaN	NaN	NaN	NaN	NaN	15:26:38	160	2	100	NaN	0	0	0	0	0	11/02/2021	0	0	0	1	1	1	1	0	2
SS03JV	0	0	5	14:21	4	NaN		NaN	NaN	NaN	NaN	NaN	15:26:46	160	2	100	NaN	0	0	0	0	0	11/02/2021	0	0	0	1	1	1	1	0	2
SS03JV	0	0	5	14:21	4	NaN		NaN	NaN	NaN	NaN	NaN	15:26:55	160	2	100	NaN	0	0	0	0	0	11/02/2021	0	0	0	1	1	1	1	0	2
SS03JV	0	1	5	14:21	4	690.748299319728	pratique	1	1	0.20292604889255	1	25	15:27:04	161	2	201	Zygo	0	0	0	0	0	11/02/2021	0	0	0	1	1	1	1	0	2
SS03JV	0	1	5	14:21	4	690.657596371882	fisigne	2	3	0.42946004512487	2	26	15:27:14	161	2	202	Corr	0	0	0	0	0	11/02/2021	0	0	0	1	1	1	1	0	2
SS03JV	0	1	5	14:21	4	690.113378684807	roulemble	2	4	0.788919624232221	3	27	15:27:25	161	2	202	Corr	0	0	0	0	0	11/02/2021	0	0	0	1	1	1	1	0	2
SS03JV	0	1	5	14:21	4	688.480725623583	armoire	1	1	0.230552095919847	4	28	15:27:35	162	2	201	Zygo	0	0	0	0	0	11/02/2021	0	0	0	1	1	1	1	0	2
SS03JV	0	1	5	14:21	4	690.92970521542	reprellés	2	2	0.189405559911393	5	29	15:27:46	162	2	202	Corr	0	0	0	0	0	11/02/2021	0	0	0	1	1	1	1	0	2
SS03JV	0	1	5	14:21	4	688.616780045351	délicat	1	1	0.798539261915721	6	30	15:27:56	162	2	201	Zygo	0	0	0	0	0	11/02/2021	0	0	0	1	1	1	1	0	2
SS03JV	0	0	6	14:21	4	NaN		NaN	NaN	NaN	NaN	NaN	15:28:06	163	2	100	NaN	0	0	0	0	0	11/02/2021	0	0	0	1	1	1	1	0	2
SS03JV	0	0	6	14:21	4	NaN		NaN	NaN	NaN	NaN	NaN	15:28:15	163	2	100	NaN	0	0	0	0	0	11/02/2021	0	0	0	1	1	1	1	0	2
SS03JV	0	0	6	14:21	4	NaN		NaN	NaN	NaN	NaN	NaN	15:28:24	163	2	100	NaN	0	0	0	0	0	11/02/2021	0	0	0	1	1	1	1	0	2
SS03JV	0	0	6	14:21	4	NaN		NaN	NaN	NaN	NaN	NaN	15:28:33	164	2	100	NaN	0	0	0	0	0	11/02/2021	0	0	0	1	1	1	1	0	2
SS03JV	0	0	6	14:21	4	NaN		NaN	NaN	NaN	NaN	NaN	15:28:42	164	2	100	NaN	0	0	0	0	0	11/02/2021	0	0	0	1	1	1	1	0	2
SS03JV	0	0	6	14:21	4	NaN		NaN	NaN	NaN	NaN	NaN	15:28:51	164	2	100	NaN	0	0	0	0	0	11/02/2021	0	0	0	1	1	1	1	0	2
SS03JV	0	1	6	14:21	4	688.571428571429	confiance	1	4	0.85454760765424	1	31	15:29:00	164	2	201	Zygo	0	0	0	0	0	11/02/2021	0	0	0	1	1	1	1	0	2
SS03JV	0	1	6	14:21	4	690.385487528345	jalousie	1	1	1.1142426506849	2	32	15:29:10	165	2	201	Zygo	3	0	0	2.67391213037627	1	11/02/2021	0	0	0	1	1	1	1	0	6
SS03JV	0	1	6	14:21	4	690.975056689342	conqueil	2	2	2.1283089305507	3	33	15:29:21	165	2	202	Corr	0	0	0	0	0	11/02/2021	0	0	0	1	1	1	1	0	2
SS03JV	0	1	6	14:21	4	690.92970521542	magazine	1	2	1.78265915066004	4	34	15:29:31	165	2	201	Zygo	0	0	0	0	0	11/02/2021	0	0	0	1	1	1	1	0	2
SS03JV	0	1	6	14:21	4	690.839002267574	évissione	2	2	0.856301642372273	5	35	15:29:41	166	2	202	Corr	0	0	0	0	0	11/02/2021	0	0	0	1	1	1	1	0	2
SS03JV	0	1	6	14:21	4	690.521541950113	lutencer	2	1	0.313045076443814	6	36	15:29:51	166	2	202	Corr	0	0	0	0	0	11/02/2021	0	0	0	1	1	1	1	0	2
SS03JV	0	0	7	14:21	4	NaN		NaN	NaN	NaN	NaN	NaN	15:30:01	166	2	100	NaN	0	0	0	0	0	11/02/2021	0	0	0	1	1	1	1	0	2
SS03JV	0	0	7	14:21	4	NaN		NaN	NaN	NaN	NaN	NaN	15:30:12	167	2	100	NaN	0	0	0	0	0	11/02/2021	0	0	0	1	1	1	1	0	2
SS03JV	0	0	7	14:21	4	NaN		NaN	NaN	NaN	NaN	NaN	15:30:23	167	2	100	NaN	0	0	0	0	0	11/02/2021	0	0	0	1	1	1	1	0	2
SS03JV	0	0	7	14:21	4	NaN		NaN	NaN	NaN	NaN	NaN	15:30:33	168	2	100	NaN	0	0	0	0	0	11/02/2021	0	0	0	1	1	1	1	0	2
SS03JV	0	0	7	14:21	4	NaN		NaN	NaN	NaN	NaN	NaN	15:30:44	168	2	100	NaN	0	0	0	0	1	11/02/2021	0	0	0	1	1	1	1	0	6
SS03JV	0	0	7	14:21	4	NaN		NaN	NaN	NaN	NaN	NaN	15:30:55	168	2	100	NaN	0	0	0	0	1	11/02/2021	0	0	0	1	1	1	1	0	6
SS03JV	0	1	7	14:21	4	690.022675736961	soulence	2	3	1.2146001700894	1	37	15:31:06	169	2	202	Corr	0	0	0	0	0	11/02/2021	0	0	0	1	1	1	1	0	2
SS03JV	0	1	7	14:21	4	690.521541950113	marçonnes	2	4	0.616449410445057	2	38	15:31:16	169	2	202	Corr	0	0	0	0	0	11/02/2021	0	0	0	1	1	1	1	0	2
SS03JV	0	1	7	14:21	4	691.156462585034	victime	1	1	0.101133410120383	3	39	15:31:26	169	2	201	Zygo	0	0	0	0	0	11/02/2021	0	0	0	1	1	1	1	0	2
SS03JV	0	1	7	14:21	4	690.793650793651	soutenir	1	1	0.210830929980148	4	40	15:31:36	170	2	201	Zygo	0	0	0	0	0	11/02/2021	0	0	0	1	1	1	1	0	2
SS03JV	0	1	7	14:21	4	690.92970521542	gendarme	1	1	0.20918095309753	5	41	15:31:45	170	2	201	Zygo	0	0	0	0	0	11/02/2021	0	0	0	1	1	1	1	0	2
SS03JV	0	1	7	14:21	4	690.748299319728	abîmances	2	2	0.703083014988806	6	42	15:31:55	170	2	202	Corr	0	0	0	0	0	11/02/2021	0	0	0	1	1	1	1	0	2
SS03JV	0	0	8	14:21	4	NaN		NaN	NaN	NaN	NaN	NaN	15:32:06	171	2	100	NaN	0	0	0	0	0	11/02/2021	0	0	0	1	1	1	1	0	2
SS03JV	0	0	8	14:21	4	NaN		NaN	NaN	NaN	NaN	NaN	15:32:15	171	2	100	NaN	0	0	0	0	0	11/02/2021	0	0	0	1	1	1	1	0	2
SS03JV	0	0	8	14:21	4	NaN		NaN	NaN	NaN	NaN	NaN	15:32:24	171	2	100	NaN	0	0	0	0	0	11/02/2021	0	0	0	1	1	1	1	0	2
SS03JV	0	0	8	14:21	4	NaN		NaN	NaN	NaN	NaN	NaN	15:32:33	172	2	100	NaN	0	0	0	0	0	11/02/2021	0	0	0	1	1	1	1	0	2
SS03JV	0	0	8	14:21	4	NaN		NaN	NaN	NaN	NaN	NaN	15:32:42	172	2	100	NaN	0	0	0	0	0	11/02/2021	0	0	0	1	1	1	1	0	2
SS03JV	0	0	8	14:21	4	NaN		NaN	NaN	NaN	NaN	NaN	15:32:52	172	2	100	NaN	0	0	0	0	0	11/02/2021	0	0	0	1	1	1	1	0	2
SS03JV	0	1	8	14:21	4	690.022675736961	remoignes	2	2	1.42498584964778	1	43	15:33:01	172	2	202	Corr	0	0	0	0	0	11/02/2021	0	0	0	1	1	1	1	0	2
SS03JV	0	1	8	14:21	4	690.15873015873	tiroir	1	4	1.38357638422167	2	44	15:33:10	173	2	201	Zygo	0	2	1	1.22632973510281	0	11/02/2021	0	0	0	1	1	1	1	0	2
SS03JV	0	1	8	14:21	4	690.702947845805	service	1	1	1.03662016498856	3	45	15:33:20	173	2	201	Zygo	0	0	0	0	0	11/02/2021	0	0	0	1	1	1	1	0	2
SS03JV	0	1	8	14:21	4	690.340136054422	voyageur	1	2	0.965956659754738	4	46	15:33:30	173	2	201	Zygo	0	2	1	1.3395759828627	0	11/02/2021	0	0	0	1	1	1	1	0	2
SS03JV	0	1	8	14:21	4	690.521541950113	cuberle	2	4	1.11319269204978	5	47	15:33:40	174	2	202	Corr	0	0	0	0	0	11/02/2021	0	0	0	1	1	1	1	0	2
SS03JV	0	1	8	14:21	4	690.92970521542	couvraité	2	2	1.46883964916924	6	48	15:33:51	174	2	202	Corr	0	0	0	0	0	11/02/2021	0	0	0	1	1	1	1	0	2
SS03JV	0	0	9	14:21	4	NaN		NaN	NaN	NaN	NaN	NaN	15:34:00	174	2	100	NaN	0	0	0	0	1	11/02/2021	0	0	0	1	1	1	1	0	6
SS03JV	0	0	9	14:21	4	NaN		NaN	NaN	NaN	NaN	NaN	15:34:11	175	2	100	NaN	0	0	0	0	1	11/02/2021	0	0	0	1	1	1	1	0	6
SS03JV	0	0	9	14:21	4	NaN		NaN	NaN	NaN	NaN	NaN	15:34:22	175	2	100	NaN	0	0	0	0	0	11/02/2021	0	0	0	1	1	1	1	0	2
SS03JV	0	0	9	14:21	4	NaN		NaN	NaN	NaN	NaN	NaN	15:34:33	176	2	100	NaN	0	0	0	0	0	11/02/2021	0	0	0	1	1	1	1	0	2
SS03JV	0	0	9	14:21	4	NaN		NaN	NaN	NaN	NaN	NaN	15:34:44	176	2	100	NaN	0	0	0	0	0	11/02/2021	0	0	0	1	1	1	1	0	2
SS03JV	0	0	9	14:21	4	NaN		NaN	NaN	NaN	NaN	NaN	15:34:55	176	2	100	NaN	0	0	0	0	0	11/02/2021	0	0	0	1	1	1	1	0	2
SS03JV	0	1	9	14:21	4	690.022675736961	déporade	2	2	0.325949132442474	1	49	15:35:06	177	2	202	Corr	0	0	0	0	1	11/02/2021	0	0	0	1	1	1	1	0	6
SS03JV	0	1	9	14:21	4	688.616780045351	couvercle	1	3	1.3086547133862	2	50	15:35:16	177	2	201	Zygo	0	3	1	1.56359907034039	1	11/02/2021	0	0	0	1	1	1	1	0	6
SS03JV	0	1	9	14:21	4	690.884353741497	française	1	4	0.252733717672527	3	51	15:35:26	177	2	201	Zygo	0	3	1	1.00064054099494	0	11/02/2021	0	0	0	1	1	1	1	0	2
SS03JV	0	1	9	14:21	4	690.92970521542	membrelle	2	4	0.633813592197839	4	52	15:35:36	178	2	202	Corr	0	0	0	0	0	11/02/2021	0	0	0	1	1	1	1	0	2
SS03JV	0	1	9	14:21	4	689.931972789116	fusidique	2	2	0.194255829381291	5	53	15:35:46	178	2	202	Corr	0	0	0	0	0	11/02/2021	0	0	0	1	1	1	1	0	2
SS03JV	0	1	9	14:21	4	690.793650793651	provoquer	1	1	0.518435391655657	6	54	15:35:55	178	2	201	Zygo	0	0	0	0	0	11/02/2021	0	0	0	1	1	1	1	0	2
SS03JV	0	0	10	14:21	4	NaN		NaN	NaN	NaN	NaN	NaN	15:36:06	179	2	100	NaN	0	0	0	0	0	11/02/2021	0	0	0	1	1	1	1	0	2
SS03JV	0	0	10	14:21	4	NaN		NaN	NaN	NaN	NaN	NaN	15:36:15	179	2	100	NaN	0	0	0	0	0	11/02/2021	0	0	0	1	1	1	1	0	2
SS03JV	0	0	10	14:21	4	NaN		NaN	NaN	NaN	NaN	NaN	15:36:24	179	2	100	NaN	0	0	0	0	0	11/02/2021	0	0	0	1	1	1	1	0	2
SS03JV	0	0	10	14:21	4	NaN		NaN	NaN	NaN	NaN	NaN	15:36:33	180	2	100	NaN	0	0	0	0	0	11/02/2021	0	0	0	1	1	1	1	0	2
SS03JV	0	0	10	14:21	4	NaN		NaN	NaN	NaN	NaN	NaN	15:36:42	180	2	100	NaN	0	0	0	0	0	11/02/2021	0	0	0	1	1	1	1	0	2
SS03JV	0	0	10	14:21	4	NaN		NaN	NaN	NaN	NaN	NaN	15:36:51	180	2	100	NaN	0	0	0	0	0	11/02/2021	0	0	0	1	1	1	1	0	2
SS03JV	0	1	10	14:21	4	690.430839002268	propose	1	3	1.19993680319749	1	55	15:37:00	180	2	201	Zygo	0	0	0	0	0	11/02/2021	0	0	0	1	1	1	1	0	2
SS03JV	0	1	10	14:21	4	690.385487528345	spirceux	2	4	0.777347509050742	2	56	15:37:10	181	2	202	Corr	3	0	1	1.22787683411752	0	11/02/2021	0	0	0	1	1	1	1	0	2
SS03JV	0	1	10	14:21	4	690.793650793651	maradra	2	4	2.13061461859616	3	57	15:37:20	181	2	202	Corr	0	0	0	0	0	11/02/2021	0	0	0	1	1	1	1	0	2
SS03JV	0	1	10	14:21	4	690.702947845805	enquistes	2	2	1.96618119027698	4	58	15:37:30	181	2	202	Corr	0	0	0	0	0	11/02/2021	0	0	0	1	1	1	1	0	2
SS03JV	0	1	10	14:21	4	688.616780045351	agréable	1	1	0.257497516518924	5	59	15:37:40	182	2	201	Zygo	0	0	0	0	1	11/02/2021	0	0	0	1	1	1	1	0	6
SS03JV	0	1	10	14:21	4	688.571428571429	central	1	4	0.382783785578795	6	60	15:37:50	182	2	201	Zygo	0	0	0	0	0	11/02/2021	0	0	0	1	1	1	1	0	2
SS03JV	0	0	1	14:21	5	NaN		NaN	NaN	NaN	NaN	NaN	15:38:13	183	2	100	NaN	0	0	0	0	0	11/02/2021	0	0	0	1	1	1	1	0	2
SS03JV	0	0	1	14:21	5	NaN		NaN	NaN	NaN	NaN	NaN	15:38:23	183	2	100	NaN	0	0	0	0	0	11/02/2021	0	0	0	1	1	1	1	0	2
SS03JV	0	0	1	14:21	5	NaN		NaN	NaN	NaN	NaN	NaN	15:38:33	184	2	100	NaN	0	0	0	0	0	11/02/2021	0	0	0	1	1	1	1	0	2
SS03JV	0	0	1	14:21	5	NaN		NaN	NaN	NaN	NaN	NaN	15:38:43	184	2	100	NaN	0	0	0	0	0	11/02/2021	0	0	0	1	1	1	1	0	2
SS03JV	0	0	1	14:21	5	NaN		NaN	NaN	NaN	NaN	NaN	15:38:53	184	2	100	NaN	0	0	0	0	0	11/02/2021	0	0	0	1	1	1	1	0	2
SS03JV	0	0	1	14:21	5	NaN		NaN	NaN	NaN	NaN	NaN	15:39:03	185	2	100	NaN	0	0	0	0	0	11/02/2021	0	0	0	1	1	1	1	0	2
SS03JV	0	1	1	14:21	5	690.748299319728	prévisses	2	4	0.882154601917136	1	1	15:39:13	185	2	202	Corr	0	0	0	0	1	11/02/2021	0	0	0	1	1	1	1	0	6
SS03JV	0	1	1	14:21	5	740.952380952381	princesse	1	1	1.6313856728375	2	2	15:39:23	185	2	201	Zygo	0	0	0	0	0	11/02/2021	0	0	0	1	1	1	1	0	2
SS03JV	0	1	1	14:21	5	690.566893424036	résondé	2	2	3.52788677799981	3	3	15:39:33	186	2	202	Corr	0	0	0	0	0	11/02/2021	0	0	0	1	1	1	1	0	2
SS03JV	0	1	1	14:21	5	691.020408163265	splendide	1	4	0.587046465254389	4	4	15:39:43	186	2	201	Zygo	0	0	0	0	0	11/02/2021	0	0	0	1	1	1	1	0	2
SS03JV	0	1	1	14:21	5	690.793650793651	azimaté	2	4	0.953357449383475	5	5	15:39:53	186	2	202	Corr	0	0	0	0	0	11/02/2021	0	0	0	1	1	1	1	0	2
SS03JV	0	1	1	14:21	5	690.839002267574	pénible	1	4	0.78372552403016	6	6	15:40:03	187	2	201	Zygo	0	0	0	0	0	11/02/2021	0	0	0	1	1	1	1	0	2
SS03JV	0	0	2	14:21	5	NaN		NaN	NaN	NaN	NaN	NaN	15:40:13	187	2	100	NaN	0	0	0	0	0	11/02/2021	0	0	0	1	1	1	1	0	2
SS03JV	0	0	2	14:21	5	NaN		NaN	NaN	NaN	NaN	NaN	15:40:23	187	2	100	NaN	0	0	0	0	0	11/02/2021	0	0	0	1	1	1	1	0	2
SS03JV	0	0	2	14:21	5	NaN		NaN	NaN	NaN	NaN	NaN	15:40:33	188	2	100	NaN	0	0	0	0	0	11/02/2021	0	0	0	1	1	1	1	0	2
SS03JV	0	0	2	14:21	5	NaN		NaN	NaN	NaN	NaN	NaN	15:40:43	188	2	100	NaN	0	0	0	0	1	11/02/2021	0	0	0	1	1	1	1	0	6
SS03JV	0	0	2	14:21	5	NaN		NaN	NaN	NaN	NaN	NaN	15:40:53	188	2	100	NaN	0	0	0	0	1	11/02/2021	0	0	0	1	1	1	1	0	6
SS03JV	0	0	2	14:21	5	NaN		NaN	NaN	NaN	NaN	NaN	15:41:03	189	2	100	NaN	0	0	0	0	0	11/02/2021	0	0	0	1	1	1	1	0	2
SS03JV	0	1	2	14:21	5	689.977324263039	termolis	2	2	0.21918282029219	1	7	15:41:13	189	2	202	Corr	0	0	0	0	0	11/02/2021	0	0	0	1	1	1	1	0	2
SS03JV	0	1	2	14:21	5	689.977324263039	judiffres	2	2	0.283373632584698	2	8	15:41:23	189	2	202	Corr	0	0	0	0	0	11/02/2021	0	0	0	1	1	1	1	0	2
SS03JV	0	1	2	14:21	5	689.387755102041	moussir	2	4	0.743754988536239	3	9	15:41:33	190	2	202	Corr	0	0	0	0	0	11/02/2021	0	0	0	1	1	1	1	0	2
SS03JV	0	1	2	14:21	5	690.657596371882	influence	1	2	0.0680095897405408	4	10	15:41:44	190	2	201	Zygo	0	0	0	0	0	11/02/2021	0	0	0	1	1	1	1	0	2
SS03JV	0	1	2	14:21	5	690.702947845805	promenade	1	4	1.78513924556319	5	11	15:41:55	190	2	201	Zygo	0	0	0	0	0	11/02/2021	0	0	0	1	1	1	1	0	2
SS03JV	0	1	2	14:21	5	691.065759637188	spécial	1	1	0.109556528739631	6	12	15:42:05	191	2	201	Zygo	0	0	0	0	0	11/02/2021	0	0	0	1	1	1	1	0	2
SS03JV	0	0	3	14:21	5	NaN		NaN	NaN	NaN	NaN	NaN	15:42:15	191	2	100	NaN	0	0	0	0	0	11/02/2021	0	0	0	1	1	1	1	0	2
SS03JV	0	0	3	14:21	5	NaN		NaN	NaN	NaN	NaN	NaN	15:42:25	191	2	100	NaN	0	0	0	0	0	11/02/2021	0	0	0	1	1	1	1	0	2
SS03JV	0	0	3	14:21	5	NaN		NaN	NaN	NaN	NaN	NaN	15:42:34	192	2	100	NaN	0	0	0	0	0	11/02/2021	0	0	0	1	1	1	1	0	2
SS03JV	0	0	3	14:21	5	NaN		NaN	NaN	NaN	NaN	NaN	15:42:44	192	2	100	NaN	0	0	0	0	0	11/02/2021	0	0	0	1	1	1	1	0	2
SS03JV	0	0	3	14:21	5	NaN		NaN	NaN	NaN	NaN	NaN	15:42:54	192	2	100	NaN	0	0	0	0	0	11/02/2021	0	0	0	1	1	1	1	0	2
SS03JV	0	0	3	14:21	5	NaN		NaN	NaN	NaN	NaN	NaN	15:43:03	193	2	100	NaN	0	0	0	0	0	11/02/2021	0	0	0	1	1	1	1	0	2
SS03JV	0	1	3	14:21	5	689.886621315193	nuation	2	4	2.71344483451685	1	13	15:43:13	193	2	202	Corr	0	0	0	0	0	11/02/2021	0	0	0	1	1	1	1	0	2
SS03JV	0	1	3	14:21	5	690.702947845805	soupira	1	2	0.0858184357057326	2	14	15:43:23	193	2	201	Zygo	3	0	0	1.8009230090729	0	11/02/2021	0	0	0	1	1	1	1	0	2
SS03JV	0	1	3	14:21	5	690.340136054422	connerage	2	2	0.677349648845848	3	15	15:43:32	193	2	202	Corr	0	0	0	0	0	11/02/2021	0	0	0	1	1	1	1	0	2
SS03JV	0	1	3	14:21	5	691.292517006803	trésor	1	4	1.60508599726018	4	16	15:43:43	194	2	201	Zygo	0	0	0	0	0	11/02/2021	0	0	0	1	1	1	1	0	2
SS03JV	0	1	3	14:21	5	690.204081632653	système	1	1	0.306079940462951	5	17	15:43:52	194	2	201	Zygo	0	0	0	0	0	11/02/2021	0	0	0	1	1	1	1	0	2
SS03JV	0	1	3	14:21	5	689.977324263039	gratterie	2	2	0.161526256415527	6	18	15:44:02	194	2	202	Corr	0	0	0	0	0	11/02/2021	0	0	0	1	1	1	1	0	2
SS03JV	0	0	4	14:21	5	NaN		NaN	NaN	NaN	NaN	NaN	15:44:11	195	2	100	NaN	0	0	0	0	0	11/02/2021	0	0	0	1	1	1	1	0	2
SS03JV	0	0	4	14:21	5	NaN		NaN	NaN	NaN	NaN	NaN	15:44:22	195	2	100	NaN	0	0	0	0	0	11/02/2021	0	0	0	1	1	1	1	0	2
SS03JV	0	0	4	14:21	5	NaN		NaN	NaN	NaN	NaN	NaN	15:44:32	195	2	100	NaN	0	0	0	0	0	11/02/2021	0	0	0	1	1	1	1	0	2
SS03JV	0	0	4	14:21	5	NaN		NaN	NaN	NaN	NaN	NaN	15:44:43	196	2	100	NaN	0	0	0	0	0	11/02/2021	0	0	0	1	1	1	1	0	2
SS03JV	0	0	4	14:21	5	NaN		NaN	NaN	NaN	NaN	NaN	15:44:54	196	2	100	NaN	0	0	0	0	0	11/02/2021	0	0	0	1	1	1	1	0	2
SS03JV	0	0	4	14:21	5	NaN		NaN	NaN	NaN	NaN	NaN	15:45:04	197	2	100	NaN	0	0	0	0	0	11/02/2021	0	0	0	1	1	1	1	0	2
SS03JV	0	1	4	14:21	5	691.020408163265	manivelle	1	1	0.548601330257952	1	19	15:45:15	197	2	201	Zygo	0	0	0	0	0	11/02/2021	0	0	0	1	1	1	1	0	2
SS03JV	0	1	4	14:21	5	688.390022675737	amoureuse	1	4	0.592067331017461	2	20	15:45:25	197	2	201	Zygo	0	0	0	0	0	11/02/2021	0	0	0	1	1	1	1	0	2
SS03JV	0	1	4	14:21	5	690.748299319728	facéent	2	4	0.453861763642635	3	21	15:45:35	198	2	202	Corr	0	0	0	0	0	11/02/2021	0	0	0	1	1	1	1	0	2
SS03JV	0	1	4	14:21	5	619.455782312925	brocharde	2	2	0.294800359813962	4	22	15:45:45	198	2	202	Corr	0	0	0	0	0	11/02/2021	0	0	0	1	1	1	1	0	2
SS03JV	0	1	4	14:21	5	690.884353741497	devrige	2	2	0.537942579365335	5	23	15:45:55	198	2	202	Corr	0	0	0	0	0	11/02/2021	0	0	0	1	1	1	1	0	2
SS03JV	0	1	4	14:21	5	688.616780045351	apprendre	1	2	0.478380730492063	6	24	15:46:06	199	2	201	Zygo	0	0	0	0	0	11/02/2021	0	0	0	1	1	1	1	0	2
SS03JV	0	0	5	14:21	5	NaN		NaN	NaN	NaN	NaN	NaN	15:46:27	199	2	100	NaN	0	0	0	0	0	11/02/2021	0	0	0	1	1	1	1	0	2
SS03JV	0	0	5	14:21	5	NaN		NaN	NaN	NaN	NaN	NaN	15:46:35	200	2	100	NaN	0	0	0	0	0	11/02/2021	0	0	0	1	1	1	1	0	2
SS03JV	0	0	5	14:21	5	NaN		NaN	NaN	NaN	NaN	NaN	15:46:42	200	2	100	NaN	0	0	0	0	0	11/02/2021	0	0	0	1	1	1	1	0	2
SS03JV	0	0	5	14:21	5	NaN		NaN	NaN	NaN	NaN	NaN	15:46:49	200	2	100	NaN	0	0	0	0	0	11/02/2021	0	0	0	1	1	1	1	0	2
SS03JV	0	0	5	14:21	5	NaN		NaN	NaN	NaN	NaN	NaN	15:46:57	200	2	100	NaN	0	0	0	0	0	11/02/2021	0	0	0	1	1	1	1	0	2
SS03JV	0	0	5	14:21	5	NaN		NaN	NaN	NaN	NaN	NaN	15:47:04	201	2	100	NaN	0	0	0	0	0	11/02/2021	0	0	0	1	1	1	1	0	2
SS03JV	0	1	5	14:21	5	694.421768707483	satisfait	1	1	0.563843903830275	1	25	15:47:11	201	2	201	Zygo	0	0	0	0	0	11/02/2021	0	0	0	1	1	1	1	0	2
SS03JV	0	1	5	14:21	5	690.748299319728	cartiques	2	2	0.29304661822971	2	26	15:47:21	201	2	202	Corr	0	0	0	0	0	11/02/2021	0	0	0	1	1	1	1	0	2
SS03JV	0	1	5	14:21	5	689.614512471655	valaxe	2	2	0.459093090204988	3	27	15:47:32	201	2	202	Corr	0	0	0	0	0	11/02/2021	0	0	0	1	1	1	1	0	2
SS03JV	0	1	5	14:21	5	690.068027210884	vapiécha	2	2	0.364352057978977	4	28	15:47:42	202	0	202	Corr	3	0	1	1.21242159498252	0	11/02/2021	0	0	0	1	1	1	1	0	0
SS03JV	0	1	5	14:21	5	688.571428571429	décision	1	4	1.07840277312789	5	29	15:47:52	202	0	201	Zygo	0	0	0	0	0	11/02/2021	0	0	0	1	1	1	1	0	0
SS03JV	0	1	5	14:21	5	690.793650793651	poussière	1	2	3.10669830808183	6	30	15:48:03	203	0	201	Zygo	0	3	1	2.83476142473137	0	11/02/2021	0	0	0	1	1	1	1	0	0
SS03JV	0	0	6	14:21	5	NaN		NaN	NaN	NaN	NaN	NaN	15:48:13	203	0	100	NaN	0	0	0	0	0	11/02/2021	0	0	0	1	1	1	1	0	0
SS03JV	0	0	6	14:21	5	NaN		NaN	NaN	NaN	NaN	NaN	15:48:23	203	1	100	NaN	0	0	0	0	0	11/02/2021	0	0	0	1	1	1	1	0	1
SS03JV	0	0	6	14:21	5	NaN		NaN	NaN	NaN	NaN	NaN	15:48:34	204	1	100	NaN	0	0	0	0	0	11/02/2021	0	0	0	1	1	1	1	0	1
SS03JV	0	0	6	14:21	5	NaN		NaN	NaN	NaN	NaN	NaN	15:48:44	204	1	100	NaN	0	0	0	0	0	11/02/2021	0	0	0	1	1	1	1	0	1
SS03JV	0	0	6	14:21	5	NaN		NaN	NaN	NaN	NaN	NaN	15:48:55	204	1	100	NaN	0	0	0	0	0	11/02/2021	0	0	0	1	1	1	1	0	1
SS03JV	0	0	6	14:21	5	NaN		NaN	NaN	NaN	NaN	NaN	15:49:05	205	2	100	NaN	0	0	0	0	0	11/02/2021	0	0	0	1	1	1	1	0	2
SS03JV	0	1	6	14:21	5	690.47619047619	disposer	1	1	0.423103134846315	1	31	15:49:16	205	2	201	Zygo	0	0	0	0	0	11/02/2021	0	0	0	1	1	1	1	0	2
SS03JV	0	1	6	14:21	5	690.204081632653	vendance	2	4	0.339351493748836	2	32	15:49:26	205	2	202	Corr	0	0	0	0	0	11/02/2021	0	0	0	1	1	1	1	0	2
SS03JV	0	1	6	14:21	5	690.521541950113	arricotai	2	4	0.551757947891019	3	33	15:49:37	206	2	202	Corr	0	0	0	0	0	11/02/2021	0	0	0	1	1	1	1	0	2
SS03JV	0	1	6	14:21	5	690.385487528345	exprès	1	1	0.576723630772904	4	34	15:49:46	206	2	201	Zygo	0	0	0	0	0	11/02/2021	0	0	0	1	1	1	1	0	2
SS03JV	0	1	6	14:21	5	690.249433106576	policier	1	1	0.949850845441688	5	35	15:49:57	206	2	201	Zygo	0	0	0	0	0	11/02/2021	0	0	0	1	1	1	1	0	2
SS03JV	0	1	6	14:21	5	690.47619047619	obstaches	2	2	2.19591254799161	6	36	15:50:06	207	2	202	Corr	0	3	0	2.0779674899195	1	11/02/2021	0	0	0	1	1	1	1	0	6
SS03JV	0	0	7	14:21	5	NaN		NaN	NaN	NaN	NaN	NaN	15:50:16	207	2	100	NaN	0	0	0	0	0	11/02/2021	0	0	0	1	1	1	1	0	2
SS03JV	0	0	7	14:21	5	NaN		NaN	NaN	NaN	NaN	NaN	15:50:26	207	2	100	NaN	0	0	0	0	0	11/02/2021	0	0	0	1	1	1	1	0	2
SS03JV	0	0	7	14:21	5	NaN		NaN	NaN	NaN	NaN	NaN	15:50:35	208	2	100	NaN	0	3	0	7.86438732078841	0	11/02/2021	0	0	0	1	1	1	1	0	2
SS03JV	0	0	7	14:21	5	NaN		NaN	NaN	NaN	NaN	NaN	15:50:45	208	2	100	NaN	0	0	0	0	1	11/02/2021	0	0	0	1	1	1	1	0	6
SS03JV	0	0	7	14:21	5	NaN		NaN	NaN	NaN	NaN	NaN	15:50:54	208	2	100	NaN	0	0	0	0	1	11/02/2021	0	0	0	1	1	1	1	0	6
SS03JV	0	0	7	14:21	5	NaN		NaN	NaN	NaN	NaN	NaN	15:51:03	209	2	100	NaN	0	0	0	0	0	11/02/2021	0	0	0	1	1	1	1	0	2
SS03JV	0	1	7	14:21	5	690.566893424036	rivière	1	4	0.56751436216291	1	37	15:51:13	209	2	201	Zygo	1	0	0	1.99224000336017	0	11/02/2021	0	0	0	1	1	1	1	0	2
SS03JV	0	1	7	14:21	5	690.340136054422	aplamines	2	2	0.435495695041027	2	38	15:51:24	209	2	202	Corr	0	0	0	0	0	11/02/2021	0	0	0	1	1	1	1	0	2
SS03JV	0	1	7	14:21	5	690.612244897959	imbécile	1	1	0.0796338804066181	3	39	15:51:35	210	2	201	Zygo	0	0	0	0	0	11/02/2021	0	0	0	1	1	1	1	0	2
SS03JV	0	1	7	14:21	5	690.068027210884	tormater	2	2	0.416043320903555	4	40	15:51:44	210	2	202	Corr	0	0	0	0	0	11/02/2021	0	0	0	1	1	1	1	0	2
SS03JV	0	1	7	14:21	5	690.385487528345	moqueral	2	4	2.59590516134631	5	41	15:51:54	210	2	202	Corr	0	0	0	0	0	11/02/2021	0	0	0	1	1	1	1	0	2
SS03JV	0	1	7	14:21	5	690.566893424036	réception	1	4	2.89781721751206	6	42	15:52:04	211	2	201	Zygo	0	0	0	0	0	11/02/2021	0	0	0	1	1	1	1	0	2
SS03JV	0	0	8	14:21	5	NaN		NaN	NaN	NaN	NaN	NaN	15:52:14	211	2	100	NaN	0	0	0	0	0	11/02/2021	0	0	0	1	1	1	1	0	2
SS03JV	0	0	8	14:21	5	NaN		NaN	NaN	NaN	NaN	NaN	15:52:24	211	2	100	NaN	0	0	0	0	0	11/02/2021	0	0	0	1	1	1	1	0	2
SS03JV	0	0	8	14:21	5	NaN		NaN	NaN	NaN	NaN	NaN	15:52:35	212	2	100	NaN	0	0	0	0	0	11/02/2021	0	0	0	1	1	1	1	0	2
SS03JV	0	0	8	14:21	5	NaN		NaN	NaN	NaN	NaN	NaN	15:52:45	212	2	100	NaN	0	0	0	0	0	11/02/2021	0	0	0	1	1	1	1	0	2
SS03JV	0	0	8	14:21	5	NaN		NaN	NaN	NaN	NaN	NaN	15:52:56	212	2	100	NaN	0	0	0	0	0	11/02/2021	0	0	0	1	1	1	1	0	2
SS03JV	0	0	8	14:21	5	NaN		NaN	NaN	NaN	NaN	NaN	15:53:06	213	2	100	NaN	0	0	0	0	0	11/02/2021	0	0	0	1	1	1	1	0	2
SS03JV	0	1	8	14:21	5	689.84126984127	trandaira	2	4	0.520565793442074	1	43	15:53:17	213	2	202	Corr	0	0	0	0	1	11/02/2021	0	0	0	1	1	1	1	0	6
SS03JV	0	1	8	14:21	5	690.204081632653	mortel	1	4	0.800353386381175	2	44	15:53:27	213	2	201	Zygo	0	0	0	0	0	11/02/2021	0	0	0	1	1	1	1	0	2
SS03JV	0	1	8	14:21	5	690.294784580499	regretter	1	1	0.218564628565218	3	45	15:53:38	214	2	201	Zygo	0	0	0	0	0	11/02/2021	0	0	0	1	1	1	1	0	2
SS03JV	0	1	8	14:21	5	690.294784580499	réclande	2	3	0.77556738659041	4	46	15:53:48	214	2	202	Corr	0	0	0	0	0	11/02/2021	0	0	0	1	1	1	1	0	2
SS03JV	0	1	8	14:21	5	690.15873015873	assistant	1	1	0.260821799281985	5	47	15:53:58	214	2	201	Zygo	0	0	0	0	0	11/02/2021	0	0	0	1	1	1	1	0	2
SS03JV	0	1	8	14:21	5	690.657596371882	recenant	2	2	0.289990541001316	6	48	15:54:09	215	2	202	Corr	0	0	0	0	0	11/02/2021	0	0	0	1	1	1	1	0	2
SS03JV	0	0	9	14:21	5	NaN		NaN	NaN	NaN	NaN	NaN	15:54:18	215	2	100	NaN	0	0	0	0	0	11/02/2021	0	0	0	1	1	1	1	0	2
SS03JV	0	0	9	14:21	5	NaN		NaN	NaN	NaN	NaN	NaN	15:54:28	215	2	100	NaN	0	0	0	0	0	11/02/2021	0	0	0	1	1	1	1	0	2
SS03JV	0	0	9	14:21	5	NaN		NaN	NaN	NaN	NaN	NaN	15:54:37	216	2	100	NaN	0	0	0	0	0	11/02/2021	0	0	0	1	1	1	1	0	2
SS03JV	0	0	9	14:21	5	NaN		NaN	NaN	NaN	NaN	NaN	15:54:46	216	2	100	NaN	0	0	0	0	0	11/02/2021	0	0	0	1	1	1	1	0	2
SS03JV	0	0	9	14:21	5	NaN		NaN	NaN	NaN	NaN	NaN	15:54:55	216	2	100	NaN	0	0	0	0	0	11/02/2021	0	0	0	1	1	1	1	0	2
SS03JV	0	0	9	14:21	5	NaN		NaN	NaN	NaN	NaN	NaN	15:55:05	217	2	100	NaN	0	0	0	0	0	11/02/2021	0	0	0	1	1	1	1	0	2
SS03JV	0	1	9	14:21	5	690.884353741497	gentiment	1	1	0.399771307187621	1	49	15:55:14	217	2	201	Zygo	0	0	0	0	1	11/02/2021	0	0	0	1	1	1	1	0	6
SS03JV	0	1	9	14:21	5	690.249433106576	entrice	2	3	0.262154326308519	2	50	15:55:25	217	2	202	Corr	0	0	0	0	0	11/02/2021	0	0	0	1	1	1	1	0	2
SS03JV	0	1	9	14:21	5	692.199546485261	restirons	2	4	0.45082180807367	3	51	15:55:35	218	2	202	Corr	0	0	0	0	0	11/02/2021	0	0	0	1	1	1	1	0	2
SS03JV	0	1	9	14:21	5	690.068027210884	voiture	1	1	0.619676377042197	4	52	15:55:46	218	2	201	Zygo	0	0	0	0	0	11/02/2021	0	0	0	1	1	1	1	0	2
SS03JV	0	1	9	14:21	5	690.068027210884	concerne	1	4	0.354697538889013	5	53	15:55:55	218	2	201	Zygo	0	0	0	0	0	11/02/2021	0	0	0	1	1	1	1	0	2
SS03JV	0	1	9	14:21	5	690.748299319728	antireurs	2	2	0.282458802626934	6	54	15:56:05	219	2	202	Corr	0	0	0	0	0	11/02/2021	0	0	0	1	1	1	1	0	2
SS03JV	0	0	10	14:21	5	NaN		NaN	NaN	NaN	NaN	NaN	15:56:16	219	2	100	NaN	0	0	0	0	0	11/02/2021	0	0	0	1	1	1	1	0	2
SS03JV	0	0	10	14:21	5	NaN		NaN	NaN	NaN	NaN	NaN	15:56:26	219	2	100	NaN	0	0	0	0	0	11/02/2021	0	0	0	1	1	1	1	0	2
SS03JV	0	0	10	14:21	5	NaN		NaN	NaN	NaN	NaN	NaN	15:56:37	220	2	100	NaN	0	0	0	0	0	11/02/2021	0	0	0	1	1	1	1	0	2
SS03JV	0	0	10	14:21	5	NaN		NaN	NaN	NaN	NaN	NaN	15:56:47	220	2	100	NaN	0	0	0	0	0	11/02/2021	0	0	0	1	1	1	1	0	2
SS03JV	0	0	10	14:21	5	NaN		NaN	NaN	NaN	NaN	NaN	15:56:57	220	2	100	NaN	0	0	0	0	0	11/02/2021	0	0	0	1	1	1	1	0	2
SS03JV	0	0	10	14:21	5	NaN		NaN	NaN	NaN	NaN	NaN	15:57:08	221	2	100	NaN	0	0	0	0	0	11/02/2021	0	0	0	1	1	1	1	0	2
SS03JV	0	1	10	14:21	5	690.068027210884	flaginés	2	2	0.886006795160938	1	55	15:57:18	221	2	202	Corr	0	0	0	0	1	11/02/2021	0	0	0	1	1	1	1	0	6
SS03JV	0	1	10	14:21	5	690.068027210884	trojette	2	4	0.0266344194533303	2	56	15:57:28	221	2	202	Corr	0	0	0	0	1	11/02/2021	0	0	0	1	1	1	1	0	6
SS03JV	0	1	10	14:21	5	690.204081632653	emprunter	1	3	1.9468085449771	3	57	15:57:38	222	2	201	Zygo	0	0	0	0	0	11/02/2021	0	0	0	1	1	1	1	0	2
SS03JV	0	1	10	14:21	5	689.931972789116	profitues	2	2	1.47508869104786	4	58	15:57:49	222	2	202	Corr	0	0	0	0	0	11/02/2021	0	0	0	1	1	1	1	0	2
SS03JV	0	1	10	14:21	5	688.344671201814	clinique	1	1	0.907252189121209	5	59	15:57:59	222	2	201	Zygo	0	0	0	0	0	11/02/2021	0	0	0	1	1	1	1	0	2
SS03JV	0	1	10	14:21	5	690.92970521542	sécurité	1	2	1.05308886279818	6	60	15:58:10	223	2	201	Zygo	0	3	1	2.75884156586017	0	11/02/2021	0	0	0	1	1	1	1	0	2
SS04JD	0	0	1	00:00	1	NaN		NaN	NaN	NaN	NaN	NaN	14:08:43	19	0	100	NaN	0	0	0	0	0	12/02/2021	0	0	0	1	1	1	0	0	0
SS04JD	0	0	1	00:00	1	NaN		NaN	NaN	NaN	NaN	NaN	14:08:53	19	0	100	NaN	0	0	0	0	0	12/02/2021	0	0	0	1	1	1	0	0	0
SS04JD	0	0	1	00:00	1	NaN		NaN	NaN	NaN	NaN	NaN	14:09:03	20	0	100	NaN	0	0	0	0	0	12/02/2021	0	0	0	1	1	1	0	0	0
SS04JD	0	0	1	00:00	1	NaN		NaN	NaN	NaN	NaN	NaN	14:09:13	20	0	100	NaN	0	0	0	0	0	12/02/2021	0	0	0	1	1	1	0	0	0
SS04JD	0	0	1	00:00	1	NaN		NaN	NaN	NaN	NaN	NaN	14:09:23	20	0	100	NaN	0	0	0	0	0	12/02/2021	0	0	0	1	1	1	0	0	0
SS04JD	0	0	1	00:00	1	NaN		NaN	NaN	NaN	NaN	NaN	14:09:33	21	0	100	NaN	0	0	0	0	0	12/02/2021	0	0	0	1	1	1	0	0	0
SS04JD	0	1	1	00:00	1	690.884353741497	rassacs	2	2	0.1364403940388	1	1	14:09:44	21	0	202	Zygo	3	0	0	1.96962680611557	0	12/02/2021	0	0	0	1	1	1	0	0	0
SS04JD	0	1	1	00:00	1	690.884353741497	savoir	1	3	0.86407461919589	2	2	14:09:54	21	0	201	Corr	3	0	1	0.981707829301058	0	12/02/2021	0	0	0	1	1	1	0	0	0
SS04JD	0	1	1	00:00	1	690.47619047619	travers	1	1	0.000521461828611791	3	3	14:10:05	22	0	201	Corr	3	0	1	1.1464528729839	0	12/02/2021	0	0	0	1	1	1	0	0	0
SS04JD	0	1	1	00:00	1	687.936507936508	déranger	1	3	3.15224663889967	4	4	14:10:15	22	0	201	Corr	0	3	0	2.46807970710131	0	12/02/2021	0	0	0	1	1	1	0	0	0
SS04JD	0	1	1	00:00	1	690.92970521542	ressibué	2	3	2.93228822096717	5	5	14:10:25	22	0	202	Zygo	0	3	1	2.44646407370067	0	12/02/2021	0	0	0	1	1	1	0	0	0
SS04JD	0	1	1	00:00	1	690.385487528345	moqueral	2	2	0.110770928149577	6	6	14:10:36	23	0	202	Zygo	0	3	1	1.32494329637098	0	12/02/2021	0	0	0	1	1	1	0	0	0
SS04JD	0	0	2	00:00	1	NaN		NaN	NaN	NaN	NaN	NaN	14:10:45	23	0	100	NaN	0	0	0	0	0	12/02/2021	0	0	0	1	1	1	0	0	0
SS04JD	0	0	2	00:00	1	NaN		NaN	NaN	NaN	NaN	NaN	14:10:55	23	0	100	NaN	0	0	0	0	0	12/02/2021	0	0	0	1	1	1	0	0	0
SS04JD	0	0	2	00:00	1	NaN		NaN	NaN	NaN	NaN	NaN	14:11:05	24	0	100	NaN	0	0	0	0	0	12/02/2021	0	0	0	1	1	1	0	0	0
SS04JD	0	0	2	00:00	1	NaN		NaN	NaN	NaN	NaN	NaN	14:11:14	24	0	100	NaN	0	0	0	0	0	12/02/2021	0	0	0	1	1	1	0	0	0
SS04JD	0	0	2	00:00	1	NaN		NaN	NaN	NaN	NaN	NaN	14:11:24	24	0	100	NaN	0	0	0	0	0	12/02/2021	0	0	0	1	1	1	0	0	0
SS04JD	0	0	2	00:00	1	NaN		NaN	NaN	NaN	NaN	NaN	14:11:34	25	0	100	NaN	0	0	0	0	0	12/02/2021	0	0	0	1	1	1	0	0	0
SS04JD	0	1	2	00:00	1	690.385487528345	politesse	1	1	0.30467618512921	1	7	14:11:43	25	0	201	Corr	3	0	1	1.17371611783153	0	12/02/2021	0	0	0	1	1	1	0	0	0
SS04JD	0	1	2	00:00	1	691.020408163265	ordinaire	1	2	1.08335915242787	2	8	14:11:54	25	0	201	Corr	0	3	0	1.90114667338707	0	12/02/2021	0	0	0	1	1	1	0	0	0
SS04JD	0	1	2	00:00	1	690.068027210884	goncile	2	2	0.23705146292923	3	9	14:12:05	26	0	202	Zygo	0	3	1	2.07514105902783	0	12/02/2021	0	0	0	1	1	1	0	0	0
SS04JD	0	1	2	00:00	1	690.294784580499	vérifier	1	1	0.642630372021813	4	10	14:12:16	26	0	201	Corr	3	0	1	0.890042212701587	0	12/02/2021	0	0	0	1	1	1	0	0	0
SS04JD	0	1	2	00:00	1	690.294784580499	dornivant	2	2	1.40048241819022	5	11	14:12:26	27	0	202	Zygo	0	3	1	1.19792016689064	0	12/02/2021	0	0	0	1	1	1	0	0	0
SS04JD	0	1	2	00:00	1	690.702947845805	ralparta	2	2	0.112942659994587	6	12	14:12:36	27	0	202	Zygo	0	3	1	1.15971522177415	0	12/02/2021	0	0	0	1	1	1	0	0	0
SS04JD	0	0	3	00:00	1	NaN		NaN	NaN	NaN	NaN	NaN	14:12:46	27	0	100	NaN	0	0	0	0	0	12/02/2021	0	0	0	1	1	1	0	0	0
SS04JD	0	0	3	00:00	1	NaN		NaN	NaN	NaN	NaN	NaN	14:12:56	28	0	100	NaN	0	0	0	0	0	12/02/2021	0	0	0	1	1	1	0	0	0
SS04JD	0	0	3	00:00	1	NaN		NaN	NaN	NaN	NaN	NaN	14:13:06	28	0	100	NaN	0	0	0	0	0	12/02/2021	0	0	0	1	1	1	0	0	0
SS04JD	0	0	3	00:00	1	NaN		NaN	NaN	NaN	NaN	NaN	14:13:16	28	0	100	NaN	0	0	0	0	0	12/02/2021	0	0	0	1	1	1	0	0	0
SS04JD	0	0	3	00:00	1	NaN		NaN	NaN	NaN	NaN	NaN	14:13:26	29	0	100	NaN	0	0	0	0	0	12/02/2021	0	0	0	1	1	1	0	0	0
SS04JD	0	0	3	00:00	1	NaN		NaN	NaN	NaN	NaN	NaN	14:13:36	29	0	100	NaN	0	0	0	0	0	12/02/2021	0	0	0	1	1	1	0	0	0
SS04JD	0	1	3	00:00	1	689.977324263039	fortune	1	1	0.314668965525925	1	13	14:13:46	29	0	201	Corr	0	3	0	1.47988246247758	0	12/02/2021	0	0	0	1	1	1	0	0	0
SS04JD	0	1	3	00:00	1	691.020408163265	goutises	2	2	0.146574458689429	2	14	14:13:56	30	0	202	Zygo	0	3	1	1.49472341229841	0	12/02/2021	0	0	0	1	1	1	0	0	0
SS04JD	0	1	3	00:00	1	690.566893424036	dispone	2	2	0.262613646627869	3	15	14:14:07	30	0	202	Zygo	0	3	1	1.55243335573482	0	12/02/2021	0	0	0	1	1	1	0	0	0
SS04JD	0	1	3	00:00	1	690.068027210884	vapiécha	2	2	0.149423006398138	4	16	14:14:18	30	0	202	Zygo	0	3	1	1.86023780521953	0	12/02/2021	0	0	0	1	1	1	0	0	0
SS04JD	0	1	3	00:00	1	691.020408163265	fantaisie	1	2	0.876527269196231	5	17	14:14:28	31	0	201	Corr	4	0	1	1.02141612063167	0	12/02/2021	0	0	0	1	1	1	0	0	0
SS04JD	0	1	3	00:00	1	690.793650793651	poussière	1	1	0.000374901457689703	6	18	14:14:39	31	0	201	Corr	4	0	1	1.62807494679657	0	12/02/2021	0	0	0	1	1	1	0	0	0
SS04JD	0	0	4	00:00	1	NaN		NaN	NaN	NaN	NaN	NaN	14:14:50	31	0	100	NaN	0	0	0	0	0	12/02/2021	0	0	0	1	1	1	0	0	0
SS04JD	0	0	4	00:00	1	NaN		NaN	NaN	NaN	NaN	NaN	14:14:59	32	0	100	NaN	0	0	0	0	0	12/02/2021	0	0	0	1	1	1	0	0	0
SS04JD	0	0	4	00:00	1	NaN		NaN	NaN	NaN	NaN	NaN	14:15:08	32	0	100	NaN	0	0	0	0	0	12/02/2021	0	0	0	1	1	1	0	0	0
SS04JD	0	0	4	00:00	1	NaN		NaN	NaN	NaN	NaN	NaN	14:15:18	32	0	100	NaN	0	0	0	0	0	12/02/2021	0	0	0	1	1	1	0	0	0
SS04JD	0	0	4	00:00	1	NaN		NaN	NaN	NaN	NaN	NaN	14:15:27	33	0	100	NaN	0	0	0	0	0	12/02/2021	0	0	0	1	1	1	0	0	0
SS04JD	0	0	4	00:00	1	NaN		NaN	NaN	NaN	NaN	NaN	14:15:37	33	0	100	NaN	0	0	0	0	0	12/02/2021	0	0	0	1	1	1	0	0	0
SS04JD	0	1	4	00:00	1	690.385487528345	plaisante	1	3	1.57159137912095	1	19	14:15:46	33	0	201	Corr	0	3	0	1.73353319612454	0	12/02/2021	0	0	0	1	1	1	0	0	0
SS04JD	0	1	4	00:00	1	690.793650793651	maradra	2	3	3.11700677959016	2	20	14:15:57	34	0	202	Zygo	0	3	1	1.87446446572585	0	12/02/2021	0	0	0	1	1	1	0	0	0
SS04JD	0	1	4	00:00	1	690.385487528345	observa	1	1	1.15106858644867	3	21	14:16:08	34	0	201	Corr	0	3	0	1.76781439012098	0	12/02/2021	0	0	0	1	1	1	0	0	0
SS04JD	0	1	4	00:00	1	690.204081632653	voliteur	2	2	0.270872910739854	4	22	14:16:19	34	0	202	Zygo	0	3	1	2.27196215557797	0	12/02/2021	0	0	0	1	1	1	0	0	0
SS04JD	0	1	4	00:00	1	690.839002267574	évissione	2	3	0.846688453340903	5	23	14:16:29	35	0	202	Zygo	0	3	1	2.69595654121872	0	12/02/2021	0	0	0	1	1	1	0	0	0
SS04JD	0	1	4	00:00	1	688.616780045351	couvercle	1	2	0.00141548021929339	6	24	14:16:39	35	0	201	Corr	4	0	1	0.992528771841307	0	12/02/2021	0	0	0	1	1	1	0	0	0
SS04JD	0	0	5	00:00	1	NaN		NaN	NaN	NaN	NaN	NaN	14:17:00	36	0	100	NaN	0	0	0	0	0	12/02/2021	0	0	0	1	1	1	0	0	0
SS04JD	0	0	5	00:00	1	NaN		NaN	NaN	NaN	NaN	NaN	14:17:08	36	0	100	NaN	0	0	0	0	0	12/02/2021	0	0	0	1	1	1	0	0	0
SS04JD	0	0	5	00:00	1	NaN		NaN	NaN	NaN	NaN	NaN	14:17:17	36	0	100	NaN	0	0	0	0	0	12/02/2021	0	0	0	1	1	1	0	0	0
SS04JD	0	0	5	00:00	1	NaN		NaN	NaN	NaN	NaN	NaN	14:17:25	36	0	100	NaN	0	0	0	0	0	12/02/2021	0	0	0	1	1	1	0	0	0
SS04JD	0	0	5	00:00	1	NaN		NaN	NaN	NaN	NaN	NaN	14:17:33	37	0	100	NaN	0	0	0	0	0	12/02/2021	0	0	0	1	1	1	0	0	0
SS04JD	0	0	5	00:00	1	NaN		NaN	NaN	NaN	NaN	NaN	14:17:41	37	0	100	NaN	0	0	0	0	0	12/02/2021	0	0	0	1	1	1	0	0	0
SS04JD	0	1	5	00:00	1	690.612244897959	balcieras	2	3	1.06794539629482	1	25	14:17:50	37	0	202	Zygo	0	3	1	1.39371219758073	0	12/02/2021	0	0	0	1	1	1	0	0	0
SS04JD	0	1	5	00:00	1	691.065759637188	crayeuser	2	2	0.172716728411615	2	26	14:17:59	38	0	202	Zygo	0	3	1	1.37751316084223	0	12/02/2021	0	0	0	1	1	1	0	0	0
SS04JD	0	1	5	00:00	1	689.84126984127	souffrir	1	1	0.0691304836072959	3	27	14:18:09	38	0	201	Corr	3	0	1	1.13753780241927	0	12/02/2021	0	0	0	1	1	1	0	0	0
SS04JD	0	1	5	00:00	1	690.249433106576	élotiale	2	3	0.626283612567931	4	28	14:18:18	38	0	202	Zygo	0	3	1	1.22055786570331	0	12/02/2021	0	0	0	1	1	1	0	0	0
SS04JD	0	1	5	00:00	1	691.24716553288	résister	1	2	2.44943769177189	5	29	14:18:29	39	0	201	Corr	3	0	1	1.084227640569	0	12/02/2021	0	0	0	1	1	1	0	0	0
SS04JD	0	1	5	00:00	1	690.47619047619	industrie	1	2	1.4956370437867	6	30	14:18:39	39	0	201	Corr	3	0	1	1.14670488911293	0	12/02/2021	0	0	0	1	1	1	0	0	0
SS04JD	0	0	6	00:00	1	NaN		NaN	NaN	NaN	NaN	NaN	14:18:49	39	0	100	NaN	0	0	0	0	0	12/02/2021	0	0	0	1	1	1	0	0	0
SS04JD	0	0	6	00:00	1	NaN		NaN	NaN	NaN	NaN	NaN	14:18:59	40	0	100	NaN	0	0	0	0	0	12/02/2021	0	0	0	1	1	1	0	0	0
SS04JD	0	0	6	00:00	1	NaN		NaN	NaN	NaN	NaN	NaN	14:19:09	40	0	100	NaN	0	0	0	0	0	12/02/2021	0	0	0	1	1	1	0	0	0
SS04JD	0	0	6	00:00	1	NaN		NaN	NaN	NaN	NaN	NaN	14:19:19	40	0	100	NaN	0	0	0	0	0	12/02/2021	0	0	0	1	1	1	0	0	0
SS04JD	0	0	6	00:00	1	NaN		NaN	NaN	NaN	NaN	NaN	14:19:29	41	0	100	NaN	0	0	0	0	0	12/02/2021	0	0	0	1	1	1	0	0	0
SS04JD	0	0	6	00:00	1	NaN		NaN	NaN	NaN	NaN	NaN	14:19:39	41	0	100	NaN	0	0	0	0	0	12/02/2021	0	0	0	1	1	1	0	0	0
SS04JD	0	1	6	00:00	1	690.15873015873	trofitue	2	3	0.786239034729078	1	31	14:19:49	41	0	202	Zygo	0	3	1	1.37522051411293	0	12/02/2021	0	0	0	1	1	1	0	0	0
SS04JD	0	1	6	00:00	1	690.702947845805	grimace	1	1	0.0210709871025756	2	32	14:19:58	42	0	201	Corr	3	0	1	1.57390723006279	0	12/02/2021	0	0	0	1	1	1	0	0	0
SS04JD	0	1	6	00:00	1	690.92970521542	grandir	1	1	0.506770943407901	3	33	14:20:08	42	0	201	Corr	3	0	1	1.1453573028673	0	12/02/2021	0	0	0	1	1	1	0	0	0
SS04JD	0	1	6	00:00	1	690.748299319728	surpris	1	1	0.388076081231702	4	34	14:20:18	42	0	201	Corr	3	0	1	1.10927174339167	0	12/02/2021	0	0	0	1	1	1	0	0	0
SS04JD	0	1	6	00:00	1	690.068027210884	tournance	2	4	1.9863716425607	5	35	14:20:29	43	0	202	Zygo	0	4	1	1.1734903533827	0	12/02/2021	0	0	0	1	1	1	0	0	0
SS04JD	0	1	6	00:00	1	690.113378684807	purpelle	2	3	2.76782489428297	6	36	14:20:39	43	0	202	Zygo	0	3	1	1.25440328181003	0	12/02/2021	0	0	0	1	1	1	0	0	0
SS04JD	0	0	7	00:00	1	NaN		NaN	NaN	NaN	NaN	NaN	14:20:49	43	0	100	NaN	0	0	0	0	0	12/02/2021	0	0	0	1	1	1	0	0	0
SS04JD	0	0	7	00:00	1	NaN		NaN	NaN	NaN	NaN	NaN	14:20:59	44	0	100	NaN	0	0	0	0	0	12/02/2021	0	0	0	1	1	1	0	0	0
SS04JD	0	0	7	00:00	1	NaN		NaN	NaN	NaN	NaN	NaN	14:21:09	44	0	100	NaN	0	0	0	0	0	12/02/2021	0	0	0	1	1	1	0	0	0
SS04JD	0	0	7	00:00	1	NaN		NaN	NaN	NaN	NaN	NaN	14:21:19	44	0	100	NaN	0	0	0	0	0	12/02/2021	0	0	0	1	1	1	0	0	0
SS04JD	0	0	7	00:00	1	NaN		NaN	NaN	NaN	NaN	NaN	14:21:29	45	1	100	NaN	0	0	0	0	0	12/02/2021	0	0	0	1	1	1	0	0	1
SS04JD	0	0	7	00:00	1	NaN		NaN	NaN	NaN	NaN	NaN	14:21:39	45	1	100	NaN	0	0	0	0	1	12/02/2021	0	0	0	1	1	1	0	0	6
SS04JD	0	1	7	00:00	1	689.84126984127	descendre	1	2	0.592212132702116	1	37	14:21:50	45	1	201	Corr	3	0	1	1.34751974126334	1	12/02/2021	0	0	0	1	1	1	0	0	6
SS04JD	0	1	7	00:00	1	690.612244897959	dravassa	2	2	0.864170176559128	2	38	14:22:00	46	0	202	Zygo	0	3	1	1.20605293738799	0	12/02/2021	0	0	0	1	1	1	0	0	0
SS04JD	0	1	7	00:00	1	690.15873015873	bormode	2	2	0.207136435725261	3	39	14:22:11	46	0	202	Zygo	0	3	1	1.4633159022178	0	12/02/2021	0	0	0	1	1	1	0	0	0
SS04JD	0	1	7	00:00	1	690.385487528345	enverrame	2	2	0.247054502600804	4	40	14:22:20	46	0	202	Zygo	0	3	1	1.29303875448022	0	12/02/2021	0	0	0	1	1	1	0	0	0
SS04JD	0	1	7	00:00	1	690.430839002268	prière	1	2	2.16646065161331	5	41	14:22:31	47	0	201	Corr	3	0	1	1.21656586021504	0	12/02/2021	0	0	0	1	1	1	0	0	0
SS04JD	0	1	7	00:00	1	690.92970521542	programme	1	2	1.10848224110669	6	42	14:22:41	47	0	201	Corr	3	0	1	1.34746548779117	0	12/02/2021	0	0	0	1	1	1	0	0	0
SS04JD	0	0	8	00:00	1	NaN		NaN	NaN	NaN	NaN	NaN	14:22:51	47	0	100	NaN	0	0	0	0	0	12/02/2021	0	0	0	1	1	1	0	0	0
SS04JD	0	0	8	00:00	1	NaN		NaN	NaN	NaN	NaN	NaN	14:23:01	48	0	100	NaN	0	0	0	0	0	12/02/2021	0	0	0	1	1	1	0	0	0
SS04JD	0	0	8	00:00	1	NaN		NaN	NaN	NaN	NaN	NaN	14:23:10	48	0	100	NaN	0	0	0	0	0	12/02/2021	0	0	0	1	1	1	0	0	0
SS04JD	0	0	8	00:00	1	NaN		NaN	NaN	NaN	NaN	NaN	14:23:20	48	0	100	NaN	0	0	0	0	0	12/02/2021	0	0	0	1	1	1	0	0	0
SS04JD	0	0	8	00:00	1	NaN		NaN	NaN	NaN	NaN	NaN	14:23:30	49	0	100	NaN	0	0	0	0	0	12/02/2021	0	0	0	1	1	1	0	0	0
SS04JD	0	0	8	00:00	1	NaN		NaN	NaN	NaN	NaN	NaN	14:23:39	49	0	100	NaN	0	0	0	0	0	12/02/2021	0	0	0	1	1	1	0	0	0
SS04JD	0	1	8	00:00	1	690.294784580499	réclande	2	3	1.15900717646582	1	43	14:23:49	49	0	202	Zygo	0	3	1	1.35741837477599	0	12/02/2021	0	0	0	1	1	1	0	0	0
SS04JD	0	1	8	00:00	1	690.068027210884	appareil	1	2	0.772358886548318	2	44	14:24:00	50	0	201	Corr	3	0	1	1.16080029121872	0	12/02/2021	0	0	0	1	1	1	0	0	0
SS04JD	0	1	8	00:00	1	690.340136054422	alpaster	2	3	0.480785493331496	3	45	14:24:11	50	0	202	Zygo	0	3	1	1.2904310875897	0	12/02/2021	0	0	0	1	1	1	0	0	0
SS04JD	0	1	8	00:00	1	689.705215419501	sacire	2	2	0.176897803146858	4	46	14:24:21	50	0	202	Zygo	0	3	1	1.55576731910833	0	12/02/2021	0	0	0	1	1	1	0	0	0
SS04JD	0	1	8	00:00	1	690.294784580499	regretter	1	1	0.48163700918667	5	47	14:24:32	51	0	201	Corr	3	0	1	1.10061918962811	0	12/02/2021	0	0	0	1	1	1	0	0	0
SS04JD	0	1	8	00:00	1	690.521541950113	respecter	1	3	0.779989406641107	6	48	14:24:42	51	0	201	Corr	3	0	1	1.0669592853942	0	12/02/2021	0	0	0	1	1	1	0	0	0
SS04JD	0	0	9	00:00	1	NaN		NaN	NaN	NaN	NaN	NaN	14:24:53	51	0	100	NaN	0	0	0	0	0	12/02/2021	0	0	0	1	1	1	0	0	0
SS04JD	0	0	9	00:00	1	NaN		NaN	NaN	NaN	NaN	NaN	14:25:02	52	1	100	NaN	0	0	0	0	0	12/02/2021	0	0	0	1	1	1	0	0	1
SS04JD	0	0	9	00:00	1	NaN		NaN	NaN	NaN	NaN	NaN	14:25:12	52	1	100	NaN	0	0	0	0	0	12/02/2021	0	0	0	1	1	1	0	0	1
SS04JD	0	0	9	00:00	1	NaN		NaN	NaN	NaN	NaN	NaN	14:25:22	52	1	100	NaN	0	0	0	0	0	12/02/2021	0	0	0	1	1	1	0	0	1
SS04JD	0	0	9	00:00	1	NaN		NaN	NaN	NaN	NaN	NaN	14:25:32	53	1	100	NaN	0	0	0	0	0	12/02/2021	0	0	0	1	1	1	0	0	1
SS04JD	0	0	9	00:00	1	NaN		NaN	NaN	NaN	NaN	NaN	14:25:42	53	1	100	NaN	0	0	0	0	0	12/02/2021	0	0	0	1	1	1	0	0	1
SS04JD	0	1	9	00:00	1	690.92970521542	reptière	2	2	0.000502702139783651	1	49	14:25:52	53	1	202	Zygo	0	3	1	2.0504434783827	1	12/02/2021	0	0	0	1	1	1	0	0	6
SS04JD	0	1	9	00:00	1	690.47619047619	chassole	2	2	0.369460273825098	2	50	14:26:02	54	1	202	Zygo	0	3	1	1.18704147065409	1	12/02/2021	0	0	0	1	1	1	0	0	6
SS04JD	0	1	9	00:00	1	689.84126984127	obstacle	1	1	0.0827342189149931	3	51	14:26:13	54	1	201	Corr	3	0	1	1.22838961693537	0	12/02/2021	0	0	0	1	1	1	0	0	1
SS04JD	0	1	9	00:00	1	690.521541950113	cuberle	2	3	3.22129328991286	4	52	14:26:22	54	1	202	Zygo	0	3	1	3.22547568044365	0	12/02/2021	0	0	0	1	1	1	0	0	1
SS04JD	0	1	9	00:00	1	690.204081632653	apprécier	1	1	0.23662614467321	5	53	14:26:34	55	0	201	Corr	3	0	1	1.19427993391582	0	12/02/2021	0	0	0	1	1	1	0	0	0
SS04JD	0	1	9	00:00	1	690.748299319728	technique	1	1	0.194608160527423	6	54	14:26:44	55	0	201	Corr	3	0	1	1.3313924591173	0	12/02/2021	0	0	0	1	1	1	0	0	0
SS04JD	0	0	10	00:00	1	NaN		NaN	NaN	NaN	NaN	NaN	14:26:54	55	0	100	NaN	0	0	0	0	0	12/02/2021	0	0	0	1	1	1	0	0	0
SS04JD	0	0	10	00:00	1	NaN		NaN	NaN	NaN	NaN	NaN	14:27:04	56	0	100	NaN	0	0	0	0	0	12/02/2021	0	0	0	1	1	1	0	0	0
SS04JD	0	0	10	00:00	1	NaN		NaN	NaN	NaN	NaN	NaN	14:27:14	56	0	100	NaN	0	0	0	0	0	12/02/2021	0	0	0	1	1	1	0	0	0
SS04JD	0	0	10	00:00	1	NaN		NaN	NaN	NaN	NaN	NaN	14:27:23	56	0	100	NaN	0	0	0	0	0	12/02/2021	0	0	0	1	1	1	0	0	0
SS04JD	0	0	10	00:00	1	NaN		NaN	NaN	NaN	NaN	NaN	14:27:33	57	1	100	NaN	0	0	0	0	0	12/02/2021	0	0	0	1	1	1	0	0	1
SS04JD	0	0	10	00:00	1	NaN		NaN	NaN	NaN	NaN	NaN	14:27:43	57	1	100	NaN	0	0	0	0	0	12/02/2021	0	0	0	1	1	1	0	0	1
SS04JD	0	1	10	00:00	1	690.612244897959	remettre	1	3	2.81954605557257	1	55	14:27:53	57	1	201	Corr	3	0	1	1.40546244959683	0	12/02/2021	0	0	0	1	1	1	0	0	1
SS04JD	0	1	10	00:00	1	684.353741496599	capital	1	2	0.713259582174942	2	56	14:28:02	58	0	201	Corr	3	0	1	1.03578979054669	0	12/02/2021	0	0	0	1	1	1	0	0	0
SS04JD	0	1	10	00:00	1	690.113378684807	négassé	2	3	0.916266532381997	3	57	14:28:13	58	0	202	Zygo	0	3	1	1.41495505712373	0	12/02/2021	0	0	0	1	1	1	0	0	0
SS04JD	0	1	10	00:00	1	690.385487528345	ministre	1	4	1.35375369002577	4	58	14:28:23	58	0	201	Corr	0	3	0	1.66072153617824	0	12/02/2021	0	0	0	1	1	1	0	0	0
SS04JD	0	1	10	00:00	1	690.702947845805	incraîne	2	3	0.401283224113286	5	59	14:28:34	59	1	202	Zygo	0	3	1	1.21665161570331	1	12/02/2021	0	0	0	1	1	1	0	0	6
SS04JD	0	1	10	00:00	1	689.931972789116	profitues	2	3	0.743361327331513	6	60	14:28:45	59	1	202	Zygo	0	3	1	1.51629179267479	1	12/02/2021	0	0	0	1	1	1	0	0	6
SS04JD	0	0	1	00:00	2	NaN		NaN	NaN	NaN	NaN	NaN	14:29:06	60	1	100	NaN	0	0	0	0	0	12/02/2021	0	0	0	1	1	1	0	0	1
SS04JD	0	0	1	00:00	2	NaN		NaN	NaN	NaN	NaN	NaN	14:29:16	60	1	100	NaN	0	0	0	0	0	12/02/2021	0	0	0	1	1	1	0	0	1
SS04JD	0	0	1	00:00	2	NaN		NaN	NaN	NaN	NaN	NaN	14:29:26	61	1	100	NaN	0	0	0	0	0	12/02/2021	0	0	0	1	1	1	0	0	1
SS04JD	0	0	1	00:00	2	NaN		NaN	NaN	NaN	NaN	NaN	14:29:36	61	1	100	NaN	0	0	0	0	0	12/02/2021	0	0	0	1	1	1	0	0	1
SS04JD	0	0	1	00:00	2	NaN		NaN	NaN	NaN	NaN	NaN	14:29:46	61	1	100	NaN	0	0	0	0	0	12/02/2021	0	0	0	1	1	1	0	0	1
SS04JD	0	0	1	00:00	2	NaN		NaN	NaN	NaN	NaN	NaN	14:29:56	62	1	100	NaN	0	0	0	0	0	12/02/2021	0	0	0	1	1	1	0	0	1
SS04JD	0	1	1	00:00	2	690.657596371882	dombaté	2	3	0.200214095413685	1	1	14:30:06	62	1	202	Zygo	0	0	0	0	0	12/02/2021	0	0	0	1	1	1	0	0	1
SS04JD	0	1	1	00:00	2	688.934240362812	fabraudes	2	2	0.204173277772497	2	2	14:30:16	62	1	202	Zygo	0	0	0	0	0	12/02/2021	0	0	0	1	1	1	0	0	1
SS04JD	0	1	1	00:00	2	690.249433106576	scandale	1	1	0.138628540618811	3	3	14:30:27	63	1	201	Corr	3	0	1	1.59453405017916	1	12/02/2021	0	0	0	1	1	1	0	0	6
SS04JD	0	1	1	00:00	2	690.612244897959	imbécile	1	1	0.201717805000953	4	4	14:30:37	63	1	201	Corr	3	0	1	1.68143236167111	1	12/02/2021	0	0	0	1	1	1	0	0	6
SS04JD	0	1	1	00:00	2	688.571428571429	coupable	1	2	3.69420936971437	5	5	14:30:47	63	1	201	Corr	3	0	1	1.17867768537189	0	12/02/2021	0	0	0	1	1	1	0	0	1
SS04JD	0	1	1	00:00	2	690.249433106576	surélait	2	2	0.228562098986004	6	6	14:30:57	64	1	202	Zygo	0	3	1	1.29795306899632	0	12/02/2021	0	0	0	1	1	1	0	0	1
SS04JD	0	0	2	00:00	2	NaN		NaN	NaN	NaN	NaN	NaN	14:31:07	64	1	100	NaN	0	0	0	0	0	12/02/2021	0	0	0	1	1	1	0	0	1
SS04JD	0	0	2	00:00	2	NaN		NaN	NaN	NaN	NaN	NaN	14:31:16	64	1	100	NaN	0	0	0	0	0	12/02/2021	0	0	0	1	1	1	0	0	1
SS04JD	0	0	2	00:00	2	NaN		NaN	NaN	NaN	NaN	NaN	14:31:26	65	1	100	NaN	0	0	0	0	0	12/02/2021	0	0	0	1	1	1	0	0	1
SS04JD	0	0	2	00:00	2	NaN		NaN	NaN	NaN	NaN	NaN	14:31:36	65	1	100	NaN	0	0	0	0	0	12/02/2021	0	0	0	1	1	1	0	0	1
SS04JD	0	0	2	00:00	2	NaN		NaN	NaN	NaN	NaN	NaN	14:31:46	65	1	100	NaN	0	0	0	0	0	12/02/2021	0	0	0	1	1	1	0	0	1
SS04JD	0	0	2	00:00	2	NaN		NaN	NaN	NaN	NaN	NaN	14:31:56	66	2	100	NaN	0	0	0	0	0	12/02/2021	0	0	0	1	1	1	0	0	2
SS04JD	0	1	2	00:00	2	690.022675736961	soulence	2	2	0.550554980232846	1	7	14:32:06	66	2	202	Zygo	0	0	0	0	0	12/02/2021	0	0	0	1	1	1	0	0	2
SS04JD	0	1	2	00:00	2	688.616780045351	avertir	1	1	0.000548722047824413	2	8	14:32:16	66	2	201	Corr	3	0	1	2.00090130768376	0	12/02/2021	0	0	0	1	1	1	0	0	2
SS04JD	0	1	2	00:00	2	690.15873015873	voyager	1	3	2.16492294002092	3	9	14:32:26	67	2	201	Corr	3	0	1	1.18986265120975	0	12/02/2021	0	0	0	1	1	1	0	0	2
SS04JD	0	1	2	00:00	2	690.340136054422	amirave	2	3	19.7520438579377	4	10	14:32:35	67	2	202	Zygo	0	3	1	1.52307172659062	0	12/02/2021	0	0	0	1	1	1	0	0	2
SS04JD	0	1	2	00:00	2	690.521541950113	tentative	1	3	9.94731828197837	5	11	14:32:45	67	2	201	Corr	3	0	1	1.36647870463707	0	12/02/2021	0	0	0	1	1	1	0	0	2
SS04JD	0	1	2	00:00	2	690.204081632653	sustiler	2	2	0.492281397106126	6	12	14:32:54	67	2	202	Zygo	0	0	0	0	0	12/02/2021	0	0	0	1	1	1	0	0	2
SS04JD	0	0	3	00:00	2	NaN		NaN	NaN	NaN	NaN	NaN	14:33:05	68	2	100	NaN	0	0	0	0	0	12/02/2021	0	0	0	1	1	1	0	0	2
SS04JD	0	0	3	00:00	2	NaN		NaN	NaN	NaN	NaN	NaN	14:33:15	68	2	100	NaN	0	0	0	0	0	12/02/2021	0	0	0	1	1	1	0	0	2
SS04JD	0	0	3	00:00	2	NaN		NaN	NaN	NaN	NaN	NaN	14:33:26	69	2	100	NaN	0	0	0	0	0	12/02/2021	0	0	0	1	1	1	0	0	2
SS04JD	0	0	3	00:00	2	NaN		NaN	NaN	NaN	NaN	NaN	14:33:36	69	2	100	NaN	0	0	0	0	0	12/02/2021	0	0	0	1	1	1	0	0	2
SS04JD	0	0	3	00:00	2	NaN		NaN	NaN	NaN	NaN	NaN	14:33:46	69	2	100	NaN	0	0	0	0	0	12/02/2021	0	0	0	1	1	1	0	0	2
SS04JD	0	0	3	00:00	2	NaN		NaN	NaN	NaN	NaN	NaN	14:33:56	70	0	100	NaN	0	0	0	0	0	12/02/2021	0	0	0	1	1	1	0	0	0
SS04JD	0	1	3	00:00	2	690.702947845805	modécin	2	4	2.58665573521284	1	13	14:34:07	70	0	202	Zygo	0	4	1	1.76885045642939	0	12/02/2021	0	0	0	1	1	1	0	0	0
SS04JD	0	1	3	00:00	2	689.750566893424	octobre	1	1	0.0860957279801369	2	14	14:34:17	70	0	201	Corr	3	0	1	1.06262950828841	0	12/02/2021	0	0	0	1	1	1	0	0	0
SS04JD	0	1	3	00:00	2	688.526077097506	animal	1	1	0.126610881881788	3	15	14:34:28	71	0	201	Corr	3	0	1	1.66123256888432	0	12/02/2021	0	0	0	1	1	1	0	0	0
SS04JD	0	1	3	00:00	2	689.977324263039	diplogie	2	2	0.300743383588269	4	16	14:34:38	71	0	202	Zygo	0	3	1	1.16268516185028	0	12/02/2021	0	0	0	1	1	1	0	0	0
SS04JD	0	1	3	00:00	2	690.975056689342	surgir	1	1	0.0738303821417503	5	17	14:34:49	71	0	201	Corr	3	0	1	1.28780066924264	0	12/02/2021	0	0	0	1	1	1	0	0	0
SS04JD	0	1	3	00:00	2	690.068027210884	tormater	2	2	0.0553019246435724	6	18	14:34:59	72	0	202	Zygo	0	4	1	1.1289377520161	0	12/02/2021	0	0	0	1	1	1	0	0	0
SS04JD	0	0	4	00:00	2	NaN		NaN	NaN	NaN	NaN	NaN	14:35:08	72	1	100	NaN	3	0	0	1.61757427475368	0	12/02/2021	0	0	0	1	1	1	0	0	1
SS04JD	0	0	4	00:00	2	NaN		NaN	NaN	NaN	NaN	NaN	14:35:18	72	1	100	NaN	0	0	0	0	0	12/02/2021	0	0	0	1	1	1	0	0	1
SS04JD	0	0	4	00:00	2	NaN		NaN	NaN	NaN	NaN	NaN	14:35:27	73	1	100	NaN	0	0	0	0	0	12/02/2021	0	0	0	1	1	1	0	0	1
SS04JD	0	0	4	00:00	2	NaN		NaN	NaN	NaN	NaN	NaN	14:35:37	73	1	100	NaN	0	0	0	0	0	12/02/2021	0	0	0	1	1	1	0	0	1
SS04JD	0	0	4	00:00	2	NaN		NaN	NaN	NaN	NaN	NaN	14:35:46	73	1	100	NaN	0	0	0	0	0	12/02/2021	0	0	0	1	1	1	0	0	1
SS04JD	0	0	4	00:00	2	NaN		NaN	NaN	NaN	NaN	NaN	14:35:56	74	1	100	NaN	0	0	0	0	0	12/02/2021	0	0	0	1	1	1	0	0	1
SS04JD	0	1	4	00:00	2	690.204081632653	traînage	2	3	0.697733267734293	1	19	14:36:05	74	1	202	Zygo	0	4	1	2.8606490815414	1	12/02/2021	0	0	0	1	1	1	0	0	6
SS04JD	0	1	4	00:00	2	690.793650793651	obscur	1	3	1.01872279657982	2	20	14:36:16	74	1	201	Corr	3	0	1	1.19694185427852	0	12/02/2021	0	0	0	1	1	1	0	0	1
SS04JD	0	1	4	00:00	2	690.975056689342	gravement	1	1	0.410517701122444	3	21	14:36:26	75	2	201	Corr	2	0	1	1.53762740815409	0	12/02/2021	0	0	0	1	1	1	0	0	2
SS04JD	0	1	4	00:00	2	690.839002267574	mécrymant	2	3	3.01399065472651	4	22	14:36:36	75	2	202	Zygo	0	0	0	0	0	12/02/2021	0	0	0	1	1	1	0	0	2
SS04JD	0	1	4	00:00	2	690.566893424036	médecine	1	3	0.84801892854739	5	23	14:36:47	75	2	201	Corr	0	0	0	0	0	12/02/2021	0	0	0	1	1	1	0	0	2
SS04JD	0	1	4	00:00	2	690.113378684807	raconnant	2	2	0.05522512702737	6	24	14:36:57	76	2	202	Zygo	0	3	1	1.39530829973137	0	12/02/2021	0	0	0	1	1	1	0	0	2
SS04JD	0	0	5	00:00	2	NaN		NaN	NaN	NaN	NaN	NaN	14:37:18	76	2	100	NaN	3	0	0	0.536384828629252	0	12/02/2021	0	0	0	1	1	1	0	0	2
SS04JD	0	0	5	00:00	2	NaN		NaN	NaN	NaN	NaN	NaN	14:37:27	77	2	100	NaN	2	0	0	4.43152686771964	0	12/02/2021	0	0	0	1	1	1	0	0	2
SS04JD	0	0	5	00:00	2	NaN		NaN	NaN	NaN	NaN	NaN	14:37:35	77	2	100	NaN	0	0	0	0	0	12/02/2021	0	0	0	1	1	1	0	0	2
SS04JD	0	0	5	00:00	2	NaN		NaN	NaN	NaN	NaN	NaN	14:37:43	77	2	100	NaN	0	0	0	0	0	12/02/2021	0	0	0	1	1	1	0	0	2
SS04JD	0	0	5	00:00	2	NaN		NaN	NaN	NaN	NaN	NaN	14:37:52	77	2	100	NaN	0	0	0	0	0	12/02/2021	0	0	0	1	1	1	0	0	2
SS04JD	0	0	5	00:00	2	NaN		NaN	NaN	NaN	NaN	NaN	14:38:00	78	2	100	NaN	0	3	0	3.63760780689972	0	12/02/2021	0	0	0	1	1	1	0	0	2
SS04JD	0	1	5	00:00	2	690.385487528345	cormage	2	2	0.0856794964638539	1	25	14:38:08	78	2	202	Zygo	0	0	0	0	0	12/02/2021	0	0	0	1	1	1	0	0	2
SS04JD	0	1	5	00:00	2	690.204081632653	carrière	1	3	14.040033263329	2	26	14:38:18	78	2	201	Corr	0	0	0	0	0	12/02/2021	0	0	0	1	1	1	0	0	2
SS04JD	0	1	5	00:00	2	690.430839002268	giroustée	2	3	1.16713805368636	3	27	14:38:29	79	2	202	Zygo	0	0	0	0	0	12/02/2021	0	0	0	1	1	1	0	0	2
SS04JD	0	1	5	00:00	2	690.204081632653	inondard	2	3	0.616633783443831	4	28	14:38:40	79	2	202	Zygo	2	1	0	8.4207094254034	0	12/02/2021	0	0	0	1	1	1	0	0	2
SS04JD	0	1	5	00:00	2	690.839002267574	transport	1	1	0.0132947860402055	5	29	14:38:51	79	2	201	Corr	0	0	0	0	0	12/02/2021	0	0	0	1	1	1	0	0	2
SS04JD	0	1	5	00:00	2	690.249433106576	humanité	1	1	0.0819501208025031	6	30	14:39:01	80	2	201	Corr	0	0	0	0	0	12/02/2021	0	0	0	1	1	1	0	0	2
SS04JD	0	0	6	00:00	2	NaN		NaN	NaN	NaN	NaN	NaN	14:39:10	80	2	100	NaN	0	0	0	0	0	12/02/2021	0	0	0	1	1	1	0	0	2
SS04JD	0	0	6	00:00	2	NaN		NaN	NaN	NaN	NaN	NaN	14:39:20	80	2	100	NaN	0	0	0	0	0	12/02/2021	0	0	0	1	1	1	0	0	2
SS04JD	0	0	6	00:00	2	NaN		NaN	NaN	NaN	NaN	NaN	14:39:29	81	2	100	NaN	0	3	0	1.60254256272401	0	12/02/2021	0	0	0	1	1	1	0	0	2
SS04JD	0	0	6	00:00	2	NaN		NaN	NaN	NaN	NaN	NaN	14:39:39	81	2	100	NaN	0	0	0	0	0	12/02/2021	0	0	0	1	1	1	0	0	2
SS04JD	0	0	6	00:00	2	NaN		NaN	NaN	NaN	NaN	NaN	14:39:48	81	2	100	NaN	0	0	0	0	0	12/02/2021	0	0	0	1	1	1	0	0	2
SS04JD	0	0	6	00:00	2	NaN		NaN	NaN	NaN	NaN	NaN	14:39:58	82	2	100	NaN	0	0	0	0	0	12/02/2021	0	0	0	1	1	1	0	0	2
SS04JD	0	1	6	00:00	2	688.390022675737	amoureuse	1	1	0.250119080301374	1	31	14:40:07	82	2	201	Corr	0	0	0	0	0	12/02/2021	0	0	0	1	1	1	0	0	2
SS04JD	0	1	6	00:00	2	690.839002267574	contiqués	2	2	0.2184098608559	2	32	14:40:18	82	2	202	Zygo	0	0	0	0	0	12/02/2021	0	0	0	1	1	1	0	0	2
SS04JD	0	1	6	00:00	2	690.022675736961	procérées	2	3	2.28814036265248	3	33	14:40:27	83	2	202	Zygo	0	0	0	0	0	12/02/2021	0	0	0	1	1	1	0	0	2
SS04JD	0	1	6	00:00	2	690.748299319728	déroguias	2	4	2.69629521720344	4	34	14:40:38	83	2	202	Zygo	0	0	0	0	0	12/02/2021	0	0	0	1	1	1	0	0	2
SS04JD	0	1	6	00:00	2	689.886621315193	phénomène	1	4	6.45749646134209	5	35	14:40:48	83	2	201	Corr	0	0	0	0	0	12/02/2021	0	0	0	1	1	1	0	0	2
SS04JD	0	1	6	00:00	2	690.294784580499	observe	1	3	4.42539944301825	6	36	14:40:58	84	2	201	Corr	0	0	0	0	0	12/02/2021	0	0	0	1	1	1	0	0	2
SS04JD	0	0	7	00:00	2	NaN		NaN	NaN	NaN	NaN	NaN	14:41:08	84	2	100	NaN	3	0	0	3.39979383680566	0	12/02/2021	0	0	0	1	1	1	0	0	2
SS04JD	0	0	7	00:00	2	NaN		NaN	NaN	NaN	NaN	NaN	14:41:18	84	2	100	NaN	0	0	0	0	0	12/02/2021	0	0	0	1	1	1	0	0	2
SS04JD	0	0	7	00:00	2	NaN		NaN	NaN	NaN	NaN	NaN	14:41:29	85	2	100	NaN	0	0	0	0	0	12/02/2021	0	0	0	1	1	1	0	0	2
SS04JD	0	0	7	00:00	2	NaN		NaN	NaN	NaN	NaN	NaN	14:41:39	85	2	100	NaN	0	0	0	0	0	12/02/2021	0	0	0	1	1	1	0	0	2
SS04JD	0	0	7	00:00	2	NaN		NaN	NaN	NaN	NaN	NaN	14:41:50	85	2	100	NaN	0	0	0	0	0	12/02/2021	0	0	0	1	1	1	0	0	2
SS04JD	0	0	7	00:00	2	NaN		NaN	NaN	NaN	NaN	NaN	14:42:00	86	2	100	NaN	0	0	0	0	0	12/02/2021	0	0	0	1	1	1	0	0	2
SS04JD	0	1	7	00:00	2	690.47619047619	obstaches	2	2	0.513439147965983	1	37	14:42:11	86	2	202	Zygo	0	0	0	0	0	12/02/2021	0	0	0	1	1	1	0	0	2
[truncated: 11,201 more rows]
