# Supplementary material for: Behavioral and brain responses to verbal stimuli reveal transient periods of cognitive integration of the external world during sleep
Source: Nat Neurosci. 2023 Oct 12;26(11):1981–93. doi: 10.1038/s41593-023-01449-7 (PMC10620087; doi:10.1038/s41593-023-01449-7)
Supplement: Supplementary file 3 — Raw behavioral data for both HP and narcoleptic participants (NP). Each row corresponds to a trial, each column gives information about the corresponding trial (for example, participant ID, sleep stage, response, etc.). [file 41593_2023_1449_MOESM3_ESM.zip › Source_data_Fig3-4-E5/Fig3-4-E5_NP.csv]

Subject	Presentation	MiniBloc	NapTime	Nap_ID	Stim_duration	Stim	Stim_type	OldNew_Resp	OldNewRT	Triggers_Order_Stim_Period	Triggers_Order_Nap	Time_sec	Epoch	Epoch_sleep_stage	Trigger	Expected_Muscle	Nb_Corr	Nb_Zygo	Is_congruent	RT	Micro_Arousal	Date	Age	DRFperWeek	LDRFperWeek	LucidDream	Integration_recall	Task_execution_recall	Task_contraction_recall	Lucidity_signal	Trial_sleep_stage
NL01SS	0	1	10:58	1	NaN		NaN	NaN	NaN	NaN	NaN	10:58:38	3	1	NaN	NaN	0	0	0	0	1	09/05/2019	20	3	0.01	0	0	0	0	0	0
NL01SS	0	1	10:58	1	NaN		NaN	NaN	NaN	NaN	NaN	10:58:48	4	1	NaN	NaN	0	0	0	0	0	09/05/2019	20	3	0.01	0	0	0	0	0	1
NL01SS	0	1	10:58	1	NaN		NaN	NaN	NaN	NaN	NaN	10:58:58	4	1	NaN	NaN	0	0	0	0	1	09/05/2019	20	3	0.01	0	0	0	0	0	0
NL01SS	0	1	10:58	1	NaN		NaN	NaN	NaN	NaN	NaN	10:59:08	4	1	NaN	NaN	0	0	0	0	0	09/05/2019	20	3	0.01	0	0	0	0	0	1
NL01SS	0	1	10:58	1	NaN		NaN	NaN	NaN	NaN	NaN	10:59:18	5	1	NaN	NaN	0	0	0	0	0	09/05/2019	20	3	0.01	0	0	0	0	0	1
NL01SS	0	1	10:58	1	NaN		NaN	NaN	NaN	NaN	NaN	10:59:28	5	1	NaN	NaN	0	0	0	0	0	09/05/2019	20	3	0.01	0	0	0	0	0	1
NL01SS	1	1	10:58	1	690.92970521542	reptière	2	4	20.5233534706895	1	1	10:59:38	5	1	202	Corr	0	3	0	3.41224457115254	1	09/05/2019	20	3	0.01	0	0	0	0	0	0
NL01SS	1	1	10:58	1	691.473922902494	sensation	1	0	0	2	2	10:59:41	6	5	201	Zygo	0	3	1	0.699974798387103	1	09/05/2019	20	3	0.01	0	0	0	0	0	0
NL01SS	1	1	10:58	1	690.385487528345	enconises	2	0	0	3	3	10:59:50	6	5	202	Corr	6	0	1	1.41040826612902	0	09/05/2019	20	3	0.01	0	0	0	0	0	5
NL01SS	1	1	10:58	1	690.022675736961	vanité	1	0	0	4	4	10:59:59	6	5	201	Zygo	0	3	1	1.5730964906754	0	09/05/2019	20	3	0.01	0	0	0	0	0	5
NL01SS	1	1	10:58	1	690.068027210884	appareil	1	0	0	5	5	11:00:10	7	5	201	Zygo	0	3	1	1.299315093666	0	09/05/2019	20	3	0.01	0	0	0	0	0	5
NL01SS	1	1	10:58	1	690.748299319728	attergier	2	0	0	6	6	11:00:21	7	5	202	Corr	3	0	1	1.57434607064852	0	09/05/2019	20	3	0.01	0	0	0	0	0	5
NL01SS	0	2	10:58	1	NaN		NaN	NaN	NaN	NaN	NaN	11:00:38	7	5	NaN	NaN	0	0	0	0	0	09/05/2019	20	3	0.01	0	0	0	0	0	5
NL01SS	0	2	10:58	1	NaN		NaN	NaN	NaN	NaN	NaN	11:00:48	8	5	NaN	NaN	0	0	0	0	0	09/05/2019	20	3	0.01	0	0	0	0	0	5
NL01SS	0	2	10:58	1	NaN		NaN	NaN	NaN	NaN	NaN	11:00:58	8	5	NaN	NaN	0	0	0	0	0	09/05/2019	20	3	0.01	0	0	0	0	0	5
NL01SS	0	2	10:58	1	NaN		NaN	NaN	NaN	NaN	NaN	11:01:08	8	5	NaN	NaN	0	0	0	0	0	09/05/2019	20	3	0.01	0	0	0	0	0	5
NL01SS	0	2	10:58	1	NaN		NaN	NaN	NaN	NaN	NaN	11:01:18	9	5	NaN	NaN	0	0	0	0	0	09/05/2019	20	3	0.01	0	0	0	0	0	5
NL01SS	0	2	10:58	1	NaN		NaN	NaN	NaN	NaN	NaN	11:01:28	9	5	NaN	NaN	0	0	0	0	0	09/05/2019	20	3	0.01	0	0	0	0	0	5
NL01SS	1	2	10:58	1	688.616780045351	défendu	1	0	0	1	7	11:01:38	9	5	201	Zygo	3	0	0	2.51720403855848	0	09/05/2019	20	3	0.01	0	0	0	0	0	5
NL01SS	1	2	10:58	1	690.340136054422	aplamines	2	0	0	2	8	11:01:48	10	5	202	Corr	3	0	1	1.77658376386091	0	09/05/2019	20	3	0.01	0	0	0	0	0	5
NL01SS	1	2	10:58	1	690.249433106576	univers	1	0	0	3	9	11:01:58	10	5	201	Zygo	3	3	0	4.03935783140122	0	09/05/2019	20	3	0.01	0	0	0	0	0	5
NL01SS	1	2	10:58	1	690.657596371882	militaire	1	0	0	4	10	11:02:09	10	5	201	Zygo	0	2	1	2.443360687584	0	09/05/2019	20	3	0.01	0	0	0	0	0	5
NL01SS	1	2	10:58	1	690.15873015873	vessard	2	0	0	5	11	11:02:20	11	5	202	Corr	0	0	0	0	0	09/05/2019	20	3	0.01	0	0	0	0	0	5
NL01SS	1	2	10:58	1	690.521541950113	sourassai	2	0	0	6	12	11:02:30	11	5	202	Corr	2	0	1	2.34387994581652	0	09/05/2019	20	3	0.01	0	0	0	0	0	5
NL01SS	0	3	10:58	1	NaN		NaN	NaN	NaN	NaN	NaN	11:02:38	11	5	NaN	NaN	0	0	0	0	0	09/05/2019	20	3	0.01	0	0	0	0	0	5
NL01SS	0	3	10:58	1	NaN		NaN	NaN	NaN	NaN	NaN	11:02:48	12	5	NaN	NaN	0	0	0	0	0	09/05/2019	20	3	0.01	0	0	0	0	0	5
NL01SS	0	3	10:58	1	NaN		NaN	NaN	NaN	NaN	NaN	11:02:58	12	5	NaN	NaN	0	0	0	0	0	09/05/2019	20	3	0.01	0	0	0	0	0	5
NL01SS	0	3	10:58	1	NaN		NaN	NaN	NaN	NaN	NaN	11:03:08	12	5	NaN	NaN	0	0	0	0	0	09/05/2019	20	3	0.01	0	0	0	0	0	5
NL01SS	0	3	10:58	1	NaN		NaN	NaN	NaN	NaN	NaN	11:03:18	13	5	NaN	NaN	0	0	0	0	0	09/05/2019	20	3	0.01	0	0	0	0	0	5
NL01SS	0	3	10:58	1	NaN		NaN	NaN	NaN	NaN	NaN	11:03:28	13	5	NaN	NaN	0	0	0	0	0	09/05/2019	20	3	0.01	0	0	0	0	0	5
NL01SS	1	3	10:58	1	690.521541950113	marçonnes	2	0	0	1	13	11:03:38	13	5	202	Corr	0	0	0	0	0	09/05/2019	20	3	0.01	0	0	0	0	0	5
NL01SS	1	3	10:58	1	690.249433106576	opériment	2	0	0	2	14	11:03:49	14	5	202	Corr	0	0	0	0	0	09/05/2019	20	3	0.01	0	0	0	0	0	5
NL01SS	1	3	10:58	1	693.560090702948	surface	1	0	0	3	15	11:03:59	14	5	201	Zygo	0	3	1	1.97911547589047	0	09/05/2019	20	3	0.01	0	0	0	0	0	5
NL01SS	1	3	10:58	1	690.15873015873	arritudi	2	0	0	4	16	11:04:10	15	5	202	Corr	3	0	1	4.49292648479502	0	09/05/2019	20	3	0.01	0	0	0	0	0	5
NL01SS	1	3	10:58	1	690.92970521542	suivante	1	0	0	5	17	11:04:20	15	5	201	Zygo	0	2	1	2.26688376806118	0	09/05/2019	20	3	0.01	0	0	0	0	0	5
NL01SS	1	3	10:58	1	688.571428571429	cuisine	1	0	0	6	18	11:04:30	15	5	201	Zygo	0	0	0	0	0	09/05/2019	20	3	0.01	0	0	0	0	0	5
NL01SS	0	4	10:58	1	NaN		NaN	NaN	NaN	NaN	NaN	11:04:38	15	5	NaN	NaN	0	0	0	0	0	09/05/2019	20	3	0.01	0	0	0	0	0	5
NL01SS	0	4	10:58	1	NaN		NaN	NaN	NaN	NaN	NaN	11:04:48	16	5	NaN	NaN	0	0	0	0	0	09/05/2019	20	3	0.01	0	0	0	0	0	5
NL01SS	0	4	10:58	1	NaN		NaN	NaN	NaN	NaN	NaN	11:04:58	16	5	NaN	NaN	0	0	0	0	0	09/05/2019	20	3	0.01	0	0	0	0	0	5
NL01SS	0	4	10:58	1	NaN		NaN	NaN	NaN	NaN	NaN	11:05:08	16	5	NaN	NaN	2	0	0	481.377232705393	0	09/05/2019	20	3	0.01	0	0	0	0	0	5
NL01SS	0	4	10:58	1	NaN		NaN	NaN	NaN	NaN	NaN	11:05:18	17	5	NaN	NaN	0	0	0	0	0	09/05/2019	20	3	0.01	0	0	0	0	0	5
NL01SS	0	4	10:58	1	NaN		NaN	NaN	NaN	NaN	NaN	11:05:28	17	5	NaN	NaN	0	0	0	0	0	09/05/2019	20	3	0.01	0	0	0	0	0	5
NL01SS	1	4	10:58	1	690.657596371882	déclaudi	2	0	0	1	19	11:05:38	17	5	202	Corr	0	0	0	0	0	09/05/2019	20	3	0.01	0	0	0	0	0	5
NL01SS	1	4	10:58	1	691.111111111111	amenvelle	2	0	0	2	20	11:05:49	18	5	202	Corr	0	0	0	0	0	09/05/2019	20	3	0.01	0	0	0	0	0	5
NL01SS	1	4	10:58	1	690.15873015873	attrubine	2	0	0	3	21	11:06:00	18	5	202	Corr	0	0	0	0	0	09/05/2019	20	3	0.01	0	0	0	0	0	5
NL01SS	1	4	10:58	1	690.92970521542	évolution	1	0	0	4	22	11:06:11	19	5	201	Zygo	0	0	0	0	0	09/05/2019	20	3	0.01	0	0	0	0	0	5
NL01SS	1	4	10:58	1	690.566893424036	visible	1	0	0	5	23	11:06:20	19	5	201	Zygo	0	6	1	1.54545609669015	0	09/05/2019	20	3	0.01	0	0	0	0	0	5
NL01SS	1	4	10:58	1	690.748299319728	intention	1	0	0	6	24	11:06:31	19	5	201	Zygo	0	3	1	1.44623262138782	0	09/05/2019	20	3	0.01	0	0	0	0	0	5
NL01SS	0	5	10:58	1	NaN		NaN	NaN	NaN	NaN	NaN	11:06:38	19	5	NaN	NaN	0	3	0	570.024318243868	0	09/05/2019	20	3	0.01	0	0	0	0	0	5
NL01SS	0	5	10:58	1	NaN		NaN	NaN	NaN	NaN	NaN	11:06:48	20	5	NaN	NaN	0	0	0	0	0	09/05/2019	20	3	0.01	0	0	0	0	0	5
NL01SS	0	5	10:58	1	NaN		NaN	NaN	NaN	NaN	NaN	11:06:58	20	5	NaN	NaN	0	0	0	0	0	09/05/2019	20	3	0.01	0	0	0	0	0	5
NL01SS	0	5	10:58	1	NaN		NaN	NaN	NaN	NaN	NaN	11:07:08	20	5	NaN	NaN	0	0	0	0	0	09/05/2019	20	3	0.01	0	0	0	0	0	5
NL01SS	0	5	10:58	1	NaN		NaN	NaN	NaN	NaN	NaN	11:07:18	21	5	NaN	NaN	0	0	0	0	0	09/05/2019	20	3	0.01	0	0	0	0	0	5
NL01SS	0	5	10:58	1	NaN		NaN	NaN	NaN	NaN	NaN	11:07:28	21	5	NaN	NaN	0	0	0	0	0	09/05/2019	20	3	0.01	0	0	0	0	0	5
NL01SS	1	5	10:58	1	689.614512471655	valaxe	2	0	0	1	25	11:07:38	21	5	202	Corr	0	0	0	0	0	09/05/2019	20	3	0.01	0	0	0	0	0	5
NL01SS	1	5	10:58	1	690.15873015873	velotive	2	0	0	2	26	11:07:49	22	5	202	Corr	0	0	0	0	0	09/05/2019	20	3	0.01	0	0	0	0	0	5
NL01SS	1	5	10:58	1	690.340136054422	masperait	2	0	0	3	27	11:07:59	22	5	202	Corr	3	0	1	1.79981912592405	0	09/05/2019	20	3	0.01	0	0	0	0	0	5
NL01SS	1	5	10:58	1	690.15873015873	lumière	1	0	0	4	28	11:08:10	23	5	201	Zygo	1	0	0	3.88391375798051	0	09/05/2019	20	3	0.01	0	0	0	0	0	5
NL01SS	1	5	10:58	1	690.294784580499	examiner	1	0	0	5	29	11:08:20	23	5	201	Zygo	0	0	0	0	0	09/05/2019	20	3	0.01	0	0	0	0	0	5
NL01SS	1	5	10:58	1	689.977324263039	ambassade	1	0	0	6	30	11:08:31	23	5	201	Zygo	0	3	1	1.46863055485551	0	09/05/2019	20	3	0.01	0	0	0	0	0	5
NL01SS	0	6	10:58	1	NaN		NaN	NaN	NaN	NaN	NaN	11:08:38	23	5	NaN	NaN	0	0	0	0	0	09/05/2019	20	3	0.01	0	0	0	0	0	5
NL01SS	0	6	10:58	1	NaN		NaN	NaN	NaN	NaN	NaN	11:08:48	24	5	NaN	NaN	0	0	0	0	0	09/05/2019	20	3	0.01	0	0	0	0	0	5
NL01SS	0	6	10:58	1	NaN		NaN	NaN	NaN	NaN	NaN	11:08:58	24	5	NaN	NaN	0	0	0	0	0	09/05/2019	20	3	0.01	0	0	0	0	0	5
NL01SS	0	6	10:58	1	NaN		NaN	NaN	NaN	NaN	NaN	11:09:08	24	5	NaN	NaN	0	0	0	0	0	09/05/2019	20	3	0.01	0	0	0	0	0	5
NL01SS	0	6	10:58	1	NaN		NaN	NaN	NaN	NaN	NaN	11:09:18	25	5	NaN	NaN	0	0	0	0	0	09/05/2019	20	3	0.01	0	0	0	0	0	5
NL01SS	0	6	10:58	1	NaN		NaN	NaN	NaN	NaN	NaN	11:09:28	25	5	NaN	NaN	0	0	0	0	0	09/05/2019	20	3	0.01	0	0	0	0	0	5
NL01SS	1	6	10:58	1	690.702947845805	promenade	1	0	0	1	31	11:09:38	25	5	201	Zygo	2	0	0	5.54718870757733	0	09/05/2019	20	3	0.01	0	0	0	0	0	5
NL01SS	1	6	10:58	1	690.748299319728	technique	1	0	0	2	32	11:09:49	26	5	201	Zygo	0	3	1	1.36769153225805	0	09/05/2019	20	3	0.01	0	0	0	0	0	5
NL01SS	1	6	10:58	1	690.793650793651	poitrine	1	0	0	3	33	11:09:58	26	5	201	Zygo	0	0	0	0	0	09/05/2019	20	3	0.01	0	0	0	0	0	5
NL01SS	1	6	10:58	1	690.839002267574	managique	2	0	0	4	34	11:10:08	26	5	202	Corr	0	3	0	2.20614919354841	0	09/05/2019	20	3	0.01	0	0	0	0	0	5
NL01SS	1	6	10:58	1	690.92970521542	ensevides	2	0	0	5	35	11:10:17	27	5	202	Corr	0	0	0	0	0	09/05/2019	20	3	0.01	0	0	0	0	0	5
NL01SS	1	6	10:58	1	690.113378684807	éclaiste	2	0	0	6	36	11:10:26	27	5	202	Corr	0	0	0	0	0	09/05/2019	20	3	0.01	0	0	0	0	0	5
NL01SS	0	7	10:58	1	NaN		NaN	NaN	NaN	NaN	NaN	11:10:38	27	5	NaN	NaN	0	0	0	0	0	09/05/2019	20	3	0.01	0	0	0	0	0	5
NL01SS	0	7	10:58	1	NaN		NaN	NaN	NaN	NaN	NaN	11:10:48	28	5	NaN	NaN	0	0	0	0	0	09/05/2019	20	3	0.01	0	0	0	0	0	5
NL01SS	0	7	10:58	1	NaN		NaN	NaN	NaN	NaN	NaN	11:10:58	28	5	NaN	NaN	0	0	0	0	0	09/05/2019	20	3	0.01	0	0	0	0	0	5
NL01SS	0	7	10:58	1	NaN		NaN	NaN	NaN	NaN	NaN	11:11:08	28	5	NaN	NaN	0	0	0	0	0	09/05/2019	20	3	0.01	0	0	0	0	0	5
NL01SS	0	7	10:58	1	NaN		NaN	NaN	NaN	NaN	NaN	11:11:18	29	5	NaN	NaN	0	0	0	0	0	09/05/2019	20	3	0.01	0	0	0	0	0	5
NL01SS	0	7	10:58	1	NaN		NaN	NaN	NaN	NaN	NaN	11:11:28	29	5	NaN	NaN	0	0	0	0	0	09/05/2019	20	3	0.01	0	0	0	0	0	5
NL01SS	1	7	10:58	1	688.662131519274	actrice	1	0	0	1	37	11:11:38	29	5	201	Zygo	0	0	0	0	0	09/05/2019	20	3	0.01	0	0	0	0	0	5
NL01SS	1	7	10:58	1	690.430839002268	facite	2	0	0	2	38	11:11:49	30	5	202	Corr	0	0	0	0	0	09/05/2019	20	3	0.01	0	0	0	0	0	5
NL01SS	1	7	10:58	1	690.612244897959	sensible	1	0	0	3	39	11:11:59	30	5	201	Zygo	0	0	0	0	0	09/05/2019	20	3	0.01	0	0	0	0	0	5
NL01SS	1	7	10:58	1	688.571428571429	décision	1	0	0	4	40	11:12:10	31	5	201	Zygo	3	0	0	2.60975302419354	0	09/05/2019	20	3	0.01	0	0	0	0	0	5
NL01SS	1	7	10:58	1	690.702947845805	incraîne	2	0	0	5	41	11:12:19	31	5	202	Corr	0	2	0	9.81963389406917	0	09/05/2019	20	3	0.01	0	0	0	0	0	5
NL01SS	1	7	10:58	1	690.612244897959	cavergie	2	0	0	6	42	11:12:29	31	5	202	Corr	3	0	1	1.02041330645159	0	09/05/2019	20	3	0.01	0	0	0	0	0	5
NL01SS	0	8	10:58	1	NaN		NaN	NaN	NaN	NaN	NaN	11:12:38	31	5	NaN	NaN	0	0	0	0	0	09/05/2019	20	3	0.01	0	0	0	0	0	5
NL01SS	0	8	10:58	1	NaN		NaN	NaN	NaN	NaN	NaN	11:12:48	32	5	NaN	NaN	0	0	0	0	0	09/05/2019	20	3	0.01	0	0	0	0	0	5
NL01SS	0	8	10:58	1	NaN		NaN	NaN	NaN	NaN	NaN	11:12:58	32	5	NaN	NaN	0	0	0	0	0	09/05/2019	20	3	0.01	0	0	0	0	0	5
NL01SS	0	8	10:58	1	NaN		NaN	NaN	NaN	NaN	NaN	11:13:08	32	5	NaN	NaN	0	0	0	0	0	09/05/2019	20	3	0.01	0	0	0	0	0	5
NL01SS	0	8	10:58	1	NaN		NaN	NaN	NaN	NaN	NaN	11:13:18	33	5	NaN	NaN	0	0	0	0	0	09/05/2019	20	3	0.01	0	0	0	0	0	5
NL01SS	0	8	10:58	1	NaN		NaN	NaN	NaN	NaN	NaN	11:13:28	33	5	NaN	NaN	0	0	0	0	0	09/05/2019	20	3	0.01	0	0	0	0	0	5
NL01SS	1	8	10:58	1	691.292517006803	narlette	2	0	0	1	43	11:13:38	33	5	202	Corr	0	0	0	0	0	09/05/2019	20	3	0.01	0	0	0	0	0	5
NL01SS	1	8	10:58	1	690.884353741497	optiliter	2	0	0	2	44	11:13:49	34	5	202	Corr	0	0	0	0	0	09/05/2019	20	3	0.01	0	0	0	0	0	5
NL01SS	1	8	10:58	1	689.886621315193	phénomène	1	0	0	3	45	11:14:00	34	5	201	Zygo	0	0	0	0	0	09/05/2019	20	3	0.01	0	0	0	0	0	5
NL01SS	1	8	10:58	1	690.657596371882	occasion	1	0	0	4	46	11:14:09	34	5	201	Zygo	0	0	0	0	0	09/05/2019	20	3	0.01	0	0	0	0	0	5
NL01SS	1	8	10:58	1	690.022675736961	déclara	1	0	0	5	47	11:14:19	35	2	201	Zygo	0	0	0	0	0	09/05/2019	20	3	0.01	0	0	0	0	0	2
NL01SS	1	8	10:58	1	690.340136054422	allonité	2	0	0	6	48	11:14:29	35	2	202	Corr	0	0	0	0	0	09/05/2019	20	3	0.01	0	0	0	0	0	2
NL01SS	0	9	10:58	1	NaN		NaN	NaN	NaN	NaN	NaN	11:14:38	35	2	NaN	NaN	0	0	0	0	0	09/05/2019	20	3	0.01	0	0	0	0	0	2
NL01SS	0	9	10:58	1	NaN		NaN	NaN	NaN	NaN	NaN	11:14:48	36	2	NaN	NaN	0	0	0	0	0	09/05/2019	20	3	0.01	0	0	0	0	0	2
NL01SS	0	9	10:58	1	NaN		NaN	NaN	NaN	NaN	NaN	11:14:58	36	2	NaN	NaN	0	0	0	0	0	09/05/2019	20	3	0.01	0	0	0	0	0	2
NL01SS	0	9	10:58	1	NaN		NaN	NaN	NaN	NaN	NaN	11:15:08	36	2	NaN	NaN	0	0	0	0	1	09/05/2019	20	3	0.01	0	0	0	0	0	0
NL01SS	0	9	10:58	1	NaN		NaN	NaN	NaN	NaN	NaN	11:15:18	37	2	NaN	NaN	0	0	0	0	1	09/05/2019	20	3	0.01	0	0	0	0	0	0
NL01SS	0	9	10:58	1	NaN		NaN	NaN	NaN	NaN	NaN	11:15:28	37	2	NaN	NaN	0	0	0	0	0	09/05/2019	20	3	0.01	0	0	0	0	0	2
NL01SS	1	9	10:58	1	690.702947845805	réplique	1	0	0	1	49	11:15:38	37	2	201	Zygo	1	3	1	9.21213588919682	0	09/05/2019	20	3	0.01	0	0	0	0	0	2
NL01SS	1	9	10:58	1	690.521541950113	gérivoyés	2	0	0	2	50	11:15:49	38	2	202	Corr	1	0	1	3.77967883694555	0	09/05/2019	20	3	0.01	0	0	0	0	0	2
NL01SS	1	9	10:58	1	690.47619047619	sinaudre	2	0	0	3	51	11:15:59	38	2	202	Corr	0	0	0	0	0	09/05/2019	20	3	0.01	0	0	0	0	0	2
NL01SS	1	9	10:58	1	690.566893424036	dispone	2	0	0	4	52	11:16:09	38	2	202	Corr	0	0	0	0	0	09/05/2019	20	3	0.01	0	0	0	0	0	2
NL01SS	1	9	10:58	1	690.47619047619	ridicule	1	0	0	5	53	11:16:20	39	2	201	Zygo	0	0	0	0	0	09/05/2019	20	3	0.01	0	0	0	0	0	2
NL01SS	1	9	10:58	1	690.612244897959	pouvoir	1	0	0	6	54	11:16:30	39	2	201	Zygo	0	0	0	0	0	09/05/2019	20	3	0.01	0	0	0	0	0	2
NL01SS	0	10	10:58	1	NaN		NaN	NaN	NaN	NaN	NaN	11:16:38	39	2	NaN	NaN	0	0	0	0	0	09/05/2019	20	3	0.01	0	0	0	0	0	2
NL01SS	0	10	10:58	1	NaN		NaN	NaN	NaN	NaN	NaN	11:16:48	40	2	NaN	NaN	0	0	0	0	0	09/05/2019	20	3	0.01	0	0	0	0	0	2
NL01SS	0	10	10:58	1	NaN		NaN	NaN	NaN	NaN	NaN	11:16:58	40	2	NaN	NaN	0	0	0	0	0	09/05/2019	20	3	0.01	0	0	0	0	0	2
NL01SS	0	10	10:58	1	NaN		NaN	NaN	NaN	NaN	NaN	11:17:08	40	2	NaN	NaN	0	0	0	0	0	09/05/2019	20	3	0.01	0	0	0	0	0	2
NL01SS	0	10	10:58	1	NaN		NaN	NaN	NaN	NaN	NaN	11:17:18	41	2	NaN	NaN	0	0	0	0	0	09/05/2019	20	3	0.01	0	0	0	0	0	2
NL01SS	0	10	10:58	1	NaN		NaN	NaN	NaN	NaN	NaN	11:17:28	41	2	NaN	NaN	0	0	0	0	0	09/05/2019	20	3	0.01	0	0	0	0	0	2
NL01SS	1	10	10:58	1	690.793650793651	azimaté	2	0	0	1	55	11:17:38	41	2	202	Corr	0	0	0	0	0	09/05/2019	20	3	0.01	0	0	0	0	0	2
NL01SS	1	10	10:58	1	690.294784580499	dornivant	2	0	0	2	56	11:17:48	42	2	202	Corr	0	0	0	0	0	09/05/2019	20	3	0.01	0	0	0	0	0	2
NL01SS	1	10	10:58	1	690.068027210884	pantalon	1	0	0	3	57	11:17:58	42	2	201	Zygo	0	0	0	0	0	09/05/2019	20	3	0.01	0	0	0	0	0	2
NL01SS	1	10	10:58	1	688.526077097506	choisir	1	0	0	4	58	11:18:09	42	2	201	Zygo	0	0	0	0	0	09/05/2019	20	3	0.01	0	0	0	0	0	2
NL01SS	1	10	10:58	1	690.748299319728	portable	1	0	0	5	59	11:18:19	43	2	201	Zygo	0	0	0	0	0	09/05/2019	20	3	0.01	0	0	0	0	0	2
NL01SS	1	10	10:58	1	690.793650793651	assemare	2	0	0	6	60	11:18:29	43	2	202	Corr	0	0	0	0	0	09/05/2019	20	3	0.01	0	0	0	0	0	2
NL01SS	0	1	12:41	2	NaN		NaN	NaN	NaN	NaN	NaN	12:43:08	4	0	NaN	NaN	0	0	0	0	0	09/05/2019	20	3	0.01	0	0	0	0	0	0
NL01SS	0	1	12:41	2	NaN		NaN	NaN	NaN	NaN	NaN	12:43:18	5	0	NaN	NaN	0	0	0	0	0	09/05/2019	20	3	0.01	0	0	0	0	0	0
NL01SS	0	1	12:41	2	NaN		NaN	NaN	NaN	NaN	NaN	12:43:28	5	0	NaN	NaN	0	0	0	0	0	09/05/2019	20	3	0.01	0	0	0	0	0	0
NL01SS	0	1	12:41	2	NaN		NaN	NaN	NaN	NaN	NaN	12:43:38	5	0	NaN	NaN	0	0	0	0	0	09/05/2019	20	3	0.01	0	0	0	0	0	0
NL01SS	0	1	12:41	2	NaN		NaN	NaN	NaN	NaN	NaN	12:43:48	6	1	NaN	NaN	0	0	0	0	0	09/05/2019	20	3	0.01	0	0	0	0	0	1
NL01SS	0	1	12:41	2	NaN		NaN	NaN	NaN	NaN	NaN	12:43:58	6	1	NaN	NaN	0	0	0	0	0	09/05/2019	20	3	0.01	0	0	0	0	0	1
NL01SS	1	1	12:41	2	691.020408163265	goutises	2	0	0	1	1	12:44:08	6	1	202	Corr	0	3	0	2.80028378066197	0	09/05/2019	20	3	0.01	0	0	0	0	0	1
NL01SS	1	1	12:41	2	690.566893424036	rasoir	1	0	0	2	2	12:44:11	6	1	201	Zygo	0	3	1	0.0906509891632936	0	09/05/2019	20	3	0.01	0	0	0	0	0	1
NL01SS	1	1	12:41	2	690.022675736961	déporade	2	0	0	3	3	12:44:18	7	1	202	Corr	3	0	1	2.09963431409611	0	09/05/2019	20	3	0.01	0	0	0	0	0	1
NL01SS	1	1	12:41	2	690.204081632653	inondard	2	0	0	4	4	12:44:29	7	1	202	Corr	3	0	1	1.13558073966735	0	09/05/2019	20	3	0.01	0	0	0	0	0	1
NL01SS	1	1	12:41	2	690.612244897959	novembre	1	0	0	5	5	12:44:39	7	1	201	Zygo	3	0	1	2.47295683173724	1	09/05/2019	20	3	0.01	0	0	0	0	0	0
NL01SS	1	1	12:41	2	690.793650793651	poussière	1	0	0	6	6	12:44:49	8	1	201	Zygo	0	6	1	1.90898411248321	1	09/05/2019	20	3	0.01	0	0	0	0	0	0
NL01SS	0	2	12:41	2	NaN		NaN	NaN	NaN	NaN	NaN	12:45:08	8	1	NaN	NaN	0	0	0	0	0	09/05/2019	20	3	0.01	0	0	0	0	0	1
NL01SS	0	2	12:41	2	NaN		NaN	NaN	NaN	NaN	NaN	12:45:18	9	5	NaN	NaN	0	0	0	0	0	09/05/2019	20	3	0.01	0	0	0	0	0	5
NL01SS	0	2	12:41	2	NaN		NaN	NaN	NaN	NaN	NaN	12:45:28	9	5	NaN	NaN	0	0	0	0	0	09/05/2019	20	3	0.01	0	0	0	0	0	5
NL01SS	0	2	12:41	2	NaN		NaN	NaN	NaN	NaN	NaN	12:45:38	9	5	NaN	NaN	0	0	0	0	0	09/05/2019	20	3	0.01	0	0	0	0	0	5
NL01SS	0	2	12:41	2	NaN		NaN	NaN	NaN	NaN	NaN	12:45:48	10	5	NaN	NaN	0	0	0	0	0	09/05/2019	20	3	0.01	0	0	0	0	0	5
NL01SS	0	2	12:41	2	NaN		NaN	NaN	NaN	NaN	NaN	12:45:58	10	5	NaN	NaN	3	0	0	283.870016118532	0	09/05/2019	20	3	0.01	0	0	0	0	0	5
NL01SS	1	2	12:41	2	688.571428571429	création	1	0	0	1	7	12:46:08	10	5	201	Zygo	0	3	1	11.3163393082157	0	09/05/2019	20	3	0.01	0	0	0	0	0	5
NL01SS	1	2	12:41	2	690.15873015873	suspendu	1	0	0	2	8	12:46:18	11	5	201	Zygo	0	3	1	1.38257492229502	0	09/05/2019	20	3	0.01	0	0	0	0	0	5
NL01SS	1	2	12:41	2	690.022675736961	salex	2	0	0	3	9	12:46:28	11	5	202	Corr	3	2	1	7.05777601016467	0	09/05/2019	20	3	0.01	0	0	0	0	0	5
NL01SS	1	2	12:41	2	691.201814058957	patience	1	0	0	4	10	12:46:39	11	5	201	Zygo	0	3	1	1.11787923177081	0	09/05/2019	20	3	0.01	0	0	0	0	0	5
NL01SS	1	2	12:41	2	690.748299319728	textine	2	0	0	5	11	12:46:49	12	5	202	Corr	3	0	1	2.2626651230679	0	09/05/2019	20	3	0.01	0	0	0	0	0	5
NL01SS	1	2	12:41	2	690.068027210884	vapiécha	2	0	0	6	12	12:47:00	12	5	202	Corr	0	0	0	0	0	09/05/2019	20	3	0.01	0	0	0	0	0	5
NL01SS	0	3	12:41	2	NaN		NaN	NaN	NaN	NaN	NaN	12:47:08	12	5	NaN	NaN	0	0	0	0	0	09/05/2019	20	3	0.01	0	0	0	0	0	5
NL01SS	0	3	12:41	2	NaN		NaN	NaN	NaN	NaN	NaN	12:47:18	13	5	NaN	NaN	0	0	0	0	0	09/05/2019	20	3	0.01	0	0	0	0	0	5
NL01SS	0	3	12:41	2	NaN		NaN	NaN	NaN	NaN	NaN	12:47:28	13	5	NaN	NaN	0	0	0	0	0	09/05/2019	20	3	0.01	0	0	0	0	0	5
NL01SS	0	3	12:41	2	NaN		NaN	NaN	NaN	NaN	NaN	12:47:38	13	5	NaN	NaN	0	0	0	0	0	09/05/2019	20	3	0.01	0	0	0	0	0	5
NL01SS	0	3	12:41	2	NaN		NaN	NaN	NaN	NaN	NaN	12:47:48	14	5	NaN	NaN	0	0	0	0	0	09/05/2019	20	3	0.01	0	0	0	0	0	5
NL01SS	0	3	12:41	2	NaN		NaN	NaN	NaN	NaN	NaN	12:47:58	14	5	NaN	NaN	0	0	0	0	0	09/05/2019	20	3	0.01	0	0	0	0	0	5
NL01SS	1	3	12:41	2	691.292517006803	cultison	2	0	0	1	13	12:48:08	14	5	202	Corr	0	0	0	0	0	09/05/2019	20	3	0.01	0	0	0	0	0	5
NL01SS	1	3	12:41	2	690.748299319728	percoupez	2	0	0	2	14	12:48:18	15	5	202	Corr	0	0	0	0	0	09/05/2019	20	3	0.01	0	0	0	0	0	5
NL01SS	1	3	12:41	2	690.612244897959	directeur	1	0	0	3	15	12:48:28	15	5	201	Zygo	0	0	0	0	0	09/05/2019	20	3	0.01	0	0	0	0	0	5
NL01SS	1	3	12:41	2	690.92970521542	serviette	1	0	0	4	16	12:48:38	15	5	201	Zygo	0	0	0	0	0	09/05/2019	20	3	0.01	0	0	0	0	0	5
NL01SS	1	3	12:41	2	690.884353741497	cruandis	2	0	0	5	17	12:48:48	16	5	202	Corr	0	0	0	0	0	09/05/2019	20	3	0.01	0	0	0	0	0	5
NL01SS	1	3	12:41	2	690.249433106576	domicile	1	0	0	6	18	12:48:58	16	5	201	Zygo	0	0	0	0	0	09/05/2019	20	3	0.01	0	0	0	0	0	5
NL01SS	0	4	12:41	2	NaN		NaN	NaN	NaN	NaN	NaN	12:49:08	16	5	NaN	NaN	0	0	0	0	0	09/05/2019	20	3	0.01	0	0	0	0	0	5
NL01SS	0	4	12:41	2	NaN		NaN	NaN	NaN	NaN	NaN	12:49:18	17	5	NaN	NaN	0	0	0	0	0	09/05/2019	20	3	0.01	0	0	0	0	0	5
NL01SS	0	4	12:41	2	NaN		NaN	NaN	NaN	NaN	NaN	12:49:28	17	5	NaN	NaN	0	0	0	0	0	09/05/2019	20	3	0.01	0	0	0	0	0	5
NL01SS	0	4	12:41	2	NaN		NaN	NaN	NaN	NaN	NaN	12:49:38	17	5	NaN	NaN	0	0	0	0	0	09/05/2019	20	3	0.01	0	0	0	0	0	5
NL01SS	0	4	12:41	2	NaN		NaN	NaN	NaN	NaN	NaN	12:49:48	18	5	NaN	NaN	0	0	0	0	0	09/05/2019	20	3	0.01	0	0	0	0	0	5
NL01SS	0	4	12:41	2	NaN		NaN	NaN	NaN	NaN	NaN	12:49:58	18	5	NaN	NaN	0	0	0	0	0	09/05/2019	20	3	0.01	0	0	0	0	0	5
NL01SS	1	4	12:41	2	690.657596371882	déromniez	2	0	0	1	19	12:50:08	18	5	202	Corr	0	0	0	0	0	09/05/2019	20	3	0.01	0	0	0	0	0	5
NL01SS	1	4	12:41	2	691.428571428571	cérémonie	1	0	0	2	20	12:50:19	19	5	201	Zygo	0	0	0	0	0	09/05/2019	20	3	0.01	0	0	0	0	0	5
NL01SS	1	4	12:41	2	690.15873015873	voyager	1	0	0	3	21	12:50:30	19	5	201	Zygo	0	0	0	0	0	09/05/2019	20	3	0.01	0	0	0	0	0	5
NL01SS	1	4	12:41	2	690.113378684807	raconnant	2	0	0	4	22	12:50:40	19	5	202	Corr	0	0	0	0	0	09/05/2019	20	3	0.01	0	0	0	0	0	5
NL01SS	1	4	12:41	2	690.15873015873	distraire	1	0	0	5	23	12:50:50	20	5	201	Zygo	0	0	0	0	0	09/05/2019	20	3	0.01	0	0	0	0	0	5
NL01SS	1	4	12:41	2	690.793650793651	dépoudés	2	0	0	6	24	12:51:01	20	5	202	Corr	0	0	0	0	0	09/05/2019	20	3	0.01	0	0	0	0	0	5
NL01SS	0	5	12:41	2	NaN		NaN	NaN	NaN	NaN	NaN	12:51:08	20	5	NaN	NaN	0	0	0	0	0	09/05/2019	20	3	0.01	0	0	0	0	0	5
NL01SS	0	5	12:41	2	NaN		NaN	NaN	NaN	NaN	NaN	12:51:18	21	5	NaN	NaN	0	0	0	0	0	09/05/2019	20	3	0.01	0	0	0	0	0	5
NL01SS	0	5	12:41	2	NaN		NaN	NaN	NaN	NaN	NaN	12:51:28	21	5	NaN	NaN	0	0	0	0	0	09/05/2019	20	3	0.01	0	0	0	0	0	5
NL01SS	0	5	12:41	2	NaN		NaN	NaN	NaN	NaN	NaN	12:51:38	21	5	NaN	NaN	0	0	0	0	0	09/05/2019	20	3	0.01	0	0	0	0	0	5
NL01SS	0	5	12:41	2	NaN		NaN	NaN	NaN	NaN	NaN	12:51:48	22	5	NaN	NaN	0	0	0	0	0	09/05/2019	20	3	0.01	0	0	0	0	0	5
NL01SS	0	5	12:41	2	NaN		NaN	NaN	NaN	NaN	NaN	12:51:58	22	5	NaN	NaN	0	0	0	0	0	09/05/2019	20	3	0.01	0	0	0	0	0	5
NL01SS	1	5	12:41	2	690.657596371882	doctramer	2	0	0	1	25	12:52:08	22	5	202	Corr	0	0	0	0	0	09/05/2019	20	3	0.01	0	0	0	0	0	5
NL01SS	1	5	12:41	2	690.340136054422	portière	1	0	0	2	26	12:52:18	23	5	201	Zygo	0	0	0	0	0	09/05/2019	20	3	0.01	0	0	0	0	0	5
NL01SS	1	5	12:41	2	688.707482993197	absurde	1	0	0	3	27	12:52:29	23	5	201	Zygo	0	0	0	0	0	09/05/2019	20	3	0.01	0	0	0	0	0	5
NL01SS	1	5	12:41	2	690.702947845805	enquistes	2	0	0	4	28	12:52:40	23	5	202	Corr	0	0	0	0	0	09/05/2019	20	3	0.01	0	0	0	0	0	5
NL01SS	1	5	12:41	2	690.430839002268	acomine	2	0	0	5	29	12:52:50	24	5	202	Corr	0	0	0	0	0	09/05/2019	20	3	0.01	0	0	0	0	0	5
NL01SS	1	5	12:41	2	690.204081632653	soixante	1	0	0	6	30	12:53:01	24	5	201	Zygo	0	0	0	0	0	09/05/2019	20	3	0.01	0	0	0	0	0	5
NL01SS	0	6	12:41	2	NaN		NaN	NaN	NaN	NaN	NaN	12:53:08	24	5	NaN	NaN	0	0	0	0	0	09/05/2019	20	3	0.01	0	0	0	0	0	5
NL01SS	0	6	12:41	2	NaN		NaN	NaN	NaN	NaN	NaN	12:53:18	25	5	NaN	NaN	0	0	0	0	0	09/05/2019	20	3	0.01	0	0	0	0	0	5
NL01SS	0	6	12:41	2	NaN		NaN	NaN	NaN	NaN	NaN	12:53:28	25	5	NaN	NaN	1	0	0	739.245835170951	0	09/05/2019	20	3	0.01	0	0	0	0	0	5
NL01SS	0	6	12:41	2	NaN		NaN	NaN	NaN	NaN	NaN	12:53:38	25	5	NaN	NaN	0	0	0	0	0	09/05/2019	20	3	0.01	0	0	0	0	0	5
NL01SS	0	6	12:41	2	NaN		NaN	NaN	NaN	NaN	NaN	12:53:48	26	5	NaN	NaN	0	0	0	0	0	09/05/2019	20	3	0.01	0	0	0	0	0	5
NL01SS	0	6	12:41	2	NaN		NaN	NaN	NaN	NaN	NaN	12:53:58	26	5	NaN	NaN	0	0	0	0	0	09/05/2019	20	3	0.01	0	0	0	0	0	5
NL01SS	1	6	12:41	2	690.612244897959	rassel	2	0	0	1	31	12:54:08	26	5	202	Corr	0	0	0	0	0	09/05/2019	20	3	0.01	0	0	0	0	0	5
NL01SS	1	6	12:41	2	690.748299319728	néfusans	2	0	0	2	32	12:54:18	27	5	202	Corr	0	2	0	12.4568199239751	0	09/05/2019	20	3	0.01	0	0	0	0	0	5
NL01SS	1	6	12:41	2	688.571428571429	désastre	1	0	0	3	33	12:54:27	27	5	201	Zygo	0	3	1	2.67545966691864	0	09/05/2019	20	3	0.01	0	0	0	0	0	5
NL01SS	1	6	12:41	2	690.793650793651	magasin	1	0	0	4	34	12:54:38	27	5	201	Zygo	4	0	0	2.51512096774195	0	09/05/2019	20	3	0.01	0	0	0	0	0	5
NL01SS	1	6	12:41	2	690.566893424036	colivage	2	0	0	5	35	12:54:47	27	5	202	Corr	0	3	0	2.59643948462701	0	09/05/2019	20	3	0.01	0	0	0	0	0	5
NL01SS	1	6	12:41	2	690.657596371882	journal	1	0	0	6	36	12:54:58	28	5	201	Zygo	0	0	0	0	0	09/05/2019	20	3	0.01	0	0	0	0	0	5
NL01SS	0	7	12:41	2	NaN		NaN	NaN	NaN	NaN	NaN	12:55:08	28	5	NaN	NaN	0	0	0	0	0	09/05/2019	20	3	0.01	0	0	0	0	0	5
NL01SS	0	7	12:41	2	NaN		NaN	NaN	NaN	NaN	NaN	12:55:18	29	5	NaN	NaN	0	0	0	0	0	09/05/2019	20	3	0.01	0	0	0	0	0	5
NL01SS	0	7	12:41	2	NaN		NaN	NaN	NaN	NaN	NaN	12:55:28	29	5	NaN	NaN	0	0	0	0	0	09/05/2019	20	3	0.01	0	0	0	0	0	5
NL01SS	0	7	12:41	2	NaN		NaN	NaN	NaN	NaN	NaN	12:55:38	29	5	NaN	NaN	0	0	0	0	0	09/05/2019	20	3	0.01	0	0	0	0	0	5
NL01SS	0	7	12:41	2	NaN		NaN	NaN	NaN	NaN	NaN	12:55:48	30	5	NaN	NaN	0	0	0	0	0	09/05/2019	20	3	0.01	0	0	0	0	0	5
NL01SS	0	7	12:41	2	NaN		NaN	NaN	NaN	NaN	NaN	12:55:58	30	5	NaN	NaN	0	0	0	0	0	09/05/2019	20	3	0.01	0	0	0	0	0	5
NL01SS	1	7	12:41	2	690.657596371882	fouetache	2	0	0	1	37	12:56:08	30	5	202	Corr	0	0	0	0	0	09/05/2019	20	3	0.01	0	0	0	0	0	5
NL01SS	1	7	12:41	2	689.84126984127	descendre	1	0	0	2	38	12:56:18	31	5	201	Zygo	0	0	0	0	0	09/05/2019	20	3	0.01	0	0	0	0	0	5
NL01SS	1	7	12:41	2	690.748299319728	tribunal	1	0	0	3	39	12:56:27	31	5	201	Zygo	0	0	0	0	0	09/05/2019	20	3	0.01	0	0	0	0	0	5
NL01SS	1	7	12:41	2	690.47619047619	bascenant	2	0	0	4	40	12:56:37	31	5	202	Corr	1	0	1	6.670655609459	0	09/05/2019	20	3	0.01	0	0	0	0	0	5
NL01SS	1	7	12:41	2	689.569160997732	produire	1	0	0	5	41	12:56:47	31	5	201	Zygo	0	0	0	0	0	09/05/2019	20	3	0.01	0	0	0	0	0	5
NL01SS	1	7	12:41	2	690.612244897959	éléphises	2	0	0	6	42	12:56:57	32	5	202	Corr	0	0	0	0	0	09/05/2019	20	3	0.01	0	0	0	0	0	5
NL01SS	0	8	12:41	2	NaN		NaN	NaN	NaN	NaN	NaN	12:57:08	32	5	NaN	NaN	0	0	0	0	0	09/05/2019	20	3	0.01	0	0	0	0	0	5
NL01SS	0	8	12:41	2	NaN		NaN	NaN	NaN	NaN	NaN	12:57:18	33	5	NaN	NaN	0	0	0	0	0	09/05/2019	20	3	0.01	0	0	0	0	0	5
NL01SS	0	8	12:41	2	NaN		NaN	NaN	NaN	NaN	NaN	12:57:28	33	5	NaN	NaN	0	0	0	0	0	09/05/2019	20	3	0.01	0	0	0	0	0	5
NL01SS	0	8	12:41	2	NaN		NaN	NaN	NaN	NaN	NaN	12:57:38	33	5	NaN	NaN	0	3	0	982.167673418599	0	09/05/2019	20	3	0.01	0	0	0	0	0	5
NL01SS	0	8	12:41	2	NaN		NaN	NaN	NaN	NaN	NaN	12:57:48	34	5	NaN	NaN	0	0	0	0	0	09/05/2019	20	3	0.01	0	0	0	0	0	5
NL01SS	0	8	12:41	2	NaN		NaN	NaN	NaN	NaN	NaN	12:57:58	34	5	NaN	NaN	0	0	0	0	0	09/05/2019	20	3	0.01	0	0	0	0	0	5
NL01SS	1	8	12:41	2	688.571428571429	attitude	1	0	0	1	43	12:58:08	34	5	201	Zygo	0	0	0	0	0	09/05/2019	20	3	0.01	0	0	0	0	0	5
NL01SS	1	8	12:41	2	690.975056689342	fondariez	2	0	0	2	44	12:58:18	35	5	202	Corr	0	0	0	0	0	09/05/2019	20	3	0.01	0	0	0	0	0	5
NL01SS	1	8	12:41	2	688.526077097506	contraire	1	0	0	3	45	12:58:28	35	5	201	Zygo	0	8	1	5.88537860173051	0	09/05/2019	20	3	0.01	0	0	0	0	0	5
NL01SS	1	8	12:41	2	690.521541950113	football	1	0	0	4	46	12:58:39	35	5	201	Zygo	0	0	0	0	0	09/05/2019	20	3	0.01	0	0	0	0	0	5
NL01SS	1	8	12:41	2	690.15873015873	streille	2	0	0	5	47	12:58:50	36	5	202	Corr	0	0	0	0	0	09/05/2019	20	3	0.01	0	0	0	0	0	5
NL01SS	1	8	12:41	2	690.793650793651	lucitifs	2	0	0	6	48	12:59:00	36	5	202	Corr	0	0	0	0	0	09/05/2019	20	3	0.01	0	0	0	0	0	5
NL01SS	0	9	12:41	2	NaN		NaN	NaN	NaN	NaN	NaN	12:59:08	36	5	NaN	NaN	0	0	0	0	0	09/05/2019	20	3	0.01	0	0	0	0	0	5
NL01SS	0	9	12:41	2	NaN		NaN	NaN	NaN	NaN	NaN	12:59:18	37	5	NaN	NaN	0	0	0	0	0	09/05/2019	20	3	0.01	0	0	0	0	0	5
NL01SS	0	9	12:41	2	NaN		NaN	NaN	NaN	NaN	NaN	12:59:28	37	5	NaN	NaN	0	0	0	0	0	09/05/2019	20	3	0.01	0	0	0	0	0	5
NL01SS	0	9	12:41	2	NaN		NaN	NaN	NaN	NaN	NaN	12:59:38	37	5	NaN	NaN	0	0	0	0	0	09/05/2019	20	3	0.01	0	0	0	0	0	5
NL01SS	0	9	12:41	2	NaN		NaN	NaN	NaN	NaN	NaN	12:59:48	38	5	NaN	NaN	0	0	0	0	0	09/05/2019	20	3	0.01	0	0	0	0	0	5
NL01SS	0	9	12:41	2	NaN		NaN	NaN	NaN	NaN	NaN	12:59:58	38	5	NaN	NaN	0	0	0	0	0	09/05/2019	20	3	0.01	0	0	0	0	0	5
NL01SS	1	9	12:41	2	690.113378684807	roulemble	2	0	0	1	49	13:00:08	38	5	202	Corr	0	0	0	0	0	09/05/2019	20	3	0.01	0	0	0	0	0	5
NL01SS	1	9	12:41	2	690.385487528345	apérigée	2	0	0	2	50	13:00:18	39	2	202	Corr	0	0	0	0	0	09/05/2019	20	3	0.01	0	0	0	0	0	2
NL01SS	1	9	12:41	2	691.337868480726	récillant	2	0	0	3	51	13:00:28	39	2	202	Corr	0	0	0	0	0	09/05/2019	20	3	0.01	0	0	0	0	0	2
NL01SS	1	9	12:41	2	690.15873015873	décembre	1	0	0	4	52	13:00:38	39	2	201	Zygo	0	0	0	0	0	09/05/2019	20	3	0.01	0	0	0	0	0	2
NL01SS	1	9	12:41	2	691.201814058957	inquiéter	1	0	0	5	53	13:00:48	40	2	201	Zygo	0	0	0	0	0	09/05/2019	20	3	0.01	0	0	0	0	0	2
NL01SS	1	9	12:41	2	689.251700680272	aperçu	1	0	0	6	54	13:00:58	40	2	201	Zygo	0	0	0	0	0	09/05/2019	20	3	0.01	0	0	0	0	0	2
NL01SS	0	10	12:41	2	NaN		NaN	NaN	NaN	NaN	NaN	13:01:08	40	2	NaN	NaN	0	0	0	0	0	09/05/2019	20	3	0.01	0	0	0	0	0	2
NL01SS	0	10	12:41	2	NaN		NaN	NaN	NaN	NaN	NaN	13:01:18	41	2	NaN	NaN	0	0	0	0	0	09/05/2019	20	3	0.01	0	0	0	0	0	2
NL01SS	0	10	12:41	2	NaN		NaN	NaN	NaN	NaN	NaN	13:01:28	41	2	NaN	NaN	0	0	0	0	0	09/05/2019	20	3	0.01	0	0	0	0	0	2
NL01SS	0	10	12:41	2	NaN		NaN	NaN	NaN	NaN	NaN	13:01:38	41	2	NaN	NaN	0	0	0	0	0	09/05/2019	20	3	0.01	0	0	0	0	0	2
NL01SS	0	10	12:41	2	NaN		NaN	NaN	NaN	NaN	NaN	13:01:48	42	2	NaN	NaN	0	0	0	0	0	09/05/2019	20	3	0.01	0	0	0	0	0	2
NL01SS	0	10	12:41	2	NaN		NaN	NaN	NaN	NaN	NaN	13:01:58	42	2	NaN	NaN	0	0	0	0	0	09/05/2019	20	3	0.01	0	0	0	0	0	2
NL01SS	1	10	12:41	2	691.24716553288	suffisant	1	0	0	1	55	13:02:08	42	2	201	Zygo	0	0	0	0	0	09/05/2019	20	3	0.01	0	0	0	0	0	2
NL01SS	1	10	12:41	2	688.616780045351	aventure	1	0	0	2	56	13:02:18	43	2	201	Zygo	0	0	0	0	0	09/05/2019	20	3	0.01	0	0	0	0	0	2
NL01SS	1	10	12:41	2	690.068027210884	pétintée	2	0	0	3	57	13:02:27	43	2	202	Corr	0	0	0	0	0	09/05/2019	20	3	0.01	0	0	0	0	0	2
NL01SS	1	10	12:41	2	690.022675736961	vérission	2	0	0	4	58	13:02:37	43	2	202	Corr	0	0	0	0	0	09/05/2019	20	3	0.01	0	0	0	0	0	2
NL01SS	1	10	12:41	2	690.430839002268	secrète	1	0	0	5	59	13:02:47	43	2	201	Zygo	0	0	0	0	1	09/05/2019	20	3	0.01	0	0	0	0	0	0
NL01SS	1	10	12:41	2	690.657596371882	dérosant	2	0	0	6	60	13:02:57	44	2	202	Corr	0	0	0	0	0	09/05/2019	20	3	0.01	0	0	0	0	0	2
NL01SS	0	1	14:48	3	NaN		NaN	NaN	NaN	NaN	NaN	14:50:13	2	0	NaN	NaN	0	0	0	0	0	09/05/2019	20	3	0.01	0	0	0	0	0	0
NL01SS	0	1	14:48	3	NaN		NaN	NaN	NaN	NaN	NaN	14:50:23	2	0	NaN	NaN	0	0	0	0	0	09/05/2019	20	3	0.01	0	0	0	0	0	0
NL01SS	0	1	14:48	3	NaN		NaN	NaN	NaN	NaN	NaN	14:50:33	2	0	NaN	NaN	0	0	0	0	0	09/05/2019	20	3	0.01	0	0	0	0	0	0
NL01SS	0	1	14:48	3	NaN		NaN	NaN	NaN	NaN	NaN	14:50:43	3	0	NaN	NaN	0	0	0	0	0	09/05/2019	20	3	0.01	0	0	0	0	0	0
NL01SS	0	1	14:48	3	NaN		NaN	NaN	NaN	NaN	NaN	14:50:53	3	0	NaN	NaN	0	0	0	0	0	09/05/2019	20	3	0.01	0	0	0	0	0	0
NL01SS	0	1	14:48	3	NaN		NaN	NaN	NaN	NaN	NaN	14:51:03	3	0	NaN	NaN	0	0	0	0	0	09/05/2019	20	3	0.01	0	0	0	0	0	0
NL01SS	1	1	14:48	3	690.430839002268	frégatit	2	0	0	1	1	14:51:13	4	1	202	Corr	0	0	0	0	0	09/05/2019	20	3	0.01	0	0	0	0	0	1
NL01SS	1	1	14:48	3	690.47619047619	nettoyer	1	0	0	2	2	14:51:16	4	1	201	Zygo	0	3	1	-9.72582614037299	0	09/05/2019	20	3	0.01	0	0	0	0	0	1
NL01SS	1	1	14:48	3	690.47619047619	disposer	1	0	0	3	3	14:51:24	4	1	201	Zygo	0	3	1	1.28355358492944	0	09/05/2019	20	3	0.01	0	0	0	0	0	1
NL01SS	1	1	14:48	3	689.977324263039	judiffres	2	0	0	4	4	14:51:35	4	1	202	Corr	3	0	1	1.67562505250336	0	09/05/2019	20	3	0.01	0	0	0	0	0	1
NL01SS	1	1	14:48	3	690.521541950113	relévien	2	0	0	5	5	14:51:46	5	1	202	Corr	3	0	1	1.25919858870967	0	09/05/2019	20	3	0.01	0	0	0	0	0	1
NL01SS	1	1	14:48	3	690.612244897959	histoire	1	0	0	6	6	14:51:55	5	1	201	Zygo	0	3	1	1.4030997983871	0	09/05/2019	20	3	0.01	0	0	0	0	0	1
NL01SS	0	2	14:48	3	NaN		NaN	NaN	NaN	NaN	NaN	14:52:13	6	5	NaN	NaN	0	0	0	0	0	09/05/2019	20	3	0.01	0	0	0	0	0	5
NL01SS	0	2	14:48	3	NaN		NaN	NaN	NaN	NaN	NaN	14:52:23	6	5	NaN	NaN	0	0	0	0	0	09/05/2019	20	3	0.01	0	0	0	0	0	5
NL01SS	0	2	14:48	3	NaN		NaN	NaN	NaN	NaN	NaN	14:52:33	6	5	NaN	NaN	1	0	0	178.251796927503	0	09/05/2019	20	3	0.01	0	0	0	0	0	5
NL01SS	0	2	14:48	3	NaN		NaN	NaN	NaN	NaN	NaN	14:52:43	7	5	NaN	NaN	1	0	0	189.380718928511	0	09/05/2019	20	3	0.01	0	0	0	0	0	5
NL01SS	0	2	14:48	3	NaN		NaN	NaN	NaN	NaN	NaN	14:52:53	7	5	NaN	NaN	0	0	0	0	0	09/05/2019	20	3	0.01	0	0	0	0	0	5
NL01SS	0	2	14:48	3	NaN		NaN	NaN	NaN	NaN	NaN	14:53:03	7	5	NaN	NaN	0	0	0	0	0	09/05/2019	20	3	0.01	0	0	0	0	0	5
NL01SS	1	2	14:48	3	688.526077097506	costume	1	0	0	1	7	14:53:13	8	5	201	Zygo	0	0	0	0	0	09/05/2019	20	3	0.01	0	0	0	0	0	5
NL01SS	1	2	14:48	3	688.616780045351	délicat	1	0	0	2	8	14:53:23	8	5	201	Zygo	0	3	1	2.94517467867945	0	09/05/2019	20	3	0.01	0	0	0	0	0	5
NL01SS	1	2	14:48	3	690.430839002268	bleuseur	2	0	0	3	9	14:53:34	8	5	202	Corr	0	3	0	1.76133678805442	0	09/05/2019	20	3	0.01	0	0	0	0	0	5
NL01SS	1	2	14:48	3	690.521541950113	bégénuer	2	0	0	4	10	14:53:44	9	5	202	Corr	2	0	1	2.39784289944558	0	09/05/2019	20	3	0.01	0	0	0	0	0	5
NL01SS	1	2	14:48	3	691.337868480726	désortent	2	0	0	5	11	14:53:55	9	5	202	Corr	0	0	0	0	0	09/05/2019	20	3	0.01	0	0	0	0	0	5
NL01SS	1	2	14:48	3	690.839002267574	généreux	1	0	0	6	12	14:54:05	9	5	201	Zygo	0	3	1	1.37699381510419	0	09/05/2019	20	3	0.01	0	0	0	0	0	5
NL01SS	0	3	14:48	3	NaN		NaN	NaN	NaN	NaN	NaN	14:54:13	10	5	NaN	NaN	0	0	0	0	0	09/05/2019	20	3	0.01	0	0	0	0	0	5
NL01SS	0	3	14:48	3	NaN		NaN	NaN	NaN	NaN	NaN	14:54:23	10	5	NaN	NaN	0	0	0	0	0	09/05/2019	20	3	0.01	0	0	0	0	0	5
NL01SS	0	3	14:48	3	NaN		NaN	NaN	NaN	NaN	NaN	14:54:33	10	5	NaN	NaN	0	0	0	0	0	09/05/2019	20	3	0.01	0	0	0	0	0	5
NL01SS	0	3	14:48	3	NaN		NaN	NaN	NaN	NaN	NaN	14:54:43	11	5	NaN	NaN	0	0	0	0	0	09/05/2019	20	3	0.01	0	0	0	0	0	5
NL01SS	0	3	14:48	3	NaN		NaN	NaN	NaN	NaN	NaN	14:54:53	11	5	NaN	NaN	0	0	0	0	0	09/05/2019	20	3	0.01	0	0	0	0	0	5
NL01SS	0	3	14:48	3	NaN		NaN	NaN	NaN	NaN	NaN	14:55:03	11	5	NaN	NaN	0	0	0	0	0	09/05/2019	20	3	0.01	0	0	0	0	0	5
NL01SS	1	3	14:48	3	690.793650793651	provoquer	1	0	0	1	13	14:55:13	12	5	201	Zygo	0	3	1	2.49401330435148	0	09/05/2019	20	3	0.01	0	0	0	0	0	5
NL01SS	1	3	14:48	3	690.521541950113	arricotai	2	0	0	2	14	14:55:23	12	5	202	Corr	0	3	0	2.00314626386091	0	09/05/2019	20	3	0.01	0	0	0	0	0	5
NL01SS	1	3	14:48	3	688.390022675737	amoureuse	1	0	0	3	15	14:55:33	12	5	201	Zygo	0	0	0	0	0	09/05/2019	20	3	0.01	0	0	0	0	0	5
NL01SS	1	3	14:48	3	690.612244897959	balcieras	2	0	0	4	16	14:55:43	13	5	202	Corr	0	0	0	0	0	09/05/2019	20	3	0.01	0	0	0	0	0	5
NL01SS	1	3	14:48	3	688.616780045351	apprendre	1	0	0	5	17	14:55:52	13	5	201	Zygo	0	0	0	0	0	09/05/2019	20	3	0.01	0	0	0	0	0	5
NL01SS	1	3	14:48	3	690.839002267574	balmiquée	2	0	0	6	18	14:56:03	13	5	202	Corr	0	0	0	0	0	09/05/2019	20	3	0.01	0	0	0	0	0	5
NL01SS	0	4	14:48	3	NaN		NaN	NaN	NaN	NaN	NaN	14:56:13	14	5	NaN	NaN	0	0	0	0	0	09/05/2019	20	3	0.01	0	0	0	0	0	5
NL01SS	0	4	14:48	3	NaN		NaN	NaN	NaN	NaN	NaN	14:56:23	14	5	NaN	NaN	0	0	0	0	0	09/05/2019	20	3	0.01	0	0	0	0	0	5
NL01SS	0	4	14:48	3	NaN		NaN	NaN	NaN	NaN	NaN	14:56:33	14	5	NaN	NaN	0	0	0	0	0	09/05/2019	20	3	0.01	0	0	0	0	0	5
NL01SS	0	4	14:48	3	NaN		NaN	NaN	NaN	NaN	NaN	14:56:43	15	5	NaN	NaN	0	0	0	0	0	09/05/2019	20	3	0.01	0	0	0	0	0	5
NL01SS	0	4	14:48	3	NaN		NaN	NaN	NaN	NaN	NaN	14:56:53	15	5	NaN	NaN	0	0	0	0	0	09/05/2019	20	3	0.01	0	0	0	0	0	5
NL01SS	0	4	14:48	3	NaN		NaN	NaN	NaN	NaN	NaN	14:57:03	15	5	NaN	NaN	0	0	0	0	0	09/05/2019	20	3	0.01	0	0	0	0	0	5
NL01SS	1	4	14:48	3	691.337868480726	recondre	2	0	0	1	19	14:57:13	16	5	202	Corr	0	0	0	0	0	09/05/2019	20	3	0.01	0	0	0	0	0	5
NL01SS	1	4	14:48	3	690.068027210884	semblable	1	0	0	2	20	14:57:23	16	5	201	Zygo	3	0	0	6.98213966943882	0	09/05/2019	20	3	0.01	0	0	0	0	0	5
NL01SS	1	4	14:48	3	690.793650793651	reposer	1	0	0	3	21	14:57:33	16	5	201	Zygo	0	0	0	0	0	09/05/2019	20	3	0.01	0	0	0	0	0	5
NL01SS	1	4	14:48	3	690.884353741497	récultait	2	0	0	4	22	14:57:43	17	5	202	Corr	0	0	0	0	0	09/05/2019	20	3	0.01	0	0	0	0	0	5
NL01SS	1	4	14:48	3	690.521541950113	lutencer	2	0	0	5	23	14:57:53	17	5	202	Corr	0	0	0	0	0	09/05/2019	20	3	0.01	0	0	0	0	0	5
NL01SS	1	4	14:48	3	690.385487528345	exploser	1	0	0	6	24	14:58:03	17	5	201	Zygo	0	0	0	0	0	09/05/2019	20	3	0.01	0	0	0	0	0	5
NL01SS	0	5	14:48	3	NaN		NaN	NaN	NaN	NaN	NaN	14:58:13	18	5	NaN	NaN	0	0	0	0	0	09/05/2019	20	3	0.01	0	0	0	0	0	5
NL01SS	0	5	14:48	3	NaN		NaN	NaN	NaN	NaN	NaN	14:58:23	18	5	NaN	NaN	0	0	0	0	0	09/05/2019	20	3	0.01	0	0	0	0	0	5
NL01SS	0	5	14:48	3	NaN		NaN	NaN	NaN	NaN	NaN	14:58:33	18	5	NaN	NaN	0	0	0	0	0	09/05/2019	20	3	0.01	0	0	0	0	0	5
NL01SS	0	5	14:48	3	NaN		NaN	NaN	NaN	NaN	NaN	14:58:43	19	5	NaN	NaN	0	0	0	0	0	09/05/2019	20	3	0.01	0	0	0	0	0	5
NL01SS	0	5	14:48	3	NaN		NaN	NaN	NaN	NaN	NaN	14:58:53	19	5	NaN	NaN	3	0	0	559.497195007981	0	09/05/2019	20	3	0.01	0	0	0	0	0	5
NL01SS	0	5	14:48	3	NaN		NaN	NaN	NaN	NaN	NaN	14:59:03	19	5	NaN	NaN	0	0	0	0	0	09/05/2019	20	3	0.01	0	0	0	0	0	5
NL01SS	1	5	14:48	3	690.702947845805	ralparta	2	0	0	1	25	14:59:13	20	5	202	Corr	0	0	0	0	0	09/05/2019	20	3	0.01	0	0	0	0	0	5
NL01SS	1	5	14:48	3	690.204081632653	traînage	2	0	0	2	26	14:59:24	20	5	202	Corr	0	0	0	0	0	09/05/2019	20	3	0.01	0	0	0	0	0	5
NL01SS	1	5	14:48	3	688.480725623583	admettre	1	0	0	3	27	14:59:35	20	5	201	Zygo	0	0	0	0	0	09/05/2019	20	3	0.01	0	0	0	0	0	5
NL01SS	1	5	14:48	3	688.526077097506	amertume	1	0	0	4	28	14:59:46	21	5	201	Zygo	0	0	0	0	1	09/05/2019	20	3	0.01	0	0	0	0	0	0
NL01SS	1	5	14:48	3	691.020408163265	ordinaire	1	0	0	5	29	14:59:56	21	5	201	Zygo	0	0	0	0	1	09/05/2019	20	3	0.01	0	0	0	0	0	0
NL01SS	1	5	14:48	3	690.294784580499	mesuléen	2	0	0	6	30	15:00:06	21	5	202	Corr	0	0	0	0	1	09/05/2019	20	3	0.01	0	0	0	0	0	0
NL01SS	0	6	14:48	3	NaN		NaN	NaN	NaN	NaN	NaN	15:00:13	22	5	NaN	NaN	0	0	0	0	0	09/05/2019	20	3	0.01	0	0	0	0	0	5
NL01SS	0	6	14:48	3	NaN		NaN	NaN	NaN	NaN	NaN	15:00:23	22	5	NaN	NaN	0	0	0	0	0	09/05/2019	20	3	0.01	0	0	0	0	0	5
NL01SS	0	6	14:48	3	NaN		NaN	NaN	NaN	NaN	NaN	15:00:33	22	5	NaN	NaN	0	0	0	0	0	09/05/2019	20	3	0.01	0	0	0	0	0	5
NL01SS	0	6	14:48	3	NaN		NaN	NaN	NaN	NaN	NaN	15:00:43	23	5	NaN	NaN	0	0	0	0	0	09/05/2019	20	3	0.01	0	0	0	0	0	5
NL01SS	0	6	14:48	3	NaN		NaN	NaN	NaN	NaN	NaN	15:00:53	23	5	NaN	NaN	0	0	0	0	0	09/05/2019	20	3	0.01	0	0	0	0	0	5
NL01SS	0	6	14:48	3	NaN		NaN	NaN	NaN	NaN	NaN	15:01:03	23	5	NaN	NaN	0	0	0	0	0	09/05/2019	20	3	0.01	0	0	0	0	0	5
NL01SS	1	6	14:48	3	690.839002267574	redignant	2	0	0	1	31	15:01:13	24	5	202	Corr	0	0	0	0	0	09/05/2019	20	3	0.01	0	0	0	0	0	5
NL01SS	1	6	14:48	3	690.204081632653	voliteur	2	0	0	2	32	15:01:24	24	5	202	Corr	0	0	0	0	1	09/05/2019	20	3	0.01	0	0	0	0	0	0
NL01SS	1	6	14:48	3	690.521541950113	emporter	1	0	0	3	33	15:01:35	24	5	201	Zygo	0	3	1	3.02442587575604	0	09/05/2019	20	3	0.01	0	0	0	0	0	5
NL01SS	1	6	14:48	3	690.702947845805	rositer	2	0	0	4	34	15:01:46	25	5	202	Corr	2	0	1	2.12532945858538	0	09/05/2019	20	3	0.01	0	0	0	0	0	5
NL01SS	1	6	14:48	3	690.612244897959	présence	1	0	0	5	35	15:01:56	25	5	201	Zygo	0	0	0	0	0	09/05/2019	20	3	0.01	0	0	0	0	0	5
NL01SS	1	6	14:48	3	740.952380952381	princesse	1	0	0	6	36	15:02:06	25	5	201	Zygo	0	0	0	0	0	09/05/2019	20	3	0.01	0	0	0	0	0	5
NL01SS	0	7	14:48	3	NaN		NaN	NaN	NaN	NaN	NaN	15:02:13	26	5	NaN	NaN	0	0	0	0	0	09/05/2019	20	3	0.01	0	0	0	0	0	5
NL01SS	0	7	14:48	3	NaN		NaN	NaN	NaN	NaN	NaN	15:02:23	26	5	NaN	NaN	0	0	0	0	0	09/05/2019	20	3	0.01	0	0	0	0	0	5
NL01SS	0	7	14:48	3	NaN		NaN	NaN	NaN	NaN	NaN	15:02:33	26	5	NaN	NaN	0	0	0	0	0	09/05/2019	20	3	0.01	0	0	0	0	0	5
NL01SS	0	7	14:48	3	NaN		NaN	NaN	NaN	NaN	NaN	15:02:43	27	5	NaN	NaN	0	0	0	0	0	09/05/2019	20	3	0.01	0	0	0	0	0	5
NL01SS	0	7	14:48	3	NaN		NaN	NaN	NaN	NaN	NaN	15:02:53	27	5	NaN	NaN	0	0	0	0	0	09/05/2019	20	3	0.01	0	0	0	0	0	5
NL01SS	0	7	14:48	3	NaN		NaN	NaN	NaN	NaN	NaN	15:03:03	27	5	NaN	NaN	0	0	0	0	0	09/05/2019	20	3	0.01	0	0	0	0	0	5
NL01SS	1	7	14:48	3	690.068027210884	chansole	2	0	0	1	37	15:03:13	28	5	202	Corr	0	0	0	0	0	09/05/2019	20	3	0.01	0	0	0	0	0	5
NL01SS	1	7	14:48	3	689.931972789116	profitues	2	0	0	2	38	15:03:23	28	5	202	Corr	0	0	0	0	0	09/05/2019	20	3	0.01	0	0	0	0	0	5
NL01SS	1	7	14:48	3	690.884353741497	lubraînai	2	0	0	3	39	15:03:33	28	5	202	Corr	0	0	0	0	0	09/05/2019	20	3	0.01	0	0	0	0	0	5
NL01SS	1	7	14:48	3	690.068027210884	malgré	1	0	0	4	40	15:03:42	29	5	201	Zygo	0	0	0	0	0	09/05/2019	20	3	0.01	0	0	0	0	0	5
NL01SS	1	7	14:48	3	690.657596371882	discours	1	0	0	5	41	15:03:52	29	5	201	Zygo	0	0	0	0	0	09/05/2019	20	3	0.01	0	0	0	0	0	5
NL01SS	1	7	14:48	3	690.113378684807	travail	1	0	0	6	42	15:04:02	29	5	201	Zygo	0	0	0	0	0	09/05/2019	20	3	0.01	0	0	0	0	0	5
NL01SS	0	8	14:48	3	NaN		NaN	NaN	NaN	NaN	NaN	15:04:13	30	5	NaN	NaN	0	0	0	0	0	09/05/2019	20	3	0.01	0	0	0	0	0	5
NL01SS	0	8	14:48	3	NaN		NaN	NaN	NaN	NaN	NaN	15:04:23	30	5	NaN	NaN	0	0	0	0	0	09/05/2019	20	3	0.01	0	0	0	0	0	5
NL01SS	0	8	14:48	3	NaN		NaN	NaN	NaN	NaN	NaN	15:04:33	30	5	NaN	NaN	0	0	0	0	0	09/05/2019	20	3	0.01	0	0	0	0	0	5
NL01SS	0	8	14:48	3	NaN		NaN	NaN	NaN	NaN	NaN	15:04:43	31	5	NaN	NaN	0	0	0	0	0	09/05/2019	20	3	0.01	0	0	0	0	0	5
NL01SS	0	8	14:48	3	NaN		NaN	NaN	NaN	NaN	NaN	15:04:53	31	5	NaN	NaN	0	0	0	0	0	09/05/2019	20	3	0.01	0	0	0	0	0	5
NL01SS	0	8	14:48	3	NaN		NaN	NaN	NaN	NaN	NaN	15:05:03	31	5	NaN	NaN	0	0	0	0	0	09/05/2019	20	3	0.01	0	0	0	0	0	5
NL01SS	1	8	14:48	3	691.791383219955	suprême	1	0	0	1	43	15:05:13	32	5	201	Zygo	0	0	0	0	0	09/05/2019	20	3	0.01	0	0	0	0	0	5
NL01SS	1	8	14:48	3	690.748299319728	prévisses	2	0	0	2	44	15:05:24	32	5	202	Corr	0	0	0	0	0	09/05/2019	20	3	0.01	0	0	0	0	0	5
NL01SS	1	8	14:48	3	690.521541950113	respecter	1	0	0	3	45	15:05:34	32	5	201	Zygo	0	0	0	0	0	09/05/2019	20	3	0.01	0	0	0	0	0	5
NL01SS	1	8	14:48	3	690.521541950113	allumard	2	0	0	4	46	15:05:44	33	2	202	Corr	0	0	0	0	0	09/05/2019	20	3	0.01	0	0	0	0	0	2
NL01SS	1	8	14:48	3	690.204081632653	vendance	2	0	0	5	47	15:05:55	33	2	202	Corr	0	0	0	0	0	09/05/2019	20	3	0.01	0	0	0	0	0	2
NL01SS	1	8	14:48	3	690.294784580499	expliqua	1	0	0	6	48	15:06:05	33	2	201	Zygo	0	0	0	0	0	09/05/2019	20	3	0.01	0	0	0	0	0	2
NL01SS	0	9	14:48	3	NaN		NaN	NaN	NaN	NaN	NaN	15:06:13	34	2	NaN	NaN	0	0	0	0	0	09/05/2019	20	3	0.01	0	0	0	0	0	2
NL01SS	0	9	14:48	3	NaN		NaN	NaN	NaN	NaN	NaN	15:06:23	34	2	NaN	NaN	0	0	0	0	0	09/05/2019	20	3	0.01	0	0	0	0	0	2
NL01SS	0	9	14:48	3	NaN		NaN	NaN	NaN	NaN	NaN	15:06:33	34	2	NaN	NaN	0	0	0	0	0	09/05/2019	20	3	0.01	0	0	0	0	0	2
NL01SS	0	9	14:48	3	NaN		NaN	NaN	NaN	NaN	NaN	15:06:43	35	2	NaN	NaN	0	0	0	0	0	09/05/2019	20	3	0.01	0	0	0	0	0	2
NL01SS	0	9	14:48	3	NaN		NaN	NaN	NaN	NaN	NaN	15:06:53	35	2	NaN	NaN	0	0	0	0	0	09/05/2019	20	3	0.01	0	0	0	0	0	2
NL01SS	0	9	14:48	3	NaN		NaN	NaN	NaN	NaN	NaN	15:07:03	35	2	NaN	NaN	0	0	0	0	0	09/05/2019	20	3	0.01	0	0	0	0	0	2
NL01SS	1	9	14:48	3	688.344671201814	complice	1	0	0	1	49	15:07:13	36	2	201	Zygo	0	0	0	0	0	09/05/2019	20	3	0.01	0	0	0	0	0	2
NL01SS	1	9	14:48	3	690.612244897959	fraîcheur	1	0	0	2	50	15:07:22	36	2	201	Zygo	0	0	0	0	0	09/05/2019	20	3	0.01	0	0	0	0	0	2
NL01SS	1	9	14:48	3	690.612244897959	porticats	2	0	0	3	51	15:07:32	36	2	202	Corr	0	0	0	0	0	09/05/2019	20	3	0.01	0	0	0	0	0	2
NL01SS	1	9	14:48	3	690.657596371882	adoporer	2	0	0	4	52	15:07:42	37	2	202	Corr	0	3	0	-10.6807441301244	0	09/05/2019	20	3	0.01	0	0	0	0	0	2
NL01SS	1	9	14:48	3	690.249433106576	surélait	2	0	0	5	53	15:07:53	37	2	202	Corr	0	0	0	0	0	09/05/2019	20	3	0.01	0	0	0	0	0	2
NL01SS	1	9	14:48	3	690.975056689342	fidélité	1	0	0	6	54	15:08:03	37	2	201	Zygo	0	0	0	0	0	09/05/2019	20	3	0.01	0	0	0	0	0	2
NL01SS	0	10	14:48	3	NaN		NaN	NaN	NaN	NaN	NaN	15:08:13	38	2	NaN	NaN	0	0	0	0	0	09/05/2019	20	3	0.01	0	0	0	0	0	2
NL01SS	0	10	14:48	3	NaN		NaN	NaN	NaN	NaN	NaN	15:08:23	38	2	NaN	NaN	0	0	0	0	0	09/05/2019	20	3	0.01	0	0	0	0	0	2
NL01SS	0	10	14:48	3	NaN		NaN	NaN	NaN	NaN	NaN	15:08:33	38	2	NaN	NaN	0	0	0	0	0	09/05/2019	20	3	0.01	0	0	0	0	0	2
NL01SS	0	10	14:48	3	NaN		NaN	NaN	NaN	NaN	NaN	15:08:43	39	2	NaN	NaN	0	3	0	1153.66345477361	0	09/05/2019	20	3	0.01	0	0	0	0	0	2
NL01SS	0	10	14:48	3	NaN		NaN	NaN	NaN	NaN	NaN	15:08:53	39	2	NaN	NaN	0	0	0	0	0	09/05/2019	20	3	0.01	0	0	0	0	0	2
NL01SS	0	10	14:48	3	NaN		NaN	NaN	NaN	NaN	NaN	15:09:03	39	2	NaN	NaN	0	0	0	0	0	09/05/2019	20	3	0.01	0	0	0	0	0	2
NL01SS	1	10	14:48	3	691.065759637188	mystère	1	0	0	1	55	15:09:13	40	2	201	Zygo	0	0	0	0	0	09/05/2019	20	3	0.01	0	0	0	0	0	2
NL01SS	1	10	14:48	3	690.612244897959	nautermé	2	0	0	2	56	15:09:24	40	2	202	Corr	0	0	0	0	0	09/05/2019	20	3	0.01	0	0	0	0	0	2
NL01SS	1	10	14:48	3	690.022675736961	arminuait	2	0	0	3	57	15:09:35	40	2	202	Corr	0	0	0	0	0	09/05/2019	20	3	0.01	0	0	0	0	0	2
NL01SS	1	10	14:48	3	689.84126984127	surveille	1	0	0	4	58	15:09:45	41	2	201	Zygo	0	0	0	0	0	09/05/2019	20	3	0.01	0	0	0	0	0	2
NL01SS	1	10	14:48	3	692.244897959184	déplacer	1	0	0	5	59	15:09:55	41	2	201	Zygo	0	0	0	0	0	09/05/2019	20	3	0.01	0	0	0	0	0	2
NL01SS	1	10	14:48	3	690.022675736961	audinir	2	0	0	6	60	15:10:04	41	2	202	Corr	0	0	0	0	1	09/05/2019	20	3	0.01	0	0	0	0	0	0
NL01SS	0	1	16:35	4	NaN		NaN	NaN	NaN	NaN	NaN	16:36:12	3	1	NaN	NaN	0	0	0	0	0	09/05/2019	20	3	0.01	0	0	0	0	0	1
NL01SS	0	1	16:35	4	NaN		NaN	NaN	NaN	NaN	NaN	16:36:22	3	1	NaN	NaN	0	0	0	0	1	09/05/2019	20	3	0.01	0	0	0	0	0	0
NL01SS	0	1	16:35	4	NaN		NaN	NaN	NaN	NaN	NaN	16:36:32	4	1	NaN	NaN	0	0	0	0	1	09/05/2019	20	3	0.01	0	0	0	0	0	0
NL01SS	0	1	16:35	4	NaN		NaN	NaN	NaN	NaN	NaN	16:36:42	4	1	NaN	NaN	0	0	0	0	0	09/05/2019	20	3	0.01	0	0	0	0	0	1
NL01SS	0	1	16:35	4	NaN		NaN	NaN	NaN	NaN	NaN	16:36:52	4	1	NaN	NaN	0	0	0	0	0	09/05/2019	20	3	0.01	0	0	0	0	0	1
NL01SS	0	1	16:35	4	NaN		NaN	NaN	NaN	NaN	NaN	16:37:02	5	2	NaN	NaN	0	0	0	0	0	09/05/2019	20	3	0.01	0	0	0	0	0	2
NL01SS	1	1	16:35	4	690.385487528345	féminin	1	0	0	1	1	16:37:13	5	2	201	Zygo	0	0	0	0	0	09/05/2019	20	3	0.01	0	0	0	0	0	2
NL01SS	1	1	16:35	4	687.573696145125	scénario	1	0	0	2	2	16:37:16	5	2	201	Zygo	0	0	0	0	0	09/05/2019	20	3	0.01	0	0	0	0	0	2
NL01SS	1	1	16:35	4	689.977324263039	termolis	2	0	0	3	3	16:37:25	6	2	202	Corr	3	0	1	-103.281655588458	0	09/05/2019	20	3	0.01	0	0	0	0	0	2
NL01SS	1	1	16:35	4	690.566893424036	rivière	1	0	0	4	4	16:37:35	6	2	201	Zygo	3	0	0	4.45399524319558	0	09/05/2019	20	3	0.01	0	0	0	0	0	2
NL01SS	1	1	16:35	4	690.022675736961	remoignes	2	0	0	5	5	16:37:46	6	2	202	Corr	0	0	0	0	0	09/05/2019	20	3	0.01	0	0	0	0	0	2
NL01SS	1	1	16:35	4	690.975056689342	pendaine	2	0	0	6	6	16:37:56	7	2	202	Corr	0	0	0	0	0	09/05/2019	20	3	0.01	0	0	0	0	0	2
NL01SS	0	2	16:35	4	NaN		NaN	NaN	NaN	NaN	NaN	16:38:12	7	2	NaN	NaN	0	0	0	0	0	09/05/2019	20	3	0.01	0	0	0	0	0	2
NL01SS	0	2	16:35	4	NaN		NaN	NaN	NaN	NaN	NaN	16:38:22	7	2	NaN	NaN	0	0	0	0	0	09/05/2019	20	3	0.01	0	0	0	0	0	2
NL01SS	0	2	16:35	4	NaN		NaN	NaN	NaN	NaN	NaN	16:38:32	8	2	NaN	NaN	0	0	0	0	0	09/05/2019	20	3	0.01	0	0	0	0	0	2
NL01SS	0	2	16:35	4	NaN		NaN	NaN	NaN	NaN	NaN	16:38:42	8	2	NaN	NaN	0	0	0	0	0	09/05/2019	20	3	0.01	0	0	0	0	0	2
NL01SS	0	2	16:35	4	NaN		NaN	NaN	NaN	NaN	NaN	16:38:52	8	2	NaN	NaN	0	0	0	0	0	09/05/2019	20	3	0.01	0	0	0	0	0	2
NL01SS	0	2	16:35	4	NaN		NaN	NaN	NaN	NaN	NaN	16:39:02	9	2	NaN	NaN	0	0	0	0	0	09/05/2019	20	3	0.01	0	0	0	0	0	2
NL01SS	1	2	16:35	4	690.068027210884	tormater	2	0	0	1	7	16:39:13	9	2	202	Corr	0	1	0	4.64125504032256	0	09/05/2019	20	3	0.01	0	0	0	0	0	2
NL01SS	1	2	16:35	4	690.92970521542	magazine	1	0	0	2	8	16:39:22	9	2	201	Zygo	0	0	0	0	0	09/05/2019	20	3	0.01	0	0	0	0	0	2
NL01SS	1	2	16:35	4	690.566893424036	disément	2	0	0	3	9	16:39:33	10	2	202	Corr	0	0	0	0	0	09/05/2019	20	3	0.01	0	0	0	0	0	2
NL01SS	1	2	16:35	4	690.15873015873	rombouvée	2	0	0	4	10	16:39:44	10	2	202	Corr	0	0	0	0	0	09/05/2019	20	3	0.01	0	0	0	0	0	2
NL01SS	1	2	16:35	4	690.839002267574	pénible	1	0	0	5	11	16:39:55	11	3	201	Zygo	0	0	0	0	0	09/05/2019	20	3	0.01	0	0	0	0	0	3
NL01SS	1	2	16:35	4	689.84126984127	souffrir	1	0	0	6	12	16:40:04	11	3	201	Zygo	0	0	0	0	0	09/05/2019	20	3	0.01	0	0	0	0	0	3
NL01SS	0	3	16:35	4	NaN		NaN	NaN	NaN	NaN	NaN	16:40:12	11	3	NaN	NaN	0	0	0	0	0	09/05/2019	20	3	0.01	0	0	0	0	0	3
NL01SS	0	3	16:35	4	NaN		NaN	NaN	NaN	NaN	NaN	16:40:22	11	3	NaN	NaN	0	0	0	0	0	09/05/2019	20	3	0.01	0	0	0	0	0	3
NL01SS	0	3	16:35	4	NaN		NaN	NaN	NaN	NaN	NaN	16:40:32	12	3	NaN	NaN	0	0	0	0	0	09/05/2019	20	3	0.01	0	0	0	0	0	3
NL01SS	0	3	16:35	4	NaN		NaN	NaN	NaN	NaN	NaN	16:40:42	12	3	NaN	NaN	0	0	0	0	0	09/05/2019	20	3	0.01	0	0	0	0	0	3
NL01SS	0	3	16:35	4	NaN		NaN	NaN	NaN	NaN	NaN	16:40:52	12	3	NaN	NaN	0	0	0	0	0	09/05/2019	20	3	0.01	0	0	0	0	0	3
NL01SS	0	3	16:35	4	NaN		NaN	NaN	NaN	NaN	NaN	16:41:02	13	3	NaN	NaN	0	0	0	0	0	09/05/2019	20	3	0.01	0	0	0	0	0	3
NL01SS	1	3	16:35	4	690.068027210884	trojette	2	0	0	1	13	16:41:13	13	3	202	Corr	0	2	0	2.5829303700437	0	09/05/2019	20	3	0.01	0	0	0	0	0	3
NL01SS	1	3	16:35	4	690.612244897959	réalité	1	0	0	2	14	16:41:24	13	3	201	Zygo	0	0	0	0	0	09/05/2019	20	3	0.01	0	0	0	0	0	3
NL01SS	1	3	16:35	4	690.022675736961	devenda	2	0	0	3	15	16:41:34	14	4	202	Corr	0	0	0	0	0	09/05/2019	20	3	0.01	0	0	0	0	0	4
NL01SS	1	3	16:35	4	690.566893424036	épisode	1	0	0	4	16	16:41:45	14	4	201	Zygo	0	0	0	0	0	09/05/2019	20	3	0.01	0	0	0	0	0	4
NL01SS	1	3	16:35	4	690.249433106576	revraire	2	0	0	5	17	16:41:54	14	4	202	Corr	0	0	0	0	0	09/05/2019	20	3	0.01	0	0	0	0	0	4
NL01SS	1	3	16:35	4	688.43537414966	célèbre	1	0	0	6	18	16:42:04	15	4	201	Zygo	0	0	0	0	0	09/05/2019	20	3	0.01	0	0	0	0	0	4
NL01SS	0	4	16:35	4	NaN		NaN	NaN	NaN	NaN	NaN	16:42:12	15	4	NaN	NaN	1	0	0	442.868028866347	0	09/05/2019	20	3	0.01	0	0	0	0	0	4
NL01SS	0	4	16:35	4	NaN		NaN	NaN	NaN	NaN	NaN	16:42:22	15	4	NaN	NaN	0	0	0	0	0	09/05/2019	20	3	0.01	0	0	0	0	0	4
NL01SS	0	4	16:35	4	NaN		NaN	NaN	NaN	NaN	NaN	16:42:32	16	4	NaN	NaN	0	0	0	0	0	09/05/2019	20	3	0.01	0	0	0	0	0	4
NL01SS	0	4	16:35	4	NaN		NaN	NaN	NaN	NaN	NaN	16:42:42	16	4	NaN	NaN	0	0	0	0	0	09/05/2019	20	3	0.01	0	0	0	0	0	4
NL01SS	0	4	16:35	4	NaN		NaN	NaN	NaN	NaN	NaN	16:42:52	16	4	NaN	NaN	0	0	0	0	0	09/05/2019	20	3	0.01	0	0	0	0	0	4
NL01SS	0	4	16:35	4	NaN		NaN	NaN	NaN	NaN	NaN	16:43:02	17	4	NaN	NaN	0	0	0	0	0	09/05/2019	20	3	0.01	0	0	0	0	0	4
NL01SS	1	4	16:35	4	690.748299319728	immédiat	1	0	0	1	19	16:43:13	17	4	201	Zygo	0	0	0	0	0	09/05/2019	20	3	0.01	0	0	0	0	0	4
NL01SS	1	4	16:35	4	690.566893424036	mémoire	1	0	0	2	20	16:43:23	17	4	201	Zygo	0	0	0	0	0	09/05/2019	20	3	0.01	0	0	0	0	0	4
NL01SS	1	4	16:35	4	690.068027210884	corutal	2	0	0	3	21	16:43:35	18	4	202	Corr	0	0	0	0	0	09/05/2019	20	3	0.01	0	0	0	0	0	4
NL01SS	1	4	16:35	4	688.480725623583	caporal	1	0	0	4	22	16:43:45	18	4	201	Zygo	0	0	0	0	0	09/05/2019	20	3	0.01	0	0	0	0	0	4
NL01SS	1	4	16:35	4	690.340136054422	punivors	2	0	0	5	23	16:43:54	18	4	202	Corr	0	0	0	0	0	09/05/2019	20	3	0.01	0	0	0	0	0	4
NL01SS	1	4	16:35	4	690.748299319728	chapervez	2	0	0	6	24	16:44:05	19	4	202	Corr	0	0	0	0	0	09/05/2019	20	3	0.01	0	0	0	0	0	4
NL01SS	0	5	16:35	4	NaN		NaN	NaN	NaN	NaN	NaN	16:44:12	19	4	NaN	NaN	0	0	0	0	0	09/05/2019	20	3	0.01	0	0	0	0	0	4
NL01SS	0	5	16:35	4	NaN		NaN	NaN	NaN	NaN	NaN	16:44:22	19	4	NaN	NaN	0	0	0	0	0	09/05/2019	20	3	0.01	0	0	0	0	0	4
NL01SS	0	5	16:35	4	NaN		NaN	NaN	NaN	NaN	NaN	16:44:32	20	4	NaN	NaN	0	0	0	0	0	09/05/2019	20	3	0.01	0	0	0	0	0	4
NL01SS	0	5	16:35	4	NaN		NaN	NaN	NaN	NaN	NaN	16:44:42	20	4	NaN	NaN	0	0	0	0	0	09/05/2019	20	3	0.01	0	0	0	0	0	4
NL01SS	0	5	16:35	4	NaN		NaN	NaN	NaN	NaN	NaN	16:44:52	20	4	NaN	NaN	0	0	0	0	0	09/05/2019	20	3	0.01	0	0	0	0	0	4
NL01SS	0	5	16:35	4	NaN		NaN	NaN	NaN	NaN	NaN	16:45:02	21	4	NaN	NaN	0	0	0	0	0	09/05/2019	20	3	0.01	0	0	0	0	0	4
NL01SS	1	5	16:35	4	690.702947845805	banarmés	2	0	0	1	25	16:45:13	21	4	202	Corr	0	0	0	0	0	09/05/2019	20	3	0.01	0	0	0	0	0	4
NL01SS	1	5	16:35	4	687.936507936508	déranger	1	0	0	2	26	16:45:23	21	4	201	Zygo	0	0	0	0	0	09/05/2019	20	3	0.01	0	0	0	0	0	4
NL01SS	1	5	16:35	4	690.15873015873	signifie	1	0	0	3	27	16:45:34	22	4	201	Zygo	0	0	0	0	0	09/05/2019	20	3	0.01	0	0	0	0	0	4
NL01SS	1	5	16:35	4	688.390022675737	bâtiment	1	0	0	4	28	16:45:45	22	4	201	Zygo	0	0	0	0	0	09/05/2019	20	3	0.01	0	0	0	0	0	4
NL01SS	1	5	16:35	4	690.204081632653	sustiler	2	0	0	5	29	16:45:55	23	4	202	Corr	0	0	0	0	0	09/05/2019	20	3	0.01	0	0	0	0	0	4
NL01SS	1	5	16:35	4	690.15873015873	répotion	2	0	0	6	30	16:46:05	23	4	202	Corr	0	0	0	0	0	09/05/2019	20	3	0.01	0	0	0	0	0	4
NL01SS	0	6	16:35	4	NaN		NaN	NaN	NaN	NaN	NaN	16:46:12	23	4	NaN	NaN	0	0	0	0	0	09/05/2019	20	3	0.01	0	0	0	0	0	4
NL01SS	0	6	16:35	4	NaN		NaN	NaN	NaN	NaN	NaN	16:46:22	23	4	NaN	NaN	0	0	0	0	0	09/05/2019	20	3	0.01	0	0	0	0	0	4
NL01SS	0	6	16:35	4	NaN		NaN	NaN	NaN	NaN	NaN	16:46:32	24	4	NaN	NaN	0	0	0	0	0	09/05/2019	20	3	0.01	0	0	0	0	0	4
NL01SS	0	6	16:35	4	NaN		NaN	NaN	NaN	NaN	NaN	16:46:42	24	4	NaN	NaN	0	0	0	0	0	09/05/2019	20	3	0.01	0	0	0	0	0	4
NL01SS	0	6	16:35	4	NaN		NaN	NaN	NaN	NaN	NaN	16:46:52	24	4	NaN	NaN	0	0	0	0	0	09/05/2019	20	3	0.01	0	0	0	0	0	4
NL01SS	0	6	16:35	4	NaN		NaN	NaN	NaN	NaN	NaN	16:47:02	25	4	NaN	NaN	0	0	0	0	0	09/05/2019	20	3	0.01	0	0	0	0	0	4
NL01SS	1	6	16:35	4	688.344671201814	colonel	1	0	0	1	31	16:47:13	25	4	201	Zygo	0	0	0	0	0	09/05/2019	20	3	0.01	0	0	0	0	0	4
NL01SS	1	6	16:35	4	690.068027210884	flaginés	2	0	0	2	32	16:47:23	25	4	202	Corr	0	0	0	0	0	09/05/2019	20	3	0.01	0	0	0	0	0	4
NL01SS	1	6	16:35	4	690.748299319728	pratique	1	0	0	3	33	16:47:33	26	4	201	Zygo	0	0	0	0	0	09/05/2019	20	3	0.01	0	0	0	0	0	4
NL01SS	1	6	16:35	4	688.571428571429	délicieux	1	0	0	4	34	16:47:42	26	4	201	Zygo	0	0	0	0	0	09/05/2019	20	3	0.01	0	0	0	0	0	4
NL01SS	1	6	16:35	4	690.113378684807	purpelle	2	0	0	5	35	16:47:52	26	4	202	Corr	0	0	0	0	0	09/05/2019	20	3	0.01	0	0	0	0	0	4
NL01SS	1	6	16:35	4	690.702947845805	bourasser	2	0	0	6	36	16:48:01	27	4	202	Corr	0	0	0	0	0	09/05/2019	20	3	0.01	0	0	0	0	0	4
NL01SS	0	7	16:35	4	NaN		NaN	NaN	NaN	NaN	NaN	16:48:12	27	4	NaN	NaN	0	0	0	0	0	09/05/2019	20	3	0.01	0	0	0	0	0	4
NL01SS	0	7	16:35	4	NaN		NaN	NaN	NaN	NaN	NaN	16:48:22	27	4	NaN	NaN	0	0	0	0	0	09/05/2019	20	3	0.01	0	0	0	0	0	4
NL01SS	0	7	16:35	4	NaN		NaN	NaN	NaN	NaN	NaN	16:48:32	28	4	NaN	NaN	0	0	0	0	0	09/05/2019	20	3	0.01	0	0	0	0	0	4
NL01SS	0	7	16:35	4	NaN		NaN	NaN	NaN	NaN	NaN	16:48:42	28	4	NaN	NaN	0	0	0	0	0	09/05/2019	20	3	0.01	0	0	0	0	0	4
NL01SS	0	7	16:35	4	NaN		NaN	NaN	NaN	NaN	NaN	16:48:52	28	4	NaN	NaN	0	0	0	0	0	09/05/2019	20	3	0.01	0	0	0	0	0	4
NL01SS	0	7	16:35	4	NaN		NaN	NaN	NaN	NaN	NaN	16:49:02	29	4	NaN	NaN	0	0	0	0	0	09/05/2019	20	3	0.01	0	0	0	0	0	4
NL01SS	1	7	16:35	4	690.204081632653	revences	2	0	0	1	37	16:49:13	29	4	202	Corr	0	0	0	0	0	09/05/2019	20	3	0.01	0	0	0	0	0	4
NL01SS	1	7	16:35	4	690.748299319728	rociale	2	0	0	2	38	16:49:23	29	4	202	Corr	0	0	0	0	0	09/05/2019	20	3	0.01	0	0	0	0	0	4
NL01SS	1	7	16:35	4	689.931972789116	réserve	1	0	0	3	39	16:49:33	30	4	201	Zygo	0	0	0	0	0	09/05/2019	20	3	0.01	0	0	0	0	0	4
NL01SS	1	7	16:35	4	690.249433106576	amasiné	2	0	0	4	40	16:49:44	30	4	202	Corr	0	0	0	0	0	09/05/2019	20	3	0.01	0	0	0	0	0	4
NL01SS	1	7	16:35	4	691.020408163265	révolte	1	0	0	5	41	16:49:53	30	4	201	Zygo	0	0	0	0	0	09/05/2019	20	3	0.01	0	0	0	0	0	4
NL01SS	1	7	16:35	4	690.340136054422	paradis	1	0	0	6	42	16:50:03	31	4	201	Zygo	0	0	0	0	0	09/05/2019	20	3	0.01	0	0	0	0	0	4
NL01SS	0	8	16:35	4	NaN		NaN	NaN	NaN	NaN	NaN	16:50:12	31	4	NaN	NaN	0	0	0	0	0	09/05/2019	20	3	0.01	0	0	0	0	0	4
NL01SS	0	8	16:35	4	NaN		NaN	NaN	NaN	NaN	NaN	16:50:22	31	4	NaN	NaN	0	0	0	0	0	09/05/2019	20	3	0.01	0	0	0	0	0	4
NL01SS	0	8	16:35	4	NaN		NaN	NaN	NaN	NaN	NaN	16:50:32	32	4	NaN	NaN	0	0	0	0	0	09/05/2019	20	3	0.01	0	0	0	0	0	4
NL01SS	0	8	16:35	4	NaN		NaN	NaN	NaN	NaN	NaN	16:50:42	32	4	NaN	NaN	0	0	0	0	0	09/05/2019	20	3	0.01	0	0	0	0	0	4
NL01SS	0	8	16:35	4	NaN		NaN	NaN	NaN	NaN	NaN	16:50:52	32	4	NaN	NaN	0	0	0	0	0	09/05/2019	20	3	0.01	0	0	0	0	0	4
NL01SS	0	8	16:35	4	NaN		NaN	NaN	NaN	NaN	NaN	16:51:02	33	4	NaN	NaN	0	0	0	0	0	09/05/2019	20	3	0.01	0	0	0	0	0	4
NL01SS	1	8	16:35	4	690.15873015873	compelle	2	0	0	1	43	16:51:13	33	4	202	Corr	0	0	0	0	0	09/05/2019	20	3	0.01	0	0	0	0	0	4
NL01SS	1	8	16:35	4	690.702947845805	régiment	1	0	0	2	44	16:51:23	33	4	201	Zygo	0	0	0	0	0	09/05/2019	20	3	0.01	0	0	0	0	0	4
NL01SS	1	8	16:35	4	690.702947845805	identité	1	0	0	3	45	16:51:34	34	4	201	Zygo	0	0	0	0	0	09/05/2019	20	3	0.01	0	0	0	0	0	4
NL01SS	1	8	16:35	4	690.92970521542	programme	1	0	0	4	46	16:51:44	34	4	201	Zygo	0	0	0	0	0	09/05/2019	20	3	0.01	0	0	0	0	0	4
NL01SS	1	8	16:35	4	690.204081632653	aspine	2	0	0	5	47	16:51:54	34	4	202	Corr	0	0	0	0	0	09/05/2019	20	3	0.01	0	0	0	0	0	4
NL01SS	1	8	16:35	4	690.15873015873	atomisse	2	0	0	6	48	16:52:04	35	3	202	Corr	0	0	0	0	0	09/05/2019	20	3	0.01	0	0	0	0	0	3
NL01SS	0	9	16:35	4	NaN		NaN	NaN	NaN	NaN	NaN	16:52:12	35	3	NaN	NaN	0	0	0	0	0	09/05/2019	20	3	0.01	0	0	0	0	0	3
NL01SS	0	9	16:35	4	NaN		NaN	NaN	NaN	NaN	NaN	16:52:22	35	3	NaN	NaN	0	0	0	0	0	09/05/2019	20	3	0.01	0	0	0	0	0	3
NL01SS	0	9	16:35	4	NaN		NaN	NaN	NaN	NaN	NaN	16:52:32	36	2	NaN	NaN	0	0	0	0	0	09/05/2019	20	3	0.01	0	0	0	0	0	2
NL01SS	0	9	16:35	4	NaN		NaN	NaN	NaN	NaN	NaN	16:52:42	36	2	NaN	NaN	0	0	0	0	0	09/05/2019	20	3	0.01	0	0	0	0	0	2
NL01SS	0	9	16:35	4	NaN		NaN	NaN	NaN	NaN	NaN	16:52:52	36	2	NaN	NaN	0	0	0	0	0	09/05/2019	20	3	0.01	0	0	0	0	0	2
NL01SS	0	9	16:35	4	NaN		NaN	NaN	NaN	NaN	NaN	16:53:02	37	2	NaN	NaN	0	0	0	0	1	09/05/2019	20	3	0.01	0	0	0	0	0	0
NL01SS	1	9	16:35	4	690.385487528345	atterses	2	0	0	1	49	16:53:13	37	2	202	Corr	0	0	0	0	1	09/05/2019	20	3	0.01	0	0	0	0	0	0
NL01SS	1	9	16:35	4	690.15873015873	assistant	1	0	0	2	50	16:53:23	37	2	201	Zygo	0	0	0	0	1	09/05/2019	20	3	0.01	0	0	0	0	0	0
NL01SS	1	9	16:35	4	689.84126984127	obstacle	1	0	0	3	51	16:53:34	38	2	201	Zygo	0	0	0	0	1	09/05/2019	20	3	0.01	0	0	0	0	0	0
NL01SS	1	9	16:35	4	689.84126984127	bousentît	2	0	0	4	52	16:53:44	38	2	202	Corr	0	0	0	0	0	09/05/2019	20	3	0.01	0	0	0	0	0	2
NL01SS	1	9	16:35	4	690.566893424036	médecine	1	0	0	5	53	16:53:54	38	2	201	Zygo	0	0	0	0	0	09/05/2019	20	3	0.01	0	0	0	0	0	2
NL01SS	1	9	16:35	4	691.111111111111	sageuse	2	0	0	6	54	16:54:05	39	2	202	Corr	0	0	0	0	0	09/05/2019	20	3	0.01	0	0	0	0	0	2
NL01SS	0	10	16:35	4	NaN		NaN	NaN	NaN	NaN	NaN	16:54:12	39	2	NaN	NaN	0	0	0	0	0	09/05/2019	20	3	0.01	0	0	0	0	0	2
NL01SS	0	10	16:35	4	NaN		NaN	NaN	NaN	NaN	NaN	16:54:22	39	2	NaN	NaN	0	0	0	0	0	09/05/2019	20	3	0.01	0	0	0	0	0	2
NL01SS	0	10	16:35	4	NaN		NaN	NaN	NaN	NaN	NaN	16:54:32	40	2	NaN	NaN	0	0	0	0	0	09/05/2019	20	3	0.01	0	0	0	0	0	2
NL01SS	0	10	16:35	4	NaN		NaN	NaN	NaN	NaN	NaN	16:54:42	40	2	NaN	NaN	0	0	0	0	0	09/05/2019	20	3	0.01	0	0	0	0	0	2
NL01SS	0	10	16:35	4	NaN		NaN	NaN	NaN	NaN	NaN	16:54:52	40	2	NaN	NaN	0	0	0	0	0	09/05/2019	20	3	0.01	0	0	0	0	0	2
NL01SS	0	10	16:35	4	NaN		NaN	NaN	NaN	NaN	NaN	16:55:02	41	2	NaN	NaN	0	0	0	0	1	09/05/2019	20	3	0.01	0	0	0	0	0	0
NL01SS	1	10	16:35	4	689.977324263039	revanité	2	0	0	1	55	16:55:13	41	2	202	Corr	3	0	1	4.91670473160275	1	09/05/2019	20	3	0.01	0	0	0	0	0	0
NL01SS	1	10	16:35	4	690.385487528345	moqueral	2	0	0	2	56	16:55:22	41	2	202	Corr	3	0	1	2.43842537172372	0	09/05/2019	20	3	0.01	0	0	0	0	0	2
NL01SS	1	10	16:35	4	690.113378684807	hocalasse	2	0	0	3	57	16:55:32	42	2	202	Corr	3	0	1	1.34862624957987	0	09/05/2019	20	3	0.01	0	0	0	0	0	2
NL01SS	1	10	16:35	4	690.884353741497	française	1	0	0	4	58	16:55:43	42	2	201	Zygo	4	0	0	1.74961803805445	0	09/05/2019	20	3	0.01	0	0	0	0	0	2
NL01SS	1	10	16:35	4	690.521541950113	exister	1	0	0	5	59	16:55:53	42	2	201	Zygo	3	0	0	1.20076366137437	0	09/05/2019	20	3	0.01	0	0	0	0	0	2
NL01SS	1	10	16:35	4	690.975056689342	surgir	1	0	0	6	60	16:56:04	43	2	201	Zygo	0	0	0	0	0	09/05/2019	20	3	0.01	0	0	0	0	0	2
NL01SS	0	1	18:11	5	NaN		NaN	NaN	NaN	NaN	NaN	18:12:00	2	0	NaN	NaN	0	0	0	0	0	09/05/2019	20	3	0.01	0	0	0	0	0	0
NL01SS	0	1	18:11	5	NaN		NaN	NaN	NaN	NaN	NaN	18:12:10	2	0	NaN	NaN	0	0	0	0	0	09/05/2019	20	3	0.01	0	0	0	0	0	0
NL01SS	0	1	18:11	5	NaN		NaN	NaN	NaN	NaN	NaN	18:12:20	2	0	NaN	NaN	0	0	0	0	0	09/05/2019	20	3	0.01	0	0	0	0	0	0
NL01SS	0	1	18:11	5	NaN		NaN	NaN	NaN	NaN	NaN	18:12:30	3	0	NaN	NaN	0	0	0	0	0	09/05/2019	20	3	0.01	0	0	0	0	0	0
NL01SS	0	1	18:11	5	NaN		NaN	NaN	NaN	NaN	NaN	18:12:40	3	0	NaN	NaN	0	0	0	0	0	09/05/2019	20	3	0.01	0	0	0	0	0	0
NL01SS	0	1	18:11	5	NaN		NaN	NaN	NaN	NaN	NaN	18:12:50	3	0	NaN	NaN	0	0	0	0	0	09/05/2019	20	3	0.01	0	0	0	0	0	0
NL01SS	1	1	18:11	5	689.977324263039	compine	2	0	0	1	1	18:13:00	4	0	202	Corr	0	0	0	0	0	09/05/2019	20	3	0.01	0	0	0	0	0	0
NL01SS	1	1	18:11	5	690.702947845805	grimace	1	0	0	2	2	18:13:02	4	0	201	Zygo	0	3	1	0.242451329385077	0	09/05/2019	20	3	0.01	0	0	0	0	0	0
NL01SS	1	1	18:11	5	690.113378684807	sympathie	1	0	0	3	3	18:13:10	4	0	201	Zygo	3	0	0	1.54669517599126	0	09/05/2019	20	3	0.01	0	0	0	0	0	0
NL01SS	1	1	18:11	5	690.068027210884	trifitée	2	0	0	4	4	18:13:21	4	0	202	Corr	3	0	1	1.21562211231519	0	09/05/2019	20	3	0.01	0	0	0	0	0	0
NL01SS	1	1	18:11	5	690.249433106576	sentigne	2	0	0	5	5	18:13:31	5	1	202	Corr	3	0	1	1.52486952914987	0	09/05/2019	20	3	0.01	0	0	0	0	0	1
NL01SS	1	1	18:11	5	690.566893424036	question	1	0	0	6	6	18:13:41	5	1	201	Zygo	0	3	1	1.17537041120633	0	09/05/2019	20	3	0.01	0	0	0	0	0	1
NL01SS	0	2	18:11	5	NaN		NaN	NaN	NaN	NaN	NaN	18:14:00	6	1	NaN	NaN	0	0	0	0	0	09/05/2019	20	3	0.01	0	0	0	0	0	1
NL01SS	0	2	18:11	5	NaN		NaN	NaN	NaN	NaN	NaN	18:14:10	6	1	NaN	NaN	0	0	0	0	0	09/05/2019	20	3	0.01	0	0	0	0	0	1
NL01SS	0	2	18:11	5	NaN		NaN	NaN	NaN	NaN	NaN	18:14:20	6	1	NaN	NaN	0	0	0	0	0	09/05/2019	20	3	0.01	0	0	0	0	0	1
NL01SS	0	2	18:11	5	NaN		NaN	NaN	NaN	NaN	NaN	18:14:30	7	1	NaN	NaN	0	0	0	0	0	09/05/2019	20	3	0.01	0	0	0	0	0	1
NL01SS	0	2	18:11	5	NaN		NaN	NaN	NaN	NaN	NaN	18:14:40	7	1	NaN	NaN	0	0	0	0	0	09/05/2019	20	3	0.01	0	0	0	0	0	1
NL01SS	0	2	18:11	5	NaN		NaN	NaN	NaN	NaN	NaN	18:14:50	7	1	NaN	NaN	0	0	0	0	0	09/05/2019	20	3	0.01	0	0	0	0	0	1
NL01SS	1	2	18:11	5	690.793650793651	galateur	2	0	0	1	7	18:15:00	8	1	202	Corr	3	0	1	1.44166220388104	0	09/05/2019	20	3	0.01	0	0	0	0	0	1
NL01SS	1	2	18:11	5	690.793650793651	fromage	1	0	0	2	8	18:15:10	8	1	201	Zygo	0	3	1	1.70671491725471	0	09/05/2019	20	3	0.01	0	0	0	0	0	1
NL01SS	1	2	18:11	5	695.283446712018	victoire	1	0	0	3	9	18:15:21	8	1	201	Zygo	0	3	1	1.79173360845095	0	09/05/2019	20	3	0.01	0	0	0	0	0	1
NL01SS	1	2	18:11	5	690.340136054422	station	1	0	0	4	10	18:15:32	9	1	201	Zygo	0	3	1	1.1683113344254	0	09/05/2019	20	3	0.01	0	0	0	0	0	1
NL01SS	1	2	18:11	5	691.337868480726	matentait	2	0	0	5	11	18:15:42	9	1	202	Corr	1	1	1	2.32842558173724	0	09/05/2019	20	3	0.01	0	0	0	0	0	1
NL01SS	1	2	18:11	5	690.92970521542	inforule	2	0	0	6	12	18:15:52	9	1	202	Corr	0	0	0	0	0	09/05/2019	20	3	0.01	0	0	0	0	0	1
NL01SS	0	3	18:11	5	NaN		NaN	NaN	NaN	NaN	NaN	18:16:00	10	5	NaN	NaN	0	0	0	0	0	09/05/2019	20	3	0.01	0	0	0	0	0	5
NL01SS	0	3	18:11	5	NaN		NaN	NaN	NaN	NaN	NaN	18:16:10	10	5	NaN	NaN	0	0	0	0	0	09/05/2019	20	3	0.01	0	0	0	0	0	5
NL01SS	0	3	18:11	5	NaN		NaN	NaN	NaN	NaN	NaN	18:16:20	10	5	NaN	NaN	0	0	0	0	0	09/05/2019	20	3	0.01	0	0	0	0	0	5
NL01SS	0	3	18:11	5	NaN		NaN	NaN	NaN	NaN	NaN	18:16:30	11	5	NaN	NaN	0	0	0	0	0	09/05/2019	20	3	0.01	0	0	0	0	0	5
NL01SS	0	3	18:11	5	NaN		NaN	NaN	NaN	NaN	NaN	18:16:40	11	5	NaN	NaN	0	0	0	0	0	09/05/2019	20	3	0.01	0	0	0	0	0	5
NL01SS	0	3	18:11	5	NaN		NaN	NaN	NaN	NaN	NaN	18:16:50	11	5	NaN	NaN	0	0	0	0	0	09/05/2019	20	3	0.01	0	0	0	0	0	5
NL01SS	1	3	18:11	5	689.886621315193	incrigées	2	0	0	1	13	18:17:00	12	5	202	Corr	0	0	0	0	0	09/05/2019	20	3	0.01	0	0	0	0	0	5
NL01SS	1	3	18:11	5	688.934240362812	fabraudes	2	0	0	2	14	18:17:10	12	5	202	Corr	0	0	0	0	0	09/05/2019	20	3	0.01	0	0	0	0	0	5
NL01SS	1	3	18:11	5	690.430839002268	maximum	1	0	0	3	15	18:17:20	12	5	201	Zygo	0	3	1	1.02617948798724	0	09/05/2019	20	3	0.01	0	0	0	0	0	5
NL01SS	1	3	18:11	5	690.839002267574	optivelle	2	0	0	4	16	18:17:31	13	5	202	Corr	3	0	1	1.59658124369957	0	09/05/2019	20	3	0.01	0	0	0	0	0	5
NL01SS	1	3	18:11	5	690.204081632653	minimum	1	0	0	5	17	18:17:42	13	5	201	Zygo	0	3	1	1.81977040280577	0	09/05/2019	20	3	0.01	0	0	0	0	0	5
NL01SS	1	3	18:11	5	690.113378684807	autobus	1	0	0	6	18	18:17:52	13	5	201	Zygo	3	0	0	5.87997863113242	0	09/05/2019	20	3	0.01	0	0	0	0	0	5
NL01SS	0	4	18:11	5	NaN		NaN	NaN	NaN	NaN	NaN	18:18:00	14	5	NaN	NaN	0	0	0	0	0	09/05/2019	20	3	0.01	0	0	0	0	0	5
NL01SS	0	4	18:11	5	NaN		NaN	NaN	NaN	NaN	NaN	18:18:10	14	5	NaN	NaN	0	0	0	0	0	09/05/2019	20	3	0.01	0	0	0	0	0	5
NL01SS	0	4	18:11	5	NaN		NaN	NaN	NaN	NaN	NaN	18:18:20	14	5	NaN	NaN	0	0	0	0	0	09/05/2019	20	3	0.01	0	0	0	0	0	5
NL01SS	0	4	18:11	5	NaN		NaN	NaN	NaN	NaN	NaN	18:18:30	15	5	NaN	NaN	0	0	0	0	0	09/05/2019	20	3	0.01	0	0	0	0	0	5
NL01SS	0	4	18:11	5	NaN		NaN	NaN	NaN	NaN	NaN	18:18:40	15	5	NaN	NaN	0	0	0	0	0	09/05/2019	20	3	0.01	0	0	0	0	0	5
NL01SS	0	4	18:11	5	NaN		NaN	NaN	NaN	NaN	NaN	18:18:50	15	5	NaN	NaN	0	0	0	0	0	09/05/2019	20	3	0.01	0	0	0	0	0	5
NL01SS	1	4	18:11	5	678.503401360544	complexe	1	0	0	1	19	18:19:00	16	5	201	Zygo	0	0	0	0	0	09/05/2019	20	3	0.01	0	0	0	0	0	5
NL01SS	1	4	18:11	5	690.748299319728	rajuses	2	0	0	2	20	18:19:10	16	5	202	Corr	3	0	1	1.66810919648856	0	09/05/2019	20	3	0.01	0	0	0	0	0	5
NL01SS	1	4	18:11	5	690.430839002268	dépastin	2	0	0	3	21	18:19:20	16	5	202	Corr	0	0	0	0	0	09/05/2019	20	3	0.01	0	0	0	0	0	5
NL01SS	1	4	18:11	5	689.931972789116	cassolues	2	0	0	4	22	18:19:29	17	5	202	Corr	0	0	0	0	0	09/05/2019	20	3	0.01	0	0	0	0	0	5
NL01SS	1	4	18:11	5	690.340136054422	vitrine	1	0	0	5	23	18:19:39	17	5	201	Zygo	0	0	0	0	0	09/05/2019	20	3	0.01	0	0	0	0	0	5
NL01SS	1	4	18:11	5	691.24716553288	difficile	1	0	0	6	24	18:19:49	17	5	201	Zygo	1	0	0	3.68540642851144	0	09/05/2019	20	3	0.01	0	0	0	0	0	5
NL01SS	0	5	18:11	5	NaN		NaN	NaN	NaN	NaN	NaN	18:20:00	18	5	NaN	NaN	0	0	0	0	0	09/05/2019	20	3	0.01	0	0	0	0	0	5
NL01SS	0	5	18:11	5	NaN		NaN	NaN	NaN	NaN	NaN	18:20:10	18	5	NaN	NaN	0	0	0	0	0	09/05/2019	20	3	0.01	0	0	0	0	0	5
NL01SS	0	5	18:11	5	NaN		NaN	NaN	NaN	NaN	NaN	18:20:20	18	5	NaN	NaN	0	0	0	0	0	09/05/2019	20	3	0.01	0	0	0	0	0	5
NL01SS	0	5	18:11	5	NaN		NaN	NaN	NaN	NaN	NaN	18:20:30	19	5	NaN	NaN	0	0	0	0	0	09/05/2019	20	3	0.01	0	0	0	0	0	5
NL01SS	0	5	18:11	5	NaN		NaN	NaN	NaN	NaN	NaN	18:20:40	19	5	NaN	NaN	0	0	0	0	0	09/05/2019	20	3	0.01	0	0	0	0	0	5
NL01SS	0	5	18:11	5	NaN		NaN	NaN	NaN	NaN	NaN	18:20:50	19	5	NaN	NaN	0	0	0	0	0	09/05/2019	20	3	0.01	0	0	0	0	0	5
NL01SS	1	5	18:11	5	690.022675736961	coiseille	2	0	0	1	25	18:21:00	20	5	202	Corr	0	0	0	0	0	09/05/2019	20	3	0.01	0	0	0	0	0	5
NL01SS	1	5	18:11	5	691.065759637188	deuxième	1	0	0	2	26	18:21:09	20	5	201	Zygo	0	0	0	0	0	09/05/2019	20	3	0.01	0	0	0	0	0	5
NL01SS	1	5	18:11	5	689.84126984127	trandaira	2	0	0	3	27	18:21:19	20	5	202	Corr	0	0	0	0	0	09/05/2019	20	3	0.01	0	0	0	0	0	5
NL01SS	1	5	18:11	5	690.702947845805	position	1	0	0	4	28	18:21:29	21	5	201	Zygo	0	0	0	0	0	09/05/2019	20	3	0.01	0	0	0	0	0	5
NL01SS	1	5	18:11	5	690.430839002268	propose	1	0	0	5	29	18:21:38	21	5	201	Zygo	0	0	0	0	0	09/05/2019	20	3	0.01	0	0	0	0	0	5
NL01SS	1	5	18:11	5	690.884353741497	duposa	2	0	0	6	30	18:21:48	21	5	202	Corr	0	0	0	0	0	09/05/2019	20	3	0.01	0	0	0	0	0	5
NL01SS	0	6	18:11	5	NaN		NaN	NaN	NaN	NaN	NaN	18:22:00	22	5	NaN	NaN	0	0	0	0	0	09/05/2019	20	3	0.01	0	0	0	0	0	5
NL01SS	0	6	18:11	5	NaN		NaN	NaN	NaN	NaN	NaN	18:22:10	22	5	NaN	NaN	0	0	0	0	0	09/05/2019	20	3	0.01	0	0	0	0	0	5
NL01SS	0	6	18:11	5	NaN		NaN	NaN	NaN	NaN	NaN	18:22:20	22	5	NaN	NaN	0	0	0	0	0	09/05/2019	20	3	0.01	0	0	0	0	0	5
NL01SS	0	6	18:11	5	NaN		NaN	NaN	NaN	NaN	NaN	18:22:30	23	5	NaN	NaN	0	0	0	0	0	09/05/2019	20	3	0.01	0	0	0	0	0	5
NL01SS	0	6	18:11	5	NaN		NaN	NaN	NaN	NaN	NaN	18:22:40	23	5	NaN	NaN	0	0	0	0	0	09/05/2019	20	3	0.01	0	0	0	0	0	5
NL01SS	0	6	18:11	5	NaN		NaN	NaN	NaN	NaN	NaN	18:22:50	23	5	NaN	NaN	0	0	0	0	0	09/05/2019	20	3	0.01	0	0	0	0	0	5
NL01SS	1	6	18:11	5	690.748299319728	prédita	2	0	0	1	31	18:23:00	24	5	202	Corr	0	0	0	0	0	09/05/2019	20	3	0.01	0	0	0	0	0	5
NL01SS	1	6	18:11	5	690.430839002268	angénient	2	0	0	2	32	18:23:11	24	5	202	Corr	0	0	0	0	0	09/05/2019	20	3	0.01	0	0	0	0	0	5
NL01SS	1	6	18:11	5	690.204081632653	carrière	1	0	0	3	33	18:23:21	24	5	201	Zygo	0	0	0	0	0	09/05/2019	20	3	0.01	0	0	0	0	0	5
NL01SS	1	6	18:11	5	690.748299319728	parking	1	0	0	4	34	18:23:30	25	5	201	Zygo	0	0	0	0	0	09/05/2019	20	3	0.01	0	0	0	0	0	5
NL01SS	1	6	18:11	5	691.065759637188	répardas	2	0	0	5	35	18:23:41	25	5	202	Corr	0	0	0	0	0	09/05/2019	20	3	0.01	0	0	0	0	0	5
NL01SS	1	6	18:11	5	690.793650793651	drôlement	1	0	0	6	36	18:23:52	25	5	201	Zygo	0	0	0	0	0	09/05/2019	20	3	0.01	0	0	0	0	0	5
NL01SS	0	7	18:11	5	NaN		NaN	NaN	NaN	NaN	NaN	18:24:00	26	5	NaN	NaN	0	0	0	0	0	09/05/2019	20	3	0.01	0	0	0	0	0	5
NL01SS	0	7	18:11	5	NaN		NaN	NaN	NaN	NaN	NaN	18:24:10	26	5	NaN	NaN	0	0	0	0	0	09/05/2019	20	3	0.01	0	0	0	0	0	5
NL01SS	0	7	18:11	5	NaN		NaN	NaN	NaN	NaN	NaN	18:24:20	26	5	NaN	NaN	0	0	0	0	0	09/05/2019	20	3	0.01	0	0	0	0	0	5
NL01SS	0	7	18:11	5	NaN		NaN	NaN	NaN	NaN	NaN	18:24:30	27	5	NaN	NaN	0	0	0	0	0	09/05/2019	20	3	0.01	0	0	0	0	0	5
NL01SS	0	7	18:11	5	NaN		NaN	NaN	NaN	NaN	NaN	18:24:40	27	5	NaN	NaN	0	0	0	0	0	09/05/2019	20	3	0.01	0	0	0	0	0	5
NL01SS	0	7	18:11	5	NaN		NaN	NaN	NaN	NaN	NaN	18:24:50	27	5	NaN	NaN	0	0	0	0	0	09/05/2019	20	3	0.01	0	0	0	0	0	5
NL01SS	1	7	18:11	5	689.886621315193	damersion	2	0	0	1	37	18:25:00	28	5	202	Corr	0	0	0	0	0	09/05/2019	20	3	0.01	0	0	0	0	0	5
NL01SS	1	7	18:11	5	690.612244897959	dispule	2	0	0	2	38	18:25:09	28	5	202	Corr	0	0	0	0	0	09/05/2019	20	3	0.01	0	0	0	0	0	5
NL01SS	1	7	18:11	5	690.884353741497	forcément	1	0	0	3	39	18:25:19	28	5	201	Zygo	0	0	0	0	0	09/05/2019	20	3	0.01	0	0	0	0	0	5
NL01SS	1	7	18:11	5	689.931972789116	exprimer	1	0	0	4	40	18:25:29	29	5	201	Zygo	0	0	0	0	0	09/05/2019	20	3	0.01	0	0	0	0	0	5
NL01SS	1	7	18:11	5	690.657596371882	influence	1	0	0	5	41	18:25:39	29	5	201	Zygo	0	0	0	0	0	09/05/2019	20	3	0.01	0	0	0	0	0	5
NL01SS	1	7	18:11	5	690.612244897959	dravassa	2	0	0	6	42	18:25:49	29	5	202	Corr	0	0	0	0	0	09/05/2019	20	3	0.01	0	0	0	0	0	5
NL01SS	0	8	18:11	5	NaN		NaN	NaN	NaN	NaN	NaN	18:26:00	30	5	NaN	NaN	0	0	0	0	0	09/05/2019	20	3	0.01	0	0	0	0	0	5
NL01SS	0	8	18:11	5	NaN		NaN	NaN	NaN	NaN	NaN	18:26:10	30	5	NaN	NaN	0	0	0	0	0	09/05/2019	20	3	0.01	0	0	0	0	0	5
NL01SS	0	8	18:11	5	NaN		NaN	NaN	NaN	NaN	NaN	18:26:20	30	5	NaN	NaN	0	0	0	0	0	09/05/2019	20	3	0.01	0	0	0	0	0	5
NL01SS	0	8	18:11	5	NaN		NaN	NaN	NaN	NaN	NaN	18:26:30	31	5	NaN	NaN	0	0	0	0	0	09/05/2019	20	3	0.01	0	0	0	0	0	5
NL01SS	0	8	18:11	5	NaN		NaN	NaN	NaN	NaN	NaN	18:26:40	31	5	NaN	NaN	0	0	0	0	0	09/05/2019	20	3	0.01	0	0	0	0	0	5
NL01SS	0	8	18:11	5	NaN		NaN	NaN	NaN	NaN	NaN	18:26:50	31	5	NaN	NaN	0	0	0	0	0	09/05/2019	20	3	0.01	0	0	0	0	0	5
NL01SS	1	8	18:11	5	690.975056689342	ramentes	2	0	0	1	43	18:27:00	32	5	202	Corr	0	0	0	0	0	09/05/2019	20	3	0.01	0	0	0	0	0	5
NL01SS	1	8	18:11	5	690.884353741497	rassacs	2	0	0	2	44	18:27:10	32	5	202	Corr	0	0	0	0	0	09/05/2019	20	3	0.01	0	0	0	0	0	5
NL01SS	1	8	18:11	5	690.975056689342	personne	1	0	0	3	45	18:27:20	32	5	201	Zygo	0	0	0	0	0	09/05/2019	20	3	0.01	0	0	0	0	0	5
NL01SS	1	8	18:11	5	690.702947845805	dessiner	1	0	0	4	46	18:27:29	33	5	201	Zygo	0	0	0	0	0	09/05/2019	20	3	0.01	0	0	0	0	0	5
NL01SS	1	8	18:11	5	690.385487528345	maradron	2	0	0	5	47	18:27:39	33	5	202	Corr	0	0	0	0	0	09/05/2019	20	3	0.01	0	0	0	0	0	5
NL01SS	1	8	18:11	5	689.977324263039	fortune	1	0	0	6	48	18:27:49	33	5	201	Zygo	0	0	0	0	0	09/05/2019	20	3	0.01	0	0	0	0	0	5
NL01SS	0	9	18:11	5	NaN		NaN	NaN	NaN	NaN	NaN	18:28:00	34	5	NaN	NaN	0	0	0	0	0	09/05/2019	20	3	0.01	0	0	0	0	0	5
NL01SS	0	9	18:11	5	NaN		NaN	NaN	NaN	NaN	NaN	18:28:10	34	5	NaN	NaN	0	0	0	0	0	09/05/2019	20	3	0.01	0	0	0	0	0	5
NL01SS	0	9	18:11	5	NaN		NaN	NaN	NaN	NaN	NaN	18:28:20	34	5	NaN	NaN	0	0	0	0	0	09/05/2019	20	3	0.01	0	0	0	0	0	5
NL01SS	0	9	18:11	5	NaN		NaN	NaN	NaN	NaN	NaN	18:28:30	35	5	NaN	NaN	0	0	0	0	0	09/05/2019	20	3	0.01	0	0	0	0	0	5
NL01SS	0	9	18:11	5	NaN		NaN	NaN	NaN	NaN	NaN	18:28:40	35	5	NaN	NaN	0	0	0	0	0	09/05/2019	20	3	0.01	0	0	0	0	0	5
NL01SS	0	9	18:11	5	NaN		NaN	NaN	NaN	NaN	NaN	18:28:50	35	5	NaN	NaN	0	0	0	0	0	09/05/2019	20	3	0.01	0	0	0	0	0	5
NL01SS	1	9	18:11	5	691.473922902494	pharmacie	1	0	0	1	49	18:29:00	36	5	201	Zygo	0	0	0	0	0	09/05/2019	20	3	0.01	0	0	0	0	0	5
NL01SS	1	9	18:11	5	690.793650793651	poissième	2	0	0	2	50	18:29:10	36	5	202	Corr	0	0	0	0	0	09/05/2019	20	3	0.01	0	0	0	0	0	5
NL01SS	1	9	18:11	5	690.022675736961	dénévoie	2	0	0	3	51	18:29:19	36	5	202	Corr	0	0	0	0	0	09/05/2019	20	3	0.01	0	0	0	0	0	5
NL01SS	1	9	18:11	5	690.702947845805	étudier	1	0	0	4	52	18:29:29	37	5	201	Zygo	0	0	0	0	0	09/05/2019	20	3	0.01	0	0	0	0	0	5
NL01SS	1	9	18:11	5	690.748299319728	antireurs	2	0	0	5	53	18:29:40	37	5	202	Corr	0	0	0	0	0	09/05/2019	20	3	0.01	0	0	0	0	0	5
NL01SS	1	9	18:11	5	690.068027210884	paraître	1	0	0	6	54	18:29:49	37	5	201	Zygo	0	0	0	0	0	09/05/2019	20	3	0.01	0	0	0	0	0	5
NL01SS	0	10	18:11	5	NaN		NaN	NaN	NaN	NaN	NaN	18:30:00	38	5	NaN	NaN	0	4	0	1118.47380213584	0	09/05/2019	20	3	0.01	0	0	0	0	0	5
NL01SS	0	10	18:11	5	NaN		NaN	NaN	NaN	NaN	NaN	18:30:10	38	5	NaN	NaN	0	0	0	0	0	09/05/2019	20	3	0.01	0	0	0	0	0	5
NL01SS	0	10	18:11	5	NaN		NaN	NaN	NaN	NaN	NaN	18:30:20	38	5	NaN	NaN	0	0	0	0	0	09/05/2019	20	3	0.01	0	0	0	0	0	5
NL01SS	0	10	18:11	5	NaN		NaN	NaN	NaN	NaN	NaN	18:30:30	39	5	NaN	NaN	0	0	0	0	0	09/05/2019	20	3	0.01	0	0	0	0	0	5
NL01SS	0	10	18:11	5	NaN		NaN	NaN	NaN	NaN	NaN	18:30:40	39	5	NaN	NaN	0	0	0	0	0	09/05/2019	20	3	0.01	0	0	0	0	0	5
NL01SS	0	10	18:11	5	NaN		NaN	NaN	NaN	NaN	NaN	18:30:50	39	5	NaN	NaN	0	0	0	0	0	09/05/2019	20	3	0.01	0	0	0	0	0	5
NL01SS	1	10	18:11	5	690.748299319728	multères	2	0	0	1	55	18:31:00	40	5	202	Corr	0	0	0	0	0	09/05/2019	20	3	0.01	0	0	0	0	0	5
NL01SS	1	10	18:11	5	690.839002267574	endorçais	2	0	0	2	56	18:31:10	40	5	202	Corr	0	0	0	0	0	09/05/2019	20	3	0.01	0	0	0	0	0	5
NL01SS	1	10	18:11	5	690.430839002268	rabis	2	0	0	3	57	18:31:21	40	5	202	Corr	0	0	0	0	0	09/05/2019	20	3	0.01	0	0	0	0	0	5
NL01SS	1	10	18:11	5	688.1179138322	caresser	1	0	0	4	58	18:31:31	41	5	201	Zygo	0	0	0	0	0	09/05/2019	20	3	0.01	0	0	0	0	0	5
NL01SS	1	10	18:11	5	690.15873015873	cercueil	1	0	0	5	59	18:31:40	41	5	201	Zygo	0	0	0	0	0	09/05/2019	20	3	0.01	0	0	0	0	0	5
NL01SS	1	10	18:11	5	691.383219954649	permettre	1	0	0	6	60	18:31:50	41	5	201	Zygo	0	0	0	0	0	09/05/2019	20	3	0.01	0	0	0	0	0	5
NL02IF	0	1	10:18	1	NaN		NaN	NaN	NaN	NaN	NaN	10:19:12	5	0	NaN	NaN	0	0	0	0	0	13/05/2019	55	3.5	0.01	0	0	0	0	0	0
NL02IF	0	1	10:18	1	NaN		NaN	NaN	NaN	NaN	NaN	10:19:22	5	0	NaN	NaN	0	0	0	0	0	13/05/2019	55	3.5	0.01	0	0	0	0	0	0
NL02IF	0	1	10:18	1	NaN		NaN	NaN	NaN	NaN	NaN	10:19:32	6	0	NaN	NaN	0	0	0	0	0	13/05/2019	55	3.5	0.01	0	0	0	0	0	0
NL02IF	0	1	10:18	1	NaN		NaN	NaN	NaN	NaN	NaN	10:19:42	6	0	NaN	NaN	0	0	0	0	0	13/05/2019	55	3.5	0.01	0	0	0	0	0	0
NL02IF	0	1	10:18	1	NaN		NaN	NaN	NaN	NaN	NaN	10:19:52	6	0	NaN	NaN	0	0	0	0	0	13/05/2019	55	3.5	0.01	0	0	0	0	0	0
NL02IF	0	1	10:18	1	NaN		NaN	NaN	NaN	NaN	NaN	10:20:02	7	0	NaN	NaN	0	0	0	0	0	13/05/2019	55	3.5	0.01	0	0	0	0	0	0
NL02IF	1	1	10:18	1	690.657596371882	prépare	1	4	42.8022664051969	1	1	10:20:12	7	0	201	Corr	0	3	0	1.64625467279905	0	13/05/2019	55	3.5	0.01	0	0	0	0	0	0
NL02IF	1	1	10:18	1	690.15873015873	réfléchi	1	0	0	2	2	10:20:22	7	0	201	Corr	3	0	1	1.36028462071573	0	13/05/2019	55	3.5	0.01	0	0	0	0	0	0
NL02IF	1	1	10:18	1	690.340136054422	amirave	2	0	0	3	3	10:20:32	8	1	202	Zygo	3	0	0	1.23072732904905	0	13/05/2019	55	3.5	0.01	0	0	0	0	0	1
NL02IF	1	1	10:18	1	690.702947845805	réplique	1	0	0	4	4	10:20:43	8	1	201	Corr	3	0	1	1.07787298387098	0	13/05/2019	55	3.5	0.01	0	0	0	0	0	1
NL02IF	1	1	10:18	1	688.798185941043	piralisse	2	0	0	5	5	10:20:52	8	1	202	Zygo	3	0	0	2.81175576486896	0	13/05/2019	55	3.5	0.01	0	0	0	0	0	1
NL02IF	1	1	10:18	1	690.748299319728	rociale	2	0	0	6	6	10:21:02	9	1	202	Zygo	0	3	1	1.44988160492272	0	13/05/2019	55	3.5	0.01	0	0	0	0	0	1
NL02IF	0	2	10:18	1	NaN		NaN	NaN	NaN	NaN	NaN	10:21:12	9	1	NaN	NaN	0	0	0	0	0	13/05/2019	55	3.5	0.01	0	0	0	0	0	1
NL02IF	0	2	10:18	1	NaN		NaN	NaN	NaN	NaN	NaN	10:21:22	9	1	NaN	NaN	0	0	0	0	0	13/05/2019	55	3.5	0.01	0	0	0	0	0	1
NL02IF	0	2	10:18	1	NaN		NaN	NaN	NaN	NaN	NaN	10:21:32	10	1	NaN	NaN	0	0	0	0	0	13/05/2019	55	3.5	0.01	0	0	0	0	0	1
NL02IF	0	2	10:18	1	NaN		NaN	NaN	NaN	NaN	NaN	10:21:42	10	1	NaN	NaN	0	0	0	0	0	13/05/2019	55	3.5	0.01	0	0	0	0	0	1
NL02IF	0	2	10:18	1	NaN		NaN	NaN	NaN	NaN	NaN	10:21:52	10	1	NaN	NaN	0	0	0	0	0	13/05/2019	55	3.5	0.01	0	0	0	0	0	1
NL02IF	0	2	10:18	1	NaN		NaN	NaN	NaN	NaN	NaN	10:22:02	11	1	NaN	NaN	0	0	0	0	0	13/05/2019	55	3.5	0.01	0	0	0	0	0	1
NL02IF	1	2	10:18	1	688.571428571429	central	1	0	0	1	7	10:22:12	11	1	201	Corr	3	0	1	1.21482406123994	0	13/05/2019	55	3.5	0.01	0	0	0	0	0	1
NL02IF	1	2	10:18	1	690.340136054422	voyageur	1	0	0	2	8	10:22:22	11	1	201	Corr	3	0	1	1.01085638230848	0	13/05/2019	55	3.5	0.01	0	0	0	0	0	1
NL02IF	1	2	10:18	1	689.977324263039	gratterie	2	0	0	3	9	10:22:32	12	2	202	Zygo	3	0	0	1.98855295488909	0	13/05/2019	55	3.5	0.01	0	0	0	0	0	2
NL02IF	1	2	10:18	1	690.521541950113	marçonnes	2	0	0	4	10	10:22:42	12	2	202	Zygo	0	4	1	1.01981608072919	0	13/05/2019	55	3.5	0.01	0	0	0	0	0	2
NL02IF	1	2	10:18	1	688.571428571429	créature	1	0	0	5	11	10:22:52	12	2	201	Corr	3	0	1	1.23444194178427	0	13/05/2019	55	3.5	0.01	0	0	0	0	0	2
NL02IF	1	2	10:18	1	690.430839002268	rabis	2	0	0	6	12	10:23:02	13	2	202	Zygo	0	3	1	1.91578592279905	0	13/05/2019	55	3.5	0.01	0	0	0	0	0	2
NL02IF	0	3	10:18	1	NaN		NaN	NaN	NaN	NaN	NaN	10:23:12	13	2	NaN	NaN	0	0	0	0	0	13/05/2019	55	3.5	0.01	0	0	0	0	0	2
NL02IF	0	3	10:18	1	NaN		NaN	NaN	NaN	NaN	NaN	10:23:22	13	2	NaN	NaN	0	0	0	0	0	13/05/2019	55	3.5	0.01	0	0	0	0	0	2
NL02IF	0	3	10:18	1	NaN		NaN	NaN	NaN	NaN	NaN	10:23:32	14	2	NaN	NaN	0	0	0	0	0	13/05/2019	55	3.5	0.01	0	0	0	0	0	2
NL02IF	0	3	10:18	1	NaN		NaN	NaN	NaN	NaN	NaN	10:23:42	14	2	NaN	NaN	0	0	0	0	0	13/05/2019	55	3.5	0.01	0	0	0	0	0	2
NL02IF	0	3	10:18	1	NaN		NaN	NaN	NaN	NaN	NaN	10:23:52	14	2	NaN	NaN	0	0	0	0	0	13/05/2019	55	3.5	0.01	0	0	0	0	0	2
NL02IF	0	3	10:18	1	NaN		NaN	NaN	NaN	NaN	NaN	10:24:02	15	2	NaN	NaN	0	0	0	0	0	13/05/2019	55	3.5	0.01	0	0	0	0	0	2
NL02IF	1	3	10:18	1	689.886621315193	incusonde	2	0	0	1	13	10:24:12	15	2	202	Zygo	0	4	1	1.90232406123994	1	13/05/2019	55	3.5	0.01	0	0	0	0	0	0
NL02IF	1	3	10:18	1	691.292517006803	rencaper	2	0	0	2	14	10:24:23	15	2	202	Zygo	0	3	1	1.78340920068882	0	13/05/2019	55	3.5	0.01	0	0	0	0	0	2
NL02IF	1	3	10:18	1	690.612244897959	justifier	1	0	0	3	15	10:24:33	16	2	201	Corr	3	0	1	1.30934979838707	0	13/05/2019	55	3.5	0.01	0	0	0	0	0	2
NL02IF	1	3	10:18	1	690.566893424036	disément	2	0	0	4	16	10:24:42	16	2	202	Zygo	0	4	1	1.51259949386758	0	13/05/2019	55	3.5	0.01	0	0	0	0	0	2
NL02IF	1	3	10:18	1	688.480725623583	admettre	1	0	0	5	17	10:24:52	16	2	201	Corr	0	3	0	1.86234275243618	0	13/05/2019	55	3.5	0.01	0	0	0	0	0	2
NL02IF	1	3	10:18	1	690.748299319728	portable	1	0	0	6	18	10:25:03	17	2	201	Corr	3	0	1	1.93775201612902	0	13/05/2019	55	3.5	0.01	0	0	0	0	0	2
NL02IF	0	4	10:18	1	NaN		NaN	NaN	NaN	NaN	NaN	10:25:12	17	2	NaN	NaN	0	0	0	0	0	13/05/2019	55	3.5	0.01	0	0	0	0	0	2
NL02IF	0	4	10:18	1	NaN		NaN	NaN	NaN	NaN	NaN	10:25:22	17	2	NaN	NaN	0	0	0	0	0	13/05/2019	55	3.5	0.01	0	0	0	0	0	2
NL02IF	0	4	10:18	1	NaN		NaN	NaN	NaN	NaN	NaN	10:25:32	18	2	NaN	NaN	0	0	0	0	0	13/05/2019	55	3.5	0.01	0	0	0	0	0	2
NL02IF	0	4	10:18	1	NaN		NaN	NaN	NaN	NaN	NaN	10:25:42	18	2	NaN	NaN	0	0	0	0	0	13/05/2019	55	3.5	0.01	0	0	0	0	0	2
NL02IF	0	4	10:18	1	NaN		NaN	NaN	NaN	NaN	NaN	10:25:52	18	2	NaN	NaN	0	0	0	0	0	13/05/2019	55	3.5	0.01	0	0	0	0	0	2
NL02IF	0	4	10:18	1	NaN		NaN	NaN	NaN	NaN	NaN	10:26:02	19	2	NaN	NaN	0	0	0	0	0	13/05/2019	55	3.5	0.01	0	0	0	0	0	2
NL02IF	1	4	10:18	1	690.15873015873	attrubine	2	0	0	1	19	10:26:12	19	2	202	Zygo	1	3	1	4.3617835916499	1	13/05/2019	55	3.5	0.01	0	0	0	0	0	0
NL02IF	1	4	10:18	1	690.975056689342	fournir	1	0	0	2	20	10:26:22	19	2	201	Corr	0	4	0	1.98120773479502	0	13/05/2019	55	3.5	0.01	0	0	0	0	0	2
NL02IF	1	4	10:18	1	688.616780045351	avertir	1	0	0	3	21	10:26:33	20	2	201	Corr	3	0	1	1.47288332703295	0	13/05/2019	55	3.5	0.01	0	0	0	0	0	2
NL02IF	1	4	10:18	1	690.884353741497	lubraînai	2	0	0	4	22	10:26:43	20	2	202	Zygo	0	3	1	1.46662492649534	0	13/05/2019	55	3.5	0.01	0	0	0	0	0	2
NL02IF	1	4	10:18	1	690.294784580499	expliqua	1	0	0	5	23	10:26:53	20	2	201	Corr	3	0	1	2.87247983870964	0	13/05/2019	55	3.5	0.01	0	0	0	0	0	2
NL02IF	1	4	10:18	1	690.748299319728	cartiques	2	0	0	6	24	10:27:02	21	2	202	Zygo	0	3	1	2.68631998697913	0	13/05/2019	55	3.5	0.01	0	0	0	0	0	2
NL02IF	0	5	10:18	1	NaN		NaN	NaN	NaN	NaN	NaN	10:27:12	21	2	NaN	NaN	0	0	0	0	0	13/05/2019	55	3.5	0.01	0	0	0	0	0	2
NL02IF	0	5	10:18	1	NaN		NaN	NaN	NaN	NaN	NaN	10:27:22	21	2	NaN	NaN	0	0	0	0	0	13/05/2019	55	3.5	0.01	0	0	0	0	0	2
NL02IF	0	5	10:18	1	NaN		NaN	NaN	NaN	NaN	NaN	10:27:32	22	2	NaN	NaN	0	0	0	0	0	13/05/2019	55	3.5	0.01	0	0	0	0	0	2
NL02IF	0	5	10:18	1	NaN		NaN	NaN	NaN	NaN	NaN	10:27:42	22	2	NaN	NaN	0	0	0	0	0	13/05/2019	55	3.5	0.01	0	0	0	0	0	2
NL02IF	0	5	10:18	1	NaN		NaN	NaN	NaN	NaN	NaN	10:27:52	22	2	NaN	NaN	0	0	0	0	0	13/05/2019	55	3.5	0.01	0	0	0	0	0	2
NL02IF	0	5	10:18	1	NaN		NaN	NaN	NaN	NaN	NaN	10:28:02	23	2	NaN	NaN	0	0	0	0	0	13/05/2019	55	3.5	0.01	0	0	0	0	0	2
NL02IF	1	5	10:18	1	690.702947845805	rositer	2	0	0	1	25	10:28:12	23	2	202	Zygo	0	3	1	3.64500771799396	0	13/05/2019	55	3.5	0.01	0	0	0	0	0	2
NL02IF	1	5	10:18	1	690.748299319728	étranger	1	0	0	2	26	10:28:22	23	2	201	Corr	1	0	1	1.29756673177087	0	13/05/2019	55	3.5	0.01	0	0	0	0	0	2
NL02IF	1	5	10:18	1	690.975056689342	gravité	1	0	0	3	27	10:28:32	24	2	201	Corr	3	0	1	2.79863911290317	0	13/05/2019	55	3.5	0.01	0	0	0	0	0	2
NL02IF	1	5	10:18	1	690.340136054422	secteur	1	0	0	4	28	10:28:44	24	2	201	Corr	3	0	1	1.07323824974799	0	13/05/2019	55	3.5	0.01	0	0	0	0	0	2
NL02IF	1	5	10:18	1	690.15873015873	sonnemble	2	0	0	5	29	10:28:55	24	2	202	Zygo	1	3	1	1.63967600176409	0	13/05/2019	55	3.5	0.01	0	0	0	0	0	2
NL02IF	1	5	10:18	1	690.521541950113	arricotai	2	0	0	6	30	10:29:05	25	2	202	Zygo	0	3	1	1.65537975680445	0	13/05/2019	55	3.5	0.01	0	0	0	0	0	2
NL02IF	0	6	10:18	1	NaN		NaN	NaN	NaN	NaN	NaN	10:29:12	25	2	NaN	NaN	0	0	0	0	0	13/05/2019	55	3.5	0.01	0	0	0	0	0	2
NL02IF	0	6	10:18	1	NaN		NaN	NaN	NaN	NaN	NaN	10:29:22	25	2	NaN	NaN	0	0	0	0	0	13/05/2019	55	3.5	0.01	0	0	0	0	0	2
NL02IF	0	6	10:18	1	NaN		NaN	NaN	NaN	NaN	NaN	10:29:32	26	2	NaN	NaN	0	0	0	0	0	13/05/2019	55	3.5	0.01	0	0	0	0	0	2
NL02IF	0	6	10:18	1	NaN		NaN	NaN	NaN	NaN	NaN	10:29:42	26	2	NaN	NaN	0	0	0	0	0	13/05/2019	55	3.5	0.01	0	0	0	0	0	2
NL02IF	0	6	10:18	1	NaN		NaN	NaN	NaN	NaN	NaN	10:29:52	26	2	NaN	NaN	0	0	0	0	0	13/05/2019	55	3.5	0.01	0	0	0	0	0	2
NL02IF	0	6	10:18	1	NaN		NaN	NaN	NaN	NaN	NaN	10:30:02	27	2	NaN	NaN	0	0	0	0	0	13/05/2019	55	3.5	0.01	0	0	0	0	0	2
NL02IF	1	6	10:18	1	688.571428571429	cuisine	1	0	0	1	31	10:30:12	27	2	201	Corr	0	0	0	0	0	13/05/2019	55	3.5	0.01	0	0	0	0	0	2
NL02IF	1	6	10:18	1	690.612244897959	nautermé	2	0	0	2	32	10:30:23	27	2	202	Zygo	3	0	0	2.44028399067543	1	13/05/2019	55	3.5	0.01	0	0	0	0	0	0
NL02IF	1	6	10:18	1	690.748299319728	multères	2	0	0	3	33	10:30:34	28	2	202	Zygo	3	0	0	1.281739593834	0	13/05/2019	55	3.5	0.01	0	0	0	0	0	2
NL02IF	1	6	10:18	1	687.573696145125	scénario	1	0	0	4	34	10:30:45	28	2	201	Corr	3	0	1	1.24264034148189	0	13/05/2019	55	3.5	0.01	0	0	0	0	0	2
NL02IF	1	6	10:18	1	690.975056689342	véhicule	1	0	0	5	35	10:30:52	28	2	201	Corr	3	0	1	5.10637837071567	0	13/05/2019	55	3.5	0.01	0	0	0	0	0	2
NL02IF	1	6	10:18	1	690.47619047619	radigiés	2	0	0	6	36	10:31:06	29	2	202	Zygo	1	3	1	1.82069052419354	0	13/05/2019	55	3.5	0.01	0	0	0	0	0	2
NL02IF	0	7	10:18	1	NaN		NaN	NaN	NaN	NaN	NaN	10:31:12	29	2	NaN	NaN	0	0	0	0	0	13/05/2019	55	3.5	0.01	0	0	0	0	0	2
NL02IF	0	7	10:18	1	NaN		NaN	NaN	NaN	NaN	NaN	10:31:22	29	2	NaN	NaN	0	0	0	0	0	13/05/2019	55	3.5	0.01	0	0	0	0	0	2
NL02IF	0	7	10:18	1	NaN		NaN	NaN	NaN	NaN	NaN	10:31:32	30	2	NaN	NaN	0	0	0	0	0	13/05/2019	55	3.5	0.01	0	0	0	0	0	2
NL02IF	0	7	10:18	1	NaN		NaN	NaN	NaN	NaN	NaN	10:31:42	30	2	NaN	NaN	0	0	0	0	0	13/05/2019	55	3.5	0.01	0	0	0	0	0	2
NL02IF	0	7	10:18	1	NaN		NaN	NaN	NaN	NaN	NaN	10:31:52	30	2	NaN	NaN	0	0	0	0	1	13/05/2019	55	3.5	0.01	0	0	0	0	0	0
NL02IF	0	7	10:18	1	NaN		NaN	NaN	NaN	NaN	NaN	10:32:02	31	2	NaN	NaN	0	0	0	0	1	13/05/2019	55	3.5	0.01	0	0	0	0	0	0
NL02IF	1	7	10:18	1	690.15873015873	raccage	2	0	0	1	37	10:32:12	31	2	202	Zygo	1	0	0	1.83334514658941	1	13/05/2019	55	3.5	0.01	0	0	0	0	0	0
NL02IF	1	7	10:18	1	690.793650793651	maradra	2	0	0	2	38	10:32:23	31	2	202	Zygo	0	3	1	1.39125897807457	0	13/05/2019	55	3.5	0.01	0	0	0	0	0	2
NL02IF	1	7	10:18	1	688.43537414966	analyse	1	0	0	3	39	10:32:33	32	2	201	Corr	0	3	0	1.96597782258061	0	13/05/2019	55	3.5	0.01	0	0	0	0	0	2
NL02IF	1	7	10:18	1	691.020408163265	équipage	1	0	0	4	40	10:32:42	32	2	201	Corr	3	0	1	2.66840059013782	0	13/05/2019	55	3.5	0.01	0	0	0	0	0	2
NL02IF	1	7	10:18	1	690.612244897959	remettre	1	0	0	5	41	10:32:52	32	2	201	Corr	3	0	1	3.93585008190519	0	13/05/2019	55	3.5	0.01	0	0	0	0	0	2
NL02IF	1	7	10:18	1	690.430839002268	frégatit	2	0	0	6	42	10:33:05	33	2	202	Zygo	0	3	1	1.71447491389449	0	13/05/2019	55	3.5	0.01	0	0	0	0	0	2
NL02IF	0	8	10:18	1	NaN		NaN	NaN	NaN	NaN	NaN	10:33:12	33	2	NaN	NaN	0	0	0	0	0	13/05/2019	55	3.5	0.01	0	0	0	0	0	2
NL02IF	0	8	10:18	1	NaN		NaN	NaN	NaN	NaN	NaN	10:33:22	33	2	NaN	NaN	0	0	0	0	0	13/05/2019	55	3.5	0.01	0	0	0	0	0	2
NL02IF	0	8	10:18	1	NaN		NaN	NaN	NaN	NaN	NaN	10:33:32	34	2	NaN	NaN	0	0	0	0	0	13/05/2019	55	3.5	0.01	0	0	0	0	0	2
NL02IF	0	8	10:18	1	NaN		NaN	NaN	NaN	NaN	NaN	10:33:42	34	2	NaN	NaN	0	0	0	0	0	13/05/2019	55	3.5	0.01	0	0	0	0	0	2
NL02IF	0	8	10:18	1	NaN		NaN	NaN	NaN	NaN	NaN	10:33:52	34	2	NaN	NaN	0	0	0	0	0	13/05/2019	55	3.5	0.01	0	0	0	0	0	2
NL02IF	0	8	10:18	1	NaN		NaN	NaN	NaN	NaN	NaN	10:34:02	35	0	NaN	NaN	0	0	0	0	0	13/05/2019	55	3.5	0.01	0	0	0	0	0	0
NL02IF	1	8	10:18	1	690.975056689342	affichils	2	0	0	1	43	10:34:12	35	0	202	Zygo	0	3	1	1.41131001134067	0	13/05/2019	55	3.5	0.01	0	0	0	0	0	0
NL02IF	1	8	10:18	1	688.344671201814	complice	1	0	0	2	44	10:34:23	35	0	201	Corr	0	3	0	1.38394657258073	0	13/05/2019	55	3.5	0.01	0	0	0	0	0	0
NL02IF	1	8	10:18	1	690.15873015873	distraire	1	0	0	3	45	10:34:32	36	2	201	Corr	3	0	1	2.56984390751018	0	13/05/2019	55	3.5	0.01	0	0	0	0	0	2
NL02IF	1	8	10:18	1	690.92970521542	trottoir	1	0	0	4	46	10:34:42	36	2	201	Corr	0	3	0	2.77591697118623	0	13/05/2019	55	3.5	0.01	0	0	0	0	0	2
NL02IF	1	8	10:18	1	689.387755102041	moussir	2	0	0	5	47	10:34:52	36	2	202	Zygo	0	3	1	2.91767079343072	0	13/05/2019	55	3.5	0.01	0	0	0	0	0	2
NL02IF	1	8	10:18	1	691.020408163265	goutises	2	0	0	6	48	10:35:03	37	2	202	Zygo	0	3	1	2.42174899193537	0	13/05/2019	55	3.5	0.01	0	0	0	0	0	2
NL02IF	0	9	10:18	1	NaN		NaN	NaN	NaN	NaN	NaN	10:35:12	37	2	NaN	NaN	0	0	0	0	0	13/05/2019	55	3.5	0.01	0	0	0	0	0	2
NL02IF	0	9	10:18	1	NaN		NaN	NaN	NaN	NaN	NaN	10:35:22	37	2	NaN	NaN	0	0	0	0	0	13/05/2019	55	3.5	0.01	0	0	0	0	0	2
NL02IF	0	9	10:18	1	NaN		NaN	NaN	NaN	NaN	NaN	10:35:32	38	2	NaN	NaN	0	0	0	0	0	13/05/2019	55	3.5	0.01	0	0	0	0	0	2
NL02IF	0	9	10:18	1	NaN		NaN	NaN	NaN	NaN	NaN	10:35:42	38	2	NaN	NaN	0	0	0	0	0	13/05/2019	55	3.5	0.01	0	0	0	0	0	2
NL02IF	0	9	10:18	1	NaN		NaN	NaN	NaN	NaN	NaN	10:35:52	38	2	NaN	NaN	0	0	0	0	0	13/05/2019	55	3.5	0.01	0	0	0	0	0	2
NL02IF	0	9	10:18	1	NaN		NaN	NaN	NaN	NaN	NaN	10:36:02	39	2	NaN	NaN	0	0	0	0	0	13/05/2019	55	3.5	0.01	0	0	0	0	0	2
NL02IF	1	9	10:18	1	690.975056689342	personne	1	0	0	1	49	10:36:12	39	2	201	Corr	0	3	0	1.87393549437161	0	13/05/2019	55	3.5	0.01	0	0	0	0	0	2
NL02IF	1	9	10:18	1	690.92970521542	reptière	2	0	0	2	50	10:36:22	39	2	202	Zygo	0	3	1	3.23286159064173	0	13/05/2019	55	3.5	0.01	0	0	0	0	0	2
NL02IF	1	9	10:18	1	691.791383219955	suprême	1	0	0	3	51	10:36:32	40	2	201	Corr	3	0	1	2.26521416120636	1	13/05/2019	55	3.5	0.01	0	0	0	0	0	0
NL02IF	1	9	10:18	1	690.47619047619	chassole	2	0	0	4	52	10:36:42	40	2	202	Zygo	0	3	1	2.71261760752691	0	13/05/2019	55	3.5	0.01	0	0	0	0	0	2
NL02IF	1	9	10:18	1	690.612244897959	porticats	2	0	0	5	53	10:36:54	40	2	202	Zygo	0	3	1	1.52553369665657	0	13/05/2019	55	3.5	0.01	0	0	0	0	0	2
NL02IF	1	9	10:18	1	693.560090702948	surface	1	0	0	6	54	10:37:05	41	2	201	Corr	3	0	1	1.65100622689852	0	13/05/2019	55	3.5	0.01	0	0	0	0	0	2
NL02IF	0	10	10:18	1	NaN		NaN	NaN	NaN	NaN	NaN	10:37:12	41	2	NaN	NaN	0	0	0	0	0	13/05/2019	55	3.5	0.01	0	0	0	0	0	2
NL02IF	0	10	10:18	1	NaN		NaN	NaN	NaN	NaN	NaN	10:37:22	41	2	NaN	NaN	0	0	0	0	0	13/05/2019	55	3.5	0.01	0	0	0	0	0	2
NL02IF	0	10	10:18	1	NaN		NaN	NaN	NaN	NaN	NaN	10:37:32	42	2	NaN	NaN	0	0	0	0	0	13/05/2019	55	3.5	0.01	0	0	0	0	0	2
NL02IF	0	10	10:18	1	NaN		NaN	NaN	NaN	NaN	NaN	10:37:42	42	2	NaN	NaN	0	0	0	0	0	13/05/2019	55	3.5	0.01	0	0	0	0	0	2
NL02IF	0	10	10:18	1	NaN		NaN	NaN	NaN	NaN	NaN	10:37:52	42	2	NaN	NaN	0	0	0	0	0	13/05/2019	55	3.5	0.01	0	0	0	0	0	2
NL02IF	0	10	10:18	1	NaN		NaN	NaN	NaN	NaN	NaN	10:38:02	43	2	NaN	NaN	0	0	0	0	0	13/05/2019	55	3.5	0.01	0	0	0	0	0	2
NL02IF	1	10	10:18	1	690.92970521542	faculté	1	0	0	1	55	10:38:12	43	2	201	Corr	3	0	1	1.38229927965381	0	13/05/2019	55	3.5	0.01	0	0	0	0	0	2
NL02IF	1	10	10:18	1	690.975056689342	pendaine	2	0	0	2	56	10:38:22	43	2	202	Zygo	0	3	1	2.46976200226823	1	13/05/2019	55	3.5	0.01	0	0	0	0	0	0
NL02IF	1	10	10:18	1	690.884353741497	emploger	2	0	0	3	57	10:38:32	44	2	202	Zygo	0	3	1	2.86480253486229	1	13/05/2019	55	3.5	0.01	0	0	0	0	0	0
NL02IF	1	10	10:18	1	690.884353741497	rassacs	2	0	0	4	58	10:38:42	44	2	202	Zygo	0	0	0	0	0	13/05/2019	55	3.5	0.01	0	0	0	0	0	2
NL02IF	1	10	10:18	1	690.748299319728	remplir	1	0	0	5	59	10:38:53	44	2	201	Corr	0	0	0	0	0	13/05/2019	55	3.5	0.01	0	0	0	0	0	2
NL02IF	1	10	10:18	1	690.975056689342	possible	1	0	0	6	60	10:39:02	45	2	201	Corr	3	0	1	1.51259949386758	0	13/05/2019	55	3.5	0.01	0	0	0	0	0	2
NL02IF	0	1	12:06	2	NaN		NaN	NaN	NaN	NaN	NaN	12:07:39	4	0	NaN	NaN	0	0	0	0	0	13/05/2019	55	3.5	0.01	0	0	0	0	0	0
NL02IF	0	1	12:06	2	NaN		NaN	NaN	NaN	NaN	NaN	12:07:49	4	0	NaN	NaN	0	0	0	0	0	13/05/2019	55	3.5	0.01	0	0	0	0	0	0
NL02IF	0	1	12:06	2	NaN		NaN	NaN	NaN	NaN	NaN	12:07:59	5	0	NaN	NaN	0	0	0	0	0	13/05/2019	55	3.5	0.01	0	0	0	0	0	0
NL02IF	0	1	12:06	2	NaN		NaN	NaN	NaN	NaN	NaN	12:08:09	5	0	NaN	NaN	0	0	0	0	0	13/05/2019	55	3.5	0.01	0	0	0	0	0	0
NL02IF	0	1	12:06	2	NaN		NaN	NaN	NaN	NaN	NaN	12:08:19	5	0	NaN	NaN	0	0	0	0	0	13/05/2019	55	3.5	0.01	0	0	0	0	0	0
NL02IF	0	1	12:06	2	NaN		NaN	NaN	NaN	NaN	NaN	12:08:29	6	0	NaN	NaN	0	0	0	0	0	13/05/2019	55	3.5	0.01	0	0	0	0	0	0
NL02IF	1	1	12:06	2	690.793650793651	assemare	2	0	0	1	1	12:08:39	6	0	202	Zygo	0	3	1	2.55678894699261	0	13/05/2019	55	3.5	0.01	0	0	0	0	0	0
NL02IF	1	1	12:06	2	690.884353741497	direct	1	0	0	2	2	12:08:49	6	0	201	Corr	3	0	1	1.21616027175739	0	13/05/2019	55	3.5	0.01	0	0	0	0	0	0
NL02IF	1	1	12:06	2	690.92970521542	grandir	1	0	0	3	3	12:08:59	7	0	201	Corr	3	0	1	2.11743951612902	0	13/05/2019	55	3.5	0.01	0	0	0	0	0	0
NL02IF	1	1	12:06	2	690.92970521542	barnagea	2	0	0	4	4	12:09:08	7	0	202	Zygo	0	4	1	1.57105148479502	0	13/05/2019	55	3.5	0.01	0	0	0	0	0	0
NL02IF	1	1	12:06	2	690.657596371882	réchisera	2	0	0	5	5	12:09:19	7	0	202	Zygo	0	3	1	1.4811027280746	0	13/05/2019	55	3.5	0.01	0	0	0	0	0	0
NL02IF	1	1	12:06	2	691.065759637188	spécial	1	0	0	6	6	12:09:29	8	1	201	Corr	3	0	1	2.03166608912971	0	13/05/2019	55	3.5	0.01	0	0	0	0	0	1
NL02IF	0	2	12:06	2	NaN		NaN	NaN	NaN	NaN	NaN	12:09:39	8	1	NaN	NaN	0	0	0	0	0	13/05/2019	55	3.5	0.01	0	0	0	0	0	1
NL02IF	0	2	12:06	2	NaN		NaN	NaN	NaN	NaN	NaN	12:09:49	8	1	NaN	NaN	0	0	0	0	0	13/05/2019	55	3.5	0.01	0	0	0	0	0	1
NL02IF	0	2	12:06	2	NaN		NaN	NaN	NaN	NaN	NaN	12:09:59	9	1	NaN	NaN	0	0	0	0	0	13/05/2019	55	3.5	0.01	0	0	0	0	0	1
NL02IF	0	2	12:06	2	NaN		NaN	NaN	NaN	NaN	NaN	12:10:09	9	1	NaN	NaN	0	0	0	0	0	13/05/2019	55	3.5	0.01	0	0	0	0	0	1
NL02IF	0	2	12:06	2	NaN		NaN	NaN	NaN	NaN	NaN	12:10:19	9	1	NaN	NaN	0	0	0	0	0	13/05/2019	55	3.5	0.01	0	0	0	0	0	1
NL02IF	0	2	12:06	2	NaN		NaN	NaN	NaN	NaN	NaN	12:10:29	10	1	NaN	NaN	0	0	0	0	0	13/05/2019	55	3.5	0.01	0	0	0	0	0	1
NL02IF	1	2	12:06	2	690.340136054422	délançant	2	0	0	1	7	12:10:39	10	1	202	Zygo	0	3	1	2.12126307333671	0	13/05/2019	55	3.5	0.01	0	0	0	0	0	1
NL02IF	1	2	12:06	2	688.616780045351	cigarette	1	0	0	2	8	12:10:49	10	1	201	Corr	3	0	1	1.60145618069555	0	13/05/2019	55	3.5	0.01	0	0	0	0	0	1
NL02IF	1	2	12:06	2	690.884353741497	bâtordons	2	0	0	3	9	12:10:59	11	1	202	Zygo	0	3	1	1.82848333543348	0	13/05/2019	55	3.5	0.01	0	0	0	0	0	1
NL02IF	1	2	12:06	2	690.249433106576	domicile	1	0	0	4	10	12:11:09	11	1	201	Corr	3	0	1	1.44928569178427	0	13/05/2019	55	3.5	0.01	0	0	0	0	0	1
NL02IF	1	2	12:06	2	690.566893424036	diseyer	2	0	0	5	11	12:11:19	11	1	202	Zygo	0	3	1	1.34324596774195	0	13/05/2019	55	3.5	0.01	0	0	0	0	0	1
NL02IF	1	2	12:06	2	690.793650793651	fromage	1	0	0	6	12	12:11:28	12	1	201	Corr	3	0	1	1.72229266423051	0	13/05/2019	55	3.5	0.01	0	0	0	0	0	1
NL02IF	0	3	12:06	2	NaN		NaN	NaN	NaN	NaN	NaN	12:11:39	12	1	NaN	NaN	0	0	0	0	0	13/05/2019	55	3.5	0.01	0	0	0	0	0	1
NL02IF	0	3	12:06	2	NaN		NaN	NaN	NaN	NaN	NaN	12:11:49	12	1	NaN	NaN	0	0	0	0	0	13/05/2019	55	3.5	0.01	0	0	0	0	0	1
NL02IF	0	3	12:06	2	NaN		NaN	NaN	NaN	NaN	NaN	12:11:59	13	1	NaN	NaN	0	0	0	0	0	13/05/2019	55	3.5	0.01	0	0	0	0	0	1
NL02IF	0	3	12:06	2	NaN		NaN	NaN	NaN	NaN	NaN	12:12:09	13	1	NaN	NaN	0	0	0	0	0	13/05/2019	55	3.5	0.01	0	0	0	0	0	1
NL02IF	0	3	12:06	2	NaN		NaN	NaN	NaN	NaN	NaN	12:12:19	13	1	NaN	NaN	0	0	0	0	0	13/05/2019	55	3.5	0.01	0	0	0	0	0	1
NL02IF	0	3	12:06	2	NaN		NaN	NaN	NaN	NaN	NaN	12:12:29	14	1	NaN	NaN	0	0	0	0	1	13/05/2019	55	3.5	0.01	0	0	0	0	0	0
NL02IF	1	3	12:06	2	690.430839002268	tendresse	1	0	0	1	13	12:12:39	14	1	201	Corr	3	0	1	1.76858225176409	1	13/05/2019	55	3.5	0.01	0	0	0	0	0	0
NL02IF	1	3	12:06	2	688.526077097506	amertume	1	0	0	2	14	12:12:49	14	1	201	Corr	3	0	1	0.907842164398517	0	13/05/2019	55	3.5	0.01	0	0	0	0	0	1
NL02IF	1	3	12:06	2	690.204081632653	aspine	2	0	0	3	15	12:12:59	15	1	202	Zygo	3	0	0	1.85650962911626	0	13/05/2019	55	3.5	0.01	0	0	0	0	0	1
NL02IF	1	3	12:06	2	690.113378684807	expert	1	0	0	4	16	12:13:09	15	1	201	Corr	3	0	1	1.10752556913644	0	13/05/2019	55	3.5	0.01	0	0	0	0	0	1
NL02IF	1	3	12:06	2	691.065759637188	distision	2	0	0	5	17	12:13:19	15	1	202	Zygo	2	3	1	3.14370563466059	1	13/05/2019	55	3.5	0.01	0	0	0	0	0	0
NL02IF	1	3	12:06	2	690.748299319728	néfusans	2	0	0	6	18	12:13:30	16	1	202	Zygo	0	4	1	1.06791834677421	0	13/05/2019	55	3.5	0.01	0	0	0	0	0	1
NL02IF	0	4	12:06	2	NaN		NaN	NaN	NaN	NaN	NaN	12:13:39	16	1	NaN	NaN	0	0	0	0	0	13/05/2019	55	3.5	0.01	0	0	0	0	0	1
NL02IF	0	4	12:06	2	NaN		NaN	NaN	NaN	NaN	NaN	12:13:49	16	1	NaN	NaN	0	0	0	0	0	13/05/2019	55	3.5	0.01	0	0	0	0	0	1
NL02IF	0	4	12:06	2	NaN		NaN	NaN	NaN	NaN	NaN	12:13:59	17	1	NaN	NaN	0	0	0	0	0	13/05/2019	55	3.5	0.01	0	0	0	0	0	1
NL02IF	0	4	12:06	2	NaN		NaN	NaN	NaN	NaN	NaN	12:14:09	17	1	NaN	NaN	0	0	0	0	0	13/05/2019	55	3.5	0.01	0	0	0	0	0	1
NL02IF	0	4	12:06	2	NaN		NaN	NaN	NaN	NaN	NaN	12:14:19	17	1	NaN	NaN	0	0	0	0	0	13/05/2019	55	3.5	0.01	0	0	0	0	0	1
NL02IF	0	4	12:06	2	NaN		NaN	NaN	NaN	NaN	NaN	12:14:29	18	1	NaN	NaN	0	0	0	0	1	13/05/2019	55	3.5	0.01	0	0	0	0	0	0
NL02IF	1	4	12:06	2	690.204081632653	mortel	1	0	0	1	19	12:14:39	18	1	201	Corr	4	0	1	1.71597125966059	1	13/05/2019	55	3.5	0.01	0	0	0	0	0	0
NL02IF	1	4	12:06	2	690.748299319728	déroguias	2	0	0	2	20	12:14:49	18	1	202	Zygo	0	3	1	2.14814216859884	0	13/05/2019	55	3.5	0.01	0	0	0	0	0	1
NL02IF	1	4	12:06	2	690.15873015873	charmante	1	0	0	3	21	12:14:59	19	1	201	Corr	3	0	1	1.24465122017807	0	13/05/2019	55	3.5	0.01	0	0	0	0	0	1
NL02IF	1	4	12:06	2	690.385487528345	cormage	2	0	0	4	22	12:15:10	19	1	202	Zygo	3	0	0	2.2499671853999	0	13/05/2019	55	3.5	0.01	0	0	0	0	0	1
NL02IF	1	4	12:06	2	690.521541950113	football	1	0	0	5	23	12:15:20	19	1	201	Corr	0	0	0	0	0	13/05/2019	55	3.5	0.01	0	0	0	0	0	1
NL02IF	1	4	12:06	2	690.15873015873	trapuel	2	0	0	6	24	12:15:30	20	1	202	Zygo	0	3	1	2.47517641129036	1	13/05/2019	55	3.5	0.01	0	0	0	0	0	0
NL02IF	0	5	12:06	2	NaN		NaN	NaN	NaN	NaN	NaN	12:15:39	20	1	NaN	NaN	0	0	0	0	0	13/05/2019	55	3.5	0.01	0	0	0	0	0	1
NL02IF	0	5	12:06	2	NaN		NaN	NaN	NaN	NaN	NaN	12:15:49	20	1	NaN	NaN	0	0	0	0	0	13/05/2019	55	3.5	0.01	0	0	0	0	0	1
NL02IF	0	5	12:06	2	NaN		NaN	NaN	NaN	NaN	NaN	12:15:59	21	1	NaN	NaN	0	0	0	0	0	13/05/2019	55	3.5	0.01	0	0	0	0	0	1
NL02IF	0	5	12:06	2	NaN		NaN	NaN	NaN	NaN	NaN	12:16:09	21	1	NaN	NaN	0	0	0	0	0	13/05/2019	55	3.5	0.01	0	0	0	0	0	1
NL02IF	0	5	12:06	2	NaN		NaN	NaN	NaN	NaN	NaN	12:16:19	21	1	NaN	NaN	0	0	0	0	0	13/05/2019	55	3.5	0.01	0	0	0	0	0	1
NL02IF	0	5	12:06	2	NaN		NaN	NaN	NaN	NaN	NaN	12:16:29	22	1	NaN	NaN	0	0	0	0	0	13/05/2019	55	3.5	0.01	0	0	0	0	0	1
NL02IF	1	5	12:06	2	690.975056689342	ramentes	2	0	0	1	25	12:16:39	22	1	202	Zygo	6	0	0	2.19198247437839	1	13/05/2019	55	3.5	0.01	0	0	0	0	0	0
NL02IF	1	5	12:06	2	690.657596371882	adoporer	2	0	0	2	26	12:16:49	22	1	202	Zygo	0	3	1	2.31949476016462	1	13/05/2019	55	3.5	0.01	0	0	0	0	0	0
NL02IF	1	5	12:06	2	690.612244897959	régulier	1	0	0	3	27	12:16:59	23	1	201	Corr	3	0	1	1.51628785492267	0	13/05/2019	55	3.5	0.01	0	0	0	0	0	1
NL02IF	1	5	12:06	2	690.022675736961	déporade	2	0	0	4	28	12:17:09	23	1	202	Zygo	0	3	1	2.23773915280583	0	13/05/2019	55	3.5	0.01	0	0	0	0	0	1
NL02IF	1	5	12:06	2	688.616780045351	défendu	1	0	0	5	29	12:17:19	23	1	201	Corr	0	3	0	2.48325274067543	0	13/05/2019	55	3.5	0.01	0	0	0	0	0	1
NL02IF	1	5	12:06	2	690.657596371882	exemple	1	0	0	6	30	12:17:30	24	1	201	Corr	0	3	0	2.11126512096769	0	13/05/2019	55	3.5	0.01	0	0	0	0	0	1
NL02IF	0	6	12:06	2	NaN		NaN	NaN	NaN	NaN	NaN	12:17:39	24	1	NaN	NaN	0	0	0	0	0	13/05/2019	55	3.5	0.01	0	0	0	0	0	1
NL02IF	0	6	12:06	2	NaN		NaN	NaN	NaN	NaN	NaN	12:17:49	24	1	NaN	NaN	0	0	0	0	0	13/05/2019	55	3.5	0.01	0	0	0	0	0	1
NL02IF	0	6	12:06	2	NaN		NaN	NaN	NaN	NaN	NaN	12:17:59	25	1	NaN	NaN	0	0	0	0	0	13/05/2019	55	3.5	0.01	0	0	0	0	0	1
NL02IF	0	6	12:06	2	NaN		NaN	NaN	NaN	NaN	NaN	12:18:09	25	1	NaN	NaN	0	0	0	0	0	13/05/2019	55	3.5	0.01	0	0	0	0	0	1
NL02IF	0	6	12:06	2	NaN		NaN	NaN	NaN	NaN	NaN	12:18:19	25	1	NaN	NaN	0	0	0	0	0	13/05/2019	55	3.5	0.01	0	0	0	0	0	1
NL02IF	0	6	12:06	2	NaN		NaN	NaN	NaN	NaN	NaN	12:18:29	26	1	NaN	NaN	0	0	0	0	0	13/05/2019	55	3.5	0.01	0	0	0	0	0	1
NL02IF	1	6	12:06	2	690.430839002268	écoriqua	2	0	0	1	31	12:18:39	26	1	202	Zygo	0	3	1	2.37684155535953	0	13/05/2019	55	3.5	0.01	0	0	0	0	0	1
NL02IF	1	6	12:06	2	690.204081632653	minimum	1	0	0	2	32	12:18:50	26	1	201	Corr	3	0	1	2.48675208963368	0	13/05/2019	55	3.5	0.01	0	0	0	0	0	1
NL02IF	1	6	12:06	2	690.521541950113	gérivoyés	2	0	0	3	33	12:19:00	27	1	202	Zygo	0	3	1	1.99586667296705	0	13/05/2019	55	3.5	0.01	0	0	0	0	0	1
NL02IF	1	6	12:06	2	688.480725623583	armoire	1	0	0	4	34	12:19:11	27	1	201	Corr	3	0	1	1.44845088835689	0	13/05/2019	55	3.5	0.01	0	0	0	0	0	1
NL02IF	1	6	12:06	2	690.92970521542	ouverture	1	0	0	5	35	12:19:19	27	1	201	Corr	3	0	1	4.75319220430106	0	13/05/2019	55	3.5	0.01	0	0	0	0	0	1
NL02IF	1	6	12:06	2	690.068027210884	cuiraper	2	0	0	6	36	12:19:31	28	1	202	Zygo	0	0	0	0	0	13/05/2019	55	3.5	0.01	0	0	0	0	0	1
NL02IF	0	7	12:06	2	NaN		NaN	NaN	NaN	NaN	NaN	12:19:39	28	1	NaN	NaN	0	0	0	0	0	13/05/2019	55	3.5	0.01	0	0	0	0	0	1
NL02IF	0	7	12:06	2	NaN		NaN	NaN	NaN	NaN	NaN	12:19:49	28	1	NaN	NaN	0	0	0	0	1	13/05/2019	55	3.5	0.01	0	0	0	0	0	0
NL02IF	0	7	12:06	2	NaN		NaN	NaN	NaN	NaN	NaN	12:19:59	29	1	NaN	NaN	0	0	0	0	1	13/05/2019	55	3.5	0.01	0	0	0	0	0	0
NL02IF	0	7	12:06	2	NaN		NaN	NaN	NaN	NaN	NaN	12:20:09	29	1	NaN	NaN	0	0	0	0	0	13/05/2019	55	3.5	0.01	0	0	0	0	0	1
NL02IF	0	7	12:06	2	NaN		NaN	NaN	NaN	NaN	NaN	12:20:19	29	1	NaN	NaN	0	0	0	0	0	13/05/2019	55	3.5	0.01	0	0	0	0	0	1
NL02IF	0	7	12:06	2	NaN		NaN	NaN	NaN	NaN	NaN	12:20:29	30	1	NaN	NaN	0	0	0	0	0	13/05/2019	55	3.5	0.01	0	0	0	0	0	1
NL02IF	1	7	12:06	2	690.340136054422	innocence	1	0	0	1	37	12:20:39	30	1	201	Corr	3	0	1	1.79871393019152	0	13/05/2019	55	3.5	0.01	0	0	0	0	0	1
NL02IF	1	7	12:06	2	690.249433106576	résoudre	1	0	0	2	38	12:20:49	30	1	201	Corr	3	0	1	1.66600381174396	0	13/05/2019	55	3.5	0.01	0	0	0	0	0	1
NL02IF	1	7	12:06	2	691.156462585034	sigime	2	0	0	3	39	12:20:59	31	0	202	Zygo	0	2	1	2.19905467699937	0	13/05/2019	55	3.5	0.01	0	0	0	0	0	0
NL02IF	1	7	12:06	2	690.748299319728	textine	2	0	0	4	40	12:21:09	31	0	202	Zygo	0	4	1	3.71218314222108	0	13/05/2019	55	3.5	0.01	0	0	0	0	0	0
NL02IF	1	7	12:06	2	690.204081632653	traînage	2	0	0	5	41	12:21:19	31	0	202	Zygo	0	3	1	1.92414970808136	0	13/05/2019	55	3.5	0.01	0	0	0	0	0	0
NL02IF	1	7	12:06	2	691.473922902494	pharmacie	1	0	0	6	42	12:21:29	32	1	201	Corr	5	0	1	2.82907924857193	1	13/05/2019	55	3.5	0.01	0	0	0	0	0	0
NL02IF	0	8	12:06	2	NaN		NaN	NaN	NaN	NaN	NaN	12:21:39	32	1	NaN	NaN	0	0	0	0	0	13/05/2019	55	3.5	0.01	0	0	0	0	0	1
NL02IF	0	8	12:06	2	NaN		NaN	NaN	NaN	NaN	NaN	12:21:49	32	1	NaN	NaN	0	0	0	0	0	13/05/2019	55	3.5	0.01	0	0	0	0	0	1
NL02IF	0	8	12:06	2	NaN		NaN	NaN	NaN	NaN	NaN	12:21:59	33	2	NaN	NaN	0	0	0	0	0	13/05/2019	55	3.5	0.01	0	0	0	0	0	2
NL02IF	0	8	12:06	2	NaN		NaN	NaN	NaN	NaN	NaN	12:22:09	33	2	NaN	NaN	0	0	0	0	0	13/05/2019	55	3.5	0.01	0	0	0	0	0	2
NL02IF	0	8	12:06	2	NaN		NaN	NaN	NaN	NaN	NaN	12:22:19	33	2	NaN	NaN	0	0	0	0	0	13/05/2019	55	3.5	0.01	0	0	0	0	0	2
NL02IF	0	8	12:06	2	NaN		NaN	NaN	NaN	NaN	NaN	12:22:29	34	2	NaN	NaN	0	0	0	0	0	13/05/2019	55	3.5	0.01	0	0	0	0	0	2
NL02IF	1	8	12:06	2	690.793650793651	lochantes	2	0	0	1	43	12:22:39	34	2	202	Zygo	0	0	0	0	0	13/05/2019	55	3.5	0.01	0	0	0	0	0	2
NL02IF	1	8	12:06	2	690.839002267574	hypothèse	1	0	0	2	44	12:22:49	34	2	201	Corr	3	0	1	1.57980642011091	0	13/05/2019	55	3.5	0.01	0	0	0	0	0	2
NL02IF	1	8	12:06	2	690.839002267574	fenêtre	1	0	0	3	45	12:23:00	35	2	201	Corr	3	0	1	1.60787471648177	0	13/05/2019	55	3.5	0.01	0	0	0	0	0	2
NL02IF	1	8	12:06	2	690.748299319728	équineuse	2	0	0	4	46	12:23:10	35	2	202	Zygo	0	4	1	3.43961719800063	1	13/05/2019	55	3.5	0.01	0	0	0	0	0	0
NL02IF	1	8	12:06	2	690.702947845805	promenade	1	0	0	5	47	12:23:20	35	2	201	Corr	2	0	1	2.80161999117945	1	13/05/2019	55	3.5	0.01	0	0	0	0	0	0
NL02IF	1	8	12:06	2	690.92970521542	disphotés	2	0	0	6	48	12:23:30	36	2	202	Zygo	0	3	1	1.66355846774195	0	13/05/2019	55	3.5	0.01	0	0	0	0	0	2
NL02IF	0	9	12:06	2	NaN		NaN	NaN	NaN	NaN	NaN	12:23:39	36	2	NaN	NaN	0	0	0	0	0	13/05/2019	55	3.5	0.01	0	0	0	0	0	2
NL02IF	0	9	12:06	2	NaN		NaN	NaN	NaN	NaN	NaN	12:23:49	36	2	NaN	NaN	0	0	0	0	0	13/05/2019	55	3.5	0.01	0	0	0	0	0	2
NL02IF	0	9	12:06	2	NaN		NaN	NaN	NaN	NaN	NaN	12:23:59	37	2	NaN	NaN	0	0	0	0	0	13/05/2019	55	3.5	0.01	0	0	0	0	0	2
NL02IF	0	9	12:06	2	NaN		NaN	NaN	NaN	NaN	NaN	12:24:09	37	2	NaN	NaN	0	0	0	0	0	13/05/2019	55	3.5	0.01	0	0	0	0	0	2
NL02IF	0	9	12:06	2	NaN		NaN	NaN	NaN	NaN	NaN	12:24:19	37	2	NaN	NaN	0	0	0	0	0	13/05/2019	55	3.5	0.01	0	0	0	0	0	2
NL02IF	0	9	12:06	2	NaN		NaN	NaN	NaN	NaN	NaN	12:24:29	38	2	NaN	NaN	0	0	0	0	1	13/05/2019	55	3.5	0.01	0	0	0	0	0	0
NL02IF	1	9	12:06	2	690.612244897959	sensible	1	0	0	1	49	12:24:39	38	2	201	Corr	3	0	1	1.75410445018474	1	13/05/2019	55	3.5	0.01	0	0	0	0	0	0
NL02IF	1	9	12:06	2	690.657596371882	indolisée	2	0	0	2	50	12:24:49	38	2	202	Zygo	3	0	0	1.73746351016462	0	13/05/2019	55	3.5	0.01	0	0	0	0	0	2
NL02IF	1	9	12:06	2	690.612244897959	présence	1	0	0	3	51	12:24:59	39	2	201	Corr	3	0	1	4.11878360215064	0	13/05/2019	55	3.5	0.01	0	0	0	0	0	2
NL02IF	1	9	12:06	2	690.839002267574	enfermer	1	0	0	4	52	12:25:11	39	2	201	Corr	3	0	1	1.32655121177754	0	13/05/2019	55	3.5	0.01	0	0	0	0	0	2
NL02IF	1	9	12:06	2	690.15873015873	arritudi	2	0	0	5	53	12:25:21	39	2	202	Zygo	0	0	0	0	0	13/05/2019	55	3.5	0.01	0	0	0	0	0	2
NL02IF	1	9	12:06	2	690.249433106576	amasiné	2	0	0	6	54	12:25:29	40	2	202	Zygo	1	3	1	3.59065361433136	0	13/05/2019	55	3.5	0.01	0	0	0	0	0	2
NL02IF	0	10	12:06	2	NaN		NaN	NaN	NaN	NaN	NaN	12:25:39	40	2	NaN	NaN	0	0	0	0	0	13/05/2019	55	3.5	0.01	0	0	0	0	0	2
NL02IF	0	10	12:06	2	NaN		NaN	NaN	NaN	NaN	NaN	12:25:49	40	2	NaN	NaN	0	0	0	0	0	13/05/2019	55	3.5	0.01	0	0	0	0	0	2
NL02IF	0	10	12:06	2	NaN		NaN	NaN	NaN	NaN	NaN	12:25:59	41	2	NaN	NaN	0	0	0	0	0	13/05/2019	55	3.5	0.01	0	0	0	0	0	2
NL02IF	0	10	12:06	2	NaN		NaN	NaN	NaN	NaN	NaN	12:26:09	41	2	NaN	NaN	0	0	0	0	0	13/05/2019	55	3.5	0.01	0	0	0	0	0	2
NL02IF	0	10	12:06	2	NaN		NaN	NaN	NaN	NaN	NaN	12:26:19	41	2	NaN	NaN	0	0	0	0	0	13/05/2019	55	3.5	0.01	0	0	0	0	0	2
NL02IF	0	10	12:06	2	NaN		NaN	NaN	NaN	NaN	NaN	12:26:29	42	2	NaN	NaN	0	0	0	0	0	13/05/2019	55	3.5	0.01	0	0	0	0	0	2
NL02IF	1	10	12:06	2	691.020408163265	première	1	0	0	1	55	12:26:39	42	2	201	Corr	0	0	0	0	0	13/05/2019	55	3.5	0.01	0	0	0	0	0	2
NL02IF	1	10	12:06	2	690.15873015873	cercueil	1	0	0	2	56	12:26:49	42	2	201	Corr	0	0	0	0	0	13/05/2019	55	3.5	0.01	0	0	0	0	0	2
NL02IF	1	10	12:06	2	690.975056689342	fromèrent	2	0	0	3	57	12:26:59	43	2	202	Zygo	0	0	0	0	0	13/05/2019	55	3.5	0.01	0	0	0	0	0	2
NL02IF	1	10	12:06	2	690.839002267574	managique	2	0	0	4	58	12:27:10	43	2	202	Zygo	0	0	0	0	0	13/05/2019	55	3.5	0.01	0	0	0	0	0	2
NL02IF	1	10	12:06	2	690.612244897959	pouvoir	1	0	0	5	59	12:27:19	43	2	201	Corr	0	0	0	0	0	13/05/2019	55	3.5	0.01	0	0	0	0	0	2
NL02IF	1	10	12:06	2	690.430839002268	arrivrel	2	0	0	6	60	12:27:29	44	2	202	Zygo	0	0	0	0	0	13/05/2019	55	3.5	0.01	0	0	0	0	0	2
NL02IF	0	1	14:29	3	NaN		NaN	NaN	NaN	NaN	NaN	14:30:40	3	0	NaN	NaN	0	0	0	0	0	13/05/2019	55	3.5	0.01	0	0	0	0	0	0
NL02IF	0	1	14:29	3	NaN		NaN	NaN	NaN	NaN	NaN	14:30:50	4	1	NaN	NaN	0	0	0	0	0	13/05/2019	55	3.5	0.01	0	0	0	0	0	1
NL02IF	0	1	14:29	3	NaN		NaN	NaN	NaN	NaN	NaN	14:31:00	4	1	NaN	NaN	0	0	0	0	0	13/05/2019	55	3.5	0.01	0	0	0	0	0	1
NL02IF	0	1	14:29	3	NaN		NaN	NaN	NaN	NaN	NaN	14:31:10	4	1	NaN	NaN	0	0	0	0	0	13/05/2019	55	3.5	0.01	0	0	0	0	0	1
NL02IF	0	1	14:29	3	NaN		NaN	NaN	NaN	NaN	NaN	14:31:20	5	1	NaN	NaN	0	0	0	0	0	13/05/2019	55	3.5	0.01	0	0	0	0	0	1
NL02IF	0	1	14:29	3	NaN		NaN	NaN	NaN	NaN	NaN	14:31:30	5	1	NaN	NaN	0	0	0	0	0	13/05/2019	55	3.5	0.01	0	0	0	0	0	1
NL02IF	1	1	14:29	3	690.47619047619	fascrie	2	0	0	1	1	14:31:40	5	1	202	Zygo	2	0	0	2.42458811113912	0	13/05/2019	55	3.5	0.01	0	0	0	0	0	1
NL02IF	1	1	14:29	3	690.657596371882	dérosant	2	0	0	2	2	14:31:51	6	0	202	Zygo	1	3	1	3.74812431745633	0	13/05/2019	55	3.5	0.01	0	0	0	0	0	0
NL02IF	1	1	14:29	3	690.068027210884	raposent	2	0	0	3	3	14:32:01	6	0	202	Zygo	0	3	1	1.07854371429772	0	13/05/2019	55	3.5	0.01	0	0	0	0	0	0
NL02IF	1	1	14:29	3	690.47619047619	uniforme	1	0	0	4	4	14:32:12	7	0	201	Corr	3	0	1	1.43094758064515	0	13/05/2019	55	3.5	0.01	0	0	0	0	0	0
NL02IF	1	1	14:29	3	690.294784580499	invisible	1	0	0	5	5	14:32:21	7	0	201	Corr	3	0	1	1.20490617649529	0	13/05/2019	55	3.5	0.01	0	0	0	0	0	0
NL02IF	1	1	14:29	3	690.15873015873	suspendu	1	0	0	6	6	14:32:31	7	0	201	Corr	3	0	1	1.34513608870967	0	13/05/2019	55	3.5	0.01	0	0	0	0	0	0
NL02IF	0	2	14:29	3	NaN		NaN	NaN	NaN	NaN	NaN	14:32:40	7	0	NaN	NaN	0	0	0	0	0	13/05/2019	55	3.5	0.01	0	0	0	0	0	0
NL02IF	0	2	14:29	3	NaN		NaN	NaN	NaN	NaN	NaN	14:32:50	8	1	NaN	NaN	0	0	0	0	1	13/05/2019	55	3.5	0.01	0	0	0	0	0	0
NL02IF	0	2	14:29	3	NaN		NaN	NaN	NaN	NaN	NaN	14:33:00	8	1	NaN	NaN	0	0	0	0	1	13/05/2019	55	3.5	0.01	0	0	0	0	0	0
NL02IF	0	2	14:29	3	NaN		NaN	NaN	NaN	NaN	NaN	14:33:10	8	1	NaN	NaN	0	0	0	0	1	13/05/2019	55	3.5	0.01	0	0	0	0	0	0
NL02IF	0	2	14:29	3	NaN		NaN	NaN	NaN	NaN	NaN	14:33:20	9	1	NaN	NaN	0	0	0	0	0	13/05/2019	55	3.5	0.01	0	0	0	0	0	1
NL02IF	0	2	14:29	3	NaN		NaN	NaN	NaN	NaN	NaN	14:33:30	9	1	NaN	NaN	0	0	0	0	0	13/05/2019	55	3.5	0.01	0	0	0	0	0	1
NL02IF	1	2	14:29	3	695.283446712018	victoire	1	0	0	1	7	14:33:40	9	1	201	Corr	3	0	1	1.3157040175571	0	13/05/2019	55	3.5	0.01	0	0	0	0	0	1
NL02IF	1	2	14:29	3	691.201814058957	patience	1	0	0	2	8	14:33:50	10	1	201	Corr	3	0	1	2.05135747437834	0	13/05/2019	55	3.5	0.01	0	0	0	0	0	1
NL02IF	1	2	14:29	3	690.430839002268	propose	1	0	0	3	9	14:34:00	10	1	201	Corr	3	0	1	1.05113170992945	0	13/05/2019	55	3.5	0.01	0	0	0	0	0	1
NL02IF	1	2	14:29	3	690.022675736961	réchir	2	0	0	4	10	14:34:14	11	1	202	Zygo	3	0	0	1.7978213730679	0	13/05/2019	55	3.5	0.01	0	0	0	0	0	1
NL02IF	1	2	14:29	3	689.977324263039	diplogie	2	0	0	5	11	14:34:25	11	1	202	Zygo	0	3	1	3.08770161290323	0	13/05/2019	55	3.5	0.01	0	0	0	0	0	1
NL02IF	1	2	14:29	3	690.15873015873	répotion	2	0	0	6	12	14:34:34	11	1	202	Zygo	0	3	1	0.973244287634429	0	13/05/2019	55	3.5	0.01	0	0	0	0	0	1
NL02IF	0	3	14:29	3	NaN		NaN	NaN	NaN	NaN	NaN	14:34:40	11	1	NaN	NaN	0	0	0	0	0	13/05/2019	55	3.5	0.01	0	0	0	0	0	1
NL02IF	0	3	14:29	3	NaN		NaN	NaN	NaN	NaN	NaN	14:34:50	12	1	NaN	NaN	0	0	0	0	0	13/05/2019	55	3.5	0.01	0	0	0	0	0	1
NL02IF	0	3	14:29	3	NaN		NaN	NaN	NaN	NaN	NaN	14:35:00	12	1	NaN	NaN	0	0	0	0	0	13/05/2019	55	3.5	0.01	0	0	0	0	0	1
NL02IF	0	3	14:29	3	NaN		NaN	NaN	NaN	NaN	NaN	14:35:10	12	1	NaN	NaN	0	0	0	0	1	13/05/2019	55	3.5	0.01	0	0	0	0	0	0
NL02IF	0	3	14:29	3	NaN		NaN	NaN	NaN	NaN	NaN	14:35:20	13	1	NaN	NaN	0	0	0	0	1	13/05/2019	55	3.5	0.01	0	0	0	0	0	0
NL02IF	0	3	14:29	3	NaN		NaN	NaN	NaN	NaN	NaN	14:35:30	13	1	NaN	NaN	0	0	0	0	0	13/05/2019	55	3.5	0.01	0	0	0	0	0	1
NL02IF	1	3	14:29	3	690.975056689342	fidélité	1	0	0	1	13	14:35:40	13	1	201	Corr	0	3	0	2.89375813802081	1	13/05/2019	55	3.5	0.01	0	0	0	0	0	0
NL02IF	1	3	14:29	3	690.340136054422	siafole	2	0	0	2	14	14:35:50	14	1	202	Zygo	0	3	1	1.27186371177754	1	13/05/2019	55	3.5	0.01	0	0	0	0	0	0
NL02IF	1	3	14:29	3	690.47619047619	obstaches	2	0	0	3	15	14:36:00	14	1	202	Zygo	0	3	1	2.30222903015795	0	13/05/2019	55	3.5	0.01	0	0	0	0	0	1
NL02IF	1	3	14:29	3	690.204081632653	inondard	2	0	0	4	16	14:36:10	14	1	202	Zygo	0	4	1	3.3382122080813	0	13/05/2019	55	3.5	0.01	0	0	0	0	0	1
NL02IF	1	3	14:29	3	690.975056689342	gravement	1	0	0	5	17	14:36:21	15	1	201	Corr	3	0	1	1.69581653225805	0	13/05/2019	55	3.5	0.01	0	0	0	0	0	1
NL02IF	1	3	14:29	3	690.249433106576	séparer	1	0	0	6	18	14:36:30	15	1	201	Corr	1	3	0	5.37540558845768	1	13/05/2019	55	3.5	0.01	0	0	0	0	0	0
NL02IF	0	4	14:29	3	NaN		NaN	NaN	NaN	NaN	NaN	14:36:40	15	1	NaN	NaN	0	2	0	448.492209813928	0	13/05/2019	55	3.5	0.01	0	0	0	0	0	1
NL02IF	0	4	14:29	3	NaN		NaN	NaN	NaN	NaN	NaN	14:36:50	16	1	NaN	NaN	0	0	0	0	0	13/05/2019	55	3.5	0.01	0	0	0	0	0	1
NL02IF	0	4	14:29	3	NaN		NaN	NaN	NaN	NaN	NaN	14:37:00	16	1	NaN	NaN	0	0	0	0	0	13/05/2019	55	3.5	0.01	0	0	0	0	0	1
NL02IF	0	4	14:29	3	NaN		NaN	NaN	NaN	NaN	NaN	14:37:10	16	1	NaN	NaN	0	0	0	0	0	13/05/2019	55	3.5	0.01	0	0	0	0	0	1
NL02IF	0	4	14:29	3	NaN		NaN	NaN	NaN	NaN	NaN	14:37:20	17	1	NaN	NaN	0	0	0	0	0	13/05/2019	55	3.5	0.01	0	0	0	0	0	1
NL02IF	0	4	14:29	3	NaN		NaN	NaN	NaN	NaN	NaN	14:37:30	17	1	NaN	NaN	0	0	0	0	0	13/05/2019	55	3.5	0.01	0	0	0	0	0	1
NL02IF	1	4	14:29	3	691.065759637188	deuxième	1	0	0	1	19	14:37:40	17	1	201	Corr	3	0	1	2.67987257434476	1	13/05/2019	55	3.5	0.01	0	0	0	0	0	0
NL02IF	1	4	14:29	3	689.931972789116	fusidique	2	0	0	2	20	14:37:50	18	1	202	Zygo	0	3	1	2.02716392599132	0	13/05/2019	55	3.5	0.01	0	0	0	0	0	1
NL02IF	1	4	14:29	3	690.657596371882	majorité	1	0	0	3	21	14:38:01	18	1	201	Corr	4	0	1	1.84727822580646	0	13/05/2019	55	3.5	0.01	0	0	0	0	0	1
NL02IF	1	4	14:29	3	690.15873015873	bormode	2	0	0	4	22	14:38:10	18	1	202	Zygo	0	3	1	3.98618111559142	1	13/05/2019	55	3.5	0.01	0	0	0	0	0	0
NL02IF	1	4	14:29	3	690.975056689342	contondre	2	0	0	5	23	14:38:22	19	1	202	Zygo	0	0	0	0	0	13/05/2019	55	3.5	0.01	0	0	0	0	0	1
NL02IF	1	4	14:29	3	690.702947845805	soupira	1	0	0	6	24	14:38:32	19	1	201	Corr	3	0	1	2.14475570186494	0	13/05/2019	55	3.5	0.01	0	0	0	0	0	1
NL02IF	0	5	14:29	3	NaN		NaN	NaN	NaN	NaN	NaN	14:38:40	19	1	NaN	NaN	0	0	0	0	0	13/05/2019	55	3.5	0.01	0	0	0	0	0	1
NL02IF	0	5	14:29	3	NaN		NaN	NaN	NaN	NaN	NaN	14:38:50	20	2	NaN	NaN	0	0	0	0	0	13/05/2019	55	3.5	0.01	0	0	0	0	0	2
NL02IF	0	5	14:29	3	NaN		NaN	NaN	NaN	NaN	NaN	14:39:00	20	2	NaN	NaN	0	0	0	0	0	13/05/2019	55	3.5	0.01	0	0	0	0	0	2
NL02IF	0	5	14:29	3	NaN		NaN	NaN	NaN	NaN	NaN	14:39:10	20	2	NaN	NaN	0	0	0	0	0	13/05/2019	55	3.5	0.01	0	0	0	0	0	2
NL02IF	0	5	14:29	3	NaN		NaN	NaN	NaN	NaN	NaN	14:39:20	21	2	NaN	NaN	0	0	0	0	0	13/05/2019	55	3.5	0.01	0	0	0	0	0	2
NL02IF	0	5	14:29	3	NaN		NaN	NaN	NaN	NaN	NaN	14:39:30	21	2	NaN	NaN	0	0	0	0	0	13/05/2019	55	3.5	0.01	0	0	0	0	0	2
NL02IF	1	5	14:29	3	690.748299319728	percoupez	2	0	0	1	25	14:39:40	21	2	202	Zygo	0	0	0	0	0	13/05/2019	55	3.5	0.01	0	0	0	0	0	2
NL02IF	1	5	14:29	3	690.92970521542	gendarme	1	0	0	2	26	14:39:50	22	2	201	Corr	3	0	1	2.75919858870964	1	13/05/2019	55	3.5	0.01	0	0	0	0	0	0
NL02IF	1	5	14:29	3	694.421768707483	satisfait	1	0	0	3	27	14:39:59	22	2	201	Corr	3	0	1	1.36388635122648	1	13/05/2019	55	3.5	0.01	0	0	0	0	0	0
NL02IF	1	5	14:29	3	690.657596371882	déclaudi	2	0	0	4	28	14:40:09	22	2	202	Zygo	2	3	1	1.30481350806451	0	13/05/2019	55	3.5	0.01	0	0	0	0	0	2
NL02IF	1	5	14:29	3	691.020408163265	efficace	1	0	0	5	29	14:40:18	23	2	201	Corr	3	0	1	1.26213483912966	0	13/05/2019	55	3.5	0.01	0	0	0	0	0	2
NL02IF	1	5	14:29	3	690.068027210884	cerriore	2	0	0	6	30	14:40:28	23	2	202	Zygo	1	2	1	1.77612567204301	1	13/05/2019	55	3.5	0.01	0	0	0	0	0	0
NL02IF	0	6	14:29	3	NaN		NaN	NaN	NaN	NaN	NaN	14:40:40	23	2	NaN	NaN	0	0	0	0	0	13/05/2019	55	3.5	0.01	0	0	0	0	0	2
NL02IF	0	6	14:29	3	NaN		NaN	NaN	NaN	NaN	NaN	14:40:50	24	2	NaN	NaN	0	0	0	0	0	13/05/2019	55	3.5	0.01	0	0	0	0	0	2
NL02IF	0	6	14:29	3	NaN		NaN	NaN	NaN	NaN	NaN	14:41:00	24	2	NaN	NaN	0	0	0	0	0	13/05/2019	55	3.5	0.01	0	0	0	0	0	2
NL02IF	0	6	14:29	3	NaN		NaN	NaN	NaN	NaN	NaN	14:41:10	24	2	NaN	NaN	0	0	0	0	0	13/05/2019	55	3.5	0.01	0	0	0	0	0	2
NL02IF	0	6	14:29	3	NaN		NaN	NaN	NaN	NaN	NaN	14:41:20	25	2	NaN	NaN	0	0	0	0	0	13/05/2019	55	3.5	0.01	0	0	0	0	0	2
NL02IF	0	6	14:29	3	NaN		NaN	NaN	NaN	NaN	NaN	14:41:30	25	2	NaN	NaN	0	0	0	0	0	13/05/2019	55	3.5	0.01	0	0	0	0	0	2
NL02IF	1	6	14:29	3	690.068027210884	malgré	1	0	0	1	31	14:41:40	25	2	201	Corr	1	3	0	2.30317409064185	1	13/05/2019	55	3.5	0.01	0	0	0	0	0	0
NL02IF	1	6	14:29	3	690.612244897959	imbécile	1	0	0	2	32	14:41:51	26	1	201	Corr	3	0	1	1.63514496177754	1	13/05/2019	55	3.5	0.01	0	0	0	0	0	0
NL02IF	1	6	14:29	3	690.204081632653	béatinait	2	0	0	3	33	14:42:01	26	1	202	Zygo	0	3	1	1.77129536290317	0	13/05/2019	55	3.5	0.01	0	0	0	0	0	1
NL02IF	1	6	14:29	3	690.702947845805	monflard	2	0	0	4	34	14:42:10	26	1	202	Zygo	0	3	1	2.46350360173051	0	13/05/2019	55	3.5	0.01	0	0	0	0	0	1
NL02IF	1	6	14:29	3	690.884353741497	duposa	2	0	0	5	35	14:42:20	27	1	202	Zygo	0	3	1	2.805906890541	0	13/05/2019	55	3.5	0.01	0	0	0	0	0	1
NL02IF	1	6	14:29	3	690.249433106576	univers	1	0	0	6	36	14:42:31	27	1	201	Corr	3	0	1	2.4463205645161	1	13/05/2019	55	3.5	0.01	0	0	0	0	0	0
NL02IF	0	7	14:29	3	NaN		NaN	NaN	NaN	NaN	NaN	14:42:40	27	1	NaN	NaN	0	0	0	0	0	13/05/2019	55	3.5	0.01	0	0	0	0	0	1
NL02IF	0	7	14:29	3	NaN		NaN	NaN	NaN	NaN	NaN	14:42:50	28	1	NaN	NaN	0	0	0	0	0	13/05/2019	55	3.5	0.01	0	0	0	0	0	1
NL02IF	0	7	14:29	3	NaN		NaN	NaN	NaN	NaN	NaN	14:43:00	28	1	NaN	NaN	0	0	0	0	0	13/05/2019	55	3.5	0.01	0	0	0	0	0	1
NL02IF	0	7	14:29	3	NaN		NaN	NaN	NaN	NaN	NaN	14:43:10	28	1	NaN	NaN	0	0	0	0	0	13/05/2019	55	3.5	0.01	0	0	0	0	0	1
NL02IF	0	7	14:29	3	NaN		NaN	NaN	NaN	NaN	NaN	14:43:20	29	2	NaN	NaN	0	0	0	0	0	13/05/2019	55	3.5	0.01	0	0	0	0	0	2
NL02IF	0	7	14:29	3	NaN		NaN	NaN	NaN	NaN	NaN	14:43:30	29	2	NaN	NaN	0	0	0	0	0	13/05/2019	55	3.5	0.01	0	0	0	0	0	2
NL02IF	1	7	14:29	3	688.616780045351	capitaine	1	0	0	1	37	14:43:42	30	2	201	Corr	3	0	1	1.8945010605679	0	13/05/2019	55	3.5	0.01	0	0	0	0	0	2
NL02IF	1	7	14:29	3	678.503401360544	complexe	1	0	0	2	38	14:43:50	30	2	201	Corr	3	0	1	4.35993022303433	1	13/05/2019	55	3.5	0.01	0	0	0	0	0	0
NL02IF	1	7	14:29	3	689.84126984127	anoreur	2	0	0	3	39	14:44:03	30	2	202	Zygo	0	4	1	1.79331658476144	0	13/05/2019	55	3.5	0.01	0	0	0	0	0	2
NL02IF	1	7	14:29	3	688.571428571429	désastre	1	0	0	4	40	14:44:10	30	2	201	Corr	3	0	1	8.74425219464047	1	13/05/2019	55	3.5	0.01	0	0	0	0	0	0
NL02IF	1	7	14:29	3	689.614512471655	valaxe	2	0	0	5	41	14:44:20	31	2	202	Zygo	3	0	0	9.75669811617945	1	13/05/2019	55	3.5	0.01	0	0	0	0	0	0
NL02IF	1	7	14:29	3	690.92970521542	dépordis	2	0	0	6	42	14:44:30	31	2	202	Zygo	0	4	1	9.92693238617267	1	13/05/2019	55	3.5	0.01	0	0	0	0	0	0
NL02IF	0	8	14:29	3	NaN		NaN	NaN	NaN	NaN	NaN	14:44:40	31	2	NaN	NaN	0	0	0	0	0	13/05/2019	55	3.5	0.01	0	0	0	0	0	2
NL02IF	0	8	14:29	3	NaN		NaN	NaN	NaN	NaN	NaN	14:44:50	32	2	NaN	NaN	0	0	0	0	0	13/05/2019	55	3.5	0.01	0	0	0	0	0	2
NL02IF	0	8	14:29	3	NaN		NaN	NaN	NaN	NaN	NaN	14:45:00	32	2	NaN	NaN	0	0	0	0	0	13/05/2019	55	3.5	0.01	0	0	0	0	0	2
NL02IF	0	8	14:29	3	NaN		NaN	NaN	NaN	NaN	NaN	14:45:10	32	2	NaN	NaN	0	0	0	0	0	13/05/2019	55	3.5	0.01	0	0	0	0	0	2
NL02IF	0	8	14:29	3	NaN		NaN	NaN	NaN	NaN	NaN	14:45:20	33	2	NaN	NaN	0	0	0	0	1	13/05/2019	55	3.5	0.01	0	0	0	0	0	0
NL02IF	0	8	14:29	3	NaN		NaN	NaN	NaN	NaN	NaN	14:45:30	33	2	NaN	NaN	0	0	0	0	0	13/05/2019	55	3.5	0.01	0	0	0	0	0	2
NL02IF	1	8	14:29	3	691.111111111111	dimeurât	2	0	0	1	43	14:45:40	33	2	202	Zygo	0	3	1	1.91048570858538	0	13/05/2019	55	3.5	0.01	0	0	0	0	0	2
NL02IF	1	8	14:29	3	691.473922902494	sensation	1	0	0	2	44	14:45:50	34	2	201	Corr	3	0	1	2.15531150243612	1	13/05/2019	55	3.5	0.01	0	0	0	0	0	0
NL02IF	1	8	14:29	3	688.616780045351	décrire	1	0	0	3	45	14:46:01	34	2	201	Corr	3	0	1	1.72722535492267	1	13/05/2019	55	3.5	0.01	0	0	0	0	0	0
NL02IF	1	8	14:29	3	619.455782312925	brocharde	2	0	0	4	46	14:46:11	34	2	202	Zygo	0	3	1	2.531739593834	1	13/05/2019	55	3.5	0.01	0	0	0	0	0	0
NL02IF	1	8	14:29	3	691.292517006803	narlette	2	0	0	5	47	14:46:21	35	2	202	Zygo	0	3	1	2.2197580645161	1	13/05/2019	55	3.5	0.01	0	0	0	0	0	0
NL02IF	1	8	14:29	3	690.92970521542	serviette	1	0	0	6	48	14:46:30	35	2	201	Corr	3	0	1	1.59441285492267	0	13/05/2019	55	3.5	0.01	0	0	0	0	0	2
NL02IF	0	9	14:29	3	NaN		NaN	NaN	NaN	NaN	NaN	14:46:40	35	2	NaN	NaN	0	0	0	0	0	13/05/2019	55	3.5	0.01	0	0	0	0	0	2
NL02IF	0	9	14:29	3	NaN		NaN	NaN	NaN	NaN	NaN	14:46:50	36	2	NaN	NaN	0	0	0	0	0	13/05/2019	55	3.5	0.01	0	0	0	0	0	2
NL02IF	0	9	14:29	3	NaN		NaN	NaN	NaN	NaN	NaN	14:47:00	36	2	NaN	NaN	0	0	0	0	0	13/05/2019	55	3.5	0.01	0	0	0	0	0	2
NL02IF	0	9	14:29	3	NaN		NaN	NaN	NaN	NaN	NaN	14:47:10	36	2	NaN	NaN	0	0	0	0	1	13/05/2019	55	3.5	0.01	0	0	0	0	0	0
NL02IF	0	9	14:29	3	NaN		NaN	NaN	NaN	NaN	NaN	14:47:20	37	2	NaN	NaN	0	0	0	0	0	13/05/2019	55	3.5	0.01	0	0	0	0	0	2
NL02IF	0	9	14:29	3	NaN		NaN	NaN	NaN	NaN	NaN	14:47:30	37	2	NaN	NaN	0	0	0	0	0	13/05/2019	55	3.5	0.01	0	0	0	0	0	2
NL02IF	1	9	14:29	3	690.92970521542	téléphoné	1	0	0	1	49	14:47:40	37	2	201	Corr	1	0	1	4.85983834215381	0	13/05/2019	55	3.5	0.01	0	0	0	0	0	2
NL02IF	1	9	14:29	3	690.657596371882	influence	1	0	0	2	50	14:47:50	38	2	201	Corr	0	0	0	0	0	13/05/2019	55	3.5	0.01	0	0	0	0	0	2
NL02IF	1	9	14:29	3	690.113378684807	sympathie	1	0	0	3	51	14:48:00	38	2	201	Corr	1	3	0	1.90184365549385	1	13/05/2019	55	3.5	0.01	0	0	0	0	0	0
NL02IF	1	9	14:29	3	689.705215419501	sacire	2	0	0	4	52	14:48:11	38	2	202	Zygo	1	0	0	5.66003024193537	1	13/05/2019	55	3.5	0.01	0	0	0	0	0	0
NL02IF	1	9	14:29	3	690.340136054422	allonité	2	0	0	5	53	14:48:20	39	2	202	Zygo	0	0	0	0	0	13/05/2019	55	3.5	0.01	0	0	0	0	0	2
NL02IF	1	9	14:29	3	690.566893424036	dispone	2	0	0	6	54	14:48:30	39	2	202	Zygo	0	0	0	0	0	13/05/2019	55	3.5	0.01	0	0	0	0	0	2
NL02IF	0	10	14:29	3	NaN		NaN	NaN	NaN	NaN	NaN	14:48:40	39	2	NaN	NaN	0	0	0	0	0	13/05/2019	55	3.5	0.01	0	0	0	0	0	2
NL02IF	0	10	14:29	3	NaN		NaN	NaN	NaN	NaN	NaN	14:48:50	40	2	NaN	NaN	0	0	0	0	0	13/05/2019	55	3.5	0.01	0	0	0	0	0	2
NL02IF	0	10	14:29	3	NaN		NaN	NaN	NaN	NaN	NaN	14:49:00	40	2	NaN	NaN	0	0	0	0	0	13/05/2019	55	3.5	0.01	0	0	0	0	0	2
NL02IF	0	10	14:29	3	NaN		NaN	NaN	NaN	NaN	NaN	14:49:10	40	2	NaN	NaN	0	0	0	0	0	13/05/2019	55	3.5	0.01	0	0	0	0	0	2
NL02IF	0	10	14:29	3	NaN		NaN	NaN	NaN	NaN	NaN	14:49:20	41	2	NaN	NaN	0	0	0	0	0	13/05/2019	55	3.5	0.01	0	0	0	0	0	2
NL02IF	0	10	14:29	3	NaN		NaN	NaN	NaN	NaN	NaN	14:49:30	41	2	NaN	NaN	0	0	0	0	0	13/05/2019	55	3.5	0.01	0	0	0	0	0	2
NL02IF	1	10	14:29	3	690.022675736961	remoignes	2	0	0	1	55	14:49:40	41	2	202	Zygo	0	3	1	4.4846782069053	1	13/05/2019	55	3.5	0.01	0	0	0	0	0	0
NL02IF	1	10	14:29	3	688.616780045351	délicat	1	0	0	2	56	14:49:50	42	2	201	Corr	3	1	1	1.73776802965381	1	13/05/2019	55	3.5	0.01	0	0	0	0	0	0
NL02IF	1	10	14:29	3	689.977324263039	balancer	1	0	0	3	57	14:50:00	42	2	201	Corr	0	5	0	2.49038269699258	0	13/05/2019	55	3.5	0.01	0	0	0	0	0	2
NL02IF	1	10	14:29	3	690.340136054422	masperait	2	0	0	4	58	14:50:10	42	2	202	Zygo	0	0	0	0	0	13/05/2019	55	3.5	0.01	0	0	0	0	0	2
NL02IF	1	10	14:29	3	691.065759637188	ressourut	2	0	0	5	59	14:50:20	43	2	202	Zygo	0	0	0	0	0	13/05/2019	55	3.5	0.01	0	0	0	0	0	2
NL02IF	1	10	14:29	3	691.111111111111	survivre	1	0	0	6	60	14:50:32	43	2	201	Corr	0	0	0	0	0	13/05/2019	55	3.5	0.01	0	0	0	0	0	2
NL02IF	0	1	16:03	4	NaN		NaN	NaN	NaN	NaN	NaN	16:04:44	3	1	NaN	NaN	0	0	0	0	1	13/05/2019	55	3.5	0.01	0	0	0	0	0	0
NL02IF	0	1	16:03	4	NaN		NaN	NaN	NaN	NaN	NaN	16:04:54	3	1	NaN	NaN	0	0	0	0	1	13/05/2019	55	3.5	0.01	0	0	0	0	0	0
NL02IF	0	1	16:03	4	NaN		NaN	NaN	NaN	NaN	NaN	16:05:04	3	1	NaN	NaN	0	0	0	0	0	13/05/2019	55	3.5	0.01	0	0	0	0	0	1
NL02IF	0	1	16:03	4	NaN		NaN	NaN	NaN	NaN	NaN	16:05:14	4	1	NaN	NaN	0	0	0	0	0	13/05/2019	55	3.5	0.01	0	0	0	0	0	1
NL02IF	0	1	16:03	4	NaN		NaN	NaN	NaN	NaN	NaN	16:05:24	4	1	NaN	NaN	0	0	0	0	0	13/05/2019	55	3.5	0.01	0	0	0	0	0	1
NL02IF	0	1	16:03	4	NaN		NaN	NaN	NaN	NaN	NaN	16:05:34	4	1	NaN	NaN	0	0	0	0	0	13/05/2019	55	3.5	0.01	0	0	0	0	0	1
NL02IF	1	1	16:03	4	690.521541950113	désigates	2	0	0	1	1	16:05:44	5	0	202	Zygo	0	3	1	3.24914025747648	0	13/05/2019	55	3.5	0.01	0	0	0	0	0	0
NL02IF	1	1	16:03	4	690.975056689342	demeuses	2	0	0	2	2	16:05:54	5	0	202	Zygo	3	0	0	2.87283292380712	0	13/05/2019	55	3.5	0.01	0	0	0	0	0	0
NL02IF	1	1	16:03	4	690.612244897959	dravassa	2	0	0	3	3	16:06:04	5	0	202	Zygo	0	3	1	1.635987640709	0	13/05/2019	55	3.5	0.01	0	0	0	0	0	0
NL02IF	1	1	16:03	4	689.931972789116	orchestre	1	0	0	4	4	16:06:15	6	0	201	Corr	3	0	1	1.69732862903226	0	13/05/2019	55	3.5	0.01	0	0	0	0	0	0
NL02IF	1	1	16:03	4	690.702947845805	étudier	1	0	0	5	5	16:06:24	6	0	201	Corr	0	3	0	3.57168940062164	0	13/05/2019	55	3.5	0.01	0	0	0	0	0	0
NL02IF	1	1	16:03	4	690.566893424036	visible	1	0	0	6	6	16:06:34	6	0	201	Corr	3	0	1	3.45521332115254	0	13/05/2019	55	3.5	0.01	0	0	0	0	0	0
NL02IF	0	2	16:03	4	NaN		NaN	NaN	NaN	NaN	NaN	16:06:44	7	1	NaN	NaN	0	0	0	0	0	13/05/2019	55	3.5	0.01	0	0	0	0	0	1
NL02IF	0	2	16:03	4	NaN		NaN	NaN	NaN	NaN	NaN	16:06:54	7	1	NaN	NaN	0	0	0	0	0	13/05/2019	55	3.5	0.01	0	0	0	0	0	1
NL02IF	0	2	16:03	4	NaN		NaN	NaN	NaN	NaN	NaN	16:07:04	7	1	NaN	NaN	0	0	0	0	1	13/05/2019	55	3.5	0.01	0	0	0	0	0	0
NL02IF	0	2	16:03	4	NaN		NaN	NaN	NaN	NaN	NaN	16:07:14	8	1	NaN	NaN	0	0	0	0	1	13/05/2019	55	3.5	0.01	0	0	0	0	0	0
NL02IF	0	2	16:03	4	NaN		NaN	NaN	NaN	NaN	NaN	16:07:24	8	1	NaN	NaN	0	0	0	0	1	13/05/2019	55	3.5	0.01	0	0	0	0	0	0
NL02IF	0	2	16:03	4	NaN		NaN	NaN	NaN	NaN	NaN	16:07:34	8	1	NaN	NaN	0	0	0	0	0	13/05/2019	55	3.5	0.01	0	0	0	0	0	1
NL02IF	1	2	16:03	4	690.975056689342	répondre	1	0	0	1	7	16:07:44	9	0	201	Corr	0	3	0	1.76849562121976	0	13/05/2019	55	3.5	0.01	0	0	0	0	0	0
NL02IF	1	2	16:03	4	690.204081632653	apprécier	1	0	0	2	8	16:07:54	9	0	201	Corr	7	0	1	2.12477292296705	0	13/05/2019	55	3.5	0.01	0	0	0	0	0	0
NL02IF	1	2	16:03	4	688.571428571429	dernière	1	0	0	3	9	16:08:05	9	0	201	Corr	8	0	1	1.20343870757728	0	13/05/2019	55	3.5	0.01	0	0	0	0	0	0
NL02IF	1	2	16:03	4	690.022675736961	dénévoie	2	0	0	4	10	16:08:15	10	0	202	Zygo	1	4	1	1.88502945438506	0	13/05/2019	55	3.5	0.01	0	0	0	0	0	0
NL02IF	1	2	16:03	4	690.430839002268	dépastin	2	0	0	5	11	16:08:25	10	0	202	Zygo	0	4	1	2.03591229838707	0	13/05/2019	55	3.5	0.01	0	0	0	0	0	0
NL02IF	1	2	16:03	4	690.793650793651	fréminter	2	0	0	6	12	16:08:34	10	0	202	Zygo	0	4	1	2.113524078041	0	13/05/2019	55	3.5	0.01	0	0	0	0	0	0
NL02IF	0	3	16:03	4	NaN		NaN	NaN	NaN	NaN	NaN	16:08:44	11	2	NaN	NaN	0	0	0	0	1	13/05/2019	55	3.5	0.01	0	0	0	0	0	0
NL02IF	0	3	16:03	4	NaN		NaN	NaN	NaN	NaN	NaN	16:08:54	11	2	NaN	NaN	0	0	0	0	0	13/05/2019	55	3.5	0.01	0	0	0	0	0	2
NL02IF	0	3	16:03	4	NaN		NaN	NaN	NaN	NaN	NaN	16:09:04	11	2	NaN	NaN	0	0	0	0	0	13/05/2019	55	3.5	0.01	0	0	0	0	0	2
NL02IF	0	3	16:03	4	NaN		NaN	NaN	NaN	NaN	NaN	16:09:14	12	2	NaN	NaN	0	0	0	0	0	13/05/2019	55	3.5	0.01	0	0	0	0	0	2
NL02IF	0	3	16:03	4	NaN		NaN	NaN	NaN	NaN	NaN	16:09:24	12	2	NaN	NaN	0	0	0	0	0	13/05/2019	55	3.5	0.01	0	0	0	0	0	2
NL02IF	0	3	16:03	4	NaN		NaN	NaN	NaN	NaN	NaN	16:09:34	12	2	NaN	NaN	0	0	0	0	0	13/05/2019	55	3.5	0.01	0	0	0	0	0	2
NL02IF	1	3	16:03	4	690.839002267574	dormatera	2	0	0	1	13	16:09:44	13	0	202	Zygo	0	4	1	1.78870941490254	0	13/05/2019	55	3.5	0.01	0	0	0	0	0	0
NL02IF	1	3	16:03	4	690.068027210884	concerne	1	0	0	2	14	16:09:54	13	0	201	Corr	5	0	1	1.82454820858533	0	13/05/2019	55	3.5	0.01	0	0	0	0	0	0
NL02IF	1	3	16:03	4	690.839002267574	faterner	2	0	0	3	15	16:10:04	13	0	202	Zygo	3	0	0	2.1381376533098	0	13/05/2019	55	3.5	0.01	0	0	0	0	0	0
NL02IF	1	3	16:03	4	690.430839002268	avaloquer	2	0	0	4	16	16:10:14	14	1	202	Zygo	0	3	1	0.175963699176748	0	13/05/2019	55	3.5	0.01	0	0	0	0	0	1
NL02IF	1	3	16:03	4	690.612244897959	fraîcheur	1	0	0	5	17	16:10:24	14	1	201	Corr	3	0	1	2.030518890709	0	13/05/2019	55	3.5	0.01	0	0	0	0	0	1
NL02IF	1	3	16:03	4	690.47619047619	écriture	1	0	0	6	18	16:10:35	14	1	201	Corr	4	0	1	1.59349798387098	0	13/05/2019	55	3.5	0.01	0	0	0	0	0	1
NL02IF	0	4	16:03	4	NaN		NaN	NaN	NaN	NaN	NaN	16:10:44	15	2	NaN	NaN	0	0	0	0	0	13/05/2019	55	3.5	0.01	0	0	0	0	0	2
NL02IF	0	4	16:03	4	NaN		NaN	NaN	NaN	NaN	NaN	16:10:54	15	2	NaN	NaN	0	0	0	0	0	13/05/2019	55	3.5	0.01	0	0	0	0	0	2
NL02IF	0	4	16:03	4	NaN		NaN	NaN	NaN	NaN	NaN	16:11:04	15	2	NaN	NaN	0	0	0	0	0	13/05/2019	55	3.5	0.01	0	0	0	0	0	2
NL02IF	0	4	16:03	4	NaN		NaN	NaN	NaN	NaN	NaN	16:11:14	16	2	NaN	NaN	0	0	0	0	0	13/05/2019	55	3.5	0.01	0	0	0	0	0	2
NL02IF	0	4	16:03	4	NaN		NaN	NaN	NaN	NaN	NaN	16:11:24	16	2	NaN	NaN	0	0	0	0	1	13/05/2019	55	3.5	0.01	0	0	0	0	0	0
NL02IF	0	4	16:03	4	NaN		NaN	NaN	NaN	NaN	NaN	16:11:34	16	2	NaN	NaN	0	0	0	0	1	13/05/2019	55	3.5	0.01	0	0	0	0	0	0
NL02IF	1	4	16:03	4	690.657596371882	discours	1	0	0	1	19	16:11:44	17	2	201	Corr	0	3	0	2.46964649487569	1	13/05/2019	55	3.5	0.01	0	0	0	0	0	0
NL02IF	1	4	16:03	4	690.884353741497	savoir	1	0	0	2	20	16:11:54	17	2	201	Corr	3	0	1	1.54778462071573	1	13/05/2019	55	3.5	0.01	0	0	0	0	0	0
NL02IF	1	4	16:03	4	690.47619047619	retingle	2	0	0	3	21	16:12:04	17	2	202	Zygo	0	3	1	1.55117633778559	0	13/05/2019	55	3.5	0.01	0	0	0	0	0	2
NL02IF	1	4	16:03	4	690.975056689342	finacle	2	0	0	4	22	16:12:15	18	2	202	Zygo	0	4	1	1.63016501806112	0	13/05/2019	55	3.5	0.01	0	0	0	0	0	2
NL02IF	1	4	16:03	4	690.068027210884	trifitée	2	0	0	5	23	16:12:25	18	2	202	Zygo	0	0	0	0	0	13/05/2019	55	3.5	0.01	0	0	0	0	0	2
NL02IF	1	4	16:03	4	688.480725623583	caporal	1	0	0	6	24	16:12:34	18	2	201	Corr	3	0	1	3.6612863848286	1	13/05/2019	55	3.5	0.01	0	0	0	0	0	0
NL02IF	0	5	16:03	4	NaN		NaN	NaN	NaN	NaN	NaN	16:12:44	19	2	NaN	NaN	0	0	0	0	1	13/05/2019	55	3.5	0.01	0	0	0	0	0	0
NL02IF	0	5	16:03	4	NaN		NaN	NaN	NaN	NaN	NaN	16:12:54	19	2	NaN	NaN	0	0	0	0	0	13/05/2019	55	3.5	0.01	0	0	0	0	0	2
NL02IF	0	5	16:03	4	NaN		NaN	NaN	NaN	NaN	NaN	16:13:04	19	2	NaN	NaN	0	0	0	0	0	13/05/2019	55	3.5	0.01	0	0	0	0	0	2
NL02IF	0	5	16:03	4	NaN		NaN	NaN	NaN	NaN	NaN	16:13:14	20	2	NaN	NaN	0	0	0	0	0	13/05/2019	55	3.5	0.01	0	0	0	0	0	2
NL02IF	0	5	16:03	4	NaN		NaN	NaN	NaN	NaN	NaN	16:13:24	20	2	NaN	NaN	0	0	0	0	0	13/05/2019	55	3.5	0.01	0	0	0	0	0	2
NL02IF	0	5	16:03	4	NaN		NaN	NaN	NaN	NaN	NaN	16:13:34	20	2	NaN	NaN	0	0	0	0	0	13/05/2019	55	3.5	0.01	0	0	0	0	0	2
NL02IF	1	5	16:03	4	690.92970521542	viracipe	2	0	0	1	25	16:13:44	21	2	202	Zygo	4	0	0	2.10896416120636	0	13/05/2019	55	3.5	0.01	0	0	0	0	0	2
NL02IF	1	5	16:03	4	690.612244897959	matinée	1	0	0	2	26	16:13:54	21	2	201	Corr	0	0	0	0	0	13/05/2019	55	3.5	0.01	0	0	0	0	0	2
NL02IF	1	5	16:03	4	690.748299319728	attergier	2	0	0	3	27	16:14:04	21	2	202	Zygo	1	4	1	1.65431393859205	0	13/05/2019	55	3.5	0.01	0	0	0	0	0	2
NL02IF	1	5	16:03	4	690.294784580499	regretter	1	0	0	4	28	16:14:14	22	2	201	Corr	0	0	0	0	0	13/05/2019	55	3.5	0.01	0	0	0	0	0	2
NL02IF	1	5	16:03	4	690.975056689342	navotiné	2	0	0	5	29	16:14:24	22	2	202	Zygo	0	0	0	0	0	13/05/2019	55	3.5	0.01	0	0	0	0	0	2
NL02IF	1	5	16:03	4	690.702947845805	identité	1	0	0	6	30	16:14:34	22	2	201	Corr	0	0	0	0	0	13/05/2019	55	3.5	0.01	0	0	0	0	0	2
NL02IF	0	6	16:03	4	NaN		NaN	NaN	NaN	NaN	NaN	16:14:44	23	2	NaN	NaN	0	0	0	0	0	13/05/2019	55	3.5	0.01	0	0	0	0	0	2
NL02IF	0	6	16:03	4	NaN		NaN	NaN	NaN	NaN	NaN	16:14:54	23	2	NaN	NaN	0	0	0	0	0	13/05/2019	55	3.5	0.01	0	0	0	0	0	2
NL02IF	0	6	16:03	4	NaN		NaN	NaN	NaN	NaN	NaN	16:15:04	23	2	NaN	NaN	0	0	0	0	0	13/05/2019	55	3.5	0.01	0	0	0	0	0	2
NL02IF	0	6	16:03	4	NaN		NaN	NaN	NaN	NaN	NaN	16:15:14	24	2	NaN	NaN	0	0	0	0	0	13/05/2019	55	3.5	0.01	0	0	0	0	0	2
NL02IF	0	6	16:03	4	NaN		NaN	NaN	NaN	NaN	NaN	16:15:24	24	2	NaN	NaN	0	0	0	0	0	13/05/2019	55	3.5	0.01	0	0	0	0	0	2
NL02IF	0	6	16:03	4	NaN		NaN	NaN	NaN	NaN	NaN	16:15:34	24	2	NaN	NaN	0	0	0	0	0	13/05/2019	55	3.5	0.01	0	0	0	0	0	2
NL02IF	1	6	16:03	4	690.249433106576	parcours	1	0	0	1	31	16:15:44	25	2	201	Corr	0	0	0	0	0	13/05/2019	55	3.5	0.01	0	0	0	0	0	2
NL02IF	1	6	16:03	4	690.294784580499	méfigna	2	0	0	2	32	16:15:55	25	2	202	Zygo	0	0	0	0	0	13/05/2019	55	3.5	0.01	0	0	0	0	0	2
NL02IF	1	6	16:03	4	690.430839002268	désassant	2	0	0	3	33	16:16:04	25	2	202	Zygo	0	0	0	0	0	13/05/2019	55	3.5	0.01	0	0	0	0	0	2
NL02IF	1	6	16:03	4	690.521541950113	exister	1	0	0	4	34	16:16:16	26	2	201	Corr	0	0	0	0	0	13/05/2019	55	3.5	0.01	0	0	0	0	0	2
NL02IF	1	6	16:03	4	690.748299319728	facéent	2	0	0	5	35	16:16:24	26	2	202	Zygo	0	0	0	0	0	13/05/2019	55	3.5	0.01	0	0	0	0	0	2
NL02IF	1	6	16:03	4	690.47619047619	travers	1	0	0	6	36	16:16:34	26	2	201	Corr	0	0	0	0	0	13/05/2019	55	3.5	0.01	0	0	0	0	0	2
NL02IF	0	7	16:03	4	NaN		NaN	NaN	NaN	NaN	NaN	16:16:44	27	2	NaN	NaN	0	0	0	0	0	13/05/2019	55	3.5	0.01	0	0	0	0	0	2
NL02IF	0	7	16:03	4	NaN		NaN	NaN	NaN	NaN	NaN	16:16:54	27	2	NaN	NaN	0	0	0	0	0	13/05/2019	55	3.5	0.01	0	0	0	0	0	2
NL02IF	0	7	16:03	4	NaN		NaN	NaN	NaN	NaN	NaN	16:17:04	27	2	NaN	NaN	0	0	0	0	0	13/05/2019	55	3.5	0.01	0	0	0	0	0	2
NL02IF	0	7	16:03	4	NaN		NaN	NaN	NaN	NaN	NaN	16:17:14	28	2	NaN	NaN	0	0	0	0	1	13/05/2019	55	3.5	0.01	0	0	0	0	0	0
NL02IF	0	7	16:03	4	NaN		NaN	NaN	NaN	NaN	NaN	16:17:24	28	2	NaN	NaN	0	0	0	0	1	13/05/2019	55	3.5	0.01	0	0	0	0	0	0
NL02IF	0	7	16:03	4	NaN		NaN	NaN	NaN	NaN	NaN	16:17:34	28	2	NaN	NaN	0	0	0	0	1	13/05/2019	55	3.5	0.01	0	0	0	0	0	0
NL02IF	1	7	16:03	4	690.521541950113	espagnol	1	0	0	1	37	16:17:44	29	2	201	Corr	3	0	1	2.16420294648856	0	13/05/2019	55	3.5	0.01	0	0	0	0	0	2
NL02IF	1	7	16:03	4	689.931972789116	discuter	1	0	0	2	38	16:17:55	29	2	201	Corr	0	0	0	0	0	13/05/2019	55	3.5	0.01	0	0	0	0	0	2
NL02IF	1	7	16:03	4	692.199546485261	restirons	2	0	0	3	39	16:18:06	29	2	202	Zygo	0	3	1	2.74674347908262	1	13/05/2019	55	3.5	0.01	0	0	0	0	0	0
NL02IF	1	7	16:03	4	688.1179138322	caresser	1	0	0	4	40	16:18:16	30	2	201	Corr	0	0	0	0	0	13/05/2019	55	3.5	0.01	0	0	0	0	0	2
NL02IF	1	7	16:03	4	690.113378684807	raconnant	2	0	0	5	41	16:18:26	30	2	202	Zygo	0	0	0	0	1	13/05/2019	55	3.5	0.01	0	0	0	0	0	0
NL02IF	1	7	16:03	4	690.294784580499	mentifiez	2	0	0	6	42	16:18:37	31	2	202	Zygo	3	0	0	5.42639422673051	1	13/05/2019	55	3.5	0.01	0	0	0	0	0	0
NL02IF	0	8	16:03	4	NaN		NaN	NaN	NaN	NaN	NaN	16:18:44	31	2	NaN	NaN	0	0	0	0	1	13/05/2019	55	3.5	0.01	0	0	0	0	0	0
NL02IF	0	8	16:03	4	NaN		NaN	NaN	NaN	NaN	NaN	16:18:54	31	2	NaN	NaN	0	0	0	0	0	13/05/2019	55	3.5	0.01	0	0	0	0	0	2
NL02IF	0	8	16:03	4	NaN		NaN	NaN	NaN	NaN	NaN	16:19:04	31	2	NaN	NaN	0	0	0	0	0	13/05/2019	55	3.5	0.01	0	0	0	0	0	2
NL02IF	0	8	16:03	4	NaN		NaN	NaN	NaN	NaN	NaN	16:19:14	32	2	NaN	NaN	0	0	0	0	0	13/05/2019	55	3.5	0.01	0	0	0	0	0	2
NL02IF	0	8	16:03	4	NaN		NaN	NaN	NaN	NaN	NaN	16:19:24	32	2	NaN	NaN	0	0	0	0	0	13/05/2019	55	3.5	0.01	0	0	0	0	0	2
NL02IF	0	8	16:03	4	NaN		NaN	NaN	NaN	NaN	NaN	16:19:34	32	2	NaN	NaN	0	0	0	0	0	13/05/2019	55	3.5	0.01	0	0	0	0	0	2
NL02IF	1	8	16:03	4	686.25850340136	rattraper	1	0	0	1	43	16:19:44	33	2	201	Corr	0	0	0	0	0	13/05/2019	55	3.5	0.01	0	0	0	0	0	2
NL02IF	1	8	16:03	4	690.839002267574	mécrymant	2	0	0	2	44	16:19:55	33	2	202	Zygo	0	0	0	0	0	13/05/2019	55	3.5	0.01	0	0	0	0	0	2
NL02IF	1	8	16:03	4	689.659863945578	mardiment	2	0	0	3	45	16:20:05	33	2	202	Zygo	0	0	0	0	0	13/05/2019	55	3.5	0.01	0	0	0	0	0	2
NL02IF	1	8	16:03	4	690.793650793651	reposer	1	0	0	4	46	16:20:15	34	2	201	Corr	0	0	0	0	0	13/05/2019	55	3.5	0.01	0	0	0	0	0	2
NL02IF	1	8	16:03	4	689.84126984127	orgente	2	0	0	5	47	16:20:25	34	2	202	Zygo	0	0	0	0	0	13/05/2019	55	3.5	0.01	0	0	0	0	0	2
NL02IF	1	8	16:03	4	690.793650793651	drôlement	1	0	0	6	48	16:20:34	34	2	201	Corr	0	0	0	0	0	13/05/2019	55	3.5	0.01	0	0	0	0	0	2
NL02IF	0	9	16:03	4	NaN		NaN	NaN	NaN	NaN	NaN	16:20:44	35	2	NaN	NaN	0	0	0	0	0	13/05/2019	55	3.5	0.01	0	0	0	0	0	2
NL02IF	0	9	16:03	4	NaN		NaN	NaN	NaN	NaN	NaN	16:20:54	35	2	NaN	NaN	0	0	0	0	0	13/05/2019	55	3.5	0.01	0	0	0	0	0	2
NL02IF	0	9	16:03	4	NaN		NaN	NaN	NaN	NaN	NaN	16:21:04	35	2	NaN	NaN	0	0	0	0	0	13/05/2019	55	3.5	0.01	0	0	0	0	0	2
NL02IF	0	9	16:03	4	NaN		NaN	NaN	NaN	NaN	NaN	16:21:14	36	2	NaN	NaN	0	0	0	0	0	13/05/2019	55	3.5	0.01	0	0	0	0	0	2
NL02IF	0	9	16:03	4	NaN		NaN	NaN	NaN	NaN	NaN	16:21:24	36	2	NaN	NaN	0	0	0	0	0	13/05/2019	55	3.5	0.01	0	0	0	0	0	2
NL02IF	0	9	16:03	4	NaN		NaN	NaN	NaN	NaN	NaN	16:21:34	36	2	NaN	NaN	0	0	0	0	0	13/05/2019	55	3.5	0.01	0	0	0	0	0	2
NL02IF	1	9	16:03	4	690.702947845805	volettir	2	0	0	1	49	16:21:44	37	2	202	Zygo	0	0	0	0	0	13/05/2019	55	3.5	0.01	0	0	0	0	0	2
NL02IF	1	9	16:03	4	690.068027210884	chentoive	2	0	0	2	50	16:21:54	37	2	202	Zygo	0	0	0	0	0	13/05/2019	55	3.5	0.01	0	0	0	0	0	2
NL02IF	1	9	16:03	4	690.612244897959	lecture	1	0	0	3	51	16:22:06	37	2	201	Corr	0	0	0	0	0	13/05/2019	55	3.5	0.01	0	0	0	0	0	2
NL02IF	1	9	16:03	4	690.430839002268	secrète	1	0	0	4	52	16:22:15	38	3	201	Corr	0	0	0	0	0	13/05/2019	55	3.5	0.01	0	0	0	0	0	3
NL02IF	1	9	16:03	4	690.340136054422	mauvance	2	0	0	5	53	16:22:26	38	3	202	Zygo	0	0	0	0	0	13/05/2019	55	3.5	0.01	0	0	0	0	0	3
NL02IF	1	9	16:03	4	690.702947845805	service	1	0	0	6	54	16:22:34	38	3	201	Corr	0	0	0	0	0	13/05/2019	55	3.5	0.01	0	0	0	0	0	3
NL02IF	0	10	16:03	4	NaN		NaN	NaN	NaN	NaN	NaN	16:22:44	39	3	NaN	NaN	0	0	0	0	0	13/05/2019	55	3.5	0.01	0	0	0	0	0	3
NL02IF	0	10	16:03	4	NaN		NaN	NaN	NaN	NaN	NaN	16:22:54	39	3	NaN	NaN	0	0	0	0	0	13/05/2019	55	3.5	0.01	0	0	0	0	0	3
NL02IF	0	10	16:03	4	NaN		NaN	NaN	NaN	NaN	NaN	16:23:04	39	3	NaN	NaN	0	0	0	0	0	13/05/2019	55	3.5	0.01	0	0	0	0	0	3
NL02IF	0	10	16:03	4	NaN		NaN	NaN	NaN	NaN	NaN	16:23:14	40	3	NaN	NaN	0	0	0	0	0	13/05/2019	55	3.5	0.01	0	0	0	0	0	3
NL02IF	0	10	16:03	4	NaN		NaN	NaN	NaN	NaN	NaN	16:23:24	40	3	NaN	NaN	0	0	0	0	0	13/05/2019	55	3.5	0.01	0	0	0	0	0	3
NL02IF	0	10	16:03	4	NaN		NaN	NaN	NaN	NaN	NaN	16:23:34	40	3	NaN	NaN	0	0	0	0	0	13/05/2019	55	3.5	0.01	0	0	0	0	0	3
NL02IF	1	10	16:03	4	690.15873015873	assistant	1	0	0	1	55	16:23:44	41	2	201	Corr	0	0	0	0	1	13/05/2019	55	3.5	0.01	0	0	0	0	0	0
NL02IF	1	10	16:03	4	690.068027210884	paraître	1	0	0	2	56	16:23:54	41	2	201	Corr	3	0	1	2.1291779548892	1	13/05/2019	55	3.5	0.01	0	0	0	0	0	0
NL02IF	1	10	16:03	4	690.612244897959	dispule	2	0	0	3	57	16:24:04	41	2	202	Zygo	0	0	0	0	0	13/05/2019	55	3.5	0.01	0	0	0	0	0	2
NL02IF	1	10	16:03	4	691.065759637188	crayeuser	2	0	0	4	58	16:24:13	42	2	202	Zygo	0	0	0	0	0	13/05/2019	55	3.5	0.01	0	0	0	0	0	2
NL02IF	1	10	16:03	4	690.113378684807	éclaiste	2	0	0	5	59	16:24:24	42	2	202	Zygo	0	0	0	0	0	13/05/2019	55	3.5	0.01	0	0	0	0	0	2
NL02IF	1	10	16:03	4	688.616780045351	attentif	1	0	0	6	60	16:24:35	42	2	201	Corr	0	0	0	0	0	13/05/2019	55	3.5	0.01	0	0	0	0	0	2
NL02IF	0	1	17:57	5	NaN		NaN	NaN	NaN	NaN	NaN	17:59:04	3	0	NaN	NaN	0	0	0	0	0	13/05/2019	55	3.5	0.01	0	0	0	0	0	0
NL02IF	0	1	17:57	5	NaN		NaN	NaN	NaN	NaN	NaN	17:59:14	3	0	NaN	NaN	0	0	0	0	0	13/05/2019	55	3.5	0.01	0	0	0	0	0	0
NL02IF	0	1	17:57	5	NaN		NaN	NaN	NaN	NaN	NaN	17:59:24	4	0	NaN	NaN	0	0	0	0	0	13/05/2019	55	3.5	0.01	0	0	0	0	0	0
NL02IF	0	1	17:57	5	NaN		NaN	NaN	NaN	NaN	NaN	17:59:34	4	0	NaN	NaN	0	0	0	0	0	13/05/2019	55	3.5	0.01	0	0	0	0	0	0
NL02IF	0	1	17:57	5	NaN		NaN	NaN	NaN	NaN	NaN	17:59:44	4	0	NaN	NaN	0	0	0	0	0	13/05/2019	55	3.5	0.01	0	0	0	0	0	0
NL02IF	0	1	17:57	5	NaN		NaN	NaN	NaN	NaN	NaN	17:59:54	5	1	NaN	NaN	0	0	0	0	0	13/05/2019	55	3.5	0.01	0	0	0	0	0	1
NL02IF	1	1	17:57	5	690.92970521542	suivante	1	0	0	1	1	18:00:04	5	1	201	Corr	3	0	1	2.79285455519152	1	13/05/2019	55	3.5	0.01	0	0	0	0	0	0
NL02IF	1	1	17:57	5	689.84126984127	sublime	1	0	0	2	2	18:00:15	6	1	201	Corr	3	0	1	1.16192036290323	1	13/05/2019	55	3.5	0.01	0	0	0	0	0	0
NL02IF	1	1	17:57	5	690.47619047619	naturel	1	0	0	3	3	18:00:24	6	1	201	Corr	3	0	1	2.87329757854502	0	13/05/2019	55	3.5	0.01	0	0	0	0	0	1
NL02IF	1	1	17:57	5	690.612244897959	balcieras	2	0	0	4	4	18:00:34	6	1	202	Zygo	0	3	1	2.90128711987566	1	13/05/2019	55	3.5	0.01	0	0	0	0	0	0
NL02IF	1	1	17:57	5	690.92970521542	couvraité	2	0	0	5	5	18:00:45	7	1	202	Zygo	0	3	1	1.23815524193549	1	13/05/2019	55	3.5	0.01	0	0	0	0	0	0
NL02IF	1	1	17:57	5	690.748299319728	antireurs	2	0	0	6	6	18:00:54	7	1	202	Zygo	0	3	1	1.37702794228829	0	13/05/2019	55	3.5	0.01	0	0	0	0	0	1
NL02IF	0	2	17:57	5	NaN		NaN	NaN	NaN	NaN	NaN	18:01:04	7	1	NaN	NaN	0	0	0	0	0	13/05/2019	55	3.5	0.01	0	0	0	0	0	1
NL02IF	0	2	17:57	5	NaN		NaN	NaN	NaN	NaN	NaN	18:01:14	7	1	NaN	NaN	0	0	0	0	0	13/05/2019	55	3.5	0.01	0	0	0	0	0	1
NL02IF	0	2	17:57	5	NaN		NaN	NaN	NaN	NaN	NaN	18:01:24	8	1	NaN	NaN	0	0	0	0	1	13/05/2019	55	3.5	0.01	0	0	0	0	0	0
NL02IF	0	2	17:57	5	NaN		NaN	NaN	NaN	NaN	NaN	18:01:34	8	1	NaN	NaN	0	0	0	0	0	13/05/2019	55	3.5	0.01	0	0	0	0	0	1
NL02IF	0	2	17:57	5	NaN		NaN	NaN	NaN	NaN	NaN	18:01:44	8	1	NaN	NaN	0	0	0	0	0	13/05/2019	55	3.5	0.01	0	0	0	0	0	1
NL02IF	0	2	17:57	5	NaN		NaN	NaN	NaN	NaN	NaN	18:01:54	9	1	NaN	NaN	0	0	0	0	1	13/05/2019	55	3.5	0.01	0	0	0	0	0	0
NL02IF	1	2	17:57	5	690.294784580499	justice	1	0	0	1	7	18:02:04	9	1	201	Corr	0	0	0	0	1	13/05/2019	55	3.5	0.01	0	0	0	0	0	0
NL02IF	1	2	17:57	5	690.15873015873	décembre	1	0	0	2	8	18:02:15	10	1	201	Corr	3	0	1	2.63634072580646	1	13/05/2019	55	3.5	0.01	0	0	0	0	0	0
NL02IF	1	2	17:57	5	690.340136054422	station	1	0	0	3	9	18:02:24	10	1	201	Corr	3	0	1	1.69957708543348	1	13/05/2019	55	3.5	0.01	0	0	0	0	0	0
NL02IF	1	2	17:57	5	690.92970521542	canonçant	2	0	0	4	10	18:02:34	10	1	202	Zygo	0	4	1	2.58658722908268	0	13/05/2019	55	3.5	0.01	0	0	0	0	0	1
NL02IF	1	2	17:57	5	690.340136054422	mesuria	2	0	0	5	11	18:02:44	10	1	202	Zygo	0	3	1	4.06271001344084	1	13/05/2019	55	3.5	0.01	0	0	0	0	0	0
NL02IF	1	2	17:57	5	690.748299319728	attilage	2	0	0	6	12	18:02:56	11	1	202	Zygo	0	4	1	1.07381053637431	0	13/05/2019	55	3.5	0.01	0	0	0	0	0	1
NL02IF	0	3	17:57	5	NaN		NaN	NaN	NaN	NaN	NaN	18:03:04	11	1	NaN	NaN	0	0	0	0	0	13/05/2019	55	3.5	0.01	0	0	0	0	0	1
NL02IF	0	3	17:57	5	NaN		NaN	NaN	NaN	NaN	NaN	18:03:14	11	1	NaN	NaN	0	0	0	0	0	13/05/2019	55	3.5	0.01	0	0	0	0	0	1
NL02IF	0	3	17:57	5	NaN		NaN	NaN	NaN	NaN	NaN	18:03:24	12	1	NaN	NaN	0	0	0	0	0	13/05/2019	55	3.5	0.01	0	0	0	0	0	1
NL02IF	0	3	17:57	5	NaN		NaN	NaN	NaN	NaN	NaN	18:03:34	12	1	NaN	NaN	0	0	0	0	0	13/05/2019	55	3.5	0.01	0	0	0	0	0	1
NL02IF	0	3	17:57	5	NaN		NaN	NaN	NaN	NaN	NaN	18:03:44	12	1	NaN	NaN	0	0	0	0	1	13/05/2019	55	3.5	0.01	0	0	0	0	0	0
NL02IF	0	3	17:57	5	NaN		NaN	NaN	NaN	NaN	NaN	18:03:54	13	1	NaN	NaN	0	0	0	0	0	13/05/2019	55	3.5	0.01	0	0	0	0	0	1
NL02IF	1	3	17:57	5	691.111111111111	amenvelle	2	0	0	1	13	18:04:04	13	1	202	Zygo	0	5	1	1.77238743279571	1	13/05/2019	55	3.5	0.01	0	0	0	0	0	0
NL02IF	1	3	17:57	5	688.662131519274	apparence	1	0	0	2	14	18:04:16	14	1	201	Corr	3	0	1	1.3142864268313	0	13/05/2019	55	3.5	0.01	0	0	0	0	0	1
NL02IF	1	3	17:57	5	690.249433106576	important	1	0	0	3	15	18:04:24	14	1	201	Corr	3	0	1	3.07041094380043	0	13/05/2019	55	3.5	0.01	0	0	0	0	0	1
NL02IF	1	3	17:57	5	690.748299319728	intention	1	0	0	4	16	18:04:34	14	1	201	Corr	3	0	1	4.38474593623994	0	13/05/2019	55	3.5	0.01	0	0	0	0	0	1
NL02IF	1	3	17:57	5	690.249433106576	entrice	2	0	0	5	17	18:04:48	15	1	202	Zygo	0	3	1	1.38445060483872	0	13/05/2019	55	3.5	0.01	0	0	0	0	0	1
NL02IF	1	3	17:57	5	690.204081632653	sustiler	2	0	0	6	18	18:04:54	15	1	202	Zygo	0	3	1	7.19187221732193	0	13/05/2019	55	3.5	0.01	0	0	0	0	0	1
NL02IF	0	4	17:57	5	NaN		NaN	NaN	NaN	NaN	NaN	18:05:04	15	1	NaN	NaN	0	0	0	0	0	13/05/2019	55	3.5	0.01	0	0	0	0	0	1
NL02IF	0	4	17:57	5	NaN		NaN	NaN	NaN	NaN	NaN	18:05:14	15	1	NaN	NaN	0	0	0	0	0	13/05/2019	55	3.5	0.01	0	0	0	0	0	1
NL02IF	0	4	17:57	5	NaN		NaN	NaN	NaN	NaN	NaN	18:05:24	16	1	NaN	NaN	0	0	0	0	0	13/05/2019	55	3.5	0.01	0	0	0	0	0	1
NL02IF	0	4	17:57	5	NaN		NaN	NaN	NaN	NaN	NaN	18:05:34	16	1	NaN	NaN	0	0	0	0	0	13/05/2019	55	3.5	0.01	0	0	0	0	0	1
NL02IF	0	4	17:57	5	NaN		NaN	NaN	NaN	NaN	NaN	18:05:44	16	1	NaN	NaN	0	0	0	0	0	13/05/2019	55	3.5	0.01	0	0	0	0	0	1
NL02IF	0	4	17:57	5	NaN		NaN	NaN	NaN	NaN	NaN	18:05:54	17	1	NaN	NaN	0	0	0	0	0	13/05/2019	55	3.5	0.01	0	0	0	0	0	1
NL02IF	1	4	17:57	5	690.430839002268	giroustée	2	0	0	1	19	18:06:04	17	1	202	Zygo	0	3	1	1.4579776230679	1	13/05/2019	55	3.5	0.01	0	0	0	0	0	0
NL02IF	1	4	17:57	5	690.793650793651	lucitifs	2	0	0	2	20	18:06:15	18	1	202	Zygo	3	0	0	4.2922691427251	0	13/05/2019	55	3.5	0.01	0	0	0	0	0	1
NL02IF	1	4	17:57	5	688.707482993197	rapporte	1	0	0	3	21	18:06:25	18	1	201	Corr	3	0	1	3.02520555065519	0	13/05/2019	55	3.5	0.01	0	0	0	0	0	1
NL02IF	1	4	17:57	5	688.616780045351	apprendre	1	0	0	4	22	18:06:35	18	1	201	Corr	3	0	1	1.33111637894831	0	13/05/2019	55	3.5	0.01	0	0	0	0	0	1
NL02IF	1	4	17:57	5	690.748299319728	tribunal	1	0	0	5	23	18:06:46	19	1	201	Corr	3	0	1	1.93655100176409	1	13/05/2019	55	3.5	0.01	0	0	0	0	0	0
NL02IF	1	4	17:57	5	691.337868480726	désortent	2	0	0	6	24	18:06:56	19	1	202	Zygo	0	3	1	2.10572207871303	1	13/05/2019	55	3.5	0.01	0	0	0	0	0	0
NL02IF	0	5	17:57	5	NaN		NaN	NaN	NaN	NaN	NaN	18:07:04	19	1	NaN	NaN	0	0	0	0	0	13/05/2019	55	3.5	0.01	0	0	0	0	0	1
NL02IF	0	5	17:57	5	NaN		NaN	NaN	NaN	NaN	NaN	18:07:14	19	1	NaN	NaN	0	0	0	0	0	13/05/2019	55	3.5	0.01	0	0	0	0	0	1
NL02IF	0	5	17:57	5	NaN		NaN	NaN	NaN	NaN	NaN	18:07:24	20	2	NaN	NaN	0	0	0	0	0	13/05/2019	55	3.5	0.01	0	0	0	0	0	2
NL02IF	0	5	17:57	5	NaN		NaN	NaN	NaN	NaN	NaN	18:07:34	20	2	NaN	NaN	0	0	0	0	0	13/05/2019	55	3.5	0.01	0	0	0	0	0	2
NL02IF	0	5	17:57	5	NaN		NaN	NaN	NaN	NaN	NaN	18:07:44	20	2	NaN	NaN	0	0	0	0	0	13/05/2019	55	3.5	0.01	0	0	0	0	0	2
NL02IF	0	5	17:57	5	NaN		NaN	NaN	NaN	NaN	NaN	18:07:54	21	2	NaN	NaN	0	0	0	0	0	13/05/2019	55	3.5	0.01	0	0	0	0	0	2
NL02IF	1	5	17:57	5	688.344671201814	colonel	1	0	0	1	25	18:08:04	21	2	201	Corr	0	0	0	0	0	13/05/2019	55	3.5	0.01	0	0	0	0	0	2
NL02IF	1	5	17:57	5	690.702947845805	assénage	2	0	0	2	26	18:08:14	21	2	202	Zygo	3	0	0	2.63237803469417	1	13/05/2019	55	3.5	0.01	0	0	0	0	0	0
NL02IF	1	5	17:57	5	690.839002267574	contiqués	2	0	0	3	27	18:08:25	22	1	202	Zygo	3	0	0	1.68876008064512	0	13/05/2019	55	3.5	0.01	0	0	0	0	0	1
NL02IF	1	5	17:57	5	690.249433106576	légitime	1	0	0	4	28	18:08:34	22	1	201	Corr	3	0	1	1.490721343666	1	13/05/2019	55	3.5	0.01	0	0	0	0	0	0
NL02IF	1	5	17:57	5	690.975056689342	fractuent	2	0	0	5	29	18:08:45	23	1	202	Zygo	3	0	0	2.83380192582331	1	13/05/2019	55	3.5	0.01	0	0	0	0	0	0
NL02IF	1	5	17:57	5	689.931972789116	province	1	0	0	6	30	18:08:56	23	1	201	Corr	0	3	0	2.67412345640116	1	13/05/2019	55	3.5	0.01	0	0	0	0	0	0
NL02IF	0	6	17:57	5	NaN		NaN	NaN	NaN	NaN	NaN	18:09:04	23	1	NaN	NaN	0	0	0	0	0	13/05/2019	55	3.5	0.01	0	0	0	0	0	1
NL02IF	0	6	17:57	5	NaN		NaN	NaN	NaN	NaN	NaN	18:09:14	23	1	NaN	NaN	0	0	0	0	0	13/05/2019	55	3.5	0.01	0	0	0	0	0	1
NL02IF	0	6	17:57	5	NaN		NaN	NaN	NaN	NaN	NaN	18:09:24	24	2	NaN	NaN	0	0	0	0	0	13/05/2019	55	3.5	0.01	0	0	0	0	0	2
NL02IF	0	6	17:57	5	NaN		NaN	NaN	NaN	NaN	NaN	18:09:34	24	2	NaN	NaN	0	0	0	0	0	13/05/2019	55	3.5	0.01	0	0	0	0	0	2
NL02IF	0	6	17:57	5	NaN		NaN	NaN	NaN	NaN	NaN	18:09:44	24	2	NaN	NaN	0	0	0	0	0	13/05/2019	55	3.5	0.01	0	0	0	0	0	2
NL02IF	0	6	17:57	5	NaN		NaN	NaN	NaN	NaN	NaN	18:09:54	25	2	NaN	NaN	0	0	0	0	0	13/05/2019	55	3.5	0.01	0	0	0	0	0	2
NL02IF	1	6	17:57	5	690.15873015873	compelle	2	0	0	1	31	18:10:04	25	2	202	Zygo	3	0	0	2.87233939222108	1	13/05/2019	55	3.5	0.01	0	0	0	0	0	0
NL02IF	1	6	17:57	5	690.430839002268	rampêter	2	0	0	2	32	18:10:14	25	2	202	Zygo	3	2	0	1.68199108492945	1	13/05/2019	55	3.5	0.01	0	0	0	0	0	0
NL02IF	1	6	17:57	5	690.294784580499	observe	1	0	0	3	33	18:10:24	26	2	201	Corr	3	0	1	3.63710858744957	1	13/05/2019	55	3.5	0.01	0	0	0	0	0	0
NL02IF	1	6	17:57	5	690.793650793651	magasin	1	0	0	4	34	18:10:34	26	2	201	Corr	0	0	0	0	0	13/05/2019	55	3.5	0.01	0	0	0	0	0	2
NL02IF	1	6	17:57	5	690.793650793651	frénifié	2	0	0	5	35	18:10:44	26	2	202	Zygo	0	0	0	0	0	13/05/2019	55	3.5	0.01	0	0	0	0	0	2
NL02IF	1	6	17:57	5	690.385487528345	exprès	1	0	0	6	36	18:10:55	27	2	201	Corr	0	0	0	0	0	13/05/2019	55	3.5	0.01	0	0	0	0	0	2
NL02IF	0	7	17:57	5	NaN		NaN	NaN	NaN	NaN	NaN	18:11:04	27	2	NaN	NaN	0	0	0	0	0	13/05/2019	55	3.5	0.01	0	0	0	0	0	2
NL02IF	0	7	17:57	5	NaN		NaN	NaN	NaN	NaN	NaN	18:11:14	27	2	NaN	NaN	0	0	0	0	0	13/05/2019	55	3.5	0.01	0	0	0	0	0	2
NL02IF	0	7	17:57	5	NaN		NaN	NaN	NaN	NaN	NaN	18:11:24	28	2	NaN	NaN	0	0	0	0	0	13/05/2019	55	3.5	0.01	0	0	0	0	0	2
NL02IF	0	7	17:57	5	NaN		NaN	NaN	NaN	NaN	NaN	18:11:34	28	2	NaN	NaN	0	0	0	0	0	13/05/2019	55	3.5	0.01	0	0	0	0	0	2
NL02IF	0	7	17:57	5	NaN		NaN	NaN	NaN	NaN	NaN	18:11:44	28	2	NaN	NaN	0	0	0	0	0	13/05/2019	55	3.5	0.01	0	0	0	0	0	2
NL02IF	0	7	17:57	5	NaN		NaN	NaN	NaN	NaN	NaN	18:11:54	29	2	NaN	NaN	0	0	0	0	0	13/05/2019	55	3.5	0.01	0	0	0	0	0	2
NL02IF	1	7	17:57	5	690.521541950113	découvre	1	0	0	1	37	18:12:04	29	2	201	Corr	0	0	0	0	0	13/05/2019	55	3.5	0.01	0	0	0	0	0	2
NL02IF	1	7	17:57	5	690.975056689342	fondariez	2	0	0	2	38	18:12:14	29	2	202	Zygo	1	3	1	7.49650196362563	0	13/05/2019	55	3.5	0.01	0	0	0	0	0	2
NL02IF	1	7	17:57	5	690.340136054422	classique	1	0	0	3	39	18:12:24	30	0	201	Corr	3	0	1	2.29926915322585	0	13/05/2019	55	3.5	0.01	0	0	0	0	0	0
NL02IF	1	7	17:57	5	690.793650793651	galateur	2	0	0	4	40	18:12:36	30	0	202	Zygo	0	3	1	1.47861931913644	0	13/05/2019	55	3.5	0.01	0	0	0	0	0	0
NL02IF	1	7	17:57	5	690.113378684807	négassé	2	0	0	5	41	18:12:46	31	0	202	Zygo	0	3	1	1.58930165280583	0	13/05/2019	55	3.5	0.01	0	0	0	0	0	0
NL02IF	1	7	17:57	5	690.884353741497	plaisir	1	0	0	6	42	18:12:56	31	0	201	Corr	1	0	1	1.72722272975466	0	13/05/2019	55	3.5	0.01	0	0	0	0	0	0
NL02IF	0	8	17:57	5	NaN		NaN	NaN	NaN	NaN	NaN	18:13:04	31	0	NaN	NaN	0	0	0	0	0	13/05/2019	55	3.5	0.01	0	0	0	0	0	0
NL02IF	0	8	17:57	5	NaN		NaN	NaN	NaN	NaN	NaN	18:13:14	31	0	NaN	NaN	0	0	0	0	0	13/05/2019	55	3.5	0.01	0	0	0	0	0	0
NL02IF	0	8	17:57	5	NaN		NaN	NaN	NaN	NaN	NaN	18:13:24	32	0	NaN	NaN	0	0	0	0	0	13/05/2019	55	3.5	0.01	0	0	0	0	0	0
NL02IF	0	8	17:57	5	NaN		NaN	NaN	NaN	NaN	NaN	18:13:34	32	0	NaN	NaN	0	0	0	0	0	13/05/2019	55	3.5	0.01	0	0	0	0	0	0
NL02IF	0	8	17:57	5	NaN		NaN	NaN	NaN	NaN	NaN	18:13:44	32	0	NaN	NaN	0	0	0	0	0	13/05/2019	55	3.5	0.01	0	0	0	0	0	0
NL02IF	0	8	17:57	5	NaN		NaN	NaN	NaN	NaN	NaN	18:13:54	33	0	NaN	NaN	0	0	0	0	0	13/05/2019	55	3.5	0.01	0	0	0	0	0	0
NL02IF	1	8	17:57	5	690.657596371882	placapé	2	0	0	1	43	18:14:04	33	0	202	Zygo	0	0	0	0	0	13/05/2019	55	3.5	0.01	0	0	0	0	0	0
NL02IF	1	8	17:57	5	690.430839002268	défouvit	2	0	0	2	44	18:14:14	33	0	202	Zygo	0	0	0	0	0	13/05/2019	55	3.5	0.01	0	0	0	0	0	0
NL02IF	1	8	17:57	5	690.022675736961	déclara	1	0	0	3	45	18:14:24	34	0	201	Corr	0	3	0	4.25113407258061	0	13/05/2019	55	3.5	0.01	0	0	0	0	0	0
NL02IF	1	8	17:57	5	691.020408163265	révolte	1	0	0	4	46	18:14:33	34	0	201	Corr	3	0	1	1.65453182753697	0	13/05/2019	55	3.5	0.01	0	0	0	0	0	0
NL02IF	1	8	17:57	5	689.84126984127	bousentît	2	0	0	5	47	18:14:43	34	0	202	Zygo	3	0	0	10.9180593182964	0	13/05/2019	55	3.5	0.01	0	0	0	0	0	0
NL02IF	1	8	17:57	5	689.931972789116	toilette	1	0	0	6	48	18:14:54	35	0	201	Corr	0	0	0	0	0	13/05/2019	55	3.5	0.01	0	0	0	0	0	0
NL02IF	0	9	17:57	5	NaN		NaN	NaN	NaN	NaN	NaN	18:15:04	35	0	NaN	NaN	0	0	0	0	0	13/05/2019	55	3.5	0.01	0	0	0	0	0	0
NL02IF	0	9	17:57	5	NaN		NaN	NaN	NaN	NaN	NaN	18:15:14	35	0	NaN	NaN	0	0	0	0	0	13/05/2019	55	3.5	0.01	0	0	0	0	0	0
NL02IF	0	9	17:57	5	NaN		NaN	NaN	NaN	NaN	NaN	18:15:24	36	0	NaN	NaN	0	0	0	0	0	13/05/2019	55	3.5	0.01	0	0	0	0	0	0
NL02IF	0	9	17:57	5	NaN		NaN	NaN	NaN	NaN	NaN	18:15:34	36	0	NaN	NaN	0	0	0	0	0	13/05/2019	55	3.5	0.01	0	0	0	0	0	0
NL02IF	0	9	17:57	5	NaN		NaN	NaN	NaN	NaN	NaN	18:15:44	36	0	NaN	NaN	0	0	0	0	0	13/05/2019	55	3.5	0.01	0	0	0	0	0	0
NL02IF	0	9	17:57	5	NaN		NaN	NaN	NaN	NaN	NaN	18:15:54	37	0	NaN	NaN	0	0	0	0	0	13/05/2019	55	3.5	0.01	0	0	0	0	0	0
NL02IF	1	9	17:57	5	690.249433106576	scandale	1	0	0	1	49	18:16:04	37	0	201	Corr	0	3	0	2.65410786290317	0	13/05/2019	55	3.5	0.01	0	0	0	0	0	0
NL02IF	1	9	17:57	5	688.43537414966	américain	1	0	0	2	50	18:16:16	38	0	201	Corr	0	6	0	2.29561491935488	0	13/05/2019	55	3.5	0.01	0	0	0	0	0	0
NL02IF	1	9	17:57	5	690.702947845805	agrisse	2	0	0	3	51	18:16:25	38	0	202	Zygo	0	0	0	0	0	13/05/2019	55	3.5	0.01	0	0	0	0	0	0
NL02IF	1	9	17:57	5	690.47619047619	nettoyer	1	0	0	4	52	18:16:35	38	0	201	Corr	0	0	0	0	0	13/05/2019	55	3.5	0.01	0	0	0	0	0	0
NL02IF	1	9	17:57	5	690.92970521542	ancêtion	2	0	0	5	53	18:16:46	39	0	202	Zygo	4	0	0	1.90981366557457	0	13/05/2019	55	3.5	0.01	0	0	0	0	0	0
NL02IF	1	9	17:57	5	690.340136054422	compabler	2	0	0	6	54	18:16:54	39	0	202	Zygo	0	0	0	0	0	13/05/2019	55	3.5	0.01	0	0	0	0	0	0
NL02IF	0	10	17:57	5	NaN		NaN	NaN	NaN	NaN	NaN	18:17:04	39	0	NaN	NaN	0	0	0	0	0	13/05/2019	55	3.5	0.01	0	0	0	0	0	0
NL02IF	0	10	17:57	5	NaN		NaN	NaN	NaN	NaN	NaN	18:17:14	39	0	NaN	NaN	0	0	0	0	0	13/05/2019	55	3.5	0.01	0	0	0	0	0	0
NL02IF	0	10	17:57	5	NaN		NaN	NaN	NaN	NaN	NaN	18:17:24	40	0	NaN	NaN	0	0	0	0	0	13/05/2019	55	3.5	0.01	0	0	0	0	0	0
NL02IF	0	10	17:57	5	NaN		NaN	NaN	NaN	NaN	NaN	18:17:34	40	0	NaN	NaN	0	0	0	0	0	13/05/2019	55	3.5	0.01	0	0	0	0	0	0
NL02IF	0	10	17:57	5	NaN		NaN	NaN	NaN	NaN	NaN	18:17:44	40	0	NaN	NaN	0	0	0	0	0	13/05/2019	55	3.5	0.01	0	0	0	0	0	0
NL02IF	0	10	17:57	5	NaN		NaN	NaN	NaN	NaN	NaN	18:17:54	41	0	NaN	NaN	0	0	0	0	0	13/05/2019	55	3.5	0.01	0	0	0	0	0	0
NL02IF	1	10	17:57	5	688.526077097506	affection	1	0	0	1	55	18:18:04	41	0	201	Corr	0	3	0	2.09380381594428	0	13/05/2019	55	3.5	0.01	0	0	0	0	0	0
NL02IF	1	10	17:57	5	690.249433106576	opériment	2	0	0	2	56	18:18:14	41	0	202	Zygo	0	0	0	0	0	13/05/2019	55	3.5	0.01	0	0	0	0	0	0
NL02IF	1	10	17:57	5	690.566893424036	épisode	1	0	0	3	57	18:18:24	42	0	201	Corr	0	0	0	0	0	13/05/2019	55	3.5	0.01	0	0	0	0	0	0
NL02IF	1	10	17:57	5	689.931972789116	cassolues	2	0	0	4	58	18:18:35	42	0	202	Zygo	0	0	0	0	0	13/05/2019	55	3.5	0.01	0	0	0	0	0	0
NL02IF	1	10	17:57	5	690.15873015873	tiroir	1	0	0	5	59	18:18:45	43	0	201	Corr	0	0	0	0	0	13/05/2019	55	3.5	0.01	0	0	0	0	0	0
NL02IF	1	10	17:57	5	690.839002267574	balmiquée	2	0	0	6	60	18:18:54	43	0	202	Zygo	0	0	0	0	0	13/05/2019	55	3.5	0.01	0	0	0	0	0	0
NL03JV	0	1	10:29	1	NaN		NaN	NaN	NaN	NaN	NaN	10:30:10	43	0	NaN	NaN	0	0	0	0	0	17/06/2019	33	4	2	0	0	0	0	0	0
NL03JV	0	1	10:29	1	NaN		NaN	NaN	NaN	NaN	NaN	10:30:20	43	0	NaN	NaN	0	0	0	0	0	17/06/2019	33	4	2	0	0	0	0	0	0
NL03JV	0	1	10:29	1	NaN		NaN	NaN	NaN	NaN	NaN	10:30:30	44	0	NaN	NaN	0	0	0	0	0	17/06/2019	33	4	2	0	0	0	0	0	0
NL03JV	0	1	10:29	1	NaN		NaN	NaN	NaN	NaN	NaN	10:30:40	44	0	NaN	NaN	0	0	0	0	0	17/06/2019	33	4	2	0	0	0	0	0	0
NL03JV	0	1	10:29	1	NaN		NaN	NaN	NaN	NaN	NaN	10:30:50	44	0	NaN	NaN	0	0	0	0	0	17/06/2019	33	4	2	0	0	0	0	0	0
NL03JV	0	1	10:29	1	NaN		NaN	NaN	NaN	NaN	NaN	10:31:00	45	0	NaN	NaN	0	0	0	0	0	17/06/2019	33	4	2	0	0	0	0	0	0
NL03JV	1	1	10:29	1	690.022675736961	procérées	2	3	4.61702160089862	1	1	10:31:11	45	0	202	Corr	3	0	1	1.29829078592275	0	17/06/2019	33	4	2	0	0	0	0	0	0
NL03JV	1	1	10:29	1	690.385487528345	restages	2	0	0	2	2	10:31:22	45	0	202	Corr	3	0	1	1.38688134634367	0	17/06/2019	33	4	2	0	0	0	0	0	0
NL03JV	1	1	10:29	1	690.702947845805	service	1	0	0	3	3	10:31:32	46	0	201	Zygo	0	3	1	0.989265852077096	0	17/06/2019	33	4	2	0	0	0	0	0	0
NL03JV	1	1	10:29	1	688.707482993197	absurde	1	0	0	4	4	10:31:43	46	0	201	Zygo	0	3	1	1.07425008794303	0	17/06/2019	33	4	2	0	0	0	0	0	0
NL03JV	1	1	10:29	1	690.566893424036	épisode	1	0	0	5	5	10:31:54	47	0	201	Zygo	0	3	1	1.49063848680066	0	17/06/2019	33	4	2	0	0	0	0	0	0
NL03JV	1	1	10:29	1	690.657596371882	réchisera	2	0	0	6	6	10:32:04	47	0	202	Corr	3	0	1	1.28075646841398	0	17/06/2019	33	4	2	0	0	0	0	0	0
NL03JV	0	2	10:29	1	NaN		NaN	NaN	NaN	NaN	NaN	10:32:10	47	0	NaN	NaN	0	0	0	0	0	17/06/2019	33	4	2	0	0	0	0	0	0
NL03JV	0	2	10:29	1	NaN		NaN	NaN	NaN	NaN	NaN	10:32:20	47	0	NaN	NaN	0	2	0	1409.30249991468	0	17/06/2019	33	4	2	0	0	0	0	0	0
NL03JV	0	2	10:29	1	NaN		NaN	NaN	NaN	NaN	NaN	10:32:30	48	0	NaN	NaN	0	0	0	0	0	17/06/2019	33	4	2	0	0	0	0	0	0
NL03JV	0	2	10:29	1	NaN		NaN	NaN	NaN	NaN	NaN	10:32:40	48	0	NaN	NaN	0	0	0	0	0	17/06/2019	33	4	2	0	0	0	0	0	0
NL03JV	0	2	10:29	1	NaN		NaN	NaN	NaN	NaN	NaN	10:32:50	48	0	NaN	NaN	0	0	0	0	0	17/06/2019	33	4	2	0	0	0	0	0	0
NL03JV	0	2	10:29	1	NaN		NaN	NaN	NaN	NaN	NaN	10:33:00	49	0	NaN	NaN	0	0	0	0	0	17/06/2019	33	4	2	0	0	0	0	0	0
NL03JV	1	2	10:29	1	690.385487528345	cormage	2	0	0	1	7	10:33:11	49	0	202	Corr	3	0	1	1.41886245563455	0	17/06/2019	33	4	2	0	0	0	0	0	0
NL03JV	1	2	10:29	1	690.92970521542	viracipe	2	0	0	2	8	10:33:22	49	0	202	Corr	3	0	1	3.71608807963707	0	17/06/2019	33	4	2	0	0	0	0	0	0
NL03JV	1	2	10:29	1	690.249433106576	important	1	0	0	3	9	10:33:31	50	0	201	Zygo	0	3	1	0.862200829290487	0	17/06/2019	33	4	2	0	0	0	0	0	0
NL03JV	1	2	10:29	1	690.839002267574	évissione	2	0	0	4	10	10:33:42	50	0	202	Corr	3	0	1	1.4047518494308	0	17/06/2019	33	4	2	0	0	0	0	0	0
NL03JV	1	2	10:29	1	691.156462585034	sérieuse	1	0	0	5	11	10:33:52	50	0	201	Zygo	0	3	1	1.10647665044303	0	17/06/2019	33	4	2	0	0	0	0	0	0
NL03JV	1	2	10:29	1	690.92970521542	intéressé	1	0	0	6	12	10:34:03	51	0	201	Zygo	0	3	1	0.961626442529905	0	17/06/2019	33	4	2	0	0	0	0	0	0
NL03JV	0	3	10:29	1	NaN		NaN	NaN	NaN	NaN	NaN	10:34:10	51	0	NaN	NaN	0	0	0	0	0	17/06/2019	33	4	2	0	0	0	0	0	0
NL03JV	0	3	10:29	1	NaN		NaN	NaN	NaN	NaN	NaN	10:34:20	51	0	NaN	NaN	0	0	0	0	0	17/06/2019	33	4	2	0	0	0	0	0	0
NL03JV	0	3	10:29	1	NaN		NaN	NaN	NaN	NaN	NaN	10:34:30	52	0	NaN	NaN	0	0	0	0	0	17/06/2019	33	4	2	0	0	0	0	0	0
NL03JV	0	3	10:29	1	NaN		NaN	NaN	NaN	NaN	NaN	10:34:40	52	0	NaN	NaN	0	0	0	0	0	17/06/2019	33	4	2	0	0	0	0	0	0
NL03JV	0	3	10:29	1	NaN		NaN	NaN	NaN	NaN	NaN	10:34:50	52	0	NaN	NaN	0	0	0	0	0	17/06/2019	33	4	2	0	0	0	0	0	0
NL03JV	0	3	10:29	1	NaN		NaN	NaN	NaN	NaN	NaN	10:35:00	53	0	NaN	NaN	0	0	0	0	0	17/06/2019	33	4	2	0	0	0	0	0	0
NL03JV	1	3	10:29	1	690.566893424036	détacher	1	0	0	1	13	10:35:11	53	0	201	Zygo	5	0	0	1.14222356324558	0	17/06/2019	33	4	2	0	0	0	0	0	0
NL03JV	1	3	10:29	1	690.15873015873	répotion	2	0	0	2	14	10:35:21	53	0	202	Corr	3	0	1	3.0248708417339	0	17/06/2019	33	4	2	0	0	0	0	0	0
NL03JV	1	3	10:29	1	691.020408163265	splendide	1	0	0	3	15	10:35:30	54	0	201	Zygo	0	3	1	0.911403040732012	0	17/06/2019	33	4	2	0	0	0	0	0	0
NL03JV	1	3	10:29	1	690.340136054422	voyageur	1	0	0	4	16	10:35:41	54	0	201	Zygo	0	0	0	0	0	17/06/2019	33	4	2	0	0	0	0	0	0
NL03JV	1	3	10:29	1	690.430839002268	rampêter	2	0	0	5	17	10:35:52	54	0	202	Corr	4	0	1	1.07727444556463	0	17/06/2019	33	4	2	0	0	0	0	0	0
NL03JV	1	3	10:29	1	690.022675736961	remoignes	2	0	0	6	18	10:36:01	55	0	202	Corr	0	1	0	1.19093371975805	0	17/06/2019	33	4	2	0	0	0	0	0	0
NL03JV	0	4	10:29	1	NaN		NaN	NaN	NaN	NaN	NaN	10:36:10	55	0	NaN	NaN	0	0	0	0	0	17/06/2019	33	4	2	0	0	0	0	0	0
NL03JV	0	4	10:29	1	NaN		NaN	NaN	NaN	NaN	NaN	10:36:20	55	0	NaN	NaN	0	0	0	0	0	17/06/2019	33	4	2	0	0	0	0	0	0
NL03JV	0	4	10:29	1	NaN		NaN	NaN	NaN	NaN	NaN	10:36:30	56	0	NaN	NaN	0	0	0	0	0	17/06/2019	33	4	2	0	0	0	0	0	0
NL03JV	0	4	10:29	1	NaN		NaN	NaN	NaN	NaN	NaN	10:36:40	56	0	NaN	NaN	0	4	0	1667.08921124858	0	17/06/2019	33	4	2	0	0	0	0	0	0
NL03JV	0	4	10:29	1	NaN		NaN	NaN	NaN	NaN	NaN	10:36:50	56	0	NaN	NaN	0	0	0	0	0	17/06/2019	33	4	2	0	0	0	0	0	0
NL03JV	0	4	10:29	1	NaN		NaN	NaN	NaN	NaN	NaN	10:37:00	57	0	NaN	NaN	0	0	0	0	0	17/06/2019	33	4	2	0	0	0	0	0	0
NL03JV	1	4	10:29	1	688.526077097506	affection	1	0	0	1	19	10:37:11	57	0	201	Zygo	0	3	1	2.29564642137098	0	17/06/2019	33	4	2	0	0	0	0	0	0
NL03JV	1	4	10:29	1	690.521541950113	arricotai	2	0	0	2	20	10:37:20	57	0	202	Corr	3	0	1	1.18772363149992	0	17/06/2019	33	4	2	0	0	0	0	0	0
NL03JV	1	4	10:29	1	690.748299319728	surpris	1	0	0	3	21	10:37:31	58	0	201	Zygo	0	4	1	1.31096083118064	0	17/06/2019	33	4	2	0	0	0	0	0	0
NL03JV	1	4	10:29	1	689.84126984127	souffrir	1	0	0	4	22	10:37:41	58	0	201	Zygo	0	4	1	1.13454527496015	0	17/06/2019	33	4	2	0	0	0	0	0	0
NL03JV	1	4	10:29	1	690.340136054422	amirave	2	0	0	5	23	10:37:52	58	0	202	Corr	3	0	1	1.09586342432158	0	17/06/2019	33	4	2	0	0	0	0	0	0
NL03JV	1	4	10:29	1	690.793650793651	azimaté	2	0	0	6	24	10:38:02	59	0	202	Corr	3	0	1	0.965157621650178	0	17/06/2019	33	4	2	0	0	0	0	0	0
NL03JV	0	5	10:29	1	NaN		NaN	NaN	NaN	NaN	NaN	10:38:10	59	0	NaN	NaN	0	1	0	1767.16101878176	0	17/06/2019	33	4	2	0	0	0	0	0	0
NL03JV	0	5	10:29	1	NaN		NaN	NaN	NaN	NaN	NaN	10:38:20	59	0	NaN	NaN	0	1	0	1767.18777876003	0	17/06/2019	33	4	2	0	0	0	0	0	0
NL03JV	0	5	10:29	1	NaN		NaN	NaN	NaN	NaN	NaN	10:38:30	60	0	NaN	NaN	0	0	0	0	0	17/06/2019	33	4	2	0	0	0	0	0	0
NL03JV	0	5	10:29	1	NaN		NaN	NaN	NaN	NaN	NaN	10:38:40	60	0	NaN	NaN	0	1	0	1788.98887601463	0	17/06/2019	33	4	2	0	0	0	0	0	0
NL03JV	0	5	10:29	1	NaN		NaN	NaN	NaN	NaN	NaN	10:38:50	60	0	NaN	NaN	0	0	0	0	0	17/06/2019	33	4	2	0	0	0	0	0	0
NL03JV	0	5	10:29	1	NaN		NaN	NaN	NaN	NaN	NaN	10:39:00	61	0	NaN	NaN	0	0	0	0	0	17/06/2019	33	4	2	0	0	0	0	0	0
NL03JV	1	5	10:29	1	691.24716553288	balatique	2	0	0	1	25	10:39:11	61	0	202	Corr	3	0	1	0.981736213930162	0	17/06/2019	33	4	2	0	0	0	0	0	0
NL03JV	1	5	10:29	1	690.793650793651	poissième	2	0	0	2	26	10:39:21	61	0	202	Corr	0	0	0	0	0	17/06/2019	33	4	2	0	0	0	0	0	0
NL03JV	1	5	10:29	1	691.065759637188	spécial	1	0	0	3	27	10:39:30	62	0	201	Zygo	0	3	1	1.1567067792339	0	17/06/2019	33	4	2	0	0	0	0	0	0
NL03JV	1	5	10:29	1	690.521541950113	espagnol	1	0	0	4	28	10:39:39	62	0	201	Zygo	3	0	0	4.58471696094807	0	17/06/2019	33	4	2	0	0	0	0	0	0
NL03JV	1	5	10:29	1	690.15873015873	trofitue	2	0	0	5	29	10:39:50	62	0	202	Corr	3	0	1	1.84150006694176	0	17/06/2019	33	4	2	0	0	0	0	0	0
NL03JV	1	5	10:29	1	690.657596371882	discours	1	0	0	6	30	10:40:00	63	0	201	Zygo	0	3	1	0.980945710213064	0	17/06/2019	33	4	2	0	0	0	0	0	0
NL03JV	0	6	10:29	1	NaN		NaN	NaN	NaN	NaN	NaN	10:40:10	63	0	NaN	NaN	0	0	0	0	0	17/06/2019	33	4	2	0	0	0	0	0	0
NL03JV	0	6	10:29	1	NaN		NaN	NaN	NaN	NaN	NaN	10:40:20	63	0	NaN	NaN	0	0	0	0	0	17/06/2019	33	4	2	0	0	0	0	0	0
NL03JV	0	6	10:29	1	NaN		NaN	NaN	NaN	NaN	NaN	10:40:30	64	0	NaN	NaN	0	0	0	0	0	17/06/2019	33	4	2	0	0	0	0	0	0
NL03JV	0	6	10:29	1	NaN		NaN	NaN	NaN	NaN	NaN	10:40:40	64	0	NaN	NaN	0	0	0	0	0	17/06/2019	33	4	2	0	0	0	0	0	0
NL03JV	0	6	10:29	1	NaN		NaN	NaN	NaN	NaN	NaN	10:40:50	64	0	NaN	NaN	0	0	0	0	0	17/06/2019	33	4	2	0	0	0	0	0	0
NL03JV	0	6	10:29	1	NaN		NaN	NaN	NaN	NaN	NaN	10:41:00	65	0	NaN	NaN	0	3	0	1931.49549898537	0	17/06/2019	33	4	2	0	0	0	0	0	0
NL03JV	1	6	10:29	1	690.612244897959	dispule	2	0	0	1	31	10:41:11	65	0	202	Corr	3	0	1	1.26066556540877	0	17/06/2019	33	4	2	0	0	0	0	0	0
NL03JV	1	6	10:29	1	691.156462585034	sigime	2	0	0	2	32	10:41:21	65	0	202	Corr	3	0	1	1.15571446572585	0	17/06/2019	33	4	2	0	0	0	0	0	0
NL03JV	1	6	10:29	1	690.340136054422	compabler	2	0	0	3	33	10:41:30	66	0	202	Corr	3	0	1	1.29952002084383	0	17/06/2019	33	4	2	0	0	0	0	0	0
NL03JV	1	6	10:29	1	690.702947845805	parfaite	1	0	0	4	34	10:41:40	66	0	201	Zygo	0	3	1	0.8760080645161	0	17/06/2019	33	4	2	0	0	0	0	0	0
NL03JV	1	6	10:29	1	690.748299319728	parking	1	0	0	5	35	10:41:49	66	0	201	Zygo	3	0	0	1.11017091812619	0	17/06/2019	33	4	2	0	0	0	0	0	0
NL03JV	1	6	10:29	1	690.385487528345	ministre	1	0	0	6	36	10:41:59	67	0	201	Zygo	0	3	1	1.17800460323201	0	17/06/2019	33	4	2	0	0	0	0	0	0
NL03JV	0	7	10:29	1	NaN		NaN	NaN	NaN	NaN	NaN	10:42:10	67	0	NaN	NaN	0	0	0	0	0	17/06/2019	33	4	2	0	0	0	0	0	0
NL03JV	0	7	10:29	1	NaN		NaN	NaN	NaN	NaN	NaN	10:42:20	67	0	NaN	NaN	0	0	0	0	0	17/06/2019	33	4	2	0	0	0	0	0	0
NL03JV	0	7	10:29	1	NaN		NaN	NaN	NaN	NaN	NaN	10:42:30	68	0	NaN	NaN	0	0	0	0	0	17/06/2019	33	4	2	0	0	0	0	0	0
NL03JV	0	7	10:29	1	NaN		NaN	NaN	NaN	NaN	NaN	10:42:40	68	0	NaN	NaN	0	0	0	0	0	17/06/2019	33	4	2	0	0	0	0	0	0
NL03JV	0	7	10:29	1	NaN		NaN	NaN	NaN	NaN	NaN	10:42:50	68	0	NaN	NaN	0	0	0	0	0	17/06/2019	33	4	2	0	0	0	0	0	0
NL03JV	0	7	10:29	1	NaN		NaN	NaN	NaN	NaN	NaN	10:43:00	69	0	NaN	NaN	0	0	0	0	0	17/06/2019	33	4	2	0	0	0	0	0	0
NL03JV	1	7	10:29	1	690.430839002268	prière	1	0	0	1	37	10:43:11	69	0	201	Zygo	0	3	1	1.47501890120975	0	17/06/2019	33	4	2	0	0	0	0	0	0
NL03JV	1	7	10:29	1	690.204081632653	sustiler	2	0	0	2	38	10:43:20	69	0	202	Corr	0	0	0	0	0	17/06/2019	33	4	2	0	0	0	0	0	0
NL03JV	1	7	10:29	1	690.884353741497	respire	1	0	0	3	39	10:43:31	70	0	201	Zygo	0	0	0	0	0	17/06/2019	33	4	2	0	0	0	0	0	0
NL03JV	1	7	10:29	1	690.521541950113	lutencer	2	0	0	4	40	10:43:41	70	0	202	Corr	0	1	0	6.41087275679411	0	17/06/2019	33	4	2	0	0	0	0	0	0
NL03JV	1	7	10:29	1	690.702947845805	agrisse	2	0	0	5	41	10:43:51	70	0	202	Corr	0	0	0	0	0	17/06/2019	33	4	2	0	0	0	0	0	0
NL03JV	1	7	10:29	1	690.748299319728	intention	1	0	0	6	42	10:44:00	71	0	201	Zygo	0	0	0	0	0	17/06/2019	33	4	2	0	0	0	0	0	0
NL03JV	0	8	10:29	1	NaN		NaN	NaN	NaN	NaN	NaN	10:44:10	71	0	NaN	NaN	0	0	0	0	0	17/06/2019	33	4	2	0	0	0	0	0	0
NL03JV	0	8	10:29	1	NaN		NaN	NaN	NaN	NaN	NaN	10:44:20	71	0	NaN	NaN	0	0	0	0	0	17/06/2019	33	4	2	0	0	0	0	0	0
NL03JV	0	8	10:29	1	NaN		NaN	NaN	NaN	NaN	NaN	10:44:30	72	0	NaN	NaN	0	0	0	0	0	17/06/2019	33	4	2	0	0	0	0	0	0
NL03JV	0	8	10:29	1	NaN		NaN	NaN	NaN	NaN	NaN	10:44:40	72	0	NaN	NaN	0	0	0	0	0	17/06/2019	33	4	2	0	0	0	0	0	0
NL03JV	0	8	10:29	1	NaN		NaN	NaN	NaN	NaN	NaN	10:44:50	72	0	NaN	NaN	0	0	0	0	0	17/06/2019	33	4	2	0	0	0	0	0	0
NL03JV	0	8	10:29	1	NaN		NaN	NaN	NaN	NaN	NaN	10:45:00	73	0	NaN	NaN	0	0	0	0	0	17/06/2019	33	4	2	0	0	0	0	0	0
NL03JV	1	8	10:29	1	690.612244897959	cavergie	2	0	0	1	43	10:45:11	73	0	202	Corr	0	0	0	0	0	17/06/2019	33	4	2	0	0	0	0	0	0
NL03JV	1	8	10:29	1	689.84126984127	obstacle	1	0	0	2	44	10:45:22	73	0	201	Zygo	0	0	0	0	0	17/06/2019	33	4	2	0	0	0	0	0	0
NL03JV	1	8	10:29	1	690.839002267574	dormatera	2	0	0	3	45	10:45:33	74	0	202	Corr	0	0	0	0	0	17/06/2019	33	4	2	0	0	0	0	0	0
NL03JV	1	8	10:29	1	690.068027210884	paraître	1	0	0	4	46	10:45:44	74	0	201	Zygo	0	0	0	0	0	17/06/2019	33	4	2	0	0	0	0	0	0
NL03JV	1	8	10:29	1	690.748299319728	cartiques	2	0	0	5	47	10:45:53	74	0	202	Corr	0	0	0	0	0	17/06/2019	33	4	2	0	0	0	0	0	0
NL03JV	1	8	10:29	1	690.975056689342	véhicule	1	0	0	6	48	10:46:04	75	1	201	Zygo	0	0	0	0	0	17/06/2019	33	4	2	0	0	0	0	0	1
NL03JV	0	9	10:29	1	NaN		NaN	NaN	NaN	NaN	NaN	10:46:10	75	1	NaN	NaN	0	0	0	0	0	17/06/2019	33	4	2	0	0	0	0	0	1
NL03JV	0	9	10:29	1	NaN		NaN	NaN	NaN	NaN	NaN	10:46:20	75	1	NaN	NaN	0	0	0	0	0	17/06/2019	33	4	2	0	0	0	0	0	1
NL03JV	0	9	10:29	1	NaN		NaN	NaN	NaN	NaN	NaN	10:46:30	76	0	NaN	NaN	0	0	0	0	0	17/06/2019	33	4	2	0	0	0	0	0	0
NL03JV	0	9	10:29	1	NaN		NaN	NaN	NaN	NaN	NaN	10:46:40	76	0	NaN	NaN	0	0	0	0	0	17/06/2019	33	4	2	0	0	0	0	0	0
NL03JV	0	9	10:29	1	NaN		NaN	NaN	NaN	NaN	NaN	10:46:50	76	0	NaN	NaN	0	0	0	0	0	17/06/2019	33	4	2	0	0	0	0	0	0
NL03JV	0	9	10:29	1	NaN		NaN	NaN	NaN	NaN	NaN	10:47:00	77	0	NaN	NaN	0	0	0	0	0	17/06/2019	33	4	2	0	0	0	0	0	0
NL03JV	1	9	10:29	1	690.748299319728	prévisses	2	0	0	1	49	10:47:11	77	0	202	Corr	0	0	0	0	0	17/06/2019	33	4	2	0	0	0	0	0	0
NL03JV	1	9	10:29	1	691.700680272109	supporter	1	0	0	2	50	10:47:21	77	0	201	Zygo	0	2	1	6.14978043751034	0	17/06/2019	33	4	2	0	0	0	0	0	0
NL03JV	1	9	10:29	1	690.793650793651	dépoudés	2	0	0	3	51	10:47:31	78	0	202	Corr	0	0	0	0	0	17/06/2019	33	4	2	0	0	0	0	0	0
NL03JV	1	9	10:29	1	693.560090702948	surface	1	0	0	4	52	10:47:41	78	0	201	Zygo	1	0	0	5.38160475864197	0	17/06/2019	33	4	2	0	0	0	0	0	0
NL03JV	1	9	10:29	1	690.385487528345	maradron	2	0	0	5	53	10:47:52	78	0	202	Corr	0	0	0	0	0	17/06/2019	33	4	2	0	0	0	0	0	0
NL03JV	1	9	10:29	1	690.340136054422	résultat	1	0	0	6	54	10:48:01	79	0	201	Zygo	0	0	0	0	0	17/06/2019	33	4	2	0	0	0	0	0	0
NL03JV	0	10	10:29	1	NaN		NaN	NaN	NaN	NaN	NaN	10:48:10	79	0	NaN	NaN	0	0	0	0	0	17/06/2019	33	4	2	0	0	0	0	0	0
NL03JV	0	10	10:29	1	NaN		NaN	NaN	NaN	NaN	NaN	10:48:20	79	0	NaN	NaN	0	0	0	0	0	17/06/2019	33	4	2	0	0	0	0	0	0
NL03JV	0	10	10:29	1	NaN		NaN	NaN	NaN	NaN	NaN	10:48:30	80	0	NaN	NaN	0	0	0	0	0	17/06/2019	33	4	2	0	0	0	0	0	0
NL03JV	0	10	10:29	1	NaN		NaN	NaN	NaN	NaN	NaN	10:48:40	80	0	NaN	NaN	0	0	0	0	0	17/06/2019	33	4	2	0	0	0	0	0	0
NL03JV	0	10	10:29	1	NaN		NaN	NaN	NaN	NaN	NaN	10:48:50	80	0	NaN	NaN	0	0	0	0	0	17/06/2019	33	4	2	0	0	0	0	0	0
NL03JV	0	10	10:29	1	NaN		NaN	NaN	NaN	NaN	NaN	10:49:00	81	1	NaN	NaN	0	0	0	0	1	17/06/2019	33	4	2	0	0	0	0	0	0
NL03JV	1	10	10:29	1	688.616780045351	capitaine	1	0	0	1	55	10:49:11	81	1	201	Zygo	0	3	1	8.68223571777344	1	17/06/2019	33	4	2	0	0	0	0	0	0
NL03JV	1	10	10:29	1	690.612244897959	facabos	2	0	0	2	56	10:49:21	81	1	202	Corr	0	4	0	2.18115447669879	0	17/06/2019	33	4	2	0	0	0	0	0	1
NL03JV	1	10	10:29	1	690.748299319728	abîmances	2	0	0	3	57	10:49:32	82	1	202	Corr	0	0	0	0	0	17/06/2019	33	4	2	0	0	0	0	0	1
NL03JV	1	10	10:29	1	690.068027210884	semercie	2	0	0	4	58	10:49:42	82	1	202	Corr	0	0	0	0	0	17/06/2019	33	4	2	0	0	0	0	0	1
NL03JV	1	10	10:29	1	690.15873015873	tiroir	1	0	0	5	59	10:49:53	82	1	201	Zygo	0	0	0	0	0	17/06/2019	33	4	2	0	0	0	0	0	1
NL03JV	1	10	10:29	1	691.24716553288	promesse	1	0	0	6	60	10:50:04	83	1	201	Zygo	0	0	0	0	0	17/06/2019	33	4	2	0	0	0	0	0	1
NL03JV	0	1	12:06	2	NaN		NaN	NaN	NaN	NaN	NaN	12:06:54	5	0	NaN	NaN	0	0	0	0	0	17/06/2019	33	4	2	0	0	0	0	0	0
NL03JV	0	1	12:06	2	NaN		NaN	NaN	NaN	NaN	NaN	12:07:04	5	0	NaN	NaN	0	0	0	0	0	17/06/2019	33	4	2	0	0	0	0	0	0
NL03JV	0	1	12:06	2	NaN		NaN	NaN	NaN	NaN	NaN	12:07:14	5	0	NaN	NaN	0	0	0	0	0	17/06/2019	33	4	2	0	0	0	0	0	0
NL03JV	0	1	12:06	2	NaN		NaN	NaN	NaN	NaN	NaN	12:07:24	6	0	NaN	NaN	0	0	0	0	0	17/06/2019	33	4	2	0	0	0	0	0	0
NL03JV	0	1	12:06	2	NaN		NaN	NaN	NaN	NaN	NaN	12:07:34	6	0	NaN	NaN	0	0	0	0	0	17/06/2019	33	4	2	0	0	0	0	0	0
NL03JV	0	1	12:06	2	NaN		NaN	NaN	NaN	NaN	NaN	12:07:44	6	0	NaN	NaN	0	0	0	0	0	17/06/2019	33	4	2	0	0	0	0	0	0
NL03JV	1	1	12:06	2	690.385487528345	plaisante	1	0	0	1	1	12:07:54	7	0	201	Zygo	0	3	1	2.05096287881173	0	17/06/2019	33	4	2	0	0	0	0	0	0
NL03JV	1	1	12:06	2	690.15873015873	raccage	2	0	0	2	2	12:08:04	7	0	202	Corr	4	0	1	1.97037776823967	0	17/06/2019	33	4	2	0	0	0	0	0	0
NL03JV	1	1	12:06	2	690.15873015873	réfléchi	1	0	0	3	3	12:08:15	7	0	201	Zygo	0	3	1	1.37335451187627	0	17/06/2019	33	4	2	0	0	0	0	0	0
NL03JV	1	1	12:06	2	691.24716553288	difficile	1	0	0	4	4	12:08:25	8	0	201	Zygo	0	3	1	1.19478861490884	0	17/06/2019	33	4	2	0	0	0	0	0	0
NL03JV	1	1	12:06	2	690.521541950113	allumard	2	0	0	5	5	12:08:35	8	0	202	Corr	3	0	1	2.29424573016422	0	17/06/2019	33	4	2	0	0	0	0	0	0
NL03JV	1	1	12:06	2	690.022675736961	audinir	2	0	0	6	6	12:08:46	8	0	202	Corr	3	0	1	3.01402676490045	0	17/06/2019	33	4	2	0	0	0	0	0	0
NL03JV	0	2	12:06	2	NaN		NaN	NaN	NaN	NaN	NaN	12:08:54	9	0	NaN	NaN	0	0	0	0	0	17/06/2019	33	4	2	0	0	0	0	0	0
NL03JV	0	2	12:06	2	NaN		NaN	NaN	NaN	NaN	NaN	12:09:04	9	0	NaN	NaN	0	0	0	0	0	17/06/2019	33	4	2	0	0	0	0	0	0
NL03JV	0	2	12:06	2	NaN		NaN	NaN	NaN	NaN	NaN	12:09:14	9	0	NaN	NaN	0	0	0	0	0	17/06/2019	33	4	2	0	0	0	0	0	0
NL03JV	0	2	12:06	2	NaN		NaN	NaN	NaN	NaN	NaN	12:09:24	10	0	NaN	NaN	0	0	0	0	0	17/06/2019	33	4	2	0	0	0	0	0	0
NL03JV	0	2	12:06	2	NaN		NaN	NaN	NaN	NaN	NaN	12:09:34	10	0	NaN	NaN	0	0	0	0	0	17/06/2019	33	4	2	0	0	0	0	0	0
NL03JV	0	2	12:06	2	NaN		NaN	NaN	NaN	NaN	NaN	12:09:44	10	0	NaN	NaN	0	0	0	0	0	17/06/2019	33	4	2	0	0	0	0	0	0
NL03JV	1	2	12:06	2	690.612244897959	rassel	2	0	0	1	7	12:09:54	11	0	202	Corr	5	0	1	3.41402853688885	0	17/06/2019	33	4	2	0	0	0	0	0	0
NL03JV	1	2	12:06	2	690.793650793651	maradra	2	0	0	2	8	12:10:04	11	0	202	Corr	3	0	1	1.07590410786293	0	17/06/2019	33	4	2	0	0	0	0	0	0
NL03JV	1	2	12:06	2	690.884353741497	récultait	2	0	0	3	9	12:10:13	11	0	202	Corr	3	0	1	3.45156565020159	0	17/06/2019	33	4	2	0	0	0	0	0	0
NL03JV	1	2	12:06	2	740.952380952381	princesse	1	0	0	4	10	12:10:25	12	0	201	Zygo	0	3	1	3.2533908967049	0	17/06/2019	33	4	2	0	0	0	0	0	0
NL03JV	1	2	12:06	2	690.657596371882	militaire	1	0	0	5	11	12:10:36	12	0	201	Zygo	3	0	0	5.14044304304224	0	17/06/2019	33	4	2	0	0	0	0	0	0
NL03JV	1	2	12:06	2	690.385487528345	général	1	0	0	6	12	12:10:46	12	0	201	Zygo	0	3	1	1.7256596062773	0	17/06/2019	33	4	2	0	0	0	0	0	0
NL03JV	0	3	12:06	2	NaN		NaN	NaN	NaN	NaN	NaN	12:10:54	13	0	NaN	NaN	1	0	0	365.401067426128	0	17/06/2019	33	4	2	0	0	0	0	0	0
NL03JV	0	3	12:06	2	NaN		NaN	NaN	NaN	NaN	NaN	12:11:04	13	0	NaN	NaN	0	0	0	0	0	17/06/2019	33	4	2	0	0	0	0	0	0
NL03JV	0	3	12:06	2	NaN		NaN	NaN	NaN	NaN	NaN	12:11:14	13	0	NaN	NaN	0	0	0	0	0	17/06/2019	33	4	2	0	0	0	0	0	0
NL03JV	0	3	12:06	2	NaN		NaN	NaN	NaN	NaN	NaN	12:11:24	14	0	NaN	NaN	0	1	0	394.961993966051	0	17/06/2019	33	4	2	0	0	0	0	0	0
NL03JV	0	3	12:06	2	NaN		NaN	NaN	NaN	NaN	NaN	12:11:34	14	0	NaN	NaN	0	0	0	0	0	17/06/2019	33	4	2	0	0	0	0	0	0
NL03JV	0	3	12:06	2	NaN		NaN	NaN	NaN	NaN	NaN	12:11:44	14	0	NaN	NaN	0	0	0	0	0	17/06/2019	33	4	2	0	0	0	0	0	0
NL03JV	1	3	12:06	2	690.748299319728	cauxite	2	0	0	1	13	12:11:54	15	0	202	Corr	0	3	0	6.13873602754325	0	17/06/2019	33	4	2	0	0	0	0	0	0
NL03JV	1	3	12:06	2	690.15873015873	récemment	1	0	0	2	14	12:12:04	15	0	201	Zygo	0	3	1	1.52683889737693	0	17/06/2019	33	4	2	0	0	0	0	0	0
NL03JV	1	3	12:06	2	691.065759637188	distision	2	0	0	3	15	12:12:14	15	0	202	Corr	0	3	0	1.18889281570273	0	17/06/2019	33	4	2	0	0	0	0	0	0
NL03JV	1	3	12:06	2	690.521541950113	respecter	1	0	0	4	16	12:12:24	16	0	201	Zygo	0	3	1	1.0921812980406	0	17/06/2019	33	4	2	0	0	0	0	0	0
NL03JV	1	3	12:06	2	688.526077097506	animal	1	0	0	5	17	12:12:35	16	0	201	Zygo	4	0	0	2.113773961221	0	17/06/2019	33	4	2	0	0	0	0	0	0
NL03JV	1	3	12:06	2	690.022675736961	soulence	2	0	0	6	18	12:12:46	16	0	202	Corr	3	1	1	3.71756686959213	0	17/06/2019	33	4	2	0	0	0	0	0	0
NL03JV	0	4	12:06	2	NaN		NaN	NaN	NaN	NaN	NaN	12:12:54	17	0	NaN	NaN	0	1	0	492.417282104492	0	17/06/2019	33	4	2	0	0	0	0	0	0
NL03JV	0	4	12:06	2	NaN		NaN	NaN	NaN	NaN	NaN	12:13:04	17	0	NaN	NaN	0	0	0	0	0	17/06/2019	33	4	2	0	0	0	0	0	0
NL03JV	0	4	12:06	2	NaN		NaN	NaN	NaN	NaN	NaN	12:13:14	17	0	NaN	NaN	0	3	0	506.207528883411	0	17/06/2019	33	4	2	0	0	0	0	0	0
NL03JV	0	4	12:06	2	NaN		NaN	NaN	NaN	NaN	NaN	12:13:24	18	0	NaN	NaN	0	0	0	0	0	17/06/2019	33	4	2	0	0	0	0	0	0
NL03JV	0	4	12:06	2	NaN		NaN	NaN	NaN	NaN	NaN	12:13:34	18	0	NaN	NaN	0	0	0	0	0	17/06/2019	33	4	2	0	0	0	0	0	0
NL03JV	0	4	12:06	2	NaN		NaN	NaN	NaN	NaN	NaN	12:13:44	18	0	NaN	NaN	0	2	0	535.956629763367	0	17/06/2019	33	4	2	0	0	0	0	0	0
NL03JV	1	4	12:06	2	690.657596371882	placapé	2	0	0	1	19	12:13:54	19	0	202	Corr	3	0	1	1.47136844101772	0	17/06/2019	33	4	2	0	0	0	0	0	0
NL03JV	1	4	12:06	2	690.566893424036	rasoir	1	0	0	2	20	12:14:04	19	0	201	Zygo	0	3	1	1.56745352796327	0	17/06/2019	33	4	2	0	0	0	0	0	0
NL03JV	1	4	12:06	2	690.566893424036	mémoire	1	0	0	3	21	12:14:14	19	0	201	Zygo	0	3	1	1.13782148463747	0	17/06/2019	33	4	2	0	0	0	0	0	0
NL03JV	1	4	12:06	2	690.612244897959	accomples	2	0	0	4	22	12:14:24	20	0	202	Corr	3	0	1	1.460933070029	0	17/06/2019	33	4	2	0	0	0	0	0	0
NL03JV	1	4	12:06	2	690.793650793651	obscur	1	0	0	5	23	12:14:34	20	0	201	Zygo	0	3	1	1.18645337832868	0	17/06/2019	33	4	2	0	0	0	0	0	0
NL03JV	1	4	12:06	2	690.748299319728	rociale	2	0	0	6	24	12:14:45	20	0	202	Corr	3	0	1	3.74743258568549	0	17/06/2019	33	4	2	0	0	0	0	0	0
NL03JV	0	5	12:06	2	NaN		NaN	NaN	NaN	NaN	NaN	12:14:54	21	0	NaN	NaN	0	0	0	0	0	17/06/2019	33	4	2	0	0	0	0	0	0
NL03JV	0	5	12:06	2	NaN		NaN	NaN	NaN	NaN	NaN	12:15:04	21	0	NaN	NaN	0	0	0	0	0	17/06/2019	33	4	2	0	0	0	0	0	0
NL03JV	0	5	12:06	2	NaN		NaN	NaN	NaN	NaN	NaN	12:15:14	21	0	NaN	NaN	0	2	0	630.248796852686	0	17/06/2019	33	4	2	0	0	0	0	0	0
NL03JV	0	5	12:06	2	NaN		NaN	NaN	NaN	NaN	NaN	12:15:24	22	0	NaN	NaN	0	2	0	635.006797380345	0	17/06/2019	33	4	2	0	0	0	0	0	0
NL03JV	0	5	12:06	2	NaN		NaN	NaN	NaN	NaN	NaN	12:15:34	22	0	NaN	NaN	0	0	0	0	0	17/06/2019	33	4	2	0	0	0	0	0	0
NL03JV	0	5	12:06	2	NaN		NaN	NaN	NaN	NaN	NaN	12:15:44	22	0	NaN	NaN	0	2	0	655.777416106193	0	17/06/2019	33	4	2	0	0	0	0	0	0
NL03JV	1	5	12:06	2	690.92970521542	canonçant	2	0	0	1	25	12:15:54	23	0	202	Corr	4	0	1	1.60773869996433	0	17/06/2019	33	4	2	0	0	0	0	0	0
NL03JV	1	5	12:06	2	691.111111111111	superbe	1	0	0	2	26	12:16:05	23	0	201	Zygo	0	3	1	1.19227665726862	0	17/06/2019	33	4	2	0	0	0	0	0	0
NL03JV	1	5	12:06	2	690.430839002268	bisceâtre	2	0	0	3	27	12:16:16	23	0	202	Corr	3	0	1	3.92861397035665	0	17/06/2019	33	4	2	0	0	0	0	0	0
NL03JV	1	5	12:06	2	689.931972789116	réserve	1	0	0	4	28	12:16:26	24	0	201	Zygo	0	3	1	1.42190863496512	0	17/06/2019	33	4	2	0	0	0	0	0	0
NL03JV	1	5	12:06	2	690.884353741497	devrige	2	0	0	5	29	12:16:37	24	0	202	Corr	3	0	1	1.45180076681163	0	17/06/2019	33	4	2	0	0	0	0	0	0
NL03JV	1	5	12:06	2	690.748299319728	technique	1	0	0	6	30	12:16:47	24	0	201	Zygo	0	3	1	0.858749717794467	0	17/06/2019	33	4	2	0	0	0	0	0	0
NL03JV	0	6	12:06	2	NaN		NaN	NaN	NaN	NaN	NaN	12:16:54	25	0	NaN	NaN	0	0	0	0	0	17/06/2019	33	4	2	0	0	0	0	0	0
NL03JV	0	6	12:06	2	NaN		NaN	NaN	NaN	NaN	NaN	12:17:04	25	0	NaN	NaN	0	0	0	0	0	17/06/2019	33	4	2	0	0	0	0	0	0
NL03JV	0	6	12:06	2	NaN		NaN	NaN	NaN	NaN	NaN	12:17:14	25	0	NaN	NaN	0	0	0	0	0	17/06/2019	33	4	2	0	0	0	0	0	0
NL03JV	0	6	12:06	2	NaN		NaN	NaN	NaN	NaN	NaN	12:17:24	26	0	NaN	NaN	0	0	0	0	0	17/06/2019	33	4	2	0	0	0	0	0	0
NL03JV	0	6	12:06	2	NaN		NaN	NaN	NaN	NaN	NaN	12:17:34	26	0	NaN	NaN	0	0	0	0	0	17/06/2019	33	4	2	0	0	0	0	0	0
NL03JV	0	6	12:06	2	NaN		NaN	NaN	NaN	NaN	NaN	12:17:44	26	0	NaN	NaN	0	0	0	0	0	17/06/2019	33	4	2	0	0	0	0	0	0
NL03JV	1	6	12:06	2	690.47619047619	travers	1	0	0	1	31	12:17:54	27	0	201	Zygo	0	3	1	1.47217338315897	0	17/06/2019	33	4	2	0	0	0	0	0	0
NL03JV	1	6	12:06	2	690.92970521542	ciendes	2	0	0	2	32	12:18:04	27	0	202	Corr	3	0	1	1.73744201660156	0	17/06/2019	33	4	2	0	0	0	0	0	0
NL03JV	1	6	12:06	2	690.92970521542	ouverture	1	0	0	3	33	12:18:15	27	0	201	Zygo	0	3	1	1.01778288810488	0	17/06/2019	33	4	2	0	0	0	0	0	0
NL03JV	1	6	12:06	2	690.022675736961	rismines	2	0	0	4	34	12:18:24	28	0	202	Corr	3	0	1	1.35117381106136	0	17/06/2019	33	4	2	0	0	0	0	0	0
NL03JV	1	6	12:06	2	690.204081632653	néandeuse	2	0	0	5	35	12:18:34	28	0	202	Corr	3	1	1	2.28500907651835	0	17/06/2019	33	4	2	0	0	0	0	0	0
NL03JV	1	6	12:06	2	688.616780045351	attentif	1	0	0	6	36	12:18:44	28	0	201	Zygo	0	3	1	1.05280738748525	0	17/06/2019	33	4	2	0	0	0	0	0	0
NL03JV	0	7	12:06	2	NaN		NaN	NaN	NaN	NaN	NaN	12:18:54	29	0	NaN	NaN	0	0	0	0	0	17/06/2019	33	4	2	0	0	0	0	0	0
NL03JV	0	7	12:06	2	NaN		NaN	NaN	NaN	NaN	NaN	12:19:04	29	0	NaN	NaN	0	0	0	0	0	17/06/2019	33	4	2	0	0	0	0	0	0
NL03JV	0	7	12:06	2	NaN		NaN	NaN	NaN	NaN	NaN	12:19:14	29	0	NaN	NaN	0	0	0	0	0	17/06/2019	33	4	2	0	0	0	0	0	0
NL03JV	0	7	12:06	2	NaN		NaN	NaN	NaN	NaN	NaN	12:19:24	30	0	NaN	NaN	0	1	0	878.895733741022	0	17/06/2019	33	4	2	0	0	0	0	0	0
NL03JV	0	7	12:06	2	NaN		NaN	NaN	NaN	NaN	NaN	12:19:34	30	0	NaN	NaN	0	0	0	0	0	17/06/2019	33	4	2	0	0	0	0	0	0
NL03JV	0	7	12:06	2	NaN		NaN	NaN	NaN	NaN	NaN	12:19:44	30	0	NaN	NaN	0	0	0	0	0	17/06/2019	33	4	2	0	0	0	0	0	0
NL03JV	1	7	12:06	2	691.201814058957	réaction	1	0	0	1	37	12:19:54	31	0	201	Zygo	0	3	1	1.26627079133061	0	17/06/2019	33	4	2	0	0	0	0	0	0
NL03JV	1	7	12:06	2	690.839002267574	mécrymant	2	0	0	2	38	12:20:03	31	0	202	Corr	4	0	1	1.22035315728954	0	17/06/2019	33	4	2	0	0	0	0	0	0
NL03JV	1	7	12:06	2	690.068027210884	tormater	2	0	0	3	39	12:20:13	31	0	202	Corr	3	0	1	1.02016129032256	0	17/06/2019	33	4	2	0	0	0	0	0	0
NL03JV	1	7	12:06	2	690.068027210884	corutal	2	0	0	4	40	12:20:22	32	0	202	Corr	3	0	1	1.63677962108329	0	17/06/2019	33	4	2	0	0	0	0	0	0
NL03JV	1	7	12:06	2	689.795918367347	inutile	1	0	0	5	41	12:20:32	32	0	201	Zygo	0	3	1	1.09006935037587	0	17/06/2019	33	4	2	0	0	0	0	0	0
NL03JV	1	7	12:06	2	690.748299319728	présente	1	0	0	6	42	12:20:42	32	0	201	Zygo	0	3	1	0.932055401545654	0	17/06/2019	33	4	2	0	0	0	0	0	0
NL03JV	0	8	12:06	2	NaN		NaN	NaN	NaN	NaN	NaN	12:20:54	33	0	NaN	NaN	0	0	0	0	0	17/06/2019	33	4	2	0	0	0	0	0	0
NL03JV	0	8	12:06	2	NaN		NaN	NaN	NaN	NaN	NaN	12:21:04	33	0	NaN	NaN	0	0	0	0	0	17/06/2019	33	4	2	0	0	0	0	0	0
NL03JV	0	8	12:06	2	NaN		NaN	NaN	NaN	NaN	NaN	12:21:14	33	0	NaN	NaN	0	0	0	0	0	17/06/2019	33	4	2	0	0	0	0	0	0
NL03JV	0	8	12:06	2	NaN		NaN	NaN	NaN	NaN	NaN	12:21:24	34	0	NaN	NaN	0	0	0	0	0	17/06/2019	33	4	2	0	0	0	0	0	0
NL03JV	0	8	12:06	2	NaN		NaN	NaN	NaN	NaN	NaN	12:21:34	34	0	NaN	NaN	0	0	0	0	0	17/06/2019	33	4	2	0	0	0	0	0	0
NL03JV	0	8	12:06	2	NaN		NaN	NaN	NaN	NaN	NaN	12:21:44	34	0	NaN	NaN	0	0	0	0	0	17/06/2019	33	4	2	0	0	0	0	0	0
NL03JV	1	8	12:06	2	688.344671201814	complice	1	0	0	1	43	12:21:54	35	0	201	Zygo	0	0	0	0	0	17/06/2019	33	4	2	0	0	0	0	0	0
NL03JV	1	8	12:06	2	690.47619047619	cuisage	2	0	0	2	44	12:22:03	35	0	202	Corr	3	0	1	3.09713121639788	0	17/06/2019	33	4	2	0	0	0	0	0	0
NL03JV	1	8	12:06	2	688.571428571429	créature	1	0	0	3	45	12:22:15	35	0	201	Zygo	0	3	1	0.854650189799713	0	17/06/2019	33	4	2	0	0	0	0	0	0
NL03JV	1	8	12:06	2	690.249433106576	ingénieur	1	0	0	4	46	12:22:25	36	0	201	Zygo	0	3	1	1.13886170746173	0	17/06/2019	33	4	2	0	0	0	0	0	0
NL03JV	1	8	12:06	2	690.294784580499	dornivant	2	0	0	5	47	12:22:36	36	0	202	Corr	3	0	1	1.24547568700655	0	17/06/2019	33	4	2	0	0	0	0	0	0
NL03JV	1	8	12:06	2	690.430839002268	défouvit	2	0	0	6	48	12:22:46	36	0	202	Corr	3	0	1	1.33808997369579	0	17/06/2019	33	4	2	0	0	0	0	0	0
NL03JV	0	9	12:06	2	NaN		NaN	NaN	NaN	NaN	NaN	12:22:54	37	0	NaN	NaN	0	2	0	1089.78284134403	0	17/06/2019	33	4	2	0	0	0	0	0	0
NL03JV	0	9	12:06	2	NaN		NaN	NaN	NaN	NaN	NaN	12:23:04	37	0	NaN	NaN	0	0	0	0	0	17/06/2019	33	4	2	0	0	0	0	0	0
NL03JV	0	9	12:06	2	NaN		NaN	NaN	NaN	NaN	NaN	12:23:14	37	0	NaN	NaN	0	0	0	0	0	17/06/2019	33	4	2	0	0	0	0	0	0
NL03JV	0	9	12:06	2	NaN		NaN	NaN	NaN	NaN	NaN	12:23:24	38	0	NaN	NaN	0	0	0	0	0	17/06/2019	33	4	2	0	0	0	0	0	0
NL03JV	0	9	12:06	2	NaN		NaN	NaN	NaN	NaN	NaN	12:23:34	38	0	NaN	NaN	0	0	0	0	0	17/06/2019	33	4	2	0	0	0	0	0	0
NL03JV	0	9	12:06	2	NaN		NaN	NaN	NaN	NaN	NaN	12:23:44	38	0	NaN	NaN	0	0	0	0	0	17/06/2019	33	4	2	0	0	0	0	0	0
NL03JV	1	9	12:06	2	690.385487528345	apérigée	2	0	0	1	49	12:23:54	39	0	202	Corr	3	0	1	1.26578103342354	0	17/06/2019	33	4	2	0	0	0	0	0	0
NL03JV	1	9	12:06	2	690.294784580499	vérité	1	0	0	2	50	12:24:05	39	0	201	Zygo	0	3	1	1.07791777580019	0	17/06/2019	33	4	2	0	0	0	0	0	0
NL03JV	1	9	12:06	2	693.015873015873	comptoir	1	0	0	3	51	12:24:15	39	0	201	Zygo	3	0	0	2.23388458580098	0	17/06/2019	33	4	2	0	0	0	0	0	0
NL03JV	1	9	12:06	2	690.340136054422	épanomes	2	0	0	4	52	12:24:25	40	0	202	Corr	3	0	1	1.42435299452904	0	17/06/2019	33	4	2	0	0	0	0	0	0
NL03JV	1	9	12:06	2	691.020408163265	révolte	1	0	0	5	53	12:24:35	40	0	201	Zygo	0	3	1	0.907560779202413	0	17/06/2019	33	4	2	0	0	0	0	0	0
NL03JV	1	9	12:06	2	690.15873015873	attrubine	2	0	0	6	54	12:24:45	40	0	202	Corr	3	0	1	1.62759891633073	0	17/06/2019	33	4	2	0	0	0	0	0	0
NL03JV	0	10	12:06	2	NaN		NaN	NaN	NaN	NaN	NaN	12:24:54	41	0	NaN	NaN	0	0	0	0	0	17/06/2019	33	4	2	0	0	0	0	0	0
NL03JV	0	10	12:06	2	NaN		NaN	NaN	NaN	NaN	NaN	12:25:04	41	0	NaN	NaN	0	0	0	0	0	17/06/2019	33	4	2	0	0	0	0	0	0
NL03JV	0	10	12:06	2	NaN		NaN	NaN	NaN	NaN	NaN	12:25:14	41	0	NaN	NaN	0	1	0	1222.99960442	0	17/06/2019	33	4	2	0	0	0	0	0	0
NL03JV	0	10	12:06	2	NaN		NaN	NaN	NaN	NaN	NaN	12:25:24	42	0	NaN	NaN	0	0	0	0	0	17/06/2019	33	4	2	0	0	0	0	0	0
NL03JV	0	10	12:06	2	NaN		NaN	NaN	NaN	NaN	NaN	12:25:34	42	0	NaN	NaN	0	0	0	0	0	17/06/2019	33	4	2	0	0	0	0	0	0
NL03JV	0	10	12:06	2	NaN		NaN	NaN	NaN	NaN	NaN	12:25:44	42	0	NaN	NaN	0	0	0	0	0	17/06/2019	33	4	2	0	0	0	0	0	0
NL03JV	1	10	12:06	2	689.977324263039	cliqueils	2	0	0	1	55	12:25:54	43	0	202	Corr	3	0	1	1.08225176411293	0	17/06/2019	33	4	2	0	0	0	0	0	0
NL03JV	1	10	12:06	2	690.15873015873	rombouvée	2	0	0	2	56	12:26:03	43	0	202	Corr	0	0	0	0	0	17/06/2019	33	4	2	0	0	0	0	0	0
NL03JV	1	10	12:06	2	690.566893424036	rivière	1	0	0	3	57	12:26:13	43	0	201	Zygo	0	3	1	0.91089146111608	0	17/06/2019	33	4	2	0	0	0	0	0	0
NL03JV	1	10	12:06	2	689.886621315193	société	1	0	0	4	58	12:26:24	44	0	201	Zygo	0	3	1	1.01437328707789	0	17/06/2019	33	4	2	0	0	0	0	0	0
NL03JV	1	10	12:06	2	690.430839002268	matière	1	0	0	5	59	12:26:35	44	0	201	Zygo	0	3	1	0.9541330645161	0	17/06/2019	33	4	2	0	0	0	0	0	0
NL03JV	1	10	12:06	2	690.612244897959	lormenés	2	0	0	6	60	12:26:44	44	0	202	Corr	0	0	0	0	0	17/06/2019	33	4	2	0	0	0	0	0	0
NL03JV	0	1	14:16	3	NaN		NaN	NaN	NaN	NaN	NaN	14:17:26	4	0	NaN	NaN	0	0	0	0	0	17/06/2019	33	4	2	0	0	0	0	0	0
NL03JV	0	1	14:16	3	NaN		NaN	NaN	NaN	NaN	NaN	14:17:36	4	0	NaN	NaN	0	0	0	0	0	17/06/2019	33	4	2	0	0	0	0	0	0
NL03JV	0	1	14:16	3	NaN		NaN	NaN	NaN	NaN	NaN	14:17:46	4	0	NaN	NaN	0	0	0	0	0	17/06/2019	33	4	2	0	0	0	0	0	0
NL03JV	0	1	14:16	3	NaN		NaN	NaN	NaN	NaN	NaN	14:17:56	5	0	NaN	NaN	1	0	0	134.958458521033	0	17/06/2019	33	4	2	0	0	0	0	0	0
NL03JV	0	1	14:16	3	NaN		NaN	NaN	NaN	NaN	NaN	14:18:06	5	0	NaN	NaN	0	0	0	0	0	17/06/2019	33	4	2	0	0	0	0	0	0
NL03JV	0	1	14:16	3	NaN		NaN	NaN	NaN	NaN	NaN	14:18:16	5	0	NaN	NaN	0	0	0	0	0	17/06/2019	33	4	2	0	0	0	0	0	0
NL03JV	1	1	14:16	3	690.657596371882	exemple	1	0	0	1	1	14:18:26	6	0	201	Zygo	0	3	1	1.27836674515919	0	17/06/2019	33	4	2	0	0	0	0	0	0
NL03JV	1	1	14:16	3	690.47619047619	proqueur	2	0	0	2	2	14:18:36	6	0	202	Corr	3	0	1	1.54504575011552	0	17/06/2019	33	4	2	0	0	0	0	0	0
NL03JV	1	1	14:16	3	688.43537414966	analyse	1	0	0	3	3	14:18:46	6	0	201	Zygo	0	3	1	0.991618658906674	0	17/06/2019	33	4	2	0	0	0	0	0	0
NL03JV	1	1	14:16	3	690.702947845805	étudier	1	0	0	4	4	14:18:57	7	0	201	Zygo	0	3	1	1.05375277611518	0	17/06/2019	33	4	2	0	0	0	0	0	0
NL03JV	1	1	14:16	3	690.839002267574	destiser	2	0	0	5	5	14:19:07	7	0	202	Corr	3	0	1	1.28099191316994	0	17/06/2019	33	4	2	0	0	0	0	0	0
NL03JV	1	1	14:16	3	690.385487528345	spirceux	2	0	0	6	6	14:19:17	7	0	202	Corr	3	0	1	1.08099168346774	0	17/06/2019	33	4	2	0	0	0	0	0	0
NL03JV	0	2	14:16	3	NaN		NaN	NaN	NaN	NaN	NaN	14:19:26	8	0	NaN	NaN	0	2	0	224.501463695239	0	17/06/2019	33	4	2	0	0	0	0	0	0
NL03JV	0	2	14:16	3	NaN		NaN	NaN	NaN	NaN	NaN	14:19:36	8	0	NaN	NaN	0	0	0	0	0	17/06/2019	33	4	2	0	0	0	0	0	0
NL03JV	0	2	14:16	3	NaN		NaN	NaN	NaN	NaN	NaN	14:19:46	8	0	NaN	NaN	0	0	0	0	0	17/06/2019	33	4	2	0	0	0	0	0	0
NL03JV	0	2	14:16	3	NaN		NaN	NaN	NaN	NaN	NaN	14:19:56	9	0	NaN	NaN	0	0	0	0	0	17/06/2019	33	4	2	0	0	0	0	0	0
NL03JV	0	2	14:16	3	NaN		NaN	NaN	NaN	NaN	NaN	14:20:06	9	0	NaN	NaN	0	0	0	0	0	17/06/2019	33	4	2	0	0	0	0	0	0
NL03JV	0	2	14:16	3	NaN		NaN	NaN	NaN	NaN	NaN	14:20:16	9	0	NaN	NaN	0	0	0	0	0	17/06/2019	33	4	2	0	0	0	0	0	0
NL03JV	1	2	14:16	3	690.975056689342	gravité	1	0	0	1	7	14:20:26	10	0	201	Zygo	0	4	1	1.1996031730406	0	17/06/2019	33	4	2	0	0	0	0	0	0
NL03JV	1	2	14:16	3	690.793650793651	magasin	1	0	0	2	8	14:20:37	10	0	201	Zygo	0	3	1	0.777486985729581	0	17/06/2019	33	4	2	0	0	0	0	0	0
NL03JV	1	2	14:16	3	690.702947845805	promenade	1	0	0	3	9	14:20:48	11	0	201	Zygo	0	3	1	0.801838372343354	0	17/06/2019	33	4	2	0	0	0	0	0	0
NL03JV	1	2	14:16	3	690.068027210884	raposent	2	0	0	4	10	14:20:58	11	0	202	Corr	2	0	1	1.04806469332789	0	17/06/2019	33	4	2	0	0	0	0	0	0
NL03JV	1	2	14:16	3	690.47619047619	radigiés	2	0	0	5	11	14:21:09	11	0	202	Corr	3	0	1	0.93872874270204	0	17/06/2019	33	4	2	0	0	0	0	0	0
NL03JV	1	2	14:16	3	690.430839002268	dépastin	2	0	0	6	12	14:21:19	12	0	202	Corr	3	0	1	1.00256823467953	0	17/06/2019	33	4	2	0	0	0	0	0	0
NL03JV	0	3	14:16	3	NaN		NaN	NaN	NaN	NaN	NaN	14:21:26	12	0	NaN	NaN	0	0	0	0	0	17/06/2019	33	4	2	0	0	0	0	0	0
NL03JV	0	3	14:16	3	NaN		NaN	NaN	NaN	NaN	NaN	14:21:36	12	0	NaN	NaN	0	0	0	0	0	17/06/2019	33	4	2	0	0	0	0	0	0
NL03JV	0	3	14:16	3	NaN		NaN	NaN	NaN	NaN	NaN	14:21:46	12	0	NaN	NaN	0	0	0	0	0	17/06/2019	33	4	2	0	0	0	0	0	0
NL03JV	0	3	14:16	3	NaN		NaN	NaN	NaN	NaN	NaN	14:21:56	13	0	NaN	NaN	0	0	0	0	0	17/06/2019	33	4	2	0	0	0	0	0	0
NL03JV	0	3	14:16	3	NaN		NaN	NaN	NaN	NaN	NaN	14:22:06	13	0	NaN	NaN	0	0	0	0	0	17/06/2019	33	4	2	0	0	0	0	0	0
NL03JV	0	3	14:16	3	NaN		NaN	NaN	NaN	NaN	NaN	14:22:16	13	0	NaN	NaN	0	0	0	0	0	17/06/2019	33	4	2	0	0	0	0	0	0
NL03JV	1	3	14:16	3	690.294784580499	portaitut	2	0	0	1	13	14:22:26	14	0	202	Corr	3	0	1	1.37765945926787	0	17/06/2019	33	4	2	0	0	0	0	0	0
NL03JV	1	3	14:16	3	690.340136054422	vitrine	1	0	0	2	14	14:22:36	14	0	201	Zygo	3	0	0	2.3860624579973	0	17/06/2019	33	4	2	0	0	0	0	0	0
NL03JV	1	3	14:16	3	689.705215419501	sacire	2	0	0	3	15	14:22:48	15	0	202	Corr	0	0	0	0	0	17/06/2019	33	4	2	0	0	0	0	0	0
NL03JV	1	3	14:16	3	690.839002267574	transport	1	0	0	4	16	14:22:58	15	1	201	Zygo	0	0	0	0	0	17/06/2019	33	4	2	0	0	0	0	0	1
NL03JV	1	3	14:16	3	689.84126984127	lutance	2	0	0	5	17	14:23:08	15	1	202	Corr	0	0	0	0	1	17/06/2019	33	4	2	0	0	0	0	0	0
NL03JV	1	3	14:16	3	690.884353741497	gentiment	1	0	0	6	18	14:23:18	16	1	201	Zygo	0	3	1	1.21326487551454	1	17/06/2019	33	4	2	0	0	0	0	0	0
NL03JV	0	4	14:16	3	NaN		NaN	NaN	NaN	NaN	NaN	14:23:26	16	1	NaN	NaN	0	0	0	0	0	17/06/2019	33	4	2	0	0	0	0	0	1
NL03JV	0	4	14:16	3	NaN		NaN	NaN	NaN	NaN	NaN	14:23:36	16	1	NaN	NaN	0	0	0	0	0	17/06/2019	33	4	2	0	0	0	0	0	1
NL03JV	0	4	14:16	3	NaN		NaN	NaN	NaN	NaN	NaN	14:23:46	16	1	NaN	NaN	0	0	0	0	0	17/06/2019	33	4	2	0	0	0	0	0	1
NL03JV	0	4	14:16	3	NaN		NaN	NaN	NaN	NaN	NaN	14:23:56	17	2	NaN	NaN	0	0	0	0	0	17/06/2019	33	4	2	0	0	0	0	0	2
NL03JV	0	4	14:16	3	NaN		NaN	NaN	NaN	NaN	NaN	14:24:06	17	2	NaN	NaN	0	0	0	0	0	17/06/2019	33	4	2	0	0	0	0	0	2
NL03JV	0	4	14:16	3	NaN		NaN	NaN	NaN	NaN	NaN	14:24:16	17	2	NaN	NaN	0	0	0	0	1	17/06/2019	33	4	2	0	0	0	0	0	0
NL03JV	1	4	14:16	3	690.294784580499	cascuté	2	0	0	1	19	14:24:26	18	1	202	Corr	2	0	1	1.24390911799605	1	17/06/2019	33	4	2	0	0	0	0	0	0
NL03JV	1	4	14:16	3	688.798185941043	piralisse	2	0	0	2	20	14:24:36	18	1	202	Corr	0	0	0	0	0	17/06/2019	33	4	2	0	0	0	0	0	1
NL03JV	1	4	14:16	3	690.113378684807	travail	1	0	0	3	21	14:24:46	18	1	201	Zygo	0	0	0	0	0	17/06/2019	33	4	2	0	0	0	0	0	1
NL03JV	1	4	14:16	3	688.344671201814	clinique	1	0	0	4	22	14:24:56	19	1	201	Zygo	0	0	0	0	1	17/06/2019	33	4	2	0	0	0	0	0	0
NL03JV	1	4	14:16	3	690.748299319728	prédita	2	0	0	5	23	14:25:07	19	1	202	Corr	0	3	0	1.33889852544314	1	17/06/2019	33	4	2	0	0	0	0	0	0
NL03JV	1	4	14:16	3	691.655328798186	artiste	1	0	0	6	24	14:25:18	20	1	201	Zygo	0	0	0	0	0	17/06/2019	33	4	2	0	0	0	0	0	1
NL03JV	0	5	14:16	3	NaN		NaN	NaN	NaN	NaN	NaN	14:25:26	20	1	NaN	NaN	0	0	0	0	1	17/06/2019	33	4	2	0	0	0	0	0	0
NL03JV	0	5	14:16	3	NaN		NaN	NaN	NaN	NaN	NaN	14:25:36	20	1	NaN	NaN	0	0	0	0	0	17/06/2019	33	4	2	0	0	0	0	0	1
NL03JV	0	5	14:16	3	NaN		NaN	NaN	NaN	NaN	NaN	14:25:46	20	1	NaN	NaN	0	0	0	0	1	17/06/2019	33	4	2	0	0	0	0	0	0
NL03JV	0	5	14:16	3	NaN		NaN	NaN	NaN	NaN	NaN	14:25:56	21	1	NaN	NaN	0	0	0	0	1	17/06/2019	33	4	2	0	0	0	0	0	0
NL03JV	0	5	14:16	3	NaN		NaN	NaN	NaN	NaN	NaN	14:26:06	21	1	NaN	NaN	0	0	0	0	1	17/06/2019	33	4	2	0	0	0	0	0	0
NL03JV	0	5	14:16	3	NaN		NaN	NaN	NaN	NaN	NaN	14:26:16	21	1	NaN	NaN	0	0	0	0	0	17/06/2019	33	4	2	0	0	0	0	0	1
NL03JV	1	5	14:16	3	690.702947845805	joyeuse	1	0	0	1	25	14:26:26	22	2	201	Zygo	0	0	0	0	0	17/06/2019	33	4	2	0	0	0	0	0	2
NL03JV	1	5	14:16	3	690.92970521542	brissez	2	0	0	2	26	14:26:37	22	2	202	Corr	0	0	0	0	0	17/06/2019	33	4	2	0	0	0	0	0	2
NL03JV	1	5	14:16	3	691.428571428571	cérémonie	1	0	0	3	27	14:26:46	22	2	201	Zygo	0	0	0	0	1	17/06/2019	33	4	2	0	0	0	0	0	0
NL03JV	1	5	14:16	3	690.657596371882	natrosée	2	0	0	4	28	14:26:56	23	1	202	Corr	0	3	0	1.74104702857232	0	17/06/2019	33	4	2	0	0	0	0	0	1
NL03JV	1	5	14:16	3	690.385487528345	féminin	1	0	0	5	29	14:27:06	23	1	201	Zygo	0	0	0	0	0	17/06/2019	33	4	2	0	0	0	0	0	1
NL03JV	1	5	14:16	3	690.113378684807	hocalasse	2	0	0	6	30	14:27:16	23	1	202	Corr	0	0	0	0	0	17/06/2019	33	4	2	0	0	0	0	0	1
NL03JV	0	6	14:16	3	NaN		NaN	NaN	NaN	NaN	NaN	14:27:26	24	2	NaN	NaN	0	0	0	0	0	17/06/2019	33	4	2	0	0	0	0	0	2
NL03JV	0	6	14:16	3	NaN		NaN	NaN	NaN	NaN	NaN	14:27:36	24	2	NaN	NaN	0	0	0	0	0	17/06/2019	33	4	2	0	0	0	0	0	2
NL03JV	0	6	14:16	3	NaN		NaN	NaN	NaN	NaN	NaN	14:27:46	24	2	NaN	NaN	0	0	0	0	0	17/06/2019	33	4	2	0	0	0	0	0	2
NL03JV	0	6	14:16	3	NaN		NaN	NaN	NaN	NaN	NaN	14:27:56	25	2	NaN	NaN	0	0	0	0	0	17/06/2019	33	4	2	0	0	0	0	0	2
NL03JV	0	6	14:16	3	NaN		NaN	NaN	NaN	NaN	NaN	14:28:06	25	2	NaN	NaN	0	0	0	0	0	17/06/2019	33	4	2	0	0	0	0	0	2
NL03JV	0	6	14:16	3	NaN		NaN	NaN	NaN	NaN	NaN	14:28:16	25	2	NaN	NaN	0	5	0	755.827644758327	0	17/06/2019	33	4	2	0	0	0	0	0	2
NL03JV	1	6	14:16	3	690.839002267574	optivelle	2	0	0	1	31	14:28:26	26	2	202	Corr	0	0	0	0	0	17/06/2019	33	4	2	0	0	0	0	0	2
NL03JV	1	6	14:16	3	690.748299319728	attilage	2	0	0	2	32	14:28:36	26	2	202	Corr	0	0	0	0	0	17/06/2019	33	4	2	0	0	0	0	0	2
NL03JV	1	6	14:16	3	688.571428571429	délicieux	1	0	0	3	33	14:28:47	26	2	201	Zygo	0	0	0	0	0	17/06/2019	33	4	2	0	0	0	0	0	2
NL03JV	1	6	14:16	3	689.977324263039	gratterie	2	0	0	4	34	14:28:57	27	2	202	Corr	0	0	0	0	0	17/06/2019	33	4	2	0	0	0	0	0	2
NL03JV	1	6	14:16	3	690.92970521542	individu	1	0	0	5	35	14:29:06	27	2	201	Zygo	0	0	0	0	0	17/06/2019	33	4	2	0	0	0	0	0	2
NL03JV	1	6	14:16	3	689.931972789116	exprimer	1	0	0	6	36	14:29:15	27	2	201	Zygo	0	0	0	0	0	17/06/2019	33	4	2	0	0	0	0	0	2
NL03JV	0	7	14:16	3	NaN		NaN	NaN	NaN	NaN	NaN	14:29:26	28	2	NaN	NaN	0	0	0	0	0	17/06/2019	33	4	2	0	0	0	0	0	2
NL03JV	0	7	14:16	3	NaN		NaN	NaN	NaN	NaN	NaN	14:29:36	28	2	NaN	NaN	0	0	0	0	0	17/06/2019	33	4	2	0	0	0	0	0	2
NL03JV	0	7	14:16	3	NaN		NaN	NaN	NaN	NaN	NaN	14:29:46	28	2	NaN	NaN	0	0	0	0	0	17/06/2019	33	4	2	0	0	0	0	0	2
NL03JV	0	7	14:16	3	NaN		NaN	NaN	NaN	NaN	NaN	14:29:56	29	2	NaN	NaN	0	0	0	0	0	17/06/2019	33	4	2	0	0	0	0	0	2
NL03JV	0	7	14:16	3	NaN		NaN	NaN	NaN	NaN	NaN	14:30:06	29	2	NaN	NaN	0	0	0	0	0	17/06/2019	33	4	2	0	0	0	0	0	2
NL03JV	0	7	14:16	3	NaN		NaN	NaN	NaN	NaN	NaN	14:30:16	29	2	NaN	NaN	0	0	0	0	0	17/06/2019	33	4	2	0	0	0	0	0	2
NL03JV	1	7	14:16	3	688.616780045351	apprendre	1	0	0	1	37	14:30:26	30	2	201	Zygo	0	0	0	0	0	17/06/2019	33	4	2	0	0	0	0	0	2
NL03JV	1	7	14:16	3	690.566893424036	réception	1	0	0	2	38	14:30:36	30	2	201	Zygo	0	0	0	0	0	17/06/2019	33	4	2	0	0	0	0	0	2
NL03JV	1	7	14:16	3	690.294784580499	méfigna	2	0	0	3	39	14:30:46	30	2	202	Corr	0	0	0	0	1	17/06/2019	33	4	2	0	0	0	0	0	0
NL03JV	1	7	14:16	3	688.526077097506	connaître	1	0	0	4	40	14:30:56	31	2	201	Zygo	0	0	0	0	1	17/06/2019	33	4	2	0	0	0	0	0	0
NL03JV	1	7	14:16	3	690.521541950113	gérivoyés	2	0	0	5	41	14:31:07	31	2	202	Corr	0	0	0	0	0	17/06/2019	33	4	2	0	0	0	0	0	2
NL03JV	1	7	14:16	3	690.430839002268	rabis	2	0	0	6	42	14:31:19	32	2	202	Corr	0	0	0	0	0	17/06/2019	33	4	2	0	0	0	0	0	2
NL03JV	0	8	14:16	3	NaN		NaN	NaN	NaN	NaN	NaN	14:31:26	32	2	NaN	NaN	0	0	0	0	0	17/06/2019	33	4	2	0	0	0	0	0	2
NL03JV	0	8	14:16	3	NaN		NaN	NaN	NaN	NaN	NaN	14:31:36	32	2	NaN	NaN	0	0	0	0	1	17/06/2019	33	4	2	0	0	0	0	0	0
NL03JV	0	8	14:16	3	NaN		NaN	NaN	NaN	NaN	NaN	14:31:46	32	2	NaN	NaN	0	0	0	0	0	17/06/2019	33	4	2	0	0	0	0	0	2
NL03JV	0	8	14:16	3	NaN		NaN	NaN	NaN	NaN	NaN	14:31:56	33	2	NaN	NaN	0	0	0	0	0	17/06/2019	33	4	2	0	0	0	0	0	2
NL03JV	0	8	14:16	3	NaN		NaN	NaN	NaN	NaN	NaN	14:32:06	33	2	NaN	NaN	0	0	0	0	0	17/06/2019	33	4	2	0	0	0	0	0	2
NL03JV	0	8	14:16	3	NaN		NaN	NaN	NaN	NaN	NaN	14:32:16	33	2	NaN	NaN	0	0	0	0	0	17/06/2019	33	4	2	0	0	0	0	0	2
NL03JV	1	8	14:16	3	688.571428571429	critique	1	0	0	1	43	14:32:26	34	2	201	Zygo	0	0	0	0	1	17/06/2019	33	4	2	0	0	0	0	0	0
NL03JV	1	8	14:16	3	690.022675736961	décida	1	0	0	2	44	14:32:37	34	2	201	Zygo	1	0	0	3.08364031391761	0	17/06/2019	33	4	2	0	0	0	0	0	2
NL03JV	1	8	14:16	3	688.43537414966	célèbre	1	0	0	3	45	14:32:48	35	2	201	Zygo	0	0	0	0	0	17/06/2019	33	4	2	0	0	0	0	0	2
NL03JV	1	8	14:16	3	689.614512471655	valaxe	2	0	0	4	46	14:32:59	35	2	202	Corr	0	0	0	0	0	17/06/2019	33	4	2	0	0	0	0	0	2
NL03JV	1	8	14:16	3	690.430839002268	arrivrel	2	0	0	5	47	14:33:09	35	2	202	Corr	0	0	0	0	0	17/06/2019	33	4	2	0	0	0	0	0	2
NL03JV	1	8	14:16	3	690.430839002268	avaloquer	2	0	0	6	48	14:33:19	36	2	202	Corr	0	0	0	0	0	17/06/2019	33	4	2	0	0	0	0	0	2
NL03JV	0	9	14:16	3	NaN		NaN	NaN	NaN	NaN	NaN	14:33:26	36	2	NaN	NaN	0	0	0	0	0	17/06/2019	33	4	2	0	0	0	0	0	2
NL03JV	0	9	14:16	3	NaN		NaN	NaN	NaN	NaN	NaN	14:33:36	36	2	NaN	NaN	0	0	0	0	0	17/06/2019	33	4	2	0	0	0	0	0	2
NL03JV	0	9	14:16	3	NaN		NaN	NaN	NaN	NaN	NaN	14:33:46	36	2	NaN	NaN	0	0	0	0	1	17/06/2019	33	4	2	0	0	0	0	0	0
NL03JV	0	9	14:16	3	NaN		NaN	NaN	NaN	NaN	NaN	14:33:56	37	2	NaN	NaN	0	0	0	0	1	17/06/2019	33	4	2	0	0	0	0	0	0
NL03JV	0	9	14:16	3	NaN		NaN	NaN	NaN	NaN	NaN	14:34:06	37	2	NaN	NaN	0	0	0	0	0	17/06/2019	33	4	2	0	0	0	0	0	2
NL03JV	0	9	14:16	3	NaN		NaN	NaN	NaN	NaN	NaN	14:34:16	37	2	NaN	NaN	0	1	0	1108.44404208276	1	17/06/2019	33	4	2	0	0	0	0	0	0
NL03JV	1	9	14:16	3	690.657596371882	dérosant	2	0	0	1	49	14:34:26	38	2	202	Corr	0	0	0	0	1	17/06/2019	33	4	2	0	0	0	0	0	0
NL03JV	1	9	14:16	3	690.521541950113	football	1	0	0	2	50	14:34:36	38	2	201	Zygo	0	0	0	0	0	17/06/2019	33	4	2	0	0	0	0	0	2
NL03JV	1	9	14:16	3	688.571428571429	coupable	1	0	0	3	51	14:34:47	38	2	201	Zygo	0	0	0	0	0	17/06/2019	33	4	2	0	0	0	0	0	2
NL03JV	1	9	14:16	3	690.15873015873	amalacrez	2	0	0	4	52	14:34:58	39	2	202	Corr	0	0	0	0	1	17/06/2019	33	4	2	0	0	0	0	0	0
NL03JV	1	9	14:16	3	690.249433106576	policier	1	0	0	5	53	14:35:08	39	2	201	Zygo	0	0	0	0	0	17/06/2019	33	4	2	0	0	0	0	0	2
NL03JV	1	9	14:16	3	690.47619047619	taphus	2	0	0	6	54	14:35:18	40	2	202	Corr	0	0	0	0	0	17/06/2019	33	4	2	0	0	0	0	0	2
NL03JV	0	10	14:16	3	NaN		NaN	NaN	NaN	NaN	NaN	14:35:26	40	2	NaN	NaN	0	0	0	0	0	17/06/2019	33	4	2	0	0	0	0	0	2
NL03JV	0	10	14:16	3	NaN		NaN	NaN	NaN	NaN	NaN	14:35:36	40	2	NaN	NaN	0	0	0	0	1	17/06/2019	33	4	2	0	0	0	0	0	0
NL03JV	0	10	14:16	3	NaN		NaN	NaN	NaN	NaN	NaN	14:35:46	40	2	NaN	NaN	0	0	0	0	1	17/06/2019	33	4	2	0	0	0	0	0	0
NL03JV	0	10	14:16	3	NaN		NaN	NaN	NaN	NaN	NaN	14:35:56	41	2	NaN	NaN	0	0	0	0	0	17/06/2019	33	4	2	0	0	0	0	0	2
NL03JV	0	10	14:16	3	NaN		NaN	NaN	NaN	NaN	NaN	14:36:06	41	2	NaN	NaN	0	0	0	0	0	17/06/2019	33	4	2	0	0	0	0	0	2
NL03JV	0	10	14:16	3	NaN		NaN	NaN	NaN	NaN	NaN	14:36:16	41	2	NaN	NaN	0	0	0	0	0	17/06/2019	33	4	2	0	0	0	0	0	2
NL03JV	1	10	14:16	3	690.839002267574	faterner	2	0	0	1	55	14:36:26	42	2	202	Corr	0	0	0	0	0	17/06/2019	33	4	2	0	0	0	0	0	2
NL03JV	1	10	14:16	3	690.430839002268	italienne	1	0	0	2	56	14:36:36	42	2	201	Zygo	0	0	0	0	0	17/06/2019	33	4	2	0	0	0	0	0	2
NL03JV	1	10	14:16	3	691.156462585034	frussades	2	0	0	3	57	14:36:46	42	2	202	Corr	0	0	0	0	0	17/06/2019	33	4	2	0	0	0	0	0	2
NL03JV	1	10	14:16	3	690.748299319728	immédiat	1	0	0	4	58	14:36:57	43	2	201	Zygo	0	0	0	0	0	17/06/2019	33	4	2	0	0	0	0	0	2
NL03JV	1	10	14:16	3	689.977324263039	ambassade	1	0	0	5	59	14:37:07	43	2	201	Zygo	0	0	0	0	0	17/06/2019	33	4	2	0	0	0	0	0	2
NL03JV	1	10	14:16	3	691.292517006803	cultison	2	0	0	6	60	14:37:17	43	2	202	Corr	0	0	0	0	0	17/06/2019	33	4	2	0	0	0	0	0	2
NL03JV	0	1	16:13	4	NaN		NaN	NaN	NaN	NaN	NaN	16:14:15	4	0	NaN	NaN	0	0	0	0	0	17/06/2019	33	4	2	0	0	0	0	0	0
NL03JV	0	1	16:13	4	NaN		NaN	NaN	NaN	NaN	NaN	16:14:25	4	0	NaN	NaN	0	0	0	0	0	17/06/2019	33	4	2	0	0	0	0	0	0
NL03JV	0	1	16:13	4	NaN		NaN	NaN	NaN	NaN	NaN	16:14:35	5	0	NaN	NaN	0	0	0	0	0	17/06/2019	33	4	2	0	0	0	0	0	0
NL03JV	0	1	16:13	4	NaN		NaN	NaN	NaN	NaN	NaN	16:14:45	5	0	NaN	NaN	0	0	0	0	0	17/06/2019	33	4	2	0	0	0	0	0	0
NL03JV	0	1	16:13	4	NaN		NaN	NaN	NaN	NaN	NaN	16:14:55	5	0	NaN	NaN	0	0	0	0	0	17/06/2019	33	4	2	0	0	0	0	0	0
NL03JV	0	1	16:13	4	NaN		NaN	NaN	NaN	NaN	NaN	16:15:05	6	0	NaN	NaN	0	0	0	0	0	17/06/2019	33	4	2	0	0	0	0	0	0
NL03JV	1	1	16:13	4	690.204081632653	voliteur	2	0	0	1	1	16:15:15	6	0	202	Corr	3	0	1	1.92758851410241	0	17/06/2019	33	4	2	0	0	0	0	0	0
NL03JV	1	1	16:13	4	690.702947845805	position	1	0	0	2	2	16:15:26	6	0	201	Zygo	0	3	1	1.2967268420804	0	17/06/2019	33	4	2	0	0	0	0	0	0
NL03JV	1	1	16:13	4	690.612244897959	dravassa	2	0	0	3	3	16:15:37	7	0	202	Corr	10	0	1	1.2703363562143	0	17/06/2019	33	4	2	0	0	0	0	0	0
NL03JV	1	1	16:13	4	690.92970521542	suivante	1	0	0	4	4	16:15:48	7	0	201	Zygo	0	3	1	1.27145106818085	0	17/06/2019	33	4	2	0	0	0	0	0	0
NL03JV	1	1	16:13	4	690.430839002268	facite	2	0	0	5	5	16:15:58	7	0	202	Corr	3	0	1	1.47692329652847	0	17/06/2019	33	4	2	0	0	0	0	0	0
NL03JV	1	1	16:13	4	690.92970521542	magazine	1	0	0	6	6	16:16:08	8	0	201	Zygo	0	3	1	0.964855399183051	0	17/06/2019	33	4	2	0	0	0	0	0	0
NL03JV	0	2	16:13	4	NaN		NaN	NaN	NaN	NaN	NaN	16:16:15	8	0	NaN	NaN	0	0	0	0	0	17/06/2019	33	4	2	0	0	0	0	0	0
NL03JV	0	2	16:13	4	NaN		NaN	NaN	NaN	NaN	NaN	16:16:25	8	0	NaN	NaN	0	0	0	0	0	17/06/2019	33	4	2	0	0	0	0	0	0
NL03JV	0	2	16:13	4	NaN		NaN	NaN	NaN	NaN	NaN	16:16:35	9	0	NaN	NaN	1	0	0	248.332978443433	0	17/06/2019	33	4	2	0	0	0	0	0	0
NL03JV	0	2	16:13	4	NaN		NaN	NaN	NaN	NaN	NaN	16:16:45	9	0	NaN	NaN	0	0	0	0	0	17/06/2019	33	4	2	0	0	0	0	0	0
NL03JV	0	2	16:13	4	NaN		NaN	NaN	NaN	NaN	NaN	16:16:55	9	0	NaN	NaN	0	5	0	266.00320090017	0	17/06/2019	33	4	2	0	0	0	0	0	0
NL03JV	0	2	16:13	4	NaN		NaN	NaN	NaN	NaN	NaN	16:17:05	10	0	NaN	NaN	0	0	0	0	0	17/06/2019	33	4	2	0	0	0	0	0	0
NL03JV	1	2	16:13	4	690.47619047619	écriture	1	0	0	1	7	16:17:15	10	0	201	Zygo	0	0	0	0	0	17/06/2019	33	4	2	0	0	0	0	0	0
NL03JV	1	2	16:13	4	690.249433106576	surélait	2	0	0	2	8	16:17:25	10	0	202	Corr	3	0	1	1.43960587696364	0	17/06/2019	33	4	2	0	0	0	0	0	0
NL03JV	1	2	16:13	4	689.931972789116	profitues	2	0	0	3	9	16:17:35	11	0	202	Corr	4	0	1	1.89512142058339	0	17/06/2019	33	4	2	0	0	0	0	0	0
NL03JV	1	2	16:13	4	691.383219954649	permettre	1	0	0	4	10	16:17:45	11	0	201	Zygo	0	3	1	1.75467788532217	0	17/06/2019	33	4	2	0	0	0	0	0	0
NL03JV	1	2	16:13	4	690.385487528345	escalier	1	0	0	5	11	16:17:55	11	0	201	Zygo	0	3	1	1.05939705141128	0	17/06/2019	33	4	2	0	0	0	0	0	0
NL03JV	1	2	16:13	4	690.793650793651	lochantes	2	0	0	6	12	16:18:04	12	0	202	Corr	0	3	0	1.37495553621682	0	17/06/2019	33	4	2	0	0	0	0	0	0
NL03JV	0	3	16:13	4	NaN		NaN	NaN	NaN	NaN	NaN	16:18:15	12	0	NaN	NaN	0	0	0	0	0	17/06/2019	33	4	2	0	0	0	0	0	0
NL03JV	0	3	16:13	4	NaN		NaN	NaN	NaN	NaN	NaN	16:18:25	12	0	NaN	NaN	0	0	0	0	0	17/06/2019	33	4	2	0	0	0	0	0	0
NL03JV	0	3	16:13	4	NaN		NaN	NaN	NaN	NaN	NaN	16:18:35	13	0	NaN	NaN	0	0	0	0	0	17/06/2019	33	4	2	0	0	0	0	0	0
NL03JV	0	3	16:13	4	NaN		NaN	NaN	NaN	NaN	NaN	16:18:45	13	0	NaN	NaN	0	0	0	0	0	17/06/2019	33	4	2	0	0	0	0	0	0
NL03JV	0	3	16:13	4	NaN		NaN	NaN	NaN	NaN	NaN	16:18:55	13	0	NaN	NaN	0	0	0	0	0	17/06/2019	33	4	2	0	0	0	0	0	0
NL03JV	0	3	16:13	4	NaN		NaN	NaN	NaN	NaN	NaN	16:19:05	14	0	NaN	NaN	0	3	0	398.207528883411	0	17/06/2019	33	4	2	0	0	0	0	0	0
NL03JV	1	3	16:13	4	690.430839002268	propose	1	0	0	1	13	16:19:15	14	0	201	Zygo	0	3	1	1.1891805997459	0	17/06/2019	33	4	2	0	0	0	0	0	0
NL03JV	1	3	16:13	4	691.020408163265	goutises	2	0	0	2	14	16:19:25	14	0	202	Corr	3	0	1	3.23428787723662	0	17/06/2019	33	4	2	0	0	0	0	0	0
NL03JV	1	3	16:13	4	691.020408163265	manivelle	1	0	0	3	15	16:19:35	15	0	201	Zygo	0	3	1	0.88939658544399	0	17/06/2019	33	4	2	0	0	0	0	0	0
NL03JV	1	3	16:13	4	690.975056689342	possible	1	0	0	4	16	16:19:46	15	0	201	Zygo	0	4	1	1.11460417060442	0	17/06/2019	33	4	2	0	0	0	0	0	0
NL03JV	1	3	16:13	4	690.249433106576	repellis	2	0	0	5	17	16:19:56	15	0	202	Corr	3	0	1	1.19254770586565	0	17/06/2019	33	4	2	0	0	0	0	0	0
NL03JV	1	3	16:13	4	690.385487528345	confronis	2	0	0	6	18	16:20:06	16	0	202	Corr	3	0	1	1.27617817540323	0	17/06/2019	33	4	2	0	0	0	0	0	0
NL03JV	0	4	16:13	4	NaN		NaN	NaN	NaN	NaN	NaN	16:20:15	16	0	NaN	NaN	0	0	0	0	0	17/06/2019	33	4	2	0	0	0	0	0	0
NL03JV	0	4	16:13	4	NaN		NaN	NaN	NaN	NaN	NaN	16:20:25	16	0	NaN	NaN	0	0	0	0	0	17/06/2019	33	4	2	0	0	0	0	0	0
NL03JV	0	4	16:13	4	NaN		NaN	NaN	NaN	NaN	NaN	16:20:35	17	0	NaN	NaN	0	0	0	0	0	17/06/2019	33	4	2	0	0	0	0	0	0
NL03JV	0	4	16:13	4	NaN		NaN	NaN	NaN	NaN	NaN	16:20:45	17	0	NaN	NaN	0	0	0	0	0	17/06/2019	33	4	2	0	0	0	0	0	0
NL03JV	0	4	16:13	4	NaN		NaN	NaN	NaN	NaN	NaN	16:20:55	17	0	NaN	NaN	0	0	0	0	0	17/06/2019	33	4	2	0	0	0	0	0	0
NL03JV	0	4	16:13	4	NaN		NaN	NaN	NaN	NaN	NaN	16:21:05	18	0	NaN	NaN	0	0	0	0	0	17/06/2019	33	4	2	0	0	0	0	0	0
NL03JV	1	4	16:13	4	690.975056689342	dircalet	2	0	0	1	19	16:21:15	18	0	202	Corr	3	0	1	1.24260145618075	0	17/06/2019	33	4	2	0	0	0	0	0	0
NL03JV	1	4	16:13	4	690.975056689342	jettral	2	0	0	2	20	16:21:25	18	0	202	Corr	4	0	1	1.2808567170174	0	17/06/2019	33	4	2	0	0	0	0	0	0
NL03JV	1	4	16:13	4	690.612244897959	justifier	1	0	0	3	21	16:21:35	19	0	201	Zygo	0	3	1	0.941834644604796	0	17/06/2019	33	4	2	0	0	0	0	0	0
NL03JV	1	4	16:13	4	694.421768707483	satisfait	1	0	0	4	22	16:21:45	19	0	201	Zygo	0	3	1	0.9571262482674	0	17/06/2019	33	4	2	0	0	0	0	0	0
NL03JV	1	4	16:13	4	691.24716553288	suffisant	1	0	0	5	23	16:21:55	19	0	201	Zygo	1	3	1	1.50414497621603	0	17/06/2019	33	4	2	0	0	0	0	0	0
NL03JV	1	4	16:13	4	689.84126984127	bousentît	2	0	0	6	24	16:22:06	20	0	202	Corr	3	0	1	2.97651524697585	0	17/06/2019	33	4	2	0	0	0	0	0	0
NL03JV	0	5	16:13	4	NaN		NaN	NaN	NaN	NaN	NaN	16:22:15	20	0	NaN	NaN	0	0	0	0	0	17/06/2019	33	4	2	0	0	0	0	0	0
NL03JV	0	5	16:13	4	NaN		NaN	NaN	NaN	NaN	NaN	16:22:25	20	0	NaN	NaN	0	0	0	0	0	17/06/2019	33	4	2	0	0	0	0	0	0
NL03JV	0	5	16:13	4	NaN		NaN	NaN	NaN	NaN	NaN	16:22:35	21	0	NaN	NaN	0	0	0	0	0	17/06/2019	33	4	2	0	0	0	0	0	0
NL03JV	0	5	16:13	4	NaN		NaN	NaN	NaN	NaN	NaN	16:22:45	21	0	NaN	NaN	0	0	0	0	0	17/06/2019	33	4	2	0	0	0	0	0	0
NL03JV	0	5	16:13	4	NaN		NaN	NaN	NaN	NaN	NaN	16:22:55	21	0	NaN	NaN	0	0	0	0	0	17/06/2019	33	4	2	0	0	0	0	0	0
NL03JV	0	5	16:13	4	NaN		NaN	NaN	NaN	NaN	NaN	16:23:05	22	0	NaN	NaN	0	0	0	0	0	17/06/2019	33	4	2	0	0	0	0	0	0
NL03JV	1	5	16:13	4	690.566893424036	question	1	0	0	1	25	16:23:15	22	0	201	Zygo	0	3	1	1.82570574360511	0	17/06/2019	33	4	2	0	0	0	0	0	0
NL03JV	1	5	16:13	4	691.201814058957	patience	1	0	0	2	26	16:23:25	22	0	201	Zygo	0	3	1	0.884093089770204	1	17/06/2019	33	4	2	0	0	0	0	0	0
NL03JV	1	5	16:13	4	690.022675736961	vanité	1	0	0	3	27	16:23:36	23	1	201	Zygo	3	0	0	1.2058727305423	1	17/06/2019	33	4	2	0	0	0	0	0	0
NL03JV	1	5	16:13	4	690.748299319728	chiposons	2	0	0	4	28	16:23:47	23	1	202	Corr	3	1	1	1.04497585501724	1	17/06/2019	33	4	2	0	0	0	0	0	0
NL03JV	1	5	16:13	4	690.702947845805	incraîne	2	0	0	5	29	16:23:57	23	1	202	Corr	0	3	0	0.262693835843038	1	17/06/2019	33	4	2	0	0	0	0	0	0
NL03JV	1	5	16:13	4	690.068027210884	trifitée	2	0	0	6	30	16:24:07	24	0	202	Corr	3	0	1	1.69838575137555	0	17/06/2019	33	4	2	0	0	0	0	0	0
NL03JV	0	6	16:13	4	NaN		NaN	NaN	NaN	NaN	NaN	16:24:15	24	0	NaN	NaN	1	0	0	712.275678901262	0	17/06/2019	33	4	2	0	0	0	0	0	0
NL03JV	0	6	16:13	4	NaN		NaN	NaN	NaN	NaN	NaN	16:24:25	24	0	NaN	NaN	0	0	0	0	0	17/06/2019	33	4	2	0	0	0	0	0	0
NL03JV	0	6	16:13	4	NaN		NaN	NaN	NaN	NaN	NaN	16:24:35	25	2	NaN	NaN	0	0	0	0	0	17/06/2019	33	4	2	0	0	0	0	0	2
NL03JV	0	6	16:13	4	NaN		NaN	NaN	NaN	NaN	NaN	16:24:45	25	2	NaN	NaN	0	0	0	0	0	17/06/2019	33	4	2	0	0	0	0	0	2
NL03JV	0	6	16:13	4	NaN		NaN	NaN	NaN	NaN	NaN	16:24:55	25	2	NaN	NaN	0	0	0	0	0	17/06/2019	33	4	2	0	0	0	0	0	2
NL03JV	0	6	16:13	4	NaN		NaN	NaN	NaN	NaN	NaN	16:25:05	26	2	NaN	NaN	0	0	0	0	0	17/06/2019	33	4	2	0	0	0	0	0	2
NL03JV	1	6	16:13	4	690.702947845805	devoir	1	0	0	1	31	16:25:15	26	2	201	Zygo	0	0	0	0	0	17/06/2019	33	4	2	0	0	0	0	0	2
NL03JV	1	6	16:13	4	690.884353741497	soufflars	2	0	0	2	32	16:25:24	26	2	202	Corr	0	3	0	4.64284572806412	0	17/06/2019	33	4	2	0	0	0	0	0	2
NL03JV	1	6	16:13	4	690.068027210884	chansole	2	0	0	3	33	16:25:34	27	2	202	Corr	0	3	0	8.20199092741939	0	17/06/2019	33	4	2	0	0	0	0	0	2
NL03JV	1	6	16:13	4	690.612244897959	remettre	1	0	0	4	34	16:25:43	27	2	201	Zygo	0	0	0	0	0	17/06/2019	33	4	2	0	0	0	0	0	2
NL03JV	1	6	16:13	4	691.473922902494	pharmacie	1	0	0	5	35	16:25:54	27	2	201	Zygo	0	1	1	6.68041385117397	0	17/06/2019	33	4	2	0	0	0	0	0	2
NL03JV	1	6	16:13	4	690.92970521542	reprellés	2	0	0	6	36	16:26:04	28	0	202	Corr	0	0	0	0	0	17/06/2019	33	4	2	0	0	0	0	0	0
NL03JV	0	7	16:13	4	NaN		NaN	NaN	NaN	NaN	NaN	16:26:15	28	0	NaN	NaN	0	0	0	0	0	17/06/2019	33	4	2	0	0	0	0	0	0
NL03JV	0	7	16:13	4	NaN		NaN	NaN	NaN	NaN	NaN	16:26:25	28	0	NaN	NaN	1	1	0	840.985340569609	0	17/06/2019	33	4	2	0	0	0	0	0	0
NL03JV	0	7	16:13	4	NaN		NaN	NaN	NaN	NaN	NaN	16:26:35	29	0	NaN	NaN	0	0	0	0	0	17/06/2019	33	4	2	0	0	0	0	0	0
NL03JV	0	7	16:13	4	NaN		NaN	NaN	NaN	NaN	NaN	16:26:45	29	0	NaN	NaN	0	0	0	0	0	17/06/2019	33	4	2	0	0	0	0	0	0
NL03JV	0	7	16:13	4	NaN		NaN	NaN	NaN	NaN	NaN	16:26:55	29	0	NaN	NaN	0	0	0	0	0	17/06/2019	33	4	2	0	0	0	0	0	0
NL03JV	0	7	16:13	4	NaN		NaN	NaN	NaN	NaN	NaN	16:27:05	30	2	NaN	NaN	0	0	0	0	0	17/06/2019	33	4	2	0	0	0	0	0	2
NL03JV	1	7	16:13	4	690.385487528345	enconises	2	0	0	1	37	16:27:15	30	2	202	Corr	0	0	0	0	0	17/06/2019	33	4	2	0	0	0	0	0	2
NL03JV	1	7	16:13	4	690.294784580499	examiner	1	0	0	2	38	16:27:26	30	2	201	Zygo	0	0	0	0	0	17/06/2019	33	4	2	0	0	0	0	0	2
NL03JV	1	7	16:13	4	690.294784580499	vérifier	1	0	0	3	39	16:27:37	31	2	201	Zygo	0	0	0	0	0	17/06/2019	33	4	2	0	0	0	0	0	2
NL03JV	1	7	16:13	4	690.521541950113	découvre	1	0	0	4	40	16:27:47	31	2	201	Zygo	0	0	0	0	0	17/06/2019	33	4	2	0	0	0	0	0	2
NL03JV	1	7	16:13	4	690.793650793651	fréminter	2	0	0	5	41	16:27:57	31	2	202	Corr	0	1	0	5.0982408421014	0	17/06/2019	33	4	2	0	0	0	0	0	2
NL03JV	1	7	16:13	4	690.975056689342	contondre	2	0	0	6	42	16:28:08	32	2	202	Corr	0	0	0	0	0	17/06/2019	33	4	2	0	0	0	0	0	2
NL03JV	0	8	16:13	4	NaN		NaN	NaN	NaN	NaN	NaN	16:28:15	32	2	NaN	NaN	0	1	0	949.551631312217	0	17/06/2019	33	4	2	0	0	0	0	0	2
NL03JV	0	8	16:13	4	NaN		NaN	NaN	NaN	NaN	NaN	16:28:25	32	2	NaN	NaN	0	0	0	0	0	17/06/2019	33	4	2	0	0	0	0	0	2
NL03JV	0	8	16:13	4	NaN		NaN	NaN	NaN	NaN	NaN	16:28:35	33	2	NaN	NaN	0	0	0	0	0	17/06/2019	33	4	2	0	0	0	0	0	2
NL03JV	0	8	16:13	4	NaN		NaN	NaN	NaN	NaN	NaN	16:28:45	33	2	NaN	NaN	0	0	0	0	0	17/06/2019	33	4	2	0	0	0	0	0	2
NL03JV	0	8	16:13	4	NaN		NaN	NaN	NaN	NaN	NaN	16:28:55	33	2	NaN	NaN	0	0	0	0	0	17/06/2019	33	4	2	0	0	0	0	0	2
NL03JV	0	8	16:13	4	NaN		NaN	NaN	NaN	NaN	NaN	16:29:05	34	2	NaN	NaN	0	0	0	0	0	17/06/2019	33	4	2	0	0	0	0	0	2
NL03JV	1	8	16:13	4	690.340136054422	siafole	2	0	0	1	43	16:29:15	34	2	202	Corr	0	0	0	0	0	17/06/2019	33	4	2	0	0	0	0	0	2
NL03JV	1	8	16:13	4	690.249433106576	univers	1	0	0	2	44	16:29:25	34	2	201	Zygo	0	0	0	0	0	17/06/2019	33	4	2	0	0	0	0	0	2
NL03JV	1	8	16:13	4	690.204081632653	soixante	1	0	0	3	45	16:29:36	35	2	201	Zygo	0	0	0	0	0	17/06/2019	33	4	2	0	0	0	0	0	2
NL03JV	1	8	16:13	4	690.340136054422	allonité	2	0	0	4	46	16:29:45	35	2	202	Corr	0	0	0	0	1	17/06/2019	33	4	2	0	0	0	0	0	0
NL03JV	1	8	16:13	4	690.612244897959	pouvoir	1	0	0	5	47	16:29:56	35	2	201	Zygo	0	0	0	0	1	17/06/2019	33	4	2	0	0	0	0	0	0
NL03JV	1	8	16:13	4	690.975056689342	navotiné	2	0	0	6	48	16:30:06	36	2	202	Corr	0	0	0	0	1	17/06/2019	33	4	2	0	0	0	0	0	0
NL03JV	0	9	16:13	4	NaN		NaN	NaN	NaN	NaN	NaN	16:30:15	36	2	NaN	NaN	0	0	0	0	0	17/06/2019	33	4	2	0	0	0	0	0	2
NL03JV	0	9	16:13	4	NaN		NaN	NaN	NaN	NaN	NaN	16:30:25	36	2	NaN	NaN	0	0	0	0	0	17/06/2019	33	4	2	0	0	0	0	0	2
NL03JV	0	9	16:13	4	NaN		NaN	NaN	NaN	NaN	NaN	16:30:35	37	2	NaN	NaN	0	0	0	0	0	17/06/2019	33	4	2	0	0	0	0	0	2
NL03JV	0	9	16:13	4	NaN		NaN	NaN	NaN	NaN	NaN	16:30:45	37	2	NaN	NaN	0	0	0	0	1	17/06/2019	33	4	2	0	0	0	0	0	0
NL03JV	0	9	16:13	4	NaN		NaN	NaN	NaN	NaN	NaN	16:30:55	37	2	NaN	NaN	0	0	0	0	0	17/06/2019	33	4	2	0	0	0	0	0	2
NL03JV	0	9	16:13	4	NaN		NaN	NaN	NaN	NaN	NaN	16:31:05	38	2	NaN	NaN	0	1	0	1120.45666028095	1	17/06/2019	33	4	2	0	0	0	0	0	0
NL03JV	1	9	16:13	4	690.521541950113	escarnat	2	0	0	1	49	16:31:15	38	2	202	Corr	0	0	0	0	1	17/06/2019	33	4	2	0	0	0	0	0	0
NL03JV	1	9	16:13	4	690.47619047619	sentiment	1	0	0	2	50	16:31:25	38	2	201	Zygo	0	0	0	0	0	17/06/2019	33	4	2	0	0	0	0	0	2
NL03JV	1	9	16:13	4	690.566893424036	visible	1	0	0	3	51	16:31:36	39	2	201	Zygo	0	0	0	0	0	17/06/2019	33	4	2	0	0	0	0	0	2
NL03JV	1	9	16:13	4	690.657596371882	miguriner	2	0	0	4	52	16:31:47	39	2	202	Corr	0	0	0	0	0	17/06/2019	33	4	2	0	0	0	0	0	2
NL03JV	1	9	16:13	4	690.657596371882	franchir	1	0	0	5	53	16:31:57	39	2	201	Zygo	0	0	0	0	0	17/06/2019	33	4	2	0	0	0	0	0	2
NL03JV	1	9	16:13	4	690.521541950113	désigates	2	0	0	6	54	16:32:08	40	2	202	Corr	0	0	0	0	0	17/06/2019	33	4	2	0	0	0	0	0	2
NL03JV	0	10	16:13	4	NaN		NaN	NaN	NaN	NaN	NaN	16:32:15	40	2	NaN	NaN	0	0	0	0	0	17/06/2019	33	4	2	0	0	0	0	0	2
NL03JV	0	10	16:13	4	NaN		NaN	NaN	NaN	NaN	NaN	16:32:25	40	2	NaN	NaN	0	0	0	0	0	17/06/2019	33	4	2	0	0	0	0	0	2
NL03JV	0	10	16:13	4	NaN		NaN	NaN	NaN	NaN	NaN	16:32:35	41	2	NaN	NaN	0	0	0	0	1	17/06/2019	33	4	2	0	0	0	0	0	0
NL03JV	0	10	16:13	4	NaN		NaN	NaN	NaN	NaN	NaN	16:32:45	41	2	NaN	NaN	0	0	0	0	0	17/06/2019	33	4	2	0	0	0	0	0	2
NL03JV	0	10	16:13	4	NaN		NaN	NaN	NaN	NaN	NaN	16:32:55	41	2	NaN	NaN	0	0	0	0	0	17/06/2019	33	4	2	0	0	0	0	0	2
NL03JV	0	10	16:13	4	NaN		NaN	NaN	NaN	NaN	NaN	16:33:05	42	2	NaN	NaN	0	0	0	0	0	17/06/2019	33	4	2	0	0	0	0	0	2
NL03JV	1	10	16:13	4	691.473922902494	sensation	1	0	0	1	55	16:33:15	42	2	201	Zygo	2	0	0	4.36160393171417	0	17/06/2019	33	4	2	0	0	0	0	0	2
NL03JV	1	10	16:13	4	690.702947845805	soupira	1	0	0	2	56	16:33:26	42	2	201	Zygo	0	0	0	0	0	17/06/2019	33	4	2	0	0	0	0	0	2
NL03JV	1	10	16:13	4	690.975056689342	bridida	2	0	0	3	57	16:33:36	43	2	202	Corr	2	0	1	4.14455536873106	0	17/06/2019	33	4	2	0	0	0	0	0	2
NL03JV	1	10	16:13	4	690.612244897959	balcieras	2	0	0	4	58	16:33:47	43	2	202	Corr	0	0	0	0	0	17/06/2019	33	4	2	0	0	0	0	0	2
NL03JV	1	10	16:13	4	688.707482993197	aéroport	1	0	0	5	59	16:33:57	43	2	201	Zygo	0	0	0	0	0	17/06/2019	33	4	2	0	0	0	0	0	2
NL03JV	1	10	16:13	4	690.566893424036	résondé	2	0	0	6	60	16:34:07	44	2	202	Corr	0	0	0	0	0	17/06/2019	33	4	2	0	0	0	0	0	2
NL03JV	0	1	18:05	5	NaN		NaN	NaN	NaN	NaN	NaN	18:06:16	4	0	NaN	NaN	0	0	0	0	0	17/06/2019	33	4	2	0	0	0	0	0	0
NL03JV	0	1	18:05	5	NaN		NaN	NaN	NaN	NaN	NaN	18:06:26	4	0	NaN	NaN	0	0	0	0	0	17/06/2019	33	4	2	0	0	0	0	0	0
NL03JV	0	1	18:05	5	NaN		NaN	NaN	NaN	NaN	NaN	18:06:36	5	0	NaN	NaN	0	0	0	0	0	17/06/2019	33	4	2	0	0	0	0	0	0
NL03JV	0	1	18:05	5	NaN		NaN	NaN	NaN	NaN	NaN	18:06:46	5	0	NaN	NaN	0	0	0	0	0	17/06/2019	33	4	2	0	0	0	0	0	0
NL03JV	0	1	18:05	5	NaN		NaN	NaN	NaN	NaN	NaN	18:06:56	5	0	NaN	NaN	0	0	0	0	0	17/06/2019	33	4	2	0	0	0	0	0	0
NL03JV	0	1	18:05	5	NaN		NaN	NaN	NaN	NaN	NaN	18:07:06	6	0	NaN	NaN	0	0	0	0	0	17/06/2019	33	4	2	0	0	0	0	0	0
NL03JV	1	1	18:05	5	690.430839002268	acomine	2	0	0	1	1	18:07:17	6	0	202	Corr	3	0	1	1.40628150201613	0	17/06/2019	33	4	2	0	0	0	0	0	0
NL03JV	1	1	18:05	5	690.702947845805	élégance	1	0	0	2	2	18:07:26	6	0	201	Zygo	0	3	1	0.792643065093671	0	17/06/2019	33	4	2	0	0	0	0	0	0
NL03JV	1	1	18:05	5	690.15873015873	voyager	1	0	0	3	3	18:07:36	7	0	201	Zygo	0	3	1	0.98246830765919	0	17/06/2019	33	4	2	0	0	0	0	0	0
NL03JV	1	1	18:05	5	690.657596371882	balation	2	0	0	4	4	18:07:46	7	0	202	Corr	3	0	1	1.00896232358872	0	17/06/2019	33	4	2	0	0	0	0	0	0
NL03JV	1	1	18:05	5	688.1179138322	caresser	1	0	0	5	5	18:07:55	7	0	201	Zygo	0	3	1	0.952352052093829	0	17/06/2019	33	4	2	0	0	0	0	0	0
NL03JV	1	1	18:05	5	690.92970521542	indigales	2	0	0	6	6	18:08:05	7	0	202	Corr	3	0	1	1.55615217967701	0	17/06/2019	33	4	2	0	0	0	0	0	0
NL03JV	0	2	18:05	5	NaN		NaN	NaN	NaN	NaN	NaN	18:08:16	8	0	NaN	NaN	0	0	0	0	0	17/06/2019	33	4	2	0	0	0	0	0	0
NL03JV	0	2	18:05	5	NaN		NaN	NaN	NaN	NaN	NaN	18:08:26	8	0	NaN	NaN	0	0	0	0	0	17/06/2019	33	4	2	0	0	0	0	0	0
NL03JV	0	2	18:05	5	NaN		NaN	NaN	NaN	NaN	NaN	18:08:36	9	0	NaN	NaN	0	0	0	0	0	17/06/2019	33	4	2	0	0	0	0	0	0
NL03JV	0	2	18:05	5	NaN		NaN	NaN	NaN	NaN	NaN	18:08:46	9	0	NaN	NaN	0	1	0	255.80253043226	0	17/06/2019	33	4	2	0	0	0	0	0	0
NL03JV	0	2	18:05	5	NaN		NaN	NaN	NaN	NaN	NaN	18:08:56	9	0	NaN	NaN	0	0	0	0	0	17/06/2019	33	4	2	0	0	0	0	0	0
NL03JV	0	2	18:05	5	NaN		NaN	NaN	NaN	NaN	NaN	18:09:06	10	0	NaN	NaN	0	0	0	0	0	17/06/2019	33	4	2	0	0	0	0	0	0
NL03JV	1	2	18:05	5	690.92970521542	mécanique	1	0	0	1	7	18:09:16	10	0	201	Zygo	0	3	1	1.10345836352275	0	17/06/2019	33	4	2	0	0	0	0	0	0
NL03JV	1	2	18:05	5	690.430839002268	tromatit	2	0	0	2	8	18:09:27	10	0	202	Corr	5	0	1	1.22015183971774	0	17/06/2019	33	4	2	0	0	0	0	0	0
NL03JV	1	2	18:05	5	690.657596371882	influence	1	0	0	3	9	18:09:36	11	0	201	Zygo	0	3	1	0.847518592752408	0	17/06/2019	33	4	2	0	0	0	0	0	0
NL03JV	1	2	18:05	5	689.886621315193	damersion	2	0	0	4	10	18:09:47	11	0	202	Corr	3	0	1	1.2300754670174	0	17/06/2019	33	4	2	0	0	0	0	0	0
NL03JV	1	2	18:05	5	690.204081632653	pardonner	1	0	0	5	11	18:09:57	11	0	201	Zygo	0	3	1	3.94750205419399	0	17/06/2019	33	4	2	0	0	0	0	0	0
NL03JV	1	2	18:05	5	690.521541950113	restiner	2	0	0	6	12	18:10:07	12	0	202	Corr	3	1	1	1.67415889616933	0	17/06/2019	33	4	2	0	0	0	0	0	0
NL03JV	0	3	18:05	5	NaN		NaN	NaN	NaN	NaN	NaN	18:10:16	12	0	NaN	NaN	0	0	0	0	0	17/06/2019	33	4	2	0	0	0	0	0	0
NL03JV	0	3	18:05	5	NaN		NaN	NaN	NaN	NaN	NaN	18:10:26	12	0	NaN	NaN	0	0	0	0	0	17/06/2019	33	4	2	0	0	0	0	0	0
NL03JV	0	3	18:05	5	NaN		NaN	NaN	NaN	NaN	NaN	18:10:36	13	0	NaN	NaN	0	0	0	0	0	17/06/2019	33	4	2	0	0	0	0	0	0
NL03JV	0	3	18:05	5	NaN		NaN	NaN	NaN	NaN	NaN	18:10:46	13	0	NaN	NaN	0	0	0	0	0	17/06/2019	33	4	2	0	0	0	0	0	0
NL03JV	0	3	18:05	5	NaN		NaN	NaN	NaN	NaN	NaN	18:10:56	13	0	NaN	NaN	0	0	0	0	0	17/06/2019	33	4	2	0	0	0	0	0	0
NL03JV	0	3	18:05	5	NaN		NaN	NaN	NaN	NaN	NaN	18:11:06	14	0	NaN	NaN	0	0	0	0	0	17/06/2019	33	4	2	0	0	0	0	0	0
NL03JV	1	3	18:05	5	689.977324263039	termolis	2	0	0	1	13	18:11:16	14	0	202	Corr	3	0	1	1.19063559911586	0	17/06/2019	33	4	2	0	0	0	0	0	0
NL03JV	1	3	18:05	5	690.612244897959	directeur	1	0	0	2	14	18:11:26	14	0	201	Zygo	0	3	1	0.843861733713481	0	17/06/2019	33	4	2	0	0	0	0	0	0
NL03JV	1	3	18:05	5	690.340136054422	évidence	1	0	0	3	15	18:11:37	15	0	201	Zygo	0	3	1	0.846542030252408	0	17/06/2019	33	4	2	0	0	0	0	0	0
NL03JV	1	3	18:05	5	690.249433106576	séparer	1	0	0	4	16	18:11:48	15	0	201	Zygo	0	3	1	0.853436869959694	0	17/06/2019	33	4	2	0	0	0	0	0	0
NL03JV	1	3	18:05	5	690.702947845805	volettir	2	0	0	5	17	18:11:57	15	0	202	Corr	3	1	1	0.962490779097379	0	17/06/2019	33	4	2	0	0	0	0	0	0
NL03JV	1	3	18:05	5	690.92970521542	ensevides	2	0	0	6	18	18:12:08	16	0	202	Corr	3	0	1	1.1805930188907	0	17/06/2019	33	4	2	0	0	0	0	0	0
NL03JV	0	4	18:05	5	NaN		NaN	NaN	NaN	NaN	NaN	18:12:16	16	0	NaN	NaN	0	0	0	0	0	17/06/2019	33	4	2	0	0	0	0	0	0
NL03JV	0	4	18:05	5	NaN		NaN	NaN	NaN	NaN	NaN	18:12:26	16	0	NaN	NaN	0	0	0	0	0	17/06/2019	33	4	2	0	0	0	0	0	0
NL03JV	0	4	18:05	5	NaN		NaN	NaN	NaN	NaN	NaN	18:12:36	17	0	NaN	NaN	0	0	0	0	0	17/06/2019	33	4	2	0	0	0	0	0	0
NL03JV	0	4	18:05	5	NaN		NaN	NaN	NaN	NaN	NaN	18:12:46	17	0	NaN	NaN	0	0	0	0	0	17/06/2019	33	4	2	0	0	0	0	0	0
NL03JV	0	4	18:05	5	NaN		NaN	NaN	NaN	NaN	NaN	18:12:56	17	0	NaN	NaN	0	0	0	0	0	17/06/2019	33	4	2	0	0	0	0	0	0
NL03JV	0	4	18:05	5	NaN		NaN	NaN	NaN	NaN	NaN	18:13:06	18	0	NaN	NaN	0	0	0	0	0	17/06/2019	33	4	2	0	0	0	0	0	0
NL03JV	1	4	18:05	5	688.616780045351	défendu	1	0	0	1	19	18:13:16	18	0	201	Zygo	0	3	1	1.06492565524195	0	17/06/2019	33	4	2	0	0	0	0	0	0
NL03JV	1	4	18:05	5	690.839002267574	désignels	2	0	0	2	20	18:13:28	18	0	202	Corr	3	0	1	1.0682417346585	0	17/06/2019	33	4	2	0	0	0	0	0	0
NL03JV	1	4	18:05	5	691.383219954649	replagé	2	0	0	3	21	18:13:38	19	0	202	Corr	3	0	1	3.82983611732402	0	17/06/2019	33	4	2	0	0	0	0	0	0
NL03JV	1	4	18:05	5	690.521541950113	exister	1	0	0	4	22	18:13:48	19	0	201	Zygo	0	3	1	0.811422532604638	0	17/06/2019	33	4	2	0	0	0	0	0	0
NL03JV	1	4	18:05	5	690.748299319728	facéent	2	0	0	5	23	18:13:58	19	0	202	Corr	3	0	1	1.1281090192897	0	17/06/2019	33	4	2	0	0	0	0	0	0
NL03JV	1	4	18:05	5	690.975056689342	gravement	1	0	0	6	24	18:14:09	20	0	201	Zygo	0	3	1	0.829716672179529	0	17/06/2019	33	4	2	0	0	0	0	0	0
NL03JV	0	5	18:05	5	NaN		NaN	NaN	NaN	NaN	NaN	18:14:16	20	0	NaN	NaN	0	0	0	0	0	17/06/2019	33	4	2	0	0	0	0	0	0
NL03JV	0	5	18:05	5	NaN		NaN	NaN	NaN	NaN	NaN	18:14:26	20	0	NaN	NaN	0	0	0	0	0	17/06/2019	33	4	2	0	0	0	0	0	0
NL03JV	0	5	18:05	5	NaN		NaN	NaN	NaN	NaN	NaN	18:14:36	21	0	NaN	NaN	0	3	0	602.28098206879	0	17/06/2019	33	4	2	0	0	0	0	0	0
NL03JV	0	5	18:05	5	NaN		NaN	NaN	NaN	NaN	NaN	18:14:46	21	0	NaN	NaN	0	0	0	0	0	17/06/2019	33	4	2	0	0	0	0	0	0
NL03JV	0	5	18:05	5	NaN		NaN	NaN	NaN	NaN	NaN	18:14:56	21	0	NaN	NaN	0	0	0	0	0	17/06/2019	33	4	2	0	0	0	0	0	0
NL03JV	0	5	18:05	5	NaN		NaN	NaN	NaN	NaN	NaN	18:15:06	22	0	NaN	NaN	0	0	0	0	0	17/06/2019	33	4	2	0	0	0	0	0	0
NL03JV	1	5	18:05	5	690.340136054422	capirage	2	0	0	1	25	18:15:16	22	0	202	Corr	3	2	1	2.10043187295241	0	17/06/2019	33	4	2	0	0	0	0	0	0
NL03JV	1	5	18:05	5	690.975056689342	fractuent	2	0	0	2	26	18:15:27	22	0	202	Corr	3	0	1	1.21909865512646	0	17/06/2019	33	4	2	0	0	0	0	0	0
NL03JV	1	5	18:05	5	688.526077097506	conserver	1	0	0	3	27	18:15:37	23	0	201	Zygo	0	3	1	2.30707820769283	0	17/06/2019	33	4	2	0	0	0	0	0	0
NL03JV	1	5	18:05	5	689.977324263039	fortune	1	0	0	4	28	18:15:47	23	0	201	Zygo	0	3	1	1.02049485073292	0	17/06/2019	33	4	2	0	0	0	0	0	0
NL03JV	1	5	18:05	5	691.292517006803	narlette	2	0	0	5	29	18:15:58	23	0	202	Corr	3	0	1	1.98397974814134	0	17/06/2019	33	4	2	0	0	0	0	0	0
NL03JV	1	5	18:05	5	689.977324263039	vertige	1	0	0	6	30	18:16:09	24	0	201	Zygo	0	8	1	1.36070284279447	0	17/06/2019	33	4	2	0	0	0	0	0	0
NL03JV	0	6	18:05	5	NaN		NaN	NaN	NaN	NaN	NaN	18:16:16	24	0	NaN	NaN	0	0	0	0	0	17/06/2019	33	4	2	0	0	0	0	0	0
NL03JV	0	6	18:05	5	NaN		NaN	NaN	NaN	NaN	NaN	18:16:26	24	0	NaN	NaN	0	0	0	0	0	17/06/2019	33	4	2	0	0	0	0	0	0
NL03JV	0	6	18:05	5	NaN		NaN	NaN	NaN	NaN	NaN	18:16:36	25	0	NaN	NaN	0	0	0	0	0	17/06/2019	33	4	2	0	0	0	0	0	0
NL03JV	0	6	18:05	5	NaN		NaN	NaN	NaN	NaN	NaN	18:16:46	25	0	NaN	NaN	0	0	0	0	0	17/06/2019	33	4	2	0	0	0	0	0	0
NL03JV	0	6	18:05	5	NaN		NaN	NaN	NaN	NaN	NaN	18:16:56	25	0	NaN	NaN	0	0	0	0	0	17/06/2019	33	4	2	0	0	0	0	0	0
NL03JV	0	6	18:05	5	NaN		NaN	NaN	NaN	NaN	NaN	18:17:06	26	0	NaN	NaN	0	0	0	0	0	17/06/2019	33	4	2	0	0	0	0	0	0
NL03JV	1	6	18:05	5	690.884353741497	apploquit	2	0	0	1	31	18:17:16	26	0	202	Corr	3	0	1	1.12845472110212	0	17/06/2019	33	4	2	0	0	0	0	0	0
NL03JV	1	6	18:05	5	690.249433106576	élotiale	2	0	0	2	32	18:17:28	26	0	202	Corr	3	1	1	0.998879217332387	0	17/06/2019	33	4	2	0	0	0	0	0	0
NL03JV	1	6	18:05	5	690.566893424036	planète	1	0	0	3	33	18:17:38	27	0	201	Zygo	0	3	1	0.88328503024195	0	17/06/2019	33	4	2	0	0	0	0	0	0
NL03JV	1	6	18:05	5	688.571428571429	blessure	1	0	0	4	34	18:17:47	27	0	201	Zygo	0	3	1	0.903323429886996	0	17/06/2019	33	4	2	0	0	0	0	0	0
NL03JV	1	6	18:05	5	690.340136054422	paradis	1	0	0	5	35	18:17:57	27	0	201	Zygo	0	4	1	0.888109268680751	0	17/06/2019	33	4	2	0	0	0	0	0	0
NL03JV	1	6	18:05	5	690.204081632653	vendance	2	0	0	6	36	18:18:07	28	0	202	Corr	3	0	1	2.97966544858866	0	17/06/2019	33	4	2	0	0	0	0	0	0
NL03JV	0	7	18:05	5	NaN		NaN	NaN	NaN	NaN	NaN	18:18:16	28	0	NaN	NaN	0	0	0	0	0	17/06/2019	33	4	2	0	0	0	0	0	0
NL03JV	0	7	18:05	5	NaN		NaN	NaN	NaN	NaN	NaN	18:18:26	28	0	NaN	NaN	0	0	0	0	0	17/06/2019	33	4	2	0	0	0	0	0	0
NL03JV	0	7	18:05	5	NaN		NaN	NaN	NaN	NaN	NaN	18:18:36	29	0	NaN	NaN	0	0	0	0	0	17/06/2019	33	4	2	0	0	0	0	0	0
NL03JV	0	7	18:05	5	NaN		NaN	NaN	NaN	NaN	NaN	18:18:46	29	0	NaN	NaN	0	3	0	851.375953100061	0	17/06/2019	33	4	2	0	0	0	0	0	0
NL03JV	0	7	18:05	5	NaN		NaN	NaN	NaN	NaN	NaN	18:18:56	29	0	NaN	NaN	0	0	0	0	0	17/06/2019	33	4	2	0	0	0	0	0	0
NL03JV	0	7	18:05	5	NaN		NaN	NaN	NaN	NaN	NaN	18:19:06	30	0	NaN	NaN	0	0	0	0	0	17/06/2019	33	4	2	0	0	0	0	0	0
NL03JV	1	7	18:05	5	690.612244897959	nautermé	2	0	0	1	37	18:19:16	30	0	202	Corr	3	0	1	1.60495175597487	0	17/06/2019	33	4	2	0	0	0	0	0	0
NL03JV	1	7	18:05	5	690.294784580499	réclande	2	0	0	2	38	18:19:26	30	0	202	Corr	3	0	1	1.76922689458377	0	17/06/2019	33	4	2	0	0	0	0	0	0
NL03JV	1	7	18:05	5	689.84126984127	sublime	1	0	0	3	39	18:19:37	31	0	201	Zygo	1	3	1	1.01688261955019	0	17/06/2019	33	4	2	0	0	0	0	0	0
NL03JV	1	7	18:05	5	690.340136054422	mesuria	2	0	0	4	40	18:19:47	31	0	202	Corr	3	0	1	1.09078700568091	0	17/06/2019	33	4	2	0	0	0	0	0	0
NL03JV	1	7	18:05	5	688.344671201814	colonel	1	0	0	5	41	18:19:57	31	0	201	Zygo	0	3	1	0.803399691017717	0	17/06/2019	33	4	2	0	0	0	0	0	0
NL03JV	1	7	18:05	5	688.390022675737	bâtiment	1	0	0	6	42	18:20:08	32	0	201	Zygo	0	3	1	0.899053594117504	0	17/06/2019	33	4	2	0	0	0	0	0	0
NL03JV	0	8	18:05	5	NaN		NaN	NaN	NaN	NaN	NaN	18:20:16	32	0	NaN	NaN	0	1	0	945.291771509314	0	17/06/2019	33	4	2	0	0	0	0	0	0
NL03JV	0	8	18:05	5	NaN		NaN	NaN	NaN	NaN	NaN	18:20:26	32	0	NaN	NaN	0	0	0	0	0	17/06/2019	33	4	2	0	0	0	0	0	0
NL03JV	0	8	18:05	5	NaN		NaN	NaN	NaN	NaN	NaN	18:20:36	33	0	NaN	NaN	0	0	0	0	0	17/06/2019	33	4	2	0	0	0	0	0	0
NL03JV	0	8	18:05	5	NaN		NaN	NaN	NaN	NaN	NaN	18:20:46	33	0	NaN	NaN	0	0	0	0	0	17/06/2019	33	4	2	0	0	0	0	0	0
NL03JV	0	8	18:05	5	NaN		NaN	NaN	NaN	NaN	NaN	18:20:56	33	0	NaN	NaN	0	0	0	0	0	17/06/2019	33	4	2	0	0	0	0	0	0
NL03JV	0	8	18:05	5	NaN		NaN	NaN	NaN	NaN	NaN	18:21:06	34	0	NaN	NaN	0	0	0	0	0	17/06/2019	33	4	2	0	0	0	0	0	0
NL03JV	1	8	18:05	5	690.566893424036	médecine	1	0	0	1	43	18:21:16	34	0	201	Zygo	4	0	0	1.7704656457388	0	17/06/2019	33	4	2	0	0	0	0	0	0
NL03JV	1	8	18:05	5	690.612244897959	matinée	1	0	0	2	44	18:21:27	34	0	201	Zygo	0	3	1	0.816476965463266	0	17/06/2019	33	4	2	0	0	0	0	0	0
NL03JV	1	8	18:05	5	690.204081632653	aspine	2	0	0	3	45	18:21:37	35	0	202	Corr	0	3	0	1.42280611427884	0	17/06/2019	33	4	2	0	0	0	0	0	0
NL03JV	1	8	18:05	5	690.657596371882	diritulé	2	0	0	4	46	18:21:47	35	0	202	Corr	2	0	1	1.04531909573461	0	17/06/2019	33	4	2	0	0	0	0	0	0
NL03JV	1	8	18:05	5	688.616780045351	agréable	1	0	0	5	47	18:21:57	35	0	201	Zygo	0	3	1	0.681153164114903	0	17/06/2019	33	4	2	0	0	0	0	0	0
NL03JV	1	8	18:05	5	690.204081632653	alitessé	2	0	0	6	48	18:22:07	36	0	202	Corr	3	1	1	0.7763356854839	0	17/06/2019	33	4	2	0	0	0	0	0	0
NL03JV	0	9	18:05	5	NaN		NaN	NaN	NaN	NaN	NaN	18:22:16	36	0	NaN	NaN	0	0	0	0	0	17/06/2019	33	4	2	0	0	0	0	0	0
NL03JV	0	9	18:05	5	NaN		NaN	NaN	NaN	NaN	NaN	18:22:26	36	0	NaN	NaN	0	0	0	0	0	17/06/2019	33	4	2	0	0	0	0	0	0
NL03JV	0	9	18:05	5	NaN		NaN	NaN	NaN	NaN	NaN	18:22:36	37	0	NaN	NaN	0	0	0	0	0	17/06/2019	33	4	2	0	0	0	0	0	0
NL03JV	0	9	18:05	5	NaN		NaN	NaN	NaN	NaN	NaN	18:22:46	37	0	NaN	NaN	0	0	0	0	0	17/06/2019	33	4	2	0	0	0	0	0	0
NL03JV	0	9	18:05	5	NaN		NaN	NaN	NaN	NaN	NaN	18:22:56	37	0	NaN	NaN	0	0	0	0	0	17/06/2019	33	4	2	0	0	0	0	0	0
NL03JV	0	9	18:05	5	NaN		NaN	NaN	NaN	NaN	NaN	18:23:06	38	0	NaN	NaN	0	0	0	0	0	17/06/2019	33	4	2	0	0	0	0	0	0
NL03JV	1	9	18:05	5	690.204081632653	béatinait	2	0	0	1	49	18:23:16	38	0	202	Corr	3	0	1	1.17564392089844	0	17/06/2019	33	4	2	0	0	0	0	0	0
NL03JV	1	9	18:05	5	690.657596371882	déromniez	2	0	0	2	50	18:23:26	38	0	202	Corr	3	1	1	0.985695623582387	0	17/06/2019	33	4	2	0	0	0	0	0	0
NL03JV	1	9	18:05	5	691.383219954649	président	1	0	0	3	51	18:23:36	39	0	201	Zygo	3	0	0	1.17383583643095	0	17/06/2019	33	4	2	0	0	0	0	0	0
NL03JV	1	9	18:05	5	690.793650793651	poitrine	1	0	0	4	52	18:23:46	39	0	201	Zygo	0	3	1	0.958523493941129	0	17/06/2019	33	4	2	0	0	0	0	0	0
NL03JV	1	9	18:05	5	690.294784580499	invisible	1	0	0	5	53	18:23:56	39	0	201	Zygo	0	3	1	0.846380418346826	0	17/06/2019	33	4	2	0	0	0	0	0	0
NL03JV	1	9	18:05	5	690.430839002268	écoriqua	2	0	0	6	54	18:24:05	39	0	202	Corr	3	0	1	1.4157998690041	0	17/06/2019	33	4	2	0	0	0	0	0	0
NL03JV	0	10	18:05	5	NaN		NaN	NaN	NaN	NaN	NaN	18:24:16	40	0	NaN	NaN	0	0	0	0	0	17/06/2019	33	4	2	0	0	0	0	0	0
NL03JV	0	10	18:05	5	NaN		NaN	NaN	NaN	NaN	NaN	18:24:26	40	0	NaN	NaN	2	0	0	1193.80429815477	0	17/06/2019	33	4	2	0	0	0	0	0	0
NL03JV	0	10	18:05	5	NaN		NaN	NaN	NaN	NaN	NaN	18:24:36	41	0	NaN	NaN	0	0	0	0	0	17/06/2019	33	4	2	0	0	0	0	0	0
NL03JV	0	10	18:05	5	NaN		NaN	NaN	NaN	NaN	NaN	18:24:46	41	0	NaN	NaN	0	0	0	0	0	17/06/2019	33	4	2	0	0	0	0	0	0
NL03JV	0	10	18:05	5	NaN		NaN	NaN	NaN	NaN	NaN	18:24:56	41	0	NaN	NaN	0	0	0	0	0	17/06/2019	33	4	2	0	0	0	0	0	0
NL03JV	0	10	18:05	5	NaN		NaN	NaN	NaN	NaN	NaN	18:25:06	42	0	NaN	NaN	0	0	0	0	0	17/06/2019	33	4	2	0	0	0	0	0	0
NL03JV	1	10	18:05	5	690.430839002268	tendresse	1	0	0	1	55	18:25:16	42	0	201	Zygo	1	1	0	8.05859653924108	0	17/06/2019	33	4	2	0	0	0	0	0	0
NL03JV	1	10	18:05	5	690.113378684807	expert	1	0	0	2	56	18:25:26	42	0	201	Zygo	0	3	1	2.86180213189891	0	17/06/2019	33	4	2	0	0	0	0	0	0
NL03JV	1	10	18:05	5	691.292517006803	rencaper	2	0	0	3	57	18:25:37	43	0	202	Corr	4	0	1	0.95411731350805	0	17/06/2019	33	4	2	0	0	0	0	0	0
NL03JV	1	10	18:05	5	689.977324263039	judiffres	2	0	0	4	58	18:25:46	43	0	202	Corr	3	0	1	1.23437057002889	0	17/06/2019	33	4	2	0	0	0	0	0	0
NL03JV	1	10	18:05	5	690.884353741497	direct	1	0	0	5	59	18:25:56	43	0	201	Zygo	0	3	1	1.70132938508073	0	17/06/2019	33	4	2	0	0	0	0	0	0
NL03JV	1	10	18:05	5	690.92970521542	ancêtion	2	0	0	6	60	18:26:05	43	0	202	Corr	3	0	1	0.944969751501503	0	17/06/2019	33	4	2	0	0	0	0	0	0
NL04NF	0	1	10:24	1	NaN		NaN	NaN	NaN	NaN	NaN	10:24:51	47	0	NaN	NaN	0	0	0	0	0	19/06/2019	45	21	7	0	1	1	0	0	0
NL04NF	0	1	10:24	1	NaN		NaN	NaN	NaN	NaN	NaN	10:25:01	47	0	NaN	NaN	0	0	0	0	0	19/06/2019	45	21	7	0	1	1	0	0	0
NL04NF	0	1	10:24	1	NaN		NaN	NaN	NaN	NaN	NaN	10:25:11	48	1	NaN	NaN	0	0	0	0	1	19/06/2019	45	21	7	0	1	1	0	0	0
NL04NF	0	1	10:24	1	NaN		NaN	NaN	NaN	NaN	NaN	10:25:21	48	1	NaN	NaN	0	0	0	0	1	19/06/2019	45	21	7	0	1	1	0	0	0
NL04NF	0	1	10:24	1	NaN		NaN	NaN	NaN	NaN	NaN	10:25:31	48	1	NaN	NaN	0	0	0	0	0	19/06/2019	45	21	7	0	1	1	0	0	1
NL04NF	0	1	10:24	1	NaN		NaN	NaN	NaN	NaN	NaN	10:25:41	49	1	NaN	NaN	0	0	0	0	1	19/06/2019	45	21	7	0	1	1	0	0	0
NL04NF	1	1	10:24	1	690.839002267574	liberté	1	2	15.9083475032239	1	1	10:25:51	49	1	201	Corr	3	0	1	2.36188187137736	1	19/06/2019	45	21	7	0	1	1	0	0	0
NL04NF	1	1	10:24	1	690.47619047619	cuisage	2	0	0	2	2	10:26:01	49	1	202	Zygo	3	0	0	1.23108320338747	0	19/06/2019	45	21	7	0	1	1	0	0	1
NL04NF	1	1	10:24	1	690.975056689342	musical	1	0	0	3	3	10:26:11	50	0	201	Corr	3	0	1	0.916642219789537	0	19/06/2019	45	21	7	0	1	1	0	0	0
NL04NF	1	1	10:24	1	688.798185941043	piralisse	2	0	0	4	4	10:26:21	50	0	202	Zygo	1	4	1	2.61572938324298	0	19/06/2019	45	21	7	0	1	1	0	0	0
NL04NF	1	1	10:24	1	690.068027210884	grimpides	2	0	0	5	5	10:26:32	50	0	202	Zygo	0	3	1	1.72787098218032	0	19/06/2019	45	21	7	0	1	1	0	0	0
NL04NF	1	1	10:24	1	678.59410430839	compliqué	1	0	0	6	6	10:26:43	51	0	201	Corr	3	0	1	1.73544262301539	0	19/06/2019	45	21	7	0	1	1	0	0	0
NL04NF	0	2	10:24	1	NaN		NaN	NaN	NaN	NaN	NaN	10:26:51	51	0	NaN	NaN	0	0	0	0	0	19/06/2019	45	21	7	0	1	1	0	0	0
NL04NF	0	2	10:24	1	NaN		NaN	NaN	NaN	NaN	NaN	10:27:01	51	0	NaN	NaN	0	0	0	0	0	19/06/2019	45	21	7	0	1	1	0	0	0
NL04NF	0	2	10:24	1	NaN		NaN	NaN	NaN	NaN	NaN	10:27:11	52	0	NaN	NaN	0	0	0	0	0	19/06/2019	45	21	7	0	1	1	0	0	0
NL04NF	0	2	10:24	1	NaN		NaN	NaN	NaN	NaN	NaN	10:27:21	52	0	NaN	NaN	0	0	0	0	0	19/06/2019	45	21	7	0	1	1	0	0	0
NL04NF	0	2	10:24	1	NaN		NaN	NaN	NaN	NaN	NaN	10:27:31	52	0	NaN	NaN	0	0	0	0	0	19/06/2019	45	21	7	0	1	1	0	0	0
NL04NF	0	2	10:24	1	NaN		NaN	NaN	NaN	NaN	NaN	10:27:41	53	0	NaN	NaN	0	0	0	0	0	19/06/2019	45	21	7	0	1	1	0	0	0
NL04NF	1	2	10:24	1	688.616780045351	délicat	1	0	0	1	7	10:27:51	53	0	201	Corr	4	0	1	2.42250504032268	0	19/06/2019	45	21	7	0	1	1	0	0	0
NL04NF	1	2	10:24	1	690.068027210884	statirais	2	0	0	2	8	10:28:00	53	0	202	Zygo	0	3	1	1.38549017137098	0	19/06/2019	45	21	7	0	1	1	0	0	0
NL04NF	1	2	10:24	1	690.92970521542	évolution	1	0	0	3	9	10:28:12	54	0	201	Corr	3	0	1	1.26530997983878	0	19/06/2019	45	21	7	0	1	1	0	0	0
NL04NF	1	2	10:24	1	690.612244897959	présence	1	0	0	4	10	10:28:21	54	0	201	Corr	3	0	1	0.94994707005003	0	19/06/2019	45	21	7	0	1	1	0	0	0
NL04NF	1	2	10:24	1	690.340136054422	capirage	2	0	0	5	11	10:28:31	54	0	202	Zygo	0	3	1	1.66921422814812	0	19/06/2019	45	21	7	0	1	1	0	0	0
NL04NF	1	2	10:24	1	690.884353741497	soufflars	2	0	0	6	12	10:28:41	55	0	202	Zygo	0	3	1	2.92744675502991	0	19/06/2019	45	21	7	0	1	1	0	0	0
NL04NF	0	3	10:24	1	NaN		NaN	NaN	NaN	NaN	NaN	10:28:51	55	0	NaN	NaN	0	0	0	0	0	19/06/2019	45	21	7	0	1	1	0	0	0
NL04NF	0	3	10:24	1	NaN		NaN	NaN	NaN	NaN	NaN	10:29:01	55	0	NaN	NaN	0	0	0	0	0	19/06/2019	45	21	7	0	1	1	0	0	0
NL04NF	0	3	10:24	1	NaN		NaN	NaN	NaN	NaN	NaN	10:29:11	56	5	NaN	NaN	0	0	0	0	0	19/06/2019	45	21	7	0	1	1	0	0	5
NL04NF	0	3	10:24	1	NaN		NaN	NaN	NaN	NaN	NaN	10:29:21	56	5	NaN	NaN	0	0	0	0	0	19/06/2019	45	21	7	0	1	1	0	0	5
NL04NF	0	3	10:24	1	NaN		NaN	NaN	NaN	NaN	NaN	10:29:31	56	5	NaN	NaN	0	0	0	0	0	19/06/2019	45	21	7	0	1	1	0	0	5
NL04NF	0	3	10:24	1	NaN		NaN	NaN	NaN	NaN	NaN	10:29:41	57	5	NaN	NaN	0	0	0	0	0	19/06/2019	45	21	7	0	1	1	0	0	5
NL04NF	1	3	10:24	1	688.571428571429	couloir	1	0	0	1	13	10:29:51	57	5	201	Corr	0	0	0	0	0	19/06/2019	45	21	7	0	1	1	0	0	5
NL04NF	1	3	10:24	1	690.612244897959	dravassa	2	0	0	2	14	10:30:02	57	5	202	Zygo	0	3	1	2.98012222782268	0	19/06/2019	45	21	7	0	1	1	0	0	5
NL04NF	1	3	10:24	1	690.068027210884	goncile	2	0	0	3	15	10:30:11	58	5	202	Zygo	0	0	0	0	0	19/06/2019	45	21	7	0	1	1	0	0	5
NL04NF	1	3	10:24	1	690.884353741497	récultait	2	0	0	4	16	10:30:23	58	5	202	Zygo	0	0	0	0	0	19/06/2019	45	21	7	0	1	1	0	0	5
NL04NF	1	3	10:24	1	690.47619047619	naturel	1	0	0	5	17	10:30:34	59	5	201	Corr	3	0	1	2.93094216623604	0	19/06/2019	45	21	7	0	1	1	0	0	5
NL04NF	1	3	10:24	1	689.977324263039	balancer	1	0	0	6	18	10:30:44	59	5	201	Corr	3	0	1	2.10187112131416	0	19/06/2019	45	21	7	0	1	1	0	0	5
NL04NF	0	4	10:24	1	NaN		NaN	NaN	NaN	NaN	NaN	10:30:51	59	5	NaN	NaN	0	0	0	0	0	19/06/2019	45	21	7	0	1	1	0	0	5
NL04NF	0	4	10:24	1	NaN		NaN	NaN	NaN	NaN	NaN	10:31:01	59	5	NaN	NaN	0	0	0	0	0	19/06/2019	45	21	7	0	1	1	0	0	5
NL04NF	0	4	10:24	1	NaN		NaN	NaN	NaN	NaN	NaN	10:31:11	60	5	NaN	NaN	0	0	0	0	0	19/06/2019	45	21	7	0	1	1	0	0	5
NL04NF	0	4	10:24	1	NaN		NaN	NaN	NaN	NaN	NaN	10:31:21	60	5	NaN	NaN	0	0	0	0	0	19/06/2019	45	21	7	0	1	1	0	0	5
NL04NF	0	4	10:24	1	NaN		NaN	NaN	NaN	NaN	NaN	10:31:31	60	5	NaN	NaN	0	0	0	0	0	19/06/2019	45	21	7	0	1	1	0	0	5
NL04NF	0	4	10:24	1	NaN		NaN	NaN	NaN	NaN	NaN	10:31:41	61	5	NaN	NaN	0	0	0	0	0	19/06/2019	45	21	7	0	1	1	0	0	5
NL04NF	1	4	10:24	1	690.249433106576	légitime	1	0	0	1	19	10:31:51	61	5	201	Corr	0	3	0	3.90903251401846	0	19/06/2019	45	21	7	0	1	1	0	0	5
NL04NF	1	4	10:24	1	690.15873015873	récemment	1	0	0	2	20	10:32:02	61	5	201	Corr	0	3	0	3.401596725628	0	19/06/2019	45	21	7	0	1	1	0	0	5
NL04NF	1	4	10:24	1	690.204081632653	traînage	2	0	0	3	21	10:32:12	62	5	202	Zygo	0	0	0	0	0	19/06/2019	45	21	7	0	1	1	0	0	5
NL04NF	1	4	10:24	1	689.614512471655	valaxe	2	0	0	4	22	10:32:23	62	5	202	Zygo	0	3	1	1.52348393265925	0	19/06/2019	45	21	7	0	1	1	0	0	5
NL04NF	1	4	10:24	1	690.521541950113	emporter	1	0	0	5	23	10:32:33	62	5	201	Corr	3	0	1	2.32286203035756	0	19/06/2019	45	21	7	0	1	1	0	0	5
NL04NF	1	4	10:24	1	690.793650793651	assemare	2	0	0	6	24	10:32:44	63	5	202	Zygo	0	3	1	1.31299861784896	0	19/06/2019	45	21	7	0	1	1	0	0	5
NL04NF	0	5	10:24	1	NaN		NaN	NaN	NaN	NaN	NaN	10:32:51	63	5	NaN	NaN	0	0	0	0	0	19/06/2019	45	21	7	0	1	1	0	0	5
NL04NF	0	5	10:24	1	NaN		NaN	NaN	NaN	NaN	NaN	10:33:01	63	5	NaN	NaN	0	0	0	0	0	19/06/2019	45	21	7	0	1	1	0	0	5
NL04NF	0	5	10:24	1	NaN		NaN	NaN	NaN	NaN	NaN	10:33:11	64	5	NaN	NaN	0	0	0	0	0	19/06/2019	45	21	7	0	1	1	0	0	5
NL04NF	0	5	10:24	1	NaN		NaN	NaN	NaN	NaN	NaN	10:33:21	64	5	NaN	NaN	0	0	0	0	0	19/06/2019	45	21	7	0	1	1	0	0	5
NL04NF	0	5	10:24	1	NaN		NaN	NaN	NaN	NaN	NaN	10:33:31	64	5	NaN	NaN	0	0	0	0	0	19/06/2019	45	21	7	0	1	1	0	0	5
NL04NF	0	5	10:24	1	NaN		NaN	NaN	NaN	NaN	NaN	10:33:41	65	5	NaN	NaN	0	0	0	0	0	19/06/2019	45	21	7	0	1	1	0	0	5
NL04NF	1	5	10:24	1	690.657596371882	tracimer	2	0	0	1	25	10:33:51	65	5	202	Zygo	0	0	0	0	0	19/06/2019	45	21	7	0	1	1	0	0	5
NL04NF	1	5	10:24	1	690.793650793651	fréminter	2	0	0	2	26	10:34:02	65	5	202	Zygo	3	0	0	1.46957840458049	0	19/06/2019	45	21	7	0	1	1	0	0	5
NL04NF	1	5	10:24	1	689.84126984127	souffrir	1	0	0	3	27	10:34:13	66	5	201	Corr	0	0	0	0	0	19/06/2019	45	21	7	0	1	1	0	0	5
NL04NF	1	5	10:24	1	690.657596371882	déclaudi	2	0	0	4	28	10:34:23	66	5	202	Zygo	0	0	0	0	0	19/06/2019	45	21	7	0	1	1	0	0	5
NL04NF	1	5	10:24	1	690.204081632653	décharge	1	0	0	5	29	10:34:34	67	5	201	Corr	0	0	0	0	0	19/06/2019	45	21	7	0	1	1	0	0	5
NL04NF	1	5	10:24	1	690.839002267574	transport	1	0	0	6	30	10:34:44	67	5	201	Corr	0	0	0	0	0	19/06/2019	45	21	7	0	1	1	0	0	5
NL04NF	0	6	10:24	1	NaN		NaN	NaN	NaN	NaN	NaN	10:34:51	67	5	NaN	NaN	0	0	0	0	0	19/06/2019	45	21	7	0	1	1	0	0	5
NL04NF	0	6	10:24	1	NaN		NaN	NaN	NaN	NaN	NaN	10:35:01	67	5	NaN	NaN	0	0	0	0	0	19/06/2019	45	21	7	0	1	1	0	0	5
NL04NF	0	6	10:24	1	NaN		NaN	NaN	NaN	NaN	NaN	10:35:11	68	5	NaN	NaN	0	0	0	0	0	19/06/2019	45	21	7	0	1	1	0	0	5
NL04NF	0	6	10:24	1	NaN		NaN	NaN	NaN	NaN	NaN	10:35:21	68	5	NaN	NaN	0	0	0	0	0	19/06/2019	45	21	7	0	1	1	0	0	5
NL04NF	0	6	10:24	1	NaN		NaN	NaN	NaN	NaN	NaN	10:35:31	68	5	NaN	NaN	0	0	0	0	0	19/06/2019	45	21	7	0	1	1	0	0	5
NL04NF	0	6	10:24	1	NaN		NaN	NaN	NaN	NaN	NaN	10:35:41	69	5	NaN	NaN	0	0	0	0	0	19/06/2019	45	21	7	0	1	1	0	0	5
NL04NF	1	6	10:24	1	690.566893424036	question	1	0	0	1	31	10:35:51	69	5	201	Corr	0	3	0	2.88389931955635	0	19/06/2019	45	21	7	0	1	1	0	0	5
NL04NF	1	6	10:24	1	690.793650793651	reposer	1	0	0	2	32	10:36:00	69	5	201	Corr	3	0	1	2.24548717211655	0	19/06/2019	45	21	7	0	1	1	0	0	5
NL04NF	1	6	10:24	1	690.340136054422	punivors	2	0	0	3	33	10:36:10	70	5	202	Zygo	2	2	0	1.87863569362207	0	19/06/2019	45	21	7	0	1	1	0	0	5
NL04NF	1	6	10:24	1	690.249433106576	repellis	2	0	0	4	34	10:36:21	70	5	202	Zygo	0	0	0	0	0	19/06/2019	45	21	7	0	1	1	0	0	5
NL04NF	1	6	10:24	1	690.340136054422	connerage	2	0	0	5	35	10:36:31	70	5	202	Zygo	0	0	0	0	0	19/06/2019	45	21	7	0	1	1	0	0	5
NL04NF	1	6	10:24	1	690.702947845805	service	1	0	0	6	36	10:36:42	71	5	201	Corr	0	0	0	0	0	19/06/2019	45	21	7	0	1	1	0	0	5
NL04NF	0	7	10:24	1	NaN		NaN	NaN	NaN	NaN	NaN	10:36:51	71	5	NaN	NaN	0	0	0	0	0	19/06/2019	45	21	7	0	1	1	0	0	5
NL04NF	0	7	10:24	1	NaN		NaN	NaN	NaN	NaN	NaN	10:37:01	71	5	NaN	NaN	0	0	0	0	0	19/06/2019	45	21	7	0	1	1	0	0	5
NL04NF	0	7	10:24	1	NaN		NaN	NaN	NaN	NaN	NaN	10:37:11	72	5	NaN	NaN	0	0	0	0	0	19/06/2019	45	21	7	0	1	1	0	0	5
NL04NF	0	7	10:24	1	NaN		NaN	NaN	NaN	NaN	NaN	10:37:21	72	5	NaN	NaN	0	0	0	0	0	19/06/2019	45	21	7	0	1	1	0	0	5
NL04NF	0	7	10:24	1	NaN		NaN	NaN	NaN	NaN	NaN	10:37:31	72	5	NaN	NaN	0	0	0	0	0	19/06/2019	45	21	7	0	1	1	0	0	5
NL04NF	0	7	10:24	1	NaN		NaN	NaN	NaN	NaN	NaN	10:37:41	73	5	NaN	NaN	0	0	0	0	0	19/06/2019	45	21	7	0	1	1	0	0	5
NL04NF	1	7	10:24	1	690.249433106576	important	1	0	0	1	37	10:37:51	73	5	201	Corr	0	3	0	1.92933654785156	0	19/06/2019	45	21	7	0	1	1	0	0	5
NL04NF	1	7	10:24	1	690.521541950113	respecter	1	0	0	2	38	10:38:02	73	5	201	Corr	0	3	0	1.45908167028938	0	19/06/2019	45	21	7	0	1	1	0	0	5
NL04NF	1	7	10:24	1	690.113378684807	roulemble	2	0	0	3	39	10:38:12	74	5	202	Zygo	0	0	0	0	0	19/06/2019	45	21	7	0	1	1	0	0	5
NL04NF	1	7	10:24	1	690.15873015873	amalacrez	2	0	0	4	40	10:38:22	74	5	202	Zygo	0	0	0	0	0	19/06/2019	45	21	7	0	1	1	0	0	5
NL04NF	1	7	10:24	1	690.839002267574	merveille	1	0	0	5	41	10:38:31	74	5	201	Corr	0	0	0	0	0	19/06/2019	45	21	7	0	1	1	0	0	5
NL04NF	1	7	10:24	1	690.748299319728	chiposons	2	0	0	6	42	10:38:40	75	5	202	Zygo	0	0	0	0	0	19/06/2019	45	21	7	0	1	1	0	0	5
NL04NF	0	8	10:24	1	NaN		NaN	NaN	NaN	NaN	NaN	10:38:51	75	5	NaN	NaN	0	0	0	0	0	19/06/2019	45	21	7	0	1	1	0	0	5
NL04NF	0	8	10:24	1	NaN		NaN	NaN	NaN	NaN	NaN	10:39:01	75	5	NaN	NaN	0	0	0	0	0	19/06/2019	45	21	7	0	1	1	0	0	5
NL04NF	0	8	10:24	1	NaN		NaN	NaN	NaN	NaN	NaN	10:39:11	76	5	NaN	NaN	0	0	0	0	0	19/06/2019	45	21	7	0	1	1	0	0	5
NL04NF	0	8	10:24	1	NaN		NaN	NaN	NaN	NaN	NaN	10:39:21	76	5	NaN	NaN	0	0	0	0	0	19/06/2019	45	21	7	0	1	1	0	0	5
NL04NF	0	8	10:24	1	NaN		NaN	NaN	NaN	NaN	NaN	10:39:31	76	5	NaN	NaN	0	0	0	0	0	19/06/2019	45	21	7	0	1	1	0	0	5
NL04NF	0	8	10:24	1	NaN		NaN	NaN	NaN	NaN	NaN	10:39:41	77	5	NaN	NaN	0	0	0	0	0	19/06/2019	45	21	7	0	1	1	0	0	5
NL04NF	1	8	10:24	1	690.340136054422	compabler	2	0	0	1	43	10:39:51	77	5	202	Zygo	0	0	0	0	0	19/06/2019	45	21	7	0	1	1	0	0	5
NL04NF	1	8	10:24	1	690.884353741497	devinter	2	0	0	2	44	10:40:01	77	5	202	Zygo	0	0	0	0	0	19/06/2019	45	21	7	0	1	1	0	0	5
NL04NF	1	8	10:24	1	690.657596371882	majorité	1	0	0	3	45	10:40:11	78	5	201	Corr	2	0	1	3.2269659555086	0	19/06/2019	45	21	7	0	1	1	0	0	5
NL04NF	1	8	10:24	1	688.344671201814	colonel	1	0	0	4	46	10:40:21	78	5	201	Corr	0	0	0	0	0	19/06/2019	45	21	7	0	1	1	0	0	5
NL04NF	1	8	10:24	1	690.340136054422	mesuria	2	0	0	5	47	10:40:33	78	5	202	Zygo	0	0	0	0	0	19/06/2019	45	21	7	0	1	1	0	0	5
NL04NF	1	8	10:24	1	690.294784580499	examiner	1	0	0	6	48	10:40:43	79	5	201	Corr	0	0	0	0	0	19/06/2019	45	21	7	0	1	1	0	0	5
NL04NF	0	9	10:24	1	NaN		NaN	NaN	NaN	NaN	NaN	10:40:51	79	5	NaN	NaN	0	0	0	0	0	19/06/2019	45	21	7	0	1	1	0	0	5
NL04NF	0	9	10:24	1	NaN		NaN	NaN	NaN	NaN	NaN	10:41:01	79	5	NaN	NaN	0	0	0	0	0	19/06/2019	45	21	7	0	1	1	0	0	5
NL04NF	0	9	10:24	1	NaN		NaN	NaN	NaN	NaN	NaN	10:41:11	80	5	NaN	NaN	0	0	0	0	0	19/06/2019	45	21	7	0	1	1	0	0	5
NL04NF	0	9	10:24	1	NaN		NaN	NaN	NaN	NaN	NaN	10:41:21	80	5	NaN	NaN	0	0	0	0	0	19/06/2019	45	21	7	0	1	1	0	0	5
NL04NF	0	9	10:24	1	NaN		NaN	NaN	NaN	NaN	NaN	10:41:31	80	5	NaN	NaN	0	0	0	0	0	19/06/2019	45	21	7	0	1	1	0	0	5
NL04NF	0	9	10:24	1	NaN		NaN	NaN	NaN	NaN	NaN	10:41:41	81	0	NaN	NaN	0	0	0	0	0	19/06/2019	45	21	7	0	1	1	0	0	0
NL04NF	1	9	10:24	1	690.249433106576	éternité	1	0	0	1	49	10:41:51	81	0	201	Corr	0	3	0	3.69181577620975	0	19/06/2019	45	21	7	0	1	1	0	0	0
NL04NF	1	9	10:24	1	690.47619047619	obstaches	2	0	0	2	50	10:42:00	81	0	202	Zygo	0	3	1	2.04944946945352	0	19/06/2019	45	21	7	0	1	1	0	0	0
NL04NF	1	9	10:24	1	690.839002267574	fenêtre	1	0	0	3	51	10:42:10	82	5	201	Corr	3	0	1	3.08400586856305	0	19/06/2019	45	21	7	0	1	1	0	0	5
NL04NF	1	9	10:24	1	691.020408163265	fantaisie	1	0	0	4	52	10:42:20	82	5	201	Corr	3	0	1	1.2054719002017	0	19/06/2019	45	21	7	0	1	1	0	0	5
NL04NF	1	9	10:24	1	690.793650793651	poissième	2	0	0	5	53	10:42:29	82	5	202	Zygo	3	0	0	6.58228703980785	0	19/06/2019	45	21	7	0	1	1	0	0	5
NL04NF	1	9	10:24	1	690.839002267574	redignant	2	0	0	6	54	10:42:40	83	5	202	Zygo	0	0	0	0	0	19/06/2019	45	21	7	0	1	1	0	0	5
NL04NF	0	10	10:24	1	NaN		NaN	NaN	NaN	NaN	NaN	10:42:51	83	5	NaN	NaN	0	0	0	0	0	19/06/2019	45	21	7	0	1	1	0	0	5
NL04NF	0	10	10:24	1	NaN		NaN	NaN	NaN	NaN	NaN	10:43:01	83	5	NaN	NaN	0	0	0	0	0	19/06/2019	45	21	7	0	1	1	0	0	5
NL04NF	0	10	10:24	1	NaN		NaN	NaN	NaN	NaN	NaN	10:43:11	84	5	NaN	NaN	0	0	0	0	0	19/06/2019	45	21	7	0	1	1	0	0	5
NL04NF	0	10	10:24	1	NaN		NaN	NaN	NaN	NaN	NaN	10:43:21	84	5	NaN	NaN	0	0	0	0	0	19/06/2019	45	21	7	0	1	1	0	0	5
NL04NF	0	10	10:24	1	NaN		NaN	NaN	NaN	NaN	NaN	10:43:31	84	5	NaN	NaN	0	0	0	0	0	19/06/2019	45	21	7	0	1	1	0	0	5
NL04NF	0	10	10:24	1	NaN		NaN	NaN	NaN	NaN	NaN	10:43:41	85	5	NaN	NaN	0	0	0	0	0	19/06/2019	45	21	7	0	1	1	0	0	5
NL04NF	1	10	10:24	1	690.975056689342	gravité	1	0	0	1	55	10:43:51	85	5	201	Corr	0	0	0	0	0	19/06/2019	45	21	7	0	1	1	0	0	5
NL04NF	1	10	10:24	1	689.478458049887	utiliser	1	0	0	2	56	10:44:01	85	5	201	Corr	0	0	0	0	0	19/06/2019	45	21	7	0	1	1	0	0	5
NL04NF	1	10	10:24	1	690.340136054422	délançant	2	0	0	3	57	10:44:10	86	5	202	Zygo	0	0	0	0	0	19/06/2019	45	21	7	0	1	1	0	0	5
NL04NF	1	10	10:24	1	690.521541950113	désigates	2	0	0	4	58	10:44:20	86	5	202	Zygo	0	0	0	0	0	19/06/2019	45	21	7	0	1	1	0	0	5
NL04NF	1	10	10:24	1	690.702947845805	dispendus	2	0	0	5	59	10:44:31	86	5	202	Zygo	0	0	0	0	0	19/06/2019	45	21	7	0	1	1	0	0	5
NL04NF	1	10	10:24	1	688.526077097506	connaître	1	0	0	6	60	10:44:41	87	5	201	Corr	0	0	0	0	0	19/06/2019	45	21	7	0	1	1	0	0	5
NL04NF	0	1	12:18	2	NaN		NaN	NaN	NaN	NaN	NaN	12:19:29	4	0	NaN	NaN	0	0	0	0	0	19/06/2019	45	21	7	0	0	0	0	0	0
NL04NF	0	1	12:18	2	NaN		NaN	NaN	NaN	NaN	NaN	12:19:39	4	0	NaN	NaN	0	0	0	0	0	19/06/2019	45	21	7	0	0	0	0	0	0
NL04NF	0	1	12:18	2	NaN		NaN	NaN	NaN	NaN	NaN	12:19:49	5	0	NaN	NaN	0	0	0	0	0	19/06/2019	45	21	7	0	0	0	0	0	0
NL04NF	0	1	12:18	2	NaN		NaN	NaN	NaN	NaN	NaN	12:19:59	5	0	NaN	NaN	0	0	0	0	0	19/06/2019	45	21	7	0	0	0	0	0	0
NL04NF	0	1	12:18	2	NaN		NaN	NaN	NaN	NaN	NaN	12:20:09	5	0	NaN	NaN	0	3	0	157.46744972147	0	19/06/2019	45	21	7	0	0	0	0	0	0
NL04NF	0	1	12:18	2	NaN		NaN	NaN	NaN	NaN	NaN	12:20:19	6	0	NaN	NaN	0	0	0	0	0	19/06/2019	45	21	7	0	0	0	0	0	0
NL04NF	1	1	12:18	2	690.748299319728	cormale	2	0	0	1	1	12:20:30	6	0	202	Zygo	0	3	1	2.44433380455098	0	19/06/2019	45	21	7	0	0	0	0	0	0
NL04NF	1	1	12:18	2	690.92970521542	trottoir	1	0	0	2	2	12:20:40	6	0	201	Corr	3	0	1	1.40488704558342	0	19/06/2019	45	21	7	0	0	0	0	0	0
NL04NF	1	1	12:18	2	690.702947845805	monflard	2	0	0	3	3	12:20:50	7	0	202	Zygo	0	3	1	1.6881827077558	0	19/06/2019	45	21	7	0	0	0	0	0	0
NL04NF	1	1	12:18	2	690.839002267574	pesturé	2	0	0	4	4	12:21:01	7	0	202	Zygo	0	3	1	2.66449811381679	0	19/06/2019	45	21	7	0	0	0	0	0	0
NL04NF	1	1	12:18	2	692.244897959184	déplacer	1	0	0	5	5	12:21:12	8	0	201	Corr	3	0	1	1.78090347782259	0	19/06/2019	45	21	7	0	0	0	0	0	0
NL04NF	1	1	12:18	2	688.662131519274	réussir	1	0	0	6	6	12:21:21	8	0	201	Corr	4	1	1	2.04075360041793	0	19/06/2019	45	21	7	0	0	0	0	0	0
NL04NF	0	2	12:18	2	NaN		NaN	NaN	NaN	NaN	NaN	12:21:29	8	0	NaN	NaN	0	0	0	0	0	19/06/2019	45	21	7	0	0	0	0	0	0
NL04NF	0	2	12:18	2	NaN		NaN	NaN	NaN	NaN	NaN	12:21:39	8	0	NaN	NaN	0	0	0	0	0	19/06/2019	45	21	7	0	0	0	0	0	0
NL04NF	0	2	12:18	2	NaN		NaN	NaN	NaN	NaN	NaN	12:21:49	9	0	NaN	NaN	0	0	0	0	0	19/06/2019	45	21	7	0	0	0	0	0	0
NL04NF	0	2	12:18	2	NaN		NaN	NaN	NaN	NaN	NaN	12:21:59	9	0	NaN	NaN	0	0	0	0	0	19/06/2019	45	21	7	0	0	0	0	0	0
NL04NF	0	2	12:18	2	NaN		NaN	NaN	NaN	NaN	NaN	12:22:09	9	0	NaN	NaN	0	0	0	0	0	19/06/2019	45	21	7	0	0	0	0	0	0
NL04NF	0	2	12:18	2	NaN		NaN	NaN	NaN	NaN	NaN	12:22:19	10	1	NaN	NaN	0	0	0	0	0	19/06/2019	45	21	7	0	0	0	0	0	1
NL04NF	1	2	12:18	2	690.294784580499	observe	1	0	0	1	7	12:22:30	10	1	201	Corr	3	0	1	2.4717960152575	1	19/06/2019	45	21	7	0	0	0	0	0	0
NL04NF	1	2	12:18	2	690.521541950113	pitubales	2	0	0	2	8	12:22:40	10	1	202	Zygo	0	3	1	1.89553931451616	0	19/06/2019	45	21	7	0	0	0	0	0	1
NL04NF	1	2	12:18	2	690.068027210884	dispaude	2	0	0	3	9	12:22:49	11	0	202	Zygo	0	3	1	1.86606917842744	0	19/06/2019	45	21	7	0	0	0	0	0	0
NL04NF	1	2	12:18	2	690.793650793651	sirassé	2	0	0	4	10	12:22:58	11	0	202	Zygo	0	3	1	1.25697425103959	0	19/06/2019	45	21	7	0	0	0	0	0	0
NL04NF	1	2	12:18	2	691.020408163265	efficace	1	0	0	5	11	12:23:08	11	0	201	Corr	3	0	1	3.34651741930236	0	19/06/2019	45	21	7	0	0	0	0	0	0
NL04NF	1	2	12:18	2	690.385487528345	féminin	1	0	0	6	12	12:23:18	12	1	201	Corr	3	0	1	2.20286494429394	0	19/06/2019	45	21	7	0	0	0	0	0	1
NL04NF	0	3	12:18	2	NaN		NaN	NaN	NaN	NaN	NaN	12:23:29	12	1	NaN	NaN	0	0	0	0	0	19/06/2019	45	21	7	0	0	0	0	0	1
NL04NF	0	3	12:18	2	NaN		NaN	NaN	NaN	NaN	NaN	12:23:39	12	1	NaN	NaN	0	0	0	0	0	19/06/2019	45	21	7	0	0	0	0	0	1
NL04NF	0	3	12:18	2	NaN		NaN	NaN	NaN	NaN	NaN	12:23:49	13	1	NaN	NaN	0	0	0	0	0	19/06/2019	45	21	7	0	0	0	0	0	1
NL04NF	0	3	12:18	2	NaN		NaN	NaN	NaN	NaN	NaN	12:23:59	13	1	NaN	NaN	0	0	0	0	0	19/06/2019	45	21	7	0	0	0	0	0	1
NL04NF	0	3	12:18	2	NaN		NaN	NaN	NaN	NaN	NaN	12:24:09	13	1	NaN	NaN	0	0	0	0	0	19/06/2019	45	21	7	0	0	0	0	0	1
NL04NF	0	3	12:18	2	NaN		NaN	NaN	NaN	NaN	NaN	12:24:19	14	1	NaN	NaN	0	0	0	0	0	19/06/2019	45	21	7	0	0	0	0	0	1
NL04NF	1	3	12:18	2	690.612244897959	accomples	2	0	0	1	13	12:24:30	14	1	202	Zygo	0	0	0	0	1	19/06/2019	45	21	7	0	0	0	0	0	0
NL04NF	1	3	12:18	2	690.47619047619	puissance	1	0	0	2	14	12:24:39	14	1	201	Corr	3	0	1	3.55030871975805	1	19/06/2019	45	21	7	0	0	0	0	0	0
NL04NF	1	3	12:18	2	691.111111111111	dimeurât	2	0	0	3	15	12:24:48	15	1	202	Zygo	0	3	1	3.33307032431327	1	19/06/2019	45	21	7	0	0	0	0	0	0
NL04NF	1	3	12:18	2	690.92970521542	protéger	1	0	0	4	16	12:24:58	15	1	201	Corr	3	0	1	2.02261336131761	0	19/06/2019	45	21	7	0	0	0	0	0	1
NL04NF	1	3	12:18	2	690.022675736961	coiseille	2	0	0	5	17	12:25:09	15	1	202	Zygo	0	3	1	2.4361514840075	1	19/06/2019	45	21	7	0	0	0	0	0	0
NL04NF	1	3	12:18	2	690.15873015873	tiroir	1	0	0	6	18	12:25:19	16	1	201	Corr	0	0	0	0	0	19/06/2019	45	21	7	0	0	0	0	0	1
NL04NF	0	4	12:18	2	NaN		NaN	NaN	NaN	NaN	NaN	12:25:29	16	1	NaN	NaN	0	0	0	0	0	19/06/2019	45	21	7	0	0	0	0	0	1
NL04NF	0	4	12:18	2	NaN		NaN	NaN	NaN	NaN	NaN	12:25:39	16	1	NaN	NaN	0	0	0	0	0	19/06/2019	45	21	7	0	0	0	0	0	1
NL04NF	0	4	12:18	2	NaN		NaN	NaN	NaN	NaN	NaN	12:25:49	17	1	NaN	NaN	0	0	0	0	0	19/06/2019	45	21	7	0	0	0	0	0	1
NL04NF	0	4	12:18	2	NaN		NaN	NaN	NaN	NaN	NaN	12:25:59	17	1	NaN	NaN	0	0	0	0	0	19/06/2019	45	21	7	0	0	0	0	0	1
NL04NF	0	4	12:18	2	NaN		NaN	NaN	NaN	NaN	NaN	12:26:09	17	1	NaN	NaN	0	0	0	0	0	19/06/2019	45	21	7	0	0	0	0	0	1
NL04NF	0	4	12:18	2	NaN		NaN	NaN	NaN	NaN	NaN	12:26:19	18	1	NaN	NaN	0	0	0	0	0	19/06/2019	45	21	7	0	0	0	0	0	1
NL04NF	1	4	12:18	2	690.022675736961	salex	2	0	0	1	19	12:26:30	18	1	202	Zygo	0	0	0	0	0	19/06/2019	45	21	7	0	0	0	0	0	1
NL04NF	1	4	12:18	2	690.204081632653	carrière	1	0	0	2	20	12:26:40	18	1	201	Corr	0	0	0	0	0	19/06/2019	45	21	7	0	0	0	0	0	1
NL04NF	1	4	12:18	2	690.022675736961	déporade	2	0	0	3	21	12:26:51	19	1	202	Zygo	0	0	0	0	0	19/06/2019	45	21	7	0	0	0	0	0	1
NL04NF	1	4	12:18	2	688.480725623583	certaine	1	0	0	4	22	12:27:01	19	1	201	Corr	0	0	0	0	0	19/06/2019	45	21	7	0	0	0	0	0	1
NL04NF	1	4	12:18	2	690.294784580499	duployain	2	0	0	5	23	12:27:11	20	2	202	Zygo	0	0	0	0	0	19/06/2019	45	21	7	0	0	0	0	0	2
NL04NF	1	4	12:18	2	691.700680272109	supporter	1	0	0	6	24	12:27:21	20	2	201	Corr	0	0	0	0	0	19/06/2019	45	21	7	0	0	0	0	0	2
NL04NF	0	5	12:18	2	NaN		NaN	NaN	NaN	NaN	NaN	12:27:29	20	2	NaN	NaN	0	0	0	0	0	19/06/2019	45	21	7	0	0	0	0	0	2
NL04NF	0	5	12:18	2	NaN		NaN	NaN	NaN	NaN	NaN	12:27:39	20	2	NaN	NaN	0	0	0	0	0	19/06/2019	45	21	7	0	0	0	0	0	2
NL04NF	0	5	12:18	2	NaN		NaN	NaN	NaN	NaN	NaN	12:27:49	21	2	NaN	NaN	0	0	0	0	0	19/06/2019	45	21	7	0	0	0	0	0	2
NL04NF	0	5	12:18	2	NaN		NaN	NaN	NaN	NaN	NaN	12:27:59	21	2	NaN	NaN	0	0	0	0	0	19/06/2019	45	21	7	0	0	0	0	0	2
NL04NF	0	5	12:18	2	NaN		NaN	NaN	NaN	NaN	NaN	12:28:09	21	2	NaN	NaN	0	0	0	0	0	19/06/2019	45	21	7	0	0	0	0	0	2
NL04NF	0	5	12:18	2	NaN		NaN	NaN	NaN	NaN	NaN	12:28:19	22	2	NaN	NaN	0	0	0	0	0	19/06/2019	45	21	7	0	0	0	0	0	2
NL04NF	1	5	12:18	2	690.15873015873	sonnemble	2	0	0	1	25	12:28:30	22	2	202	Zygo	0	0	0	0	0	19/06/2019	45	21	7	0	0	0	0	0	2
NL04NF	1	5	12:18	2	694.421768707483	satisfait	1	0	0	2	26	12:28:41	23	2	201	Corr	0	0	0	0	0	19/06/2019	45	21	7	0	0	0	0	0	2
NL04NF	1	5	12:18	2	690.022675736961	soulence	2	0	0	3	27	12:28:51	23	2	202	Zygo	0	0	0	0	0	19/06/2019	45	21	7	0	0	0	0	0	2
NL04NF	1	5	12:18	2	688.571428571429	délicieux	1	0	0	4	28	12:29:00	23	2	201	Corr	0	0	0	0	0	19/06/2019	45	21	7	0	0	0	0	0	2
NL04NF	1	5	12:18	2	690.975056689342	poursuite	1	0	0	5	29	12:29:11	24	2	201	Corr	0	0	0	0	0	19/06/2019	45	21	7	0	0	0	0	0	2
NL04NF	1	5	12:18	2	690.15873015873	arritudi	2	0	0	6	30	12:29:21	24	2	202	Zygo	0	0	0	0	1	19/06/2019	45	21	7	0	0	0	0	0	0
NL04NF	0	6	12:18	2	NaN		NaN	NaN	NaN	NaN	NaN	12:29:29	24	2	NaN	NaN	0	0	0	0	1	19/06/2019	45	21	7	0	0	0	0	0	0
NL04NF	0	6	12:18	2	NaN		NaN	NaN	NaN	NaN	NaN	12:29:39	24	2	NaN	NaN	0	0	0	0	1	19/06/2019	45	21	7	0	0	0	0	0	0
NL04NF	0	6	12:18	2	NaN		NaN	NaN	NaN	NaN	NaN	12:29:49	25	1	NaN	NaN	0	0	0	0	0	19/06/2019	45	21	7	0	0	0	0	0	1
NL04NF	0	6	12:18	2	NaN		NaN	NaN	NaN	NaN	NaN	12:29:59	25	1	NaN	NaN	0	0	0	0	0	19/06/2019	45	21	7	0	0	0	0	0	1
NL04NF	0	6	12:18	2	NaN		NaN	NaN	NaN	NaN	NaN	12:30:09	25	1	NaN	NaN	0	0	0	0	0	19/06/2019	45	21	7	0	0	0	0	0	1
NL04NF	0	6	12:18	2	NaN		NaN	NaN	NaN	NaN	NaN	12:30:19	26	2	NaN	NaN	0	0	0	0	0	19/06/2019	45	21	7	0	0	0	0	0	2
NL04NF	1	6	12:18	2	689.931972789116	exprimer	1	0	0	1	31	12:30:30	26	2	201	Corr	0	0	0	0	0	19/06/2019	45	21	7	0	0	0	0	0	2
NL04NF	1	6	12:18	2	688.571428571429	confiance	1	0	0	2	32	12:30:41	27	2	201	Corr	0	0	0	0	0	19/06/2019	45	21	7	0	0	0	0	0	2
NL04NF	1	6	12:18	2	690.657596371882	placapé	2	0	0	3	33	12:30:52	27	2	202	Zygo	0	0	0	0	0	19/06/2019	45	21	7	0	0	0	0	0	2
NL04NF	1	6	12:18	2	690.068027210884	vapiécha	2	0	0	4	34	12:31:01	27	2	202	Zygo	0	0	0	0	0	19/06/2019	45	21	7	0	0	0	0	0	2
NL04NF	1	6	12:18	2	690.793650793651	ralenti	1	0	0	5	35	12:31:12	28	2	201	Corr	0	0	0	0	0	19/06/2019	45	21	7	0	0	0	0	0	2
NL04NF	1	6	12:18	2	690.204081632653	sustiler	2	0	0	6	36	12:31:23	28	2	202	Zygo	0	0	0	0	0	19/06/2019	45	21	7	0	0	0	0	0	2
NL04NF	0	7	12:18	2	NaN		NaN	NaN	NaN	NaN	NaN	12:31:29	28	2	NaN	NaN	0	0	0	0	0	19/06/2019	45	21	7	0	0	0	0	0	2
NL04NF	0	7	12:18	2	NaN		NaN	NaN	NaN	NaN	NaN	12:31:39	28	2	NaN	NaN	0	0	0	0	0	19/06/2019	45	21	7	0	0	0	0	0	2
NL04NF	0	7	12:18	2	NaN		NaN	NaN	NaN	NaN	NaN	12:31:49	29	2	NaN	NaN	0	0	0	0	0	19/06/2019	45	21	7	0	0	0	0	0	2
NL04NF	0	7	12:18	2	NaN		NaN	NaN	NaN	NaN	NaN	12:31:59	29	2	NaN	NaN	0	0	0	0	0	19/06/2019	45	21	7	0	0	0	0	0	2
NL04NF	0	7	12:18	2	NaN		NaN	NaN	NaN	NaN	NaN	12:32:09	29	2	NaN	NaN	0	0	0	0	0	19/06/2019	45	21	7	0	0	0	0	0	2
NL04NF	0	7	12:18	2	NaN		NaN	NaN	NaN	NaN	NaN	12:32:19	30	2	NaN	NaN	0	0	0	0	0	19/06/2019	45	21	7	0	0	0	0	0	2
NL04NF	1	7	12:18	2	678.503401360544	complexe	1	0	0	1	37	12:32:30	30	2	201	Corr	0	0	0	0	0	19/06/2019	45	21	7	0	0	0	0	0	2
[truncated: 14,081 more rows]
