# Supplementary material for: Behavioral and brain responses to verbal stimuli reveal transient periods of cognitive integration of the external world during sleep
Source: Nat Neurosci. 2023 Oct 12;26(11):1981–93. doi: 10.1038/s41593-023-01449-7 (PMC10620087; doi:10.1038/s41593-023-01449-7)
Supplement: Supplementary file 5 — EEG marker values (spectral, complexity, etc.) at the trial level computed both at the prestimulus and poststimulus time periods. For each trial, the CSV files also indicate the participant’s ID, group (healthy or narcoleptic), sleep stage and response. [file 41593_2023_1449_MOESM5_ESM.zip]

Archive with 3 entries (2 files):
- Source_Data_Fig5/
- Source_Data_Fig5/Source_data_Fig5_poststim.csv
- Source_Data_Fig5/Source_data_Fig5_prestim.csv
