# Supplementary material for: Behavioral and brain responses to verbal stimuli reveal transient periods of cognitive integration of the external world during sleep
Source: Nat Neurosci. 2023 Oct 12;26(11):1981–93. doi: 10.1038/s41593-023-01449-7 (PMC10620087; doi:10.1038/s41593-023-01449-7)
Supplement: Supplementary file 5 — EEG marker values (spectral, complexity, etc.) at the trial level computed both at the prestimulus and poststimulus time periods. For each trial, the CSV files also indicate the participant’s ID, group (healthy or narcoleptic), sleep stage and response. [file 41593_2023_1449_MOESM5_ESM.zip › Source_Data_Fig5/Source_data_Fig5_poststim.csv]

	Unnamed: 0	PSD_delta	WSMI_delta	PSD_theta	WSMI_theta	PSD_alpha	WSMI_alpha	PSD_beta	WSMI_beta	PSD_gamma	WSMI_gamma	Permutation_Entropy	Sample_Entropy	Kolmogorov	subject	state	lucidity	response	accuracy	epoch	PSD_delta_norm	PSD_theta_norm	PSD_alpha_norm	PSD_beta_norm	PSD_gamma_norm	Group
0	0	6.31060443444582e-11	0.0089090919521991	6.22914947460315e-11	0.0283221069352745	1.0460837972271444e-10	0.0060002048907444	3.007361582050564e-11	-0.0012208367116197	7.948816138928991e-12	-0.0006170249061148	0.979331060416744	0.6817034365582938	0.5291	NL03JV	Wake	Non-Lucid	responsive	accurate	0	0.2354454077807215	0.2324063650970702	0.3902884878452686	0.1122031148339836	0.0296566244429558	Narcos
1	1	3.8007012982606596e-11	0.0105367280159727	3.891324846233855e-11	0.0316414083149479	1.1044911826725771e-10	0.0073452970630036	3.329157096361679e-11	0.0014252929345407	5.154002277828773e-12	0.0004418193252613	0.9811153706019252	0.6525106696807816	0.5192	NL03JV	Wake	Non-Lucid	responsive	accurate	1	0.1683104350950933	0.1723236125568975	0.489113394939479	0.1474285494745351	0.0228240079339949	Narcos
2	2	4.1267955040898716e-11	0.0089442265860893	5.8117890689658746e-11	0.0117008235682729	1.1694899010208246e-10	0.0035875856710505	4.0854463996862496e-11	-0.0014600141673819	9.62108471169292e-12	-0.0010432881766946	0.9805830275172962	0.6742758521076295	0.5292000000000001	NL03JV	Wake	Non-Lucid	responsive	accurate	2	0.154671472446107	0.2178246952029162	0.4383224824745366	0.1531217162597155	0.0360596336167246	Narcos
3	3	4.451775431454444e-11	0.0091134750407792	4.334277619552913e-11	0.0268891069344082	1.1087225138310539e-10	0.0110181625503892	2.447738908245564e-11	0.000531855793794	8.095936395623975e-12	0.0001730837996926	0.9808747143150396	0.6252715437040514	0.5065	NL03JV	Wake	Non-Lucid	responsive	accurate	3	0.192462511346884	0.187382757369055	0.4793312750931801	0.105822493667096	0.0350009625237848	Narcos
4	4	4.448503432480146e-11	0.0116743072872804	5.093938482149973e-11	0.0238961132741044	1.222385189844508e-10	0.0033435261440921	3.7087503747508525e-11	-0.0005111830578174	1.4406154033986008e-11	-0.000778485195997	0.9828184729245504	0.7230796105364967	0.5343500000000001	NL03JV	Wake	Non-Lucid	responsive	accurate	4	0.165275661085062	0.1892555694162054	0.4541539046076522	0.1377915470427491	0.0535233178483311	Narcos
5	5	4.06860378919417e-11	0.0149023237019582	4.6880795995675866e-11	0.0225515608645251	1.3883424047000888e-10	0.0095117921774915	3.33480642377925e-11	-0.0005092075886053	1.7486029909700943e-11	-0.0004039776663036	0.9813399096603216	0.7430816111047054	0.5354	NL03JV	Wake	Non-Lucid	responsive	accurate	5	0.146756409409834	0.1691011867233939	0.5007814889381357	0.1202880010411689	0.0630729138874674	Narcos
6	6	3.267364050446893e-11	-0.0008880262555729	4.227601288089224e-11	0.0221053567153168	9.275688123550644e-11	0.010080812372451	2.905767019645329e-11	-0.0002379158844249	8.952083886552014e-12	0.0007415593703936	0.9802505549113272	0.7195036336197569	0.5344999999999999	NL03JV	Wake	Non-Lucid	responsive	accurate	6	0.1588286504210777	0.2055063949833755	0.4508971157312161	0.1412511881267778	0.0435166507375527	Narcos
7	7	4.3027224711772405e-11	0.0068721985059146	5.495604783021719e-11	0.0189223175689254	1.361020821235407e-10	0.0087544906581061	3.5010994984680644e-11	-0.0009463599752235	9.106738607209495e-12	0.0013343669290993	0.9834663057992994	0.6891875345382861	0.52595	NL03JV	Wake	Non-Lucid	responsive	accurate	7	0.1546612044506114	0.1975393162399639	0.4892184446119658	0.125846895532249	0.0327341391652096	Narcos
8	0	4.5665947710024317e-11	-0.0132925664037575	7.254856423543656e-11	0.0028325944036316	1.3259101220326347e-10	-0.0080715163960207	5.5509542525991535e-11	-0.0141698095440498	1.0377500415622379e-11	-0.0077248468617168	0.9750878107577872	0.6647643761033153	0.5174	NL03JV	Wake	Non-Lucid	non-responsive	non-accurate	0	0.1441964619807381	0.2290819923624595	0.4186742158853421	0.1752789559792767	0.0327683737921835	Narcos
9	0	3.0448267310855576e-11	-0.0042025634671283	9.606601114315275e-12	-0.0066754702445221	5.730584433536761e-12	-0.0094319544410013	8.07912025107625e-12	-0.0061927746977381	1.2919364908103724e-12	-0.0035028323202173	0.944729143972741	0.3357246407317236	0.39205	NL04NF	Wake	Lucid	responsive	accurate	0	0.5520339762494242	0.1741698520062223	0.1038967925097824	0.1464762783138331	0.0234231009207379	Narcos
10	1	1.1486066327302345e-11	0.0035359310388012	1.1798049951822244e-11	-0.0088330451903398	2.838817558333471e-11	-0.002356821991075	1.3651224042205262e-11	-0.0031366445178459	8.510814335774403e-13	-0.0017118201147737	0.9757225920805715	0.5138639253052684	0.4629999999999999	NL04NF	Wake	Lucid	responsive	accurate	1	0.1735721377886586	0.1782866904579441	0.4289890188259493	0.2062910027609081	0.0128611501665398	Narcos
11	2	3.360394599125443e-11	-0.0005864392818539	1.0984257147545854e-11	0.0064560917309315	1.609249211103046e-11	0.0001658394711955	1.4692572249461744e-11	-0.0028561847082853	1.021713521776138e-12	-0.0003463517141493	0.9662475341071368	0.3357622667959892	0.39775	NL04NF	Wake	Lucid	responsive	accurate	2	0.4398711216642224	0.1437824448770601	0.210648551723475	0.192323789509284	0.0133740922259587	Narcos
12	3	4.8600431083078036e-11	0.0042112809210716	6.30724740899179e-12	-0.0040394654576218	1.8202130478760688e-11	-0.0029557802010019	1.0144475619037262e-11	-0.0039816304896204	3.515360917705805e-12	-0.0006998798130319	0.967644039093712	0.3513493380165581	0.418	NL04NF	Wake	Lucid	responsive	accurate	3	0.5601086739352417	0.0726895606418176	0.2097753237584904	0.1169127240257286	0.0405137176387216	Narcos
13	4	1.5983997258496565e-11	0.006669115073001	4.8449918554798944e-12	0.0006132962457822	1.1952078040869058e-11	-0.0023198694869275	9.656015897572748e-12	-0.0024050896826977	2.5565506761760792e-12	-0.0012973175335711	0.9657597320692984	0.6030487602488773	0.49055	NL04NF	Wake	Lucid	responsive	accurate	4	0.3552501972815416	0.1076817197007319	0.2656393149520901	0.2146084922995708	0.0568202757660655	Narcos
14	0	9.039448851940579e-12	0.0062269415146909	6.416394496838141e-12	0.0048182252420983	8.600565020459672e-12	-0.0056125864623318	8.468233149276927e-12	-0.0038855995252843	7.401389842610622e-13	-0.0013251955671725	0.9577594913996096	0.4576137544425038	0.4506	NL04NF	Wake	Lucid	responsive	non-accurate	0	0.2717423267285987	0.1928885265394313	0.2585486779250457	0.2545705404119573	0.0222499283949667	Narcos
15	1	4.523243164389373e-11	0.0045893608142283	4.330730108241153e-12	-0.0033036449255356	7.006331972493344e-12	-0.003375181456875	9.656257595639319e-12	-0.0017056160866911	2.615696574196807e-12	-0.0021674039089949	0.9612538119777824	0.4934004014578269	0.4918999999999999	NL04NF	Wake	Lucid	responsive	non-accurate	1	0.6570522995570368	0.0629087597762364	0.1017749072220884	0.1402680781851451	0.0379959552594933	Narcos
16	2	9.408022398537044e-12	0.0064435104015515	5.1184608184916654e-12	0.0027432384421681	7.456649414070839e-12	-0.0033313247843069	7.935643031970113e-12	-0.0017317001878301	2.481434812806249e-12	-0.0009146478750919	0.9592986726823768	0.644637336618017	0.5072	NL04NF	Wake	Lucid	responsive	non-accurate	2	0.2903691753960035	0.1579761595160839	0.2301420053929219	0.24492566299465	0.0765869967003406	Narcos
17	0	3.712352652649622e-11	0.0036264264932975	6.411371434227064e-12	0.0005589760654565	6.630114121985124e-12	-0.0043108299693352	5.627414178330017e-12	-0.0025346914441735	1.036938665502621e-12	-0.0007967696787537	0.9530218185224906	0.3333218558595799	0.3984999999999999	NL04NF	Wake	Non-Lucid	responsive	accurate	0	0.6532454933199227	0.1128179321115861	0.1166670458231473	0.0990229995637667	0.018246529181577	Narcos
18	1	3.4470815723066074e-11	0.0054880777672764	5.5058394476481975e-12	-0.0072476485021032	1.1708319529329324e-11	-0.0061277823963237	6.476488724203575e-12	-0.003726498605411	1.5938321958797289e-12	-0.0022281777249903	0.95856601072655	0.250268263779737	0.3601999999999999	NL04NF	Wake	Non-Lucid	responsive	accurate	1	0.5768662905159412	0.0921397742327243	0.1959377726747569	0.1083835107330997	0.0266726518434776	Narcos
19	2	2.7824578027000474e-11	0.0091945825054468	5.233064929039079e-12	0.0038657310054353	1.0862732066053183e-11	-0.0009452634629454	5.177245841175998e-12	-0.0017532870961339	1.1317652026855034e-12	-0.0012119906981972	0.9595281569213489	0.4061028132299167	0.4250000000000001	NL04NF	Wake	Non-Lucid	responsive	accurate	2	0.5539501914370426	0.1041833344761121	0.2162624892884367	0.1030720509778471	0.0225319338205612	Narcos
20	3	1.5495143551882163e-11	0.0021218458956596	6.838884554176217e-12	-0.0091346274534674	1.2780264165437611e-11	-0.0011500314644766	6.4416970781301215e-12	-0.0063516573375012	1.7201374029511065e-12	-0.003183484808939	0.9699961428501148	0.456159544583348	0.4509999999999999	NL04NF	Wake	Non-Lucid	responsive	accurate	3	0.3580529200423276	0.1580290351138908	0.2953190390282908	0.1488510539531244	0.0397479518623664	Narcos
21	4	9.689356776021967e-12	0.0080358978437876	5.8979307296461335e-12	-0.0034853474442955	1.0036626463502015e-11	-0.0036978828011404	6.174153135917117e-12	-0.0047629949877217	1.0210855692937086e-12	-0.0009166209651215	0.9629487167589452	0.606870354004712	0.5063	NL04NF	Wake	Non-Lucid	responsive	accurate	4	0.2952348243769743	0.1797100244531947	0.3058161361776026	0.1881265246904664	0.0311124903017615	Narcos
22	5	2.4969237941647505e-11	0.0030494341908	6.4158587926636126e-12	0.000424186747126	6.733543554456674e-12	-0.0036448751767606	6.454603078356982e-12	-0.000898233759397	1.0779367772770294e-12	-0.000538289027544	0.9530019177710086	0.5185517158000128	0.48235	NL04NF	Wake	Non-Lucid	responsive	accurate	5	0.546957118362897	0.1405409185998971	0.1474998791522459	0.1413896214279689	0.0236124624569911	Narcos
23	6	3.5744616503546437e-11	-0.0030067153199186	6.989448662754497e-12	-0.0086402263991169	6.197546269709372e-12	-0.0045965103012556	6.354495283795793e-12	-0.0042411442148967	1.4839287884220085e-12	-0.0005560759695542	0.947883412148784	0.338753005575869	0.41715	NL04NF	Wake	Non-Lucid	responsive	accurate	6	0.6296387906674059	0.1231186241153832	0.1091693217068908	0.1119339670463089	0.026139296464011	Narcos
24	7	3.6272153446044754e-11	-0.0050746180800319	9.295571302358843e-12	-0.0015630917389718	8.502349371312007e-12	-0.0064761413119678	8.036596605616956e-12	-0.003940924469275	1.2062823495499454e-12	-0.0011271143375334	0.9393569141889166	0.4445853432814187	0.4447500000000001	NL04NF	Wake	Non-Lucid	responsive	accurate	7	0.5729025686599134	0.146819424002615	0.1342908355776103	0.1269344773116456	0.0190526944482155	Narcos
25	8	1.2918191704048327e-11	0.0018085344709732	5.484651348348812e-12	0.0029830242402509	4.372000832328354e-12	-0.001616315418487	7.077748678793361e-12	-0.002813263867519	7.376296406682673e-13	-0.0010865857279783	0.9425427872877448	0.5147990885976845	0.4770999999999999	NL04NF	Wake	Non-Lucid	responsive	accurate	8	0.4222980669385302	0.1792942631060092	0.1429215127352008	0.231372908361044	0.0241132488592156	Narcos
26	9	2.7849533199699816e-11	0.0136154022677835	8.80515024997766e-12	-0.0033569052309127	1.448320093562288e-11	0.0019973764580832	1.0708700583529959e-11	-0.001425822188829	2.3738503133158245e-12	-0.0003354220543343	0.970703637070682	0.3446824441650689	0.3926	NL04NF	Wake	Non-Lucid	responsive	accurate	9	0.4336553166814526	0.137108230601258	0.2255232446182024	0.1667491124356654	0.0369640956634215	Narcos
27	10	9.611591027884884e-12	0.0022554339832224	5.129954065759922e-12	0.0001809339938142	1.2340042289455875e-11	-0.0029023054396522	8.943126860994406e-12	-0.0008598167218121	1.9349808402867125e-12	-0.0026366279843251	0.9756524264187364	0.5938799658820594	0.4997999999999999	NL04NF	Wake	Non-Lucid	responsive	accurate	10	0.2532051694967248	0.1351421304717117	0.3250827558552513	0.2355953292331365	0.0509746149431754	Narcos
28	11	8.461044926766231e-12	0.0058620730203183	5.827671293450287e-12	0.00482845410616	1.2225053405289504e-11	-0.005071823126356	9.07836738296718e-12	-0.0029606309426159	1.829852608175257e-12	-0.00013584297131	0.9712241769592704	0.6786371635676816	0.5183	NL04NF	Wake	Non-Lucid	responsive	accurate	11	0.2260982115980825	0.1557285262795767	0.3266810110986394	0.2425944605288532	0.048897790494848	Narcos
29	12	2.5652112307695708e-11	-0.0036405834503326	7.852375332454966e-12	-0.0074000779097276	1.89490656279336e-11	-0.0051168836352286	1.2609978085174989e-11	-0.0051873911011698	1.8432118428572494e-12	-0.0013300202020175	0.976429826674841	0.6019354093752899	0.5012000000000001	NL04NF	Wake	Non-Lucid	responsive	accurate	12	0.3834010008902158	0.1173629885023419	0.2832160814103631	0.1884709594698507	0.0275489697272282	Narcos
30	13	1.9932619997208656e-11	-0.0022726886924502	9.35244891151825e-12	0.0011543747690131	1.4525008438076744e-11	-0.0054661077279994	9.968607595818552e-12	-0.0057381313907153	1.7330696829989634e-12	-0.0008701637526239	0.9747064432245838	0.5485158644878828	0.48555	NL04NF	Wake	Non-Lucid	responsive	accurate	13	0.3590702569507478	0.1684769104236109	0.2616564462073911	0.1795765178573114	0.0312198685609385	Narcos
31	14	1.3687873062667428e-11	0.0064015135386958	7.0355582191660096e-12	0.0003560804563457	8.433365148899807e-12	6.643639509793034e-05	9.207669763113535e-12	-0.0006659905946429	1.0959126273514722e-12	0.0005493460252812	0.9569494051012092	0.4545140774676966	0.4564499999999999	NL04NF	Wake	Non-Lucid	responsive	accurate	14	0.3468763724922543	0.1782942391669713	0.2137172880958095	0.233339619085642	0.0277724811593228	Narcos
32	15	6.63420923677992e-11	0.003236031337338	9.15596790620952e-12	-0.0049209786930878	4.376956577619661e-12	-0.0016155286236494	9.302733981948839e-12	-0.003554768089322	1.0380763416233393e-12	0.0004175359323199	0.9242157222958228	0.2981337642161191	0.43425	NL04NF	Wake	Non-Lucid	responsive	accurate	15	0.7353708816409987	0.1014895965918318	0.0485165044168973	0.1031164294917208	0.0115065878585514	Narcos
33	16	2.5742631815775188e-11	0.0048535046334195	9.23340929316048e-12	-0.0014182648970447	1.6702839744932524e-11	-0.0027953578867986	1.0579154162815994e-11	-0.0016648378694301	1.6349874502518793e-12	-0.0008998644928686	0.9762195529813524	0.4887488841711332	0.46105	NL04NF	Wake	Non-Lucid	responsive	accurate	16	0.4029020826037258	0.1445135781131447	0.2614188388657941	0.1655760481246694	0.0255894522926657	Narcos
34	0	1.683785299978792e-11	0.0085804299239395	6.250010518017194e-12	-0.0006825972603872	6.592473360631084e-12	-0.0008081330692319	7.056964873054727e-12	-0.0032916050443852	1.1975633245179497e-12	-0.0022218245775015	0.9435040194820556	0.4756909068171288	0.44715	NL04NF	Wake	Non-Lucid	responsive	non-accurate	0	0.4438622087109168	0.1647563660894601	0.1737840202521336	0.1860284690327726	0.0315689359147167	Narcos
35	0	1.0313177249970989e-11	0.0006287064925208	5.374126420861818e-12	-0.0036002808339072	7.983496996913305e-12	-0.0013819093134025	1.0717070984617995e-11	-0.001800285468447	9.95237789632219e-13	-0.000145105584768	0.9662919024505556	0.5867746694878185	0.4977	NL04NF	ME	Lucid	responsive	accurate	0	0.2914717618833761	0.1518839498736436	0.2256301699544151	0.3028866358448946	0.0281274824436703	Narcos
36	0	1.7341709994617203e-11	-0.0015818713671187	8.114379421700201e-12	0.0029900764462659	4.898766429408899e-12	-0.0046575056136598	7.261694129210524e-12	-0.0054376213958244	1.1012405291598985e-12	-0.0012548289037286	0.9390648242765222	0.505605398071873	0.482	NL04NF	ME	Lucid	responsive	non-accurate	0	0.4479003003227232	0.2095775434510298	0.1265249479794194	0.1875544558370955	0.028442752409732	Narcos
37	1	1.506343687475745e-11	0.0094349605370987	6.467727197885541e-12	0.0026953100742981	3.8862075692539726e-12	-0.0085599971509555	1.0736013649235335e-11	-0.0063502400634042	8.836942673668021e-13	-0.0024413138740603	0.9251087317019316	0.4662651465483985	0.4509999999999999	NL04NF	ME	Lucid	responsive	non-accurate	1	0.406712328680374	0.1746284338555888	0.1049274839047665	0.2898720357332192	0.0238597178260513	Narcos
38	0	1.9430833285853248e-11	0.0074134804471832	7.382042554013767e-12	-0.0007050472719922	6.3526306078701785e-12	-0.0027229924724277	8.158292924020966e-12	-0.003125634635851	1.1560142524277497e-12	-0.0014753986739699	0.9459938135410744	0.4209624148154134	0.4382	NL04NF	ME	Non-Lucid	responsive	accurate	0	0.4574133365498169	0.1737776587091897	0.1495446911342686	0.1920510526763713	0.0272132609303533	Narcos
39	0	1.5709808018404428e-11	0.0098524870671907	5.138782495000166e-12	-0.0009794820462104	5.916621750668884e-12	-0.0019655242416816	7.520805136101013e-12	-0.003196448815144	1.0649291382537258e-12	-0.0010067550263442	0.9326230683943952	0.4738609431875463	0.4574999999999999	NL04NF	N1	Lucid	responsive	accurate	0	0.4443956826255584	0.1453647779816604	0.167368128155698	0.2127469239876088	0.0301244872494742	Narcos
40	0	1.1795515074482142e-11	0.0085728537118768	6.242886385277338e-12	-0.0027089380039639	5.002388399063625e-12	-0.0042545926181643	7.331896291971535e-12	-0.0059208536265444	6.546877174248418e-13	-0.0019215416753428	0.939509654012696	0.495906513486337	0.4736499999999999	NL04NF	N1	Lucid	responsive	non-accurate	0	0.3801647901166388	0.2012057614605844	0.1612250015199461	0.2363041204554344	0.0211003264473962	Narcos
41	0	6.164994545168809e-11	-0.0037887482696092	7.898795519854919e-12	5.705260710851053e-05	3.2231045801574688e-12	-0.0032109045971225	4.036898075516475e-12	-0.0039453094394863	5.074251708866382e-13	-0.0018277621560212	0.8894704493424033	0.175380190051065	0.323	NL04NF	N1	Lucid	non-responsive	non-accurate	0	0.7973745519216706	0.1021622726868569	0.0416873291869129	0.0522128571328729	0.0065629890716867	Narcos
42	1	7.476368636458923e-11	0.00579274284234	9.449267196206368e-12	-0.0016639653122198	7.121983650861139e-12	-0.0076945822883963	8.022595758929314e-12	-0.002076807065561	6.971692532805816e-13	-0.000871138680222	0.9087252489562582	0.1891517536227094	0.3360999999999999	NL04NF	N1	Lucid	non-responsive	non-accurate	1	0.7472281132505876	0.0944410106290074	0.0711808989739044	0.0801820961995291	0.0069678809469714	Narcos
43	0	1.6697303327233214e-11	-0.0040732323447336	8.382970502015534e-12	-0.0033247290868617	8.578491029441231e-12	-0.000715203488421	8.913171058648033e-12	-0.0032476433892713	1.1858164575557616e-12	-0.0008938987812939	0.9613268640864316	0.4425927135298913	0.4535	NL04NF	N1	Non-Lucid	responsive	accurate	0	0.381585031703168	0.1915768074693275	0.1960450563352788	0.2036935302865786	0.027099574205647	Narcos
44	1	1.5905382916412763e-11	0.0040324112418204	8.778977226663875e-12	0.0005730859011903	6.031778382084025e-12	-0.0025158983895913	7.291963128395499e-12	-0.0025974780262846	1.0500887293194454e-12	9.17231940592116e-05	0.9370552550362004	0.4924048008596968	0.4742	NL04NF	N1	Non-Lucid	responsive	accurate	1	0.4072227299958629	0.2247666146487131	0.1544305643184266	0.1866948534203606	0.0268852376166367	Narcos
45	2	2.8825164297514208e-11	-0.0007479339095526	7.157581622775741e-12	-0.0003925271289179	3.860990582004332e-12	-0.0053384327817786	8.092084434719356e-12	-0.003055979748161	8.318470734872107e-13	0.0003613944773379	0.9180352426611936	0.3044306882750455	0.3974	NL04NF	N1	Non-Lucid	responsive	accurate	2	0.5910712050309123	0.1467689950078101	0.0791711135577154	0.1659313386274065	0.0170573477761555	Narcos
46	0	1.7581941436524136e-11	0.0033383454147973	6.039372059503053e-12	-0.0012418324644488	8.623670371256723e-12	-0.000535749321691	6.5663338300501684e-12	-0.0022183357095865	1.0796029329343989e-12	0.0008254908940111	0.9604031141126048	0.445265099854211	0.44275	NL04NF	N1	Non-Lucid	responsive	non-accurate	0	0.4407504554603658	0.1513971591550707	0.2161812822317579	0.1646072270657939	0.0270638760870115	Narcos
47	0	5.8137260114389644e-11	-0.0006231142860281	9.995742700587675e-12	-0.005874516251259	7.735444006959944e-12	-0.0023088978597397	8.845335868845563e-12	-0.0029876115684327	1.3093571060816222e-12	-0.0014804573929137	0.9071269676361212	0.1477343629120581	0.3058999999999999	NL04NF	N1	Non-Lucid	non-responsive	non-accurate	0	0.6758328079127932	0.1161983011105114	0.0899228280347179	0.1028250757846434	0.015220987157334	Narcos
48	1	7.821907882140401e-11	-0.0119542040481012	1.9816125455465357e-11	-0.0065365637218168	6.197960232885596e-12	-0.0027058485440371	9.141252790413642e-12	-0.0049012008346419	7.561378708904777e-13	-0.0013270064991301	0.891155243446961	0.3381999965256949	0.4147999999999999	NL04NF	N1	Non-Lucid	non-responsive	non-accurate	1	0.6853473962706054	0.1736268208435936	0.0543058799950292	0.0800947018676349	0.0066252010231368	Narcos
49	2	8.085904767753412e-11	0.00761404563864	2.0971151618797943e-11	-0.0037555507313424	5.476169320547283e-12	-0.0073643099509198	7.376987615963976e-12	-0.0039882007241402	6.943329614240624e-13	-0.0027180588717734	0.8935086247681919	0.3536516677261102	0.42015	NL04NF	N1	Non-Lucid	non-responsive	non-accurate	2	0.7008204813444266	0.1817608912541811	0.0474629831710944	0.0639377306607602	0.0060179135695375	Narcos
50	3	7.213552392245348e-11	0.0006425689536445	5.438320613735977e-12	-0.0021133021496636	3.344811667092665e-12	-0.0013345005800847	5.88170927249593e-12	-0.0027991285175915	7.991487303695331e-13	-0.0014975161453135	0.9158928640243158	0.1538869382419612	0.30195	NL04NF	N1	Non-Lucid	non-responsive	non-accurate	3	0.8234694515850536	0.0620816298243161	0.0381829933351152	0.0671431722629708	0.0091227529925439	Narcos
51	0	4.160414914884356e-11	-0.0050663184252213	2.276295928240638e-11	-0.0040800321113101	6.358050575267754e-12	-0.0052193272974529	9.590266350453687e-12	-0.0052887219914521	7.366222928126553e-13	-0.0011804469977005	0.9112169330515888	0.4667275151111599	0.4728	NL04NF	N2	Lucid	responsive	non-accurate	0	0.513301642033894	0.2808437287206158	0.078444046259511	0.1183223203921023	0.0090882625938768	Narcos
52	0	6.082184386562615e-11	-0.0033634412744691	2.003252051117362e-11	-0.0060210003452878	4.954914368412148e-12	-0.0028745135141133	6.160025822731374e-12	-0.0023653023964973	6.644684294172472e-13	-0.0018212967791318	0.9014539610590953	0.4018386037558097	0.4462	NL04NF	N2	Lucid	non-responsive	non-accurate	0	0.6565838991288757	0.2162550424427213	0.0534892859060521	0.0664987036953238	0.0071730688270268	Narcos
53	1	3.56374192585936e-11	0.0081128383750929	1.0985975158460232e-11	-0.0023292654455204	4.445990800030175e-12	-9.45819339435556e-05	7.711764723205598e-12	-0.0018277714351027	6.964817617402483e-13	0.0001798739174571	0.9165854638639216	0.34010801492973	0.4059999999999999	NL04NF	N2	Lucid	non-responsive	non-accurate	1	0.5991734747800553	0.1847076765513732	0.0747506360425316	0.1296582345753086	0.0117099780507312	Narcos
54	2	1.4131388087950926e-11	0.0050483630251915	5.017914552187356e-12	-0.002986658748933	3.4324355921505093e-12	-0.0036309825686902	3.849201371929162e-12	-0.0033829794900456	4.4253925487120556e-13	-0.0018968122541053	0.9346090859485324	0.498225755103016	0.47645	NL04NF	N2	Lucid	non-responsive	non-accurate	2	0.5258488550011976	0.1867236682864449	0.1277257630152186	0.14323420470094	0.0164675089961986	Narcos
55	3	1.9655924764527778e-11	-0.0011800544672864	1.1002712173116576e-11	-0.0092325282871718	5.850678732682139e-12	-0.0055671838600703	7.792862356982027e-12	-0.0041977941320577	8.300385589543611e-13	-0.0013477425946256	0.9124278609276534	0.5088846191956086	0.4843499999999999	NL04NF	N2	Lucid	non-responsive	non-accurate	3	0.4355187103863751	0.2437884288729024	0.129634198699271	0.1726673969599352	0.0183912650815161	Narcos
56	4	9.342442138515107e-11	-0.0025695025170238	1.9159687721544736e-11	-0.0078259766061804	6.4738959422743276e-12	-0.0060116927389134	8.272978397820636e-12	-0.0059192400052118	6.997473841263687e-13	-0.0021412761976811	0.879513897129567	0.411038349708035	0.44625	NL04NF	N2	Lucid	non-responsive	non-accurate	4	0.7297031015821612	0.1496491318701276	0.0505651721290573	0.0646171301540587	0.005465464264595	Narcos
57	5	2.6466929125393777e-11	0.0115103382246453	6.944404815086371e-12	-0.0036730787606599	4.968181244566725e-12	-0.0097584627274539	8.019295766715389e-12	-0.0053221580482528	9.057657046145007e-13	-0.001915430663054	0.9276152367005396	0.4948982145556919	0.4766999999999999	NL04NF	N2	Lucid	non-responsive	non-accurate	5	0.5595003907899041	0.1468019651783576	0.1050253822300511	0.1695247338321622	0.0191475279695247	Narcos
58	6	3.0973028250918926e-11	0.0029728040005707	1.1016902836500068e-11	-0.0027613548957913	2.3984790416284298e-11	0.0002445884125275	1.7124385276833853e-11	-0.0048800728239732	9.989972951093826e-13	-0.0004679810072866	0.9521579772702706	0.4048494895040772	0.4318000000000001	NL04NF	N2	Lucid	non-responsive	non-accurate	6	0.3682963913557264	0.1310006088435754	0.2852001323919252	0.2036239159616536	0.0118789514471192	Narcos
59	7	2.6788208168379152e-11	-0.0035131362723735	9.943779372545204e-12	-0.0045408809323819	5.189475035166142e-12	-0.0044020287253772	7.73678454711992e-12	-0.0055124864336824	7.417762519933645e-13	-0.0019244103364698	0.925943568328988	0.4135516593371854	0.44555	NL04NF	N2	Lucid	non-responsive	non-accurate	7	0.5315118203210722	0.1972971182675567	0.1029657267524066	0.1535075587073304	0.0147177759516339	Narcos
60	8	6.454123184083533e-11	-0.0099003030471896	1.3428794254712485e-11	-0.0014601114699799	5.5349381470510276e-12	-0.0078691166631455	5.620424209815106e-12	-0.0044448677999243	6.876936790461316e-13	-0.0031047919130702	0.8819990573552117	0.3935813469576234	0.43775	NL04NF	N2	Lucid	non-responsive	non-accurate	8	0.7186172694348231	0.1495193566017104	0.0616273043491537	0.0625791262968623	0.0076569433174506	Narcos
61	9	5.455417437428871e-11	-0.0033933975556288	1.8455572201290915e-11	-0.0029658046531139	3.646336899304663e-12	-0.0038892517903492	5.519833866177711e-12	-0.0042438367909414	5.180777384594649e-13	-0.0008913279656842	0.9014922590665826	0.361500975871489	0.42575	NL04NF	N2	Lucid	non-responsive	non-accurate	9	0.659711437593836	0.2231791097230625	0.0440943371498524	0.0667501172348686	0.0062649982983802	Narcos
62	10	4.013102396669808e-11	-0.0052706306168285	1.5090861425865197e-11	-0.0062080486006199	6.518421990008062e-12	-0.0115788338176126	5.323246523314557e-12	-0.0043807414392324	6.34869968958717e-13	0.0001957048872313	0.9116039732028116	0.4844125967217459	0.48125	NL04NF	N2	Lucid	non-responsive	non-accurate	10	0.5927911119598454	0.2229130393606203	0.0962861705917821	0.0786317645024608	0.0093779135852913	Narcos
63	11	3.1505949104307233e-11	0.0030253283109715	8.018712326528246e-12	-0.0011220778478101	2.416993679713804e-12	-0.0029608345633426	3.430486842950146e-12	-0.0030237312340236	4.947022695279058e-13	-0.0006847922484797	0.9133187162017696	0.4203492765069067	0.4488	NL04NF	N2	Lucid	non-responsive	non-accurate	11	0.6869003010346579	0.174825900110705	0.052695879140086	0.0747923015211035	0.0107856181934474	Narcos
64	0	8.114333058314905e-11	0.0036902562383879	7.628807116306258e-12	-0.0007607281840408	6.310849259487256e-12	-0.0036595889818244	7.296496028569799e-12	-0.0030473175729274	6.379046455503868e-13	-0.0011689469778737	0.9061912469611532	0.2073635085429059	0.3480500000000001	NL04NF	N2	Non-Lucid	non-responsive	non-accurate	0	0.787666358539135	0.0740535873757474	0.0612600397319901	0.0708278106853103	0.006192203667817	Narcos
65	1	2.6811051808990457e-11	-0.0027706055443938	1.2471627544589055e-11	0.0008393867949966	7.661892691726064e-12	-0.0005790576688182	1.3367257443857328e-11	-0.0038292772682377	7.630686056211135e-13	-0.0030509730370548	0.9217792271108296	0.4749991253910668	0.46715	NL04NF	N2	Non-Lucid	non-responsive	non-accurate	1	0.4389864354318129	0.2042021834442351	0.1254507650562975	0.2188666352437014	0.0124939808239529	Narcos
66	2	3.714524303949926e-11	0.0052144059715051	9.405303512144302e-12	-0.00304127143487	5.458806414751364e-12	-0.0042391950890808	7.94684146665359e-12	-0.0051237390696653	7.631583949783238e-13	-0.0014485605120687	0.9081585358442452	0.3470280177275967	0.41585	NL04NF	N2	Non-Lucid	non-responsive	non-accurate	2	0.6117529471156312	0.1548979538497815	0.0899022496206792	0.1308782306880169	0.012568618725891	Narcos
67	3	3.5556227086934554e-11	0.00185097446883	1.2284667070548547e-11	0.004014120191423	7.613212220725592e-12	-0.0010201886695181	8.600361021961818e-12	-0.0017576871502832	7.057009953298773e-13	-0.0008651034753612	0.9222287295654068	0.4330309835213526	0.44905	NL04NF	N2	Non-Lucid	non-responsive	non-accurate	3	0.54904469781158	0.1896947981284449	0.1175601053757384	0.1328032529106175	0.0108971457736189	Narcos
68	4	4.163946541365131e-11	0.0015632294646997	1.4965878997255005e-11	-0.0005002844119802	5.746411132313899e-12	-0.0021011959324001	9.700616209747359e-12	-0.0038905366264959	5.605674911353714e-13	-0.0019417871001032	0.8939656962892751	0.4453333421634423	0.4543	NL04NF	N2	Non-Lucid	non-responsive	non-accurate	4	0.5734441526140667	0.2061048506374904	0.0791375640778868	0.1335934932634636	0.0077199394070926	Narcos
69	5	2.7533242633958622e-11	0.005146679029133	1.2900502563565015e-11	9.304147786150492e-05	1.0999726134984527e-11	-0.0040285930122252	1.2161601949963857e-11	-0.003927938992831	6.001613835776476e-13	-0.0011810203031885	0.9296450707069543	0.5047216238779542	0.4736999999999999	NL04NF	N2	Non-Lucid	non-responsive	non-accurate	5	0.4288985432826819	0.2009573238679597	0.1713480165966563	0.1894471141546531	0.009349002098049	Narcos
70	6	7.307966297580205e-11	-0.0045688960416533	2.1961326391334046e-11	-0.0095755533840675	9.258201559184971e-12	0.0013473030707881	1.9879349069460678e-11	-0.0016345671409768	8.180064310519233e-13	-0.0010095004541891	0.9071619634055862	0.4880408704784958	0.46485	NL04NF	N2	Non-Lucid	non-responsive	non-accurate	6	0.5846534569543408	0.1756954653478289	0.0740676588581128	0.1590391865834229	0.0065442322562947	Narcos
71	7	2.7885628913870055e-11	0.0024966795580443	2.135032488505668e-11	-0.0068578858065884	1.0814528389067572e-11	-0.0077582972342714	1.4651122441255133e-11	-0.0037468587925147	8.03483496827938e-13	-0.0007755445535782	0.9261593917941642	0.502670904367796	0.4730999999999999	NL04NF	N2	Non-Lucid	non-responsive	non-accurate	7	0.3693211888887145	0.2827667037406299	0.1432291340553052	0.1940415249471782	0.0106414483681721	Narcos
72	8	5.647292289031062e-11	0.0023041234449874	1.964741493472081e-11	-0.0055365964654315	9.844499817109198e-12	-0.0019973416624182	8.528018651493002e-12	-0.0035455082480204	7.189531247024095e-13	-0.0012714421716086	0.9353930406733724	0.4644789674794759	0.4696000000000001	NL04NF	N2	Non-Lucid	non-responsive	non-accurate	8	0.5931293947180777	0.2063548109709286	0.1033957854309334	0.0895689169609527	0.0075510919191075	Narcos
73	9	3.9364650478114216e-11	-0.0045408100795357	1.6991343644051482e-11	0.0032367861359402	9.595734367835711e-12	-0.0036459068139377	1.1190212049548728e-11	-0.0005582610304392	7.209291223020691e-13	-0.0007782249267007	0.917886786158274	0.5107512993600409	0.4785	NL04NF	N2	Non-Lucid	non-responsive	non-accurate	9	0.5055638284212939	0.2182213899621547	0.1232388994845511	0.1437169230744549	0.0092589590575452	Narcos
74	10	4.199398575192322e-11	0.0027020400383301	1.8072567826942663e-11	-0.0023334778276245	1.422303514024185e-11	-0.0049059929465154	1.6395046384166128e-11	-0.0047414300198545	8.363608098070163e-13	-0.0015614639706317	0.9236628761839312	0.5086626361275858	0.4822999999999999	NL04NF	N2	Non-Lucid	non-responsive	non-accurate	10	0.4588453756753877	0.1974690905254844	0.155407346678676	0.179139728764936	0.0091384583555157	Narcos
75	11	4.250267529210978e-11	-0.0001803864237031	1.584740330626674e-11	-0.0103143764683704	1.2349049690505796e-11	-0.0053678450912761	1.568837900217871e-11	-0.0027148184393142	8.451702050880964e-13	-0.0005370364585513	0.9145339973689836	0.496858722272316	0.47435	NL04NF	N2	Non-Lucid	non-responsive	non-accurate	11	0.4872334142671025	0.1816681977572718	0.1415644921715368	0.179845207696064	0.0096886881080247	Narcos
76	12	2.910880821680863e-11	0.0028723255173159	1.1002893223699064e-11	0.0014731627166004	4.801471684052188e-12	-0.0013636837347669	5.546657267628241e-12	-0.0042478518343819	5.100674866125653e-13	-3.632709869273677e-06	0.9083673985371906	0.3151231998890945	0.40265	NL04NF	N2	Non-Lucid	non-responsive	non-accurate	12	0.5710980289979257	0.2158704192396541	0.0942021052400265	0.1088222166114089	0.0100072299109846	Narcos
77	13	5.511019945402831e-11	-0.000444655032437	1.2049377730324907e-11	-0.0020952669750817	7.419350881311044e-12	-0.0051973893786303	8.824960204664018e-12	-0.003815793197611	6.220568100484609e-13	-0.0002191222472651	0.9202640153329068	0.3292330498820847	0.4076000000000001	NL04NF	N2	Non-Lucid	non-responsive	non-accurate	13	0.6558712240762246	0.1434006808111331	0.0882983330233764	0.1050266104858722	0.0074031516033936	Narcos
78	14	4.8811130129251614e-11	0.0046028663765073	1.905703875886171e-11	-0.0020275450759411	1.2436937897727871e-11	-0.0041086524059906	1.4017913475186707e-11	-0.0043435455091807	7.228313732114935e-13	-0.0001663467269028	0.9327447152638916	0.4913972117665611	0.4653999999999999	NL04NF	N2	Non-Lucid	non-responsive	non-accurate	14	0.5135535038087644	0.2005036351528317	0.1308519802167523	0.1474858001076281	0.0076050807140235	Narcos
79	15	6.216653619213492e-11	0.0020938658680343	2.4935639595096612e-11	0.0013552006499385	1.1480227576664347e-11	-0.0039341474379425	1.3933970999864419e-11	-0.002485702141739	6.917154094010336e-13	-0.000724415508791	0.9115071107999916	0.4579706988819222	0.4593	NL04NF	N2	Non-Lucid	non-responsive	non-accurate	15	0.5491351043613578	0.2202637606999725	0.1014081908781222	0.1230828205633039	0.0061101234972434	Narcos
80	16	3.857561647081301e-11	-0.000775907968892	1.855493703349592e-11	-0.0020704525963449	1.941265665922536e-11	0.0013097658068129	3.2730162721401825e-11	-2.6559467653127813e-06	6.894123816817308e-13	6.084327982467304e-05	0.9400551430568184	0.5350580203501203	0.4869	NL04NF	N2	Non-Lucid	non-responsive	non-accurate	16	0.3508061056955027	0.168738332595953	0.1765384226323211	0.2976476327154105	0.0062695063608126	Narcos
81	17	4.2094844631589076e-11	0.002124887219425	2.2750110623572817e-11	-0.0084145188681891	2.5530781907043766e-11	-0.0013398357163132	1.949000760503218e-11	-0.0033195094131062	5.938685438848997e-13	-0.0009387858112348	0.9394675819797949	0.4375111175138227	0.4512	NL04NF	N2	Non-Lucid	non-responsive	non-accurate	17	0.3810881042379163	0.2059586299609288	0.2311322766913302	0.1764446481460716	0.0053763409637529	Narcos
82	18	7.333172045452864e-11	0.0008219514082248	2.59236251648016e-11	-0.0071385060513802	1.4323847634363104e-11	-0.0052928334774553	1.0037437096956578e-11	-0.0027910670510178	6.385855144748528e-13	-0.000424507643474	0.9257297706942502	0.4007214003631784	0.4334	NL04NF	N2	Non-Lucid	non-responsive	non-accurate	18	0.5901701586042712	0.208632088273388	0.1152776367143509	0.0807808109065772	0.0051393055014126	Narcos
83	19	9.115971550304443e-11	0.0110866623265981	2.237733928941152e-11	-0.0010362031188737	1.1904755867875366e-11	-0.0051604700537214	1.5868456929224275e-11	-0.0032974800497682	6.285368006019573e-13	-0.0015625954139365	0.8910404103753183	0.4372010913303178	0.4512	NL04NF	N2	Non-Lucid	non-responsive	non-accurate	19	0.6422466068719804	0.1576548385450767	0.0838724541820987	0.1117978765384375	0.0044282238624065	Narcos
84	20	6.150249630075518e-11	0.002164648133599	1.893976109291491e-11	-0.004247339183618	7.77625056541655e-12	-0.0057559776272705	9.87728278808529e-12	-0.0004787030263803	6.779171903788883e-13	-0.0006873993356107	0.907490696051124	0.416995055404188	0.44485	NL04NF	N2	Non-Lucid	non-responsive	non-accurate	20	0.6226606005278229	0.1917490138660126	0.0787279401349703	0.0999991090172513	0.0068633364539427	Narcos
85	21	7.655161484842492e-11	0.0038156757596264	2.08794772226152e-11	-0.0066669643524188	1.1059143254498791e-11	-0.0026915409482154	1.1886837414151804e-11	-0.0033213358068645	6.145396440618573e-13	6.914330705158515e-05	0.9121842716476906	0.4466501773305978	0.4545	NL04NF	N2	Non-Lucid	non-responsive	non-accurate	21	0.6327018323024243	0.1725696253752794	0.0914042141981064	0.0982451360053784	0.0050791921188115	Narcos
86	22	1.1618144252362032e-10	0.0027903266635993	2.170866705507584e-11	-0.0062595421650093	8.584648288306472e-12	-0.0006165029920934	9.993488631748234e-12	-0.0017521631497777	5.64140267983151e-13	-0.0016007234858581	0.9012620357829674	0.3099388943914298	0.39955	NL04NF	N2	Non-Lucid	non-responsive	non-accurate	22	0.7398565666342681	0.1382432471546349	0.0546680112622796	0.063639665915498	0.0035925090333191	Narcos
87	23	5.6452682453968456e-11	0.0030343974125297	1.710485870313837e-11	-0.0030340330529838	6.479195382758799e-12	-0.0022727419071059	4.994534097568125e-12	-0.0018576350765276	4.84168761453065e-13	-0.0017751585537873	0.9002296734212679	0.3158649485642245	0.39625	NL04NF	N2	Non-Lucid	non-responsive	non-accurate	23	0.6601460841549897	0.200020707644999	0.0757663812324764	0.0584050568257167	0.005661770141818	Narcos
88	24	3.4028574249045356e-11	0.0032877238193659	1.4010506144819975e-11	-0.0047776368389481	6.677993834833472e-12	-0.0074269426887333	1.3531036403792338e-11	-0.0024918802989083	8.510289167357568e-13	-0.0005792699262268	0.9166518788541216	0.4314959393334816	0.4498999999999999	NL04NF	N2	Non-Lucid	non-responsive	non-accurate	24	0.4924601734700773	0.2027594878347038	0.0966436612437988	0.1958206208074804	0.0123160566439394	Narcos
89	25	3.462373616832001e-11	-0.006363247903723	1.0551561957284586e-11	-0.001460977757517	5.4809105196053314e-12	-0.0032855676899585	1.1080446168932236e-11	-0.0026877910062541	6.964173574586664e-13	-0.0010563557424022	0.899431957150796	0.4616611445936377	0.46025	NL04NF	N2	Non-Lucid	non-responsive	non-accurate	25	0.5545736412450554	0.1690059705580885	0.0877885762939991	0.177477189308849	0.0111546225940079	Narcos
90	26	4.5130388754469454e-11	0.0009699571454732	1.5095205748293563e-11	9.25946203276542e-05	1.0305062046217929e-11	-0.0056628989680682	1.529444805718376e-11	-0.0033959129186449	6.086787462971558e-13	-0.0014300922709279	0.913877266569546	0.4103233148213604	0.437	NL04NF	N2	Non-Lucid	non-responsive	non-accurate	26	0.522138300604471	0.1746447414749618	0.1192249331976559	0.176949885380068	0.0070421393428431	Narcos
91	27	6.344263066953048e-11	0.0054482981007033	2.0938749334522137e-11	-0.000650857523557	9.771672796128304e-12	-0.0022599947786818	1.0488840916471154e-11	-0.0034810648904653	5.628256706768662e-13	-0.0001534729001614	0.9089937409395926	0.4145256098638684	0.4369	NL04NF	N2	Non-Lucid	non-responsive	non-accurate	27	0.6030397784338526	0.1990286125609308	0.092882456728507	0.0996993383714538	0.0053498139052557	Narcos
92	28	6.036494897681093e-11	-0.0140599327978159	1.8205699491342773e-11	-0.0035902727531918	1.2577051896854825e-11	-0.0036912581684215	1.953084724905509e-11	-0.0027006023108429	6.534330594590364e-13	-0.0011346487844857	0.9153675183541524	0.472418081816773	0.4554499999999999	NL04NF	N2	Non-Lucid	non-responsive	non-accurate	28	0.5422067281262978	0.1635262337129381	0.1129689045390884	0.1754289030959455	0.0058692305257301	Narcos
93	29	4.644274290696703e-11	0.0040546035317804	1.5816517499142397e-11	-0.0041360662894669	8.181053418131888e-12	-0.0042714102815752	1.1601256206003437e-11	-0.0030406407965084	8.918529087159433e-13	-0.0002806554229693	0.9073980187559568	0.374547262023286	0.4185	NL04NF	N2	Non-Lucid	non-responsive	non-accurate	29	0.5600003142418113	0.1907134293827883	0.0986460359191152	0.1398863786743977	0.0107538417818875	Narcos
94	30	5.2751844725506496e-11	-0.0028860903803761	1.8980471535997265e-11	-0.0002897682728976	1.2611637754986407e-11	0.001195543753751	6.862488335143465e-12	-0.000363275511481	4.612119562919596e-13	-0.000430209846248	0.92087026064143	0.3482472666098057	0.4102	NL04NF	N2	Non-Lucid	non-responsive	non-accurate	30	0.5754684694811217	0.2070574585909984	0.1375800204576196	0.0748627025198149	0.0050313489504452	Narcos
95	31	4.10992699551553e-11	0.0099259565872632	1.6755277263103615e-11	-0.0040126797580912	1.0893239970221886e-11	-0.0047558244814873	1.2815686972447435e-11	-0.0030656905480052	5.592699669597311e-13	-0.0005434523031506	0.9344063558149904	0.45716215453593	0.45705	NL04NF	N2	Non-Lucid	non-responsive	non-accurate	31	0.5004614786270695	0.2040272453269582	0.1326458350351527	0.1560552695668552	0.0068101714439643	Narcos
96	32	5.372268158466558e-11	-0.0097286948228824	1.4736596308185413e-11	-0.0017597275658508	8.08674831835038e-12	-0.001112170201907	8.225049042773326e-12	-0.0030107907565795	6.168869970658281e-13	-0.0010222828691562	0.899578279493	0.3771658734486516	0.4232999999999999	NL04NF	N2	Non-Lucid	non-responsive	non-accurate	32	0.6291598975827641	0.1725840027059064	0.094705952749819	0.0963256274765252	0.0072245194849852	Narcos
97	33	6.193787548443891e-11	-0.0005563014561945	1.5524891640505427e-11	-0.0001984723721491	1.1221688072367695e-11	-0.0038036334277087	1.647921395962906e-11	-0.0026577140956333	8.06826230160488e-13	1.5563082834942966e-05	0.904552521931089	0.3099632820605431	0.39045	NL04NF	N2	Non-Lucid	non-responsive	non-accurate	33	0.5844822679953028	0.1465020200556226	0.1058944570502929	0.1555075674548074	0.007613687443974	Narcos
98	34	1.4817159576135442e-10	-0.004297299030705	3.681261364101312e-11	-0.0038999366528954	1.0788509722926152e-11	-0.0036990092010767	1.3616168347656496e-11	-0.0029059336544448	7.136863657608079e-13	-0.0015924728098718	0.8919288502236178	0.3316824608684695	0.40735	NL04NF	N2	Non-Lucid	non-responsive	non-accurate	34	0.7052345578360263	0.1752125781632403	0.0513487746761643	0.064807242000325	0.003396847324244	Narcos
99	35	4.2728185957212206e-11	0.0017990316204241	1.688923205169467e-11	-0.005002387355117	7.415604365857299e-12	-0.0037762672454684	9.523228709523255e-12	-0.0041512854683871	5.909070671710437e-13	-0.001462115635817	0.9029665923061934	0.429247812329287	0.4486	NL04NF	N2	Non-Lucid	non-responsive	non-accurate	35	0.5538530126194212	0.2189222838064499	0.0961228455272283	0.1234423786658072	0.0076594793810933	Narcos
100	0	1.6441825362468616e-11	0.0023718187708216	6.573763856732408e-12	0.0012131340221317	3.5732951268903704e-12	-0.0030423128279236	6.506608470827829e-12	-0.0032681774143983	1.3276424291895454e-12	-0.0022984438726285	0.9158667250222424	0.4186066806581882	0.4406499999999999	NL04NF	REML	Lucid	responsive	accurate	0	0.4776388102047509	0.1909693527255195	0.1038050456863687	0.1890184733118795	0.0385683180714814	Narcos
101	1	1.940480955280167e-11	0.0112310344078636	8.185853045725979e-12	-0.0022074782908178	4.3626287897945425e-12	-0.0051446106859318	8.0291150136042e-12	-0.0038696593824099	8.013221616794188e-13	-0.0022883744219354	0.9375608054771968	0.5620405243526102	0.4968	NL04NF	REML	Lucid	responsive	accurate	1	0.475797830071818	0.2007136996549842	0.1069698368306527	0.1968705485346218	0.0196480849079231	Narcos
102	2	2.2490528412851116e-11	-0.0092314404769317	9.065932598413172e-12	-0.0093235699191155	5.3348877288551875e-12	-0.0044438705563281	1.0540055083682876e-11	-0.0008885160118493	1.024540098281472e-12	0.0010955272409711	0.909658877119233	0.4956470487169301	0.4782	NL04NF	REML	Lucid	responsive	accurate	2	0.4641438509383993	0.1870963985964447	0.1100976948758562	0.2175183110792573	0.0211437445100421	Narcos
103	3	1.6762415677211252e-11	0.0011996436076153	6.517016822970859e-12	-0.004943782537418	4.275988990779321e-12	-0.0005214076508925	8.167310725365422e-12	-0.0042983717046195	9.536808405279909e-13	-0.0009101405367891	0.9355618136595628	0.4473959740136632	0.4554499999999999	NL04NF	REML	Lucid	responsive	accurate	3	0.4570353063487037	0.1776895906605791	0.1165868915302811	0.2226856457501627	0.0260025657102732	Narcos
104	4	2.2353833782016087e-11	-0.0015470055842752	7.228862467382042e-12	-0.0042179601364714	5.307635592585453e-12	-0.006249023329825	7.642575047516872e-12	-0.0048027175524753	1.0823486031746014e-12	-0.0023045825743831	0.9329016236623944	0.4226764771075206	0.4465	NL04NF	REML	Lucid	responsive	accurate	4	0.5125232795155881	0.1657416054480316	0.1216921816146839	0.1752271071483325	0.0248158262733638	Narcos
105	5	2.277256380948172e-11	0.0121386511107623	5.727401541474087e-12	-0.0055333754105259	4.623128771580192e-12	-0.0024544772841722	6.254941096162281e-12	-0.0051316660994778	1.051852941795477e-12	-0.0006934872699354	0.9192535299620536	0.4532118705092028	0.4572	NL04NF	REML	Lucid	responsive	accurate	5	0.5632606184583521	0.1416625620812536	0.1143492842035042	0.154710818672863	0.026016716584027	Narcos
106	6	3.741599088124622e-11	0.0047166036917901	8.355035145374415e-12	-0.0004012152093382	3.867898466180516e-12	-0.0026462856566872	7.596793147281461e-12	-0.0026155718677732	8.889791443899132e-13	-0.0012264719603821	0.9133463674505068	0.2468358682961265	0.3714	NL04NF	REML	Lucid	responsive	accurate	6	0.6437193301839564	0.1437432899883339	0.0665448368792831	0.1306981983140576	0.0152943446343688	Narcos
107	7	1.5097092048589368e-11	0.0004552381719107	6.653706260480041e-12	-0.0009666485627047	3.46797334101459e-12	-0.0007787956634695	5.552877324687515e-12	-0.0035251137916885	9.3195034876181e-13	-0.0008995342824511	0.9260462188483108	0.4197948382514153	0.4356000000000001	NL04NF	REML	Lucid	responsive	accurate	7	0.4761948917699993	0.2098722669492309	0.109387369731245	0.1751497446085139	0.0293957269410111	Narcos
108	8	2.5417670218817093e-11	0.0075325227184239	5.2884231485348616e-12	0.0002024557260058	4.5037367384873e-12	-0.0031409022087896	1.0652938591087867e-11	-0.0049379453208531	1.1992663847241357e-12	-0.0029715792437023	0.9248846311021316	0.3287284987895724	0.39855	NL04NF	REML	Lucid	responsive	accurate	8	0.5400886335390761	0.1123713230709127	0.0956978747449711	0.2263594970469367	0.0254826715981032	Narcos
109	0	2.0440285216752956e-11	0.0063703099219158	6.699249084140183e-12	-0.0047230468357163	4.877605248446552e-12	-0.0039674956552245	8.040270999009739e-12	-0.0074196273654097	1.763936439081985e-12	-0.0056815500591555	0.9276317643399368	0.4078894296686218	0.4352500000000001	NL04NF	REML	Lucid	responsive	non-accurate	0	0.4887524359962839	0.1601873102306702	0.116629558821059	0.1922527985869533	0.0421778963650334	Narcos
110	1	1.456970869209719e-11	0.0043800270426479	6.055771920476252e-12	-0.0006350716090384	4.9100188410337736e-12	-0.0019648363439347	8.156526500558939e-12	-0.0061144291696621	7.726722975652689e-13	-0.0035093244307944	0.943891678153424	0.5668834879001026	0.49595	NL04NF	REML	Lucid	responsive	non-accurate	1	0.4227429639940411	0.1757094136221553	0.1424651626185964	0.2366632210438451	0.0224192387213618	Narcos
111	2	5.6434109869206014e-11	0.0041931384905423	8.92160814461624e-12	-0.0041124188128534	5.6277249454406615e-12	-0.0046387563087999	6.509832009570326e-12	-0.0030507898152608	1.0646013592695938e-12	0.000635661654206	0.9399363126756792	0.3741170954950125	0.4279999999999999	NL04NF	REML	Lucid	responsive	non-accurate	2	0.7183762151805725	0.113567328466906	0.0716379465495738	0.0828667004996612	0.0135518093032862	Narcos
112	3	1.8456043714420434e-11	0.0021092459526689	7.090191640746386e-12	-0.0079439500708117	5.0466219882144895e-12	-0.0018829503595047	7.272322426008699e-12	-0.0045806442611579	1.2557733205498132e-12	-0.0010591450302295	0.9334152627488346	0.404052782232126	0.4362499999999999	NL04NF	REML	Lucid	responsive	non-accurate	3	0.4717687647330482	0.1812377020684005	0.1290004866857975	0.1858932835631455	0.0320997629496082	Narcos
113	4	2.052593018502087e-11	-0.0009849363587218	7.302433806642754e-12	-0.0089229983594868	3.61286671291041e-12	-0.004811806498241	5.026823441311903e-12	-0.0043367077266378	6.921102287052965e-13	-0.0008423537341862	0.9257118213413458	0.2619929756669802	0.37095	NL04NF	REML	Lucid	responsive	non-accurate	4	0.5523638156739628	0.1965124194024258	0.097224185460836	0.1352745211414905	0.0186250583212849	Narcos
114	5	3.460564090521846e-11	0.0001942078278061	1.12632132104101e-11	-0.007165815985111	4.31734835388678e-12	-0.0049424941513945	7.328897378072627e-12	-0.0027112017881721	8.740686854025899e-13	-0.0002009023758906	0.9251080258234684	0.4252138266233262	0.44805	NL04NF	REML	Lucid	responsive	non-accurate	5	0.5926722673857887	0.1928990169477452	0.0739409116854854	0.1255180980001747	0.0149697059808058	Narcos
115	0	1.833073191216928e-11	-0.0011117077769011	7.90580331932095e-12	-0.0033847204224256	3.460967434155897e-12	-0.0029115335694363	6.864469839821942e-12	-0.0042469970020417	1.047395691896747e-12	-0.0016405248708046	0.927534706149554	0.3948217154771998	0.443	NL04NF	REML	Lucid	non-responsive	non-accurate	0	0.4873980284905095	0.2102083522869413	0.0920240780433636	0.1825202115547082	0.0278493296244773	Narcos
116	1	3.09442346686382e-11	0.0060005542768662	6.5265592403757455e-12	-0.0001408831175139	3.322009102706493e-12	-0.0036127446329398	6.367372622668059e-12	-0.0024115551336454	8.619149710326528e-13	-2.248099883861482e-05	0.9249763239228226	0.4365302082891289	0.45355	NL04NF	REML	Lucid	non-responsive	non-accurate	1	0.6443750007240407	0.1359074367253593	0.0691766864129708	0.1325925744255135	0.0179483017121156	Narcos
117	2	1.7711445191476405e-11	-0.0050910774554495	1.333348588687452e-11	-0.0105860828830503	5.1013905055970144e-12	-0.004129083122194	8.770811996391737e-12	-0.0057963001930168	9.20034431305859e-13	-0.0009956013929019	0.9280736313661628	0.5379102243594482	0.4907499999999999	NL04NF	REML	Lucid	non-responsive	non-accurate	2	0.386399203087254	0.2908880819924776	0.1112937541058587	0.1913471616344927	0.0200717991799168	Narcos
118	3	2.6567246795420792e-11	0.0079620417800179	6.580494230272686e-12	-0.0003923163382947	5.595299143466635e-12	-0.0007395064455743	7.326903410388757e-12	-0.0045129987493724	9.254133313079074e-13	-0.0020016587335545	0.930461651882791	0.2768416349166018	0.38035	NL04NF	REML	Lucid	non-responsive	non-accurate	3	0.5653164172327687	0.140024348421375	0.119060679847162	0.1559069638365935	0.0196915906621004	Narcos
119	4	1.859796497129392e-11	0.0109146493652493	6.810323108091712e-12	-0.0010952916884956	4.0455107438865284e-12	-0.0093732480275658	1.0171395562331594e-11	-0.0061752908555902	7.873337109618677e-13	-0.001683481221718	0.9401093300948966	0.5012326095441672	0.47415	NL04NF	REML	Lucid	non-responsive	non-accurate	4	0.4602029580246534	0.1685200958430134	0.1001053617388101	0.2516891677260842	0.0194824166674387	Narcos
120	5	1.2023096519191616e-11	0.0026289892580451	6.752254473458998e-12	-0.0038230832741195	5.5750826668209504e-12	-0.0033747581439925	9.842140737577032e-12	-0.0027760146534463	8.028022402706033e-13	-0.0011293470171402	0.9412360495995278	0.547733709685138	0.4937	NL04NF	REML	Lucid	non-responsive	non-accurate	5	0.3435624266541009	0.1929470439320367	0.1593091203046422	0.2812411719290181	0.022940237180202	Narcos
121	6	1.7348803732243818e-11	0.0004513377065403	7.880304966695259e-12	-0.0083487739282234	3.2064313238541558e-12	-0.0045659891086548	6.648524651614168e-12	-0.005261887260235	7.79460054398517e-13	-0.0017109988651266	0.9119145774705212	0.5234500907807191	0.48955	NL04NF	REML	Lucid	non-responsive	non-accurate	6	0.483745082599455	0.2197303535077723	0.0894064749101116	0.1853840274175284	0.0217340615651324	Narcos
122	7	1.6376382270340536e-11	0.0041692687942421	7.644962574622975e-12	0.0012046425276032	3.439223067812961e-12	-0.0031826447150714	7.123231676579667e-12	-0.0046745375671739	8.396120429355878e-13	-0.0021933176345735	0.9246423380311152	0.5139273083971956	0.482	NL04NF	REML	Lucid	non-responsive	non-accurate	7	0.4623039260118002	0.2158166653731873	0.09708898463856	0.2010882449867189	0.0237021789897335	Narcos
123	8	1.527689586038062e-11	0.0100673678037944	7.410351431232194e-12	-0.0040697356571978	4.547235681864455e-12	-0.0011178531491953	7.6925630814764e-12	-0.0048405189366277	7.685503032963361e-13	-0.0018132853570007	0.936875748841832	0.3418381368225683	0.413	NL04NF	REML	Lucid	non-responsive	non-accurate	8	0.4279770453211606	0.2075984767661545	0.127389262143914	0.2155045402315707	0.0215306755371999	Narcos
124	9	2.3868680001642e-11	-0.0087570165163953	8.939678396635059e-12	-0.0019567148809738	6.1342289754566134e-12	-0.0020193238193344	7.0405626177719116e-12	-0.0043595472193344	8.739111337459041e-13	-0.0013338337834561	0.9304996571390804	0.2505445250100259	0.3722999999999999	NL04NF	REML	Lucid	non-responsive	non-accurate	9	0.5093934495345261	0.1907861522245027	0.1309136516065206	0.15025617161418	0.0186505750202705	Narcos
125	10	3.458854328104469e-11	-0.0006395730204164	1.0201247023014929e-11	-0.0004103871943355	4.0859174049406506e-12	-0.0044315772216337	7.526956970601558e-12	-0.0037205935544431	6.944996725751516e-13	-0.0008360219077924	0.9134317265667112	0.4350346446495961	0.4485	NL04NF	REML	Lucid	non-responsive	non-accurate	10	0.6057839066700675	0.1786646874456556	0.0715607762889693	0.1318271591243142	0.0121634704709932	Narcos
126	11	2.6172617766192447e-11	0.0069201803546216	8.119915829746268e-12	-0.0052288019729995	4.229371132133616e-12	-0.0092462542685333	8.366625249974509e-12	-0.004693536620868	7.335734729890632e-13	-0.0002220604592084	0.920509917027623	0.3868570580454648	0.434	NL04NF	REML	Lucid	non-responsive	non-accurate	11	0.5495897045602492	0.1705072905503849	0.0888110945473496	0.1756878559254928	0.0154040544165233	Narcos
127	12	2.316769340851297e-11	0.0070604341025701	6.5332061063931335e-12	-0.0001445255145906	3.256759567492799e-12	-0.0062653545180358	6.581536969425908e-12	-0.0032370424263819	8.086337965917603e-13	-0.0013378550905273	0.9207473358245444	0.336100364994839	0.4087499999999999	NL04NF	REML	Lucid	non-responsive	non-accurate	12	0.5741992443100922	0.1619221190070902	0.0807170938245792	0.1631199743369642	0.0200415685212743	Narcos
128	13	1.725090819427231e-11	0.0040045110298649	7.671601535773978e-12	-0.0107141588406522	4.8905363072834365e-12	-0.0040013168491785	5.946997281255289e-12	-0.0003474015571983	1.03738375555909e-12	-0.0010025072685353	0.9243413869923276	0.4059424794564112	0.4317	NL04NF	REML	Lucid	non-responsive	non-accurate	13	0.4688074565515953	0.2084820093621291	0.1329043005487684	0.1616144865039755	0.0281917470335313	Narcos
129	14	2.6277180043004208e-11	5.6226044204063065e-05	8.487749785201368e-12	-0.003820302430133	3.587107841680578e-12	-0.00349473115223	5.945031671652277e-12	-0.0048837381492748	9.020421990614306e-13	-0.0022567596482659	0.9135331962211766	0.3686047884545416	0.4309999999999999	NL04NF	REML	Lucid	non-responsive	non-accurate	14	0.5813649681897147	0.1877857660449208	0.0793623529183417	0.1315298347471317	0.0199570780998908	Narcos
130	15	2.012983618654453e-11	0.0031929835812633	7.660201613141339e-12	0.0008454592193751	4.475194424702171e-12	-0.0006699946799837	8.343021653128612e-12	-0.0026749568647353	8.268599797586866e-13	-7.599821514686273e-05	0.9332298614774044	0.4093858170398944	0.4443499999999999	NL04NF	REML	Lucid	non-responsive	non-accurate	15	0.4858158772263167	0.1848722230986781	0.1080048781841683	0.2013514837165992	0.0199555377742374	Narcos
131	16	3.265364733166594e-11	0.0037527632638674	1.5979239494364273e-11	-0.0001172636470436	5.239051998373314e-12	-0.0016651844758282	5.77133269364259e-12	-0.0033035002107526	7.37514863782906e-13	-0.0005545287967796	0.910618882852819	0.5115609619012482	0.4846999999999999	NL04NF	REML	Lucid	non-responsive	non-accurate	16	0.5407953305737787	0.2646411292710998	0.086766872581672	0.0955822711076749	0.0122143964657746	Narcos
132	0	2.7343114019911847e-11	-0.0037854565961971	7.030875480366227e-12	-0.0008999867383152	5.242812770228648e-12	0.0013470024918095	5.6430139513697e-12	-0.0031564230754489	9.549885192704861e-13	-0.001155877876808	0.9307972745586708	0.4109649021695175	0.43475	NL04NF	REM	Non-Lucid	responsive	accurate	0	0.591652700321098	0.1521347005520582	0.1134444427406778	0.1221040310129342	0.0206641253732317	Narcos
133	1	4.597061006970953e-11	-0.0030136585921563	5.628301090745217e-12	-0.0022044894765811	3.5633307747810697e-12	-0.002621895895488	4.839617911478035e-12	-0.0042723297138718	8.231329325325201e-13	-0.0043250846740714	0.909934323329084	0.1504187927511153	0.31765	NL04NF	REM	Non-Lucid	responsive	accurate	1	0.7557848833053181	0.0925327046264049	0.0585833324750823	0.0795662718620054	0.0135328077311893	Narcos
134	2	4.542319802801592e-11	0.0035439721845164	8.696471380476324e-12	-0.0044623053739725	5.6703492899763824e-12	-0.0062620188690275	5.463015122634265e-12	-0.0039012928723357	7.426012822561182e-13	-0.0006218288812467	0.9187553886471715	0.1946274731160688	0.3375499999999999	NL04NF	REM	Non-Lucid	responsive	accurate	2	0.6882757921319554	0.131773432695304	0.0859200654876003	0.0827784309383244	0.0112522787468155	Narcos
135	3	3.5876701006585494e-11	0.0113589894236789	7.564568654543722e-12	-0.0029732583490555	4.754205225782501e-12	-0.0030689157721484	5.896314505674185e-12	-0.0032502132110886	8.020358322427059e-13	-0.0012764365773825	0.9230421388581688	0.3900835144199275	0.4318000000000001	NL04NF	REM	Non-Lucid	responsive	accurate	3	0.653565330155902	0.1378036349910308	0.0866072860892952	0.1074130739026594	0.0146106748611124	Narcos
136	4	1.8400741923037188e-11	-0.006250485189965	6.962376493268612e-12	-0.002657666051784	3.408200809922404e-12	0.0016660261704191	5.158912430565088e-12	-0.003587360074989	6.233817747052044e-13	-0.0004948227531518	0.919432497887367	0.5098131017834574	0.4806499999999999	NL04NF	REM	Non-Lucid	responsive	accurate	4	0.5325272842886927	0.2014948887204319	0.0986351490178895	0.1493016769662159	0.0180410010067699	Narcos
137	5	3.7506371571417634e-11	0.0024094676074056	7.459791706028556e-12	-0.0012306047796189	4.039404428123854e-12	-0.0044142947569596	4.8736067599954094e-12	-0.0036948623490494	9.089926293910538e-13	-0.0001642210892022	0.9233394742149096	0.3390845531192356	0.4128999999999999	NL04NF	REM	Non-Lucid	responsive	accurate	5	0.684570657500062	0.1361569861079594	0.0737276795758276	0.0889536375901877	0.0165910392259632	Narcos
138	6	1.6478698647072008e-11	0.0009876870440484	5.310598204192377e-12	0.0013416577435584	2.8412126187451967e-12	-0.0021445713190468	3.854916921744217e-12	-0.002125158006049	8.345772633847765e-13	-0.0012178670848475	0.9156931548534952	0.4485292712828836	0.4512999999999999	NL04NF	REM	Non-Lucid	responsive	accurate	6	0.562029215306185	0.1811254277678662	0.0969035560896749	0.1314773683893661	0.0284644324469076	Narcos
139	7	2.7700176296561824e-11	-0.0085743686763077	8.100232089683715e-12	-0.0018684743021659	3.4366730667048392e-12	-0.000584287960227	2.49773341059768e-12	-0.0040459495571776	6.809843213211579e-13	-0.0009304110209457	0.9184359444377996	0.4236411296570264	0.4399	NL04NF	REM	Non-Lucid	responsive	accurate	7	0.6530626990153041	0.1909720492210665	0.0810234189323205	0.058886864295809	0.0160549685354999	Narcos
140	8	1.930881962588723e-11	0.0021089502843246	7.502872160643548e-12	-0.0049081311497427	3.592113352702101e-12	-0.0033840321436972	5.234974272867086e-12	-0.0017927563990168	5.734897498103077e-13	-0.0013067541833425	0.9279962236251992	0.493803659174825	0.4692499999999999	NL04NF	REM	Non-Lucid	responsive	accurate	8	0.5332120873054024	0.2071914390975369	0.0991960304017747	0.1445635524650709	0.015836890730215	Narcos
141	9	1.4857061318031168e-11	0.0109207799881762	8.391477318013214e-12	0.0009193663393965	5.050239806967646e-12	-0.0032659120985845	6.932297463510578e-12	-0.0002619538197682	8.73876518057755e-13	-0.0011915467846665	0.9405355436708378	0.3970708128469274	0.42555	NL04NF	REM	Non-Lucid	responsive	accurate	9	0.411496493426105	0.232419010537188	0.1398766503713608	0.1920040603291599	0.0242037853361861	Narcos
142	0	3.1994504317993056e-11	0.0047091496844022	7.485856408347022e-12	0.0021127113281107	5.211747490696534e-12	-0.0025970705070948	4.675034696477105e-12	-0.0066009179212531	1.0272212997087564e-12	-0.0017877430761989	0.9204421099058944	0.4153510433873478	0.4407999999999999	NL04NF	REM	Non-Lucid	responsive	non-accurate	0	0.6348825869222562	0.1485455075229003	0.1034192527689251	0.092768998467699	0.020383654318219	Narcos
143	1	1.8634069001255852e-11	0.0037497392748866	5.767181043751494e-12	0.0013996546205465	3.2236186667595136e-12	-0.000831943041449	5.241359168960864e-12	-0.0029246452657883	6.648313864432977e-13	-0.0006754050805328	0.9242933245381132	0.3794769768712304	0.42125	NL04NF	REM	Non-Lucid	responsive	non-accurate	1	0.5557256289693109	0.1719951940020553	0.0961382890136022	0.1563135577435359	0.0198273302714957	Narcos
144	2	2.194791529690264e-11	0.0060492216223471	7.228206003864489e-12	-0.0019402505489859	6.2525294110561945e-12	-0.0039981530348199	3.5677202399270737e-12	-0.0034865039218061	5.412494077123934e-13	-0.0008663905951765	0.9401834766126124	0.3765597475383521	0.4166499999999999	NL04NF	REM	Non-Lucid	responsive	non-accurate	2	0.5551147261104626	0.1828184381899583	0.1581412678408637	0.0902360892610773	0.0136894785976377	Narcos
145	3	3.282797672224783e-11	-0.0024680903281637	6.71937451198721e-12	-0.0080467406475391	5.08626269357612e-12	-0.0023244351239673	6.249597284244001e-12	-0.000503496175525	6.287405754283964e-13	-0.0003786927272591	0.920493877350045	0.2339137097987185	0.35745	NL04NF	REM	Non-Lucid	responsive	non-accurate	3	0.6372885433982801	0.1304430191212419	0.0987394675814242	0.1213232476615754	0.0122057222374782	Narcos
146	4	2.6772033632698898e-11	-0.0035244037725599	1.0701740295565558e-11	-0.0046681886356902	3.923410765438927e-12	-0.0067344305266827	5.667169842331641e-12	-0.0030576683394189	7.492433824449077e-13	0.0008548942483187	0.9117728212397338	0.4248333668247049	0.45325	NL04NF	REM	Non-Lucid	responsive	non-accurate	4	0.5599251007703714	0.2238221083845551	0.0820563801144638	0.1185263207339868	0.0156700899966226	Narcos
147	5	2.2020241336301363e-11	0.0033008712989964	6.802695988964075e-12	0.0015033701079716	2.9725903498382722e-12	-0.004500847361512	3.5950071697059868e-12	-0.003042024416888	4.968570953568445e-13	-0.0007068401247046	0.929453759577586	0.4857791222846181	0.46635	NL04NF	REM	Non-Lucid	responsive	non-accurate	5	0.6135926894050906	0.1895567111788426	0.0828310498236912	0.100174656762458	0.0138448928299173	Narcos
148	0	3.054081231257903e-11	-0.001818008431446	1.2420534284887944e-11	0.0036712211799611	4.363932600267981e-12	-0.0039444282171923	5.0879764079342626e-12	-0.0016851702541428	6.376167652457374e-13	-0.0010787909763777	0.9013671240654813	0.445767642723326	0.46375	NL04NF	REM	Non-Lucid	non-responsive	accurate	0	0.575689163017854	0.2341249772114488	0.0822593937712605	0.0959074974745134	0.012018968524923	Narcos
149	0	3.58678220413098e-11	0.0025297350863513	6.605550208371377e-12	-0.0036988868782011	3.229552643092044e-12	-0.0056595582869761	4.690417332725413e-12	-0.0025986043676891	1.059944323951629e-12	-6.234256061846298e-05	0.9280027044187652	0.4142191701146257	0.442	NL04NF	REM	Non-Lucid	non-responsive	non-accurate	0	0.6970948688931323	0.1283795584568339	0.0627666930466767	0.0911587509228898	0.0206001286804672	Narcos
150	1	3.8819279297298495e-11	0.007482023282051	5.902311169088718e-12	-0.0035651150281097	4.141790420628846e-12	-0.0066077622904276	4.303368069513985e-12	-0.0031274720089125	8.016043368756466e-13	-0.0012825594482154	0.9270301206275504	0.3736036686409018	0.42415	NL04NF	REM	Non-Lucid	non-responsive	non-accurate	1	0.7192970866880566	0.1093661527339933	0.0767447989030068	0.0797387321810281	0.0148532294939151	Narcos
151	2	2.4685491459974804e-11	0.0034551978795325	6.362719374861123e-12	-0.0030586114680157	3.524370300288201e-12	-0.0039728646238243	4.535918757068932e-12	-0.0020547911032393	7.989697704150621e-13	-0.0012548922331584	0.9177262890489968	0.3531698922941744	0.4084	NL04NF	REM	Non-Lucid	non-responsive	non-accurate	2	0.6185681945930095	0.159436802900655	0.0883135495706562	0.1136608959529931	0.020020556982686	Narcos
152	3	3.307841289389568e-11	-0.0023366248277435	6.582772915551637e-12	-0.0037870290017567	3.509469917950964e-12	-0.0034233925709861	5.548738413887186e-12	-0.0044087572635438	6.594830515764524e-13	-0.0006852587346935	0.9149696136784954	0.200474173953197	0.34455	NL04NF	REM	Non-Lucid	non-responsive	non-accurate	3	0.6698899362312233	0.1333115147564194	0.0710722907741264	0.1123706882239375	0.0133555700142931	Narcos
153	4	3.177780277093669e-11	0.0023914015295461	8.811380147402275e-12	0.0019831185558702	3.473017690456585e-12	-0.0009338481268959	4.945987826751091e-12	-0.0034638240252903	6.893226025092312e-13	-0.0025154742605558	0.913510346868316	0.1684911409126233	0.31815	NL04NF	REM	Non-Lucid	non-responsive	non-accurate	4	0.6394244320727216	0.1773002301997571	0.0698831313261769	0.0995218417067949	0.0138703646945494	Narcos
154	5	3.996672341774691e-11	-0.0062816120750866	6.790293188844791e-12	-0.0061457300808543	4.02546452870188e-12	-0.0016103379495919	5.295925909824753e-12	-0.0036458054789833	6.314536659890413e-13	-0.0012601944125778	0.911281044784962	0.2296935687870351	0.35355	NL04NF	REM	Non-Lucid	non-responsive	non-accurate	5	0.704757918933116	0.119737433731958	0.0709835023085048	0.0933863325251912	0.0111348125012298	Narcos
155	6	3.874942176499414e-11	-0.000713437837306	1.5755119104002248e-11	-0.0035982890876277	4.297756082491747e-12	-0.0050043917935961	5.011811379771421e-12	-0.0036690305606876	6.054514697746147e-13	0.000219865154512	0.912488847896029	0.489964933045202	0.47475	NL04NF	REM	Non-Lucid	non-responsive	non-accurate	6	0.6015164009918004	0.2445704247694862	0.0667150799503406	0.0777995285166627	0.0093985657717098	Narcos
156	7	2.2557624067736463e-11	0.0076306636618015	7.216619096183651e-12	-0.0012137548247301	3.27263645059675e-12	-0.0011629250456555	4.630001812242362e-12	-0.0043816955276874	7.041453960202224e-13	-0.0012330185424789	0.925924342671957	0.5182881322337296	0.4828499999999999	NL04NF	REM	Non-Lucid	non-responsive	non-accurate	7	0.5877285194034552	0.188025691170423	0.0852670374273158	0.1206325675866081	0.0183461844121978	Narcos
157	8	2.7968851939706276e-11	-0.0007445284343666	6.513004034822461e-12	-0.0008697711647276	5.261960230751518e-12	-0.0031195159771275	8.682268002741711e-12	0.0019714630237884	1.076013548838579e-12	-0.0016855666428776	0.9260420119738748	0.4613665966191673	0.4588	NL04NF	REM	Non-Lucid	non-responsive	non-accurate	8	0.5650033676770808	0.1315702632808085	0.1062977221005196	0.1753919206694311	0.0217367262721599	Narcos
158	9	1.7506841860828476e-11	0.0042694740639458	5.690928939987379e-12	0.0009776306210754	4.456899845781172e-12	0.0005957228909247	6.163778418872115e-12	-0.000461624932906	7.150474911024639e-13	0.0001131776960305	0.930532621502588	0.5714789936343144	0.49905	NL04NF	REM	Non-Lucid	non-responsive	non-accurate	9	0.5069524840077911	0.1647944606670422	0.1290601963366214	0.1784869484262858	0.0207059105622593	Narcos
159	10	2.208328703285104e-11	0.0054216724394398	5.286894286320039e-12	-0.0003225651839402	2.3511958118250775e-12	-0.0015769825035975	3.5127511565641186e-12	-0.0016882593616278	5.427317570953335e-13	-0.000727526658496	0.9213618464362252	0.4590464309953316	0.4502	NL04NF	REM	Non-Lucid	non-responsive	non-accurate	10	0.6537992875493824	0.1565241493534436	0.0696096620205849	0.1039987480162451	0.0160681530603436	Narcos
160	11	2.049330923442517e-11	0.0018687080198849	7.725488748611898e-12	-0.0055872639169441	3.450058252236685e-12	-0.0066541748690301	4.6536030562704e-12	-0.0020030661749359	5.313380595582629e-13	-0.0003735432598758	0.9309683151960144	0.4691435580243824	0.4614	NL04NF	REM	Non-Lucid	non-responsive	non-accurate	11	0.556070492253145	0.209625311470944	0.093614729016072	0.12627200969105	0.0144174575687888	Narcos
161	12	8.250297837523827e-11	-0.0138679840359726	2.9042273660795472e-11	-0.0082634122378599	5.107069479299512e-12	-0.0050667482326497	5.736786700716787e-12	-0.003438462179983	6.19985322904937e-13	-0.0011078634064632	0.8919890460655495	0.2449773510354496	0.36185	NL04NF	REM	Non-Lucid	non-responsive	non-accurate	12	0.6707063356182761	0.2360985909679779	0.0415178206128491	0.046637094345387	0.0050401584555096	Narcos
162	13	2.000379212681553e-11	-0.002104555382124	6.6998871921193926e-12	-0.0038167045615629	2.470340416693678e-12	-0.0023586880312735	4.4611489632244434e-12	-0.0026200619129298	6.998998276869535e-13	-0.001894972319446	0.9344483117483472	0.5308330469778488	0.4831	NL04NF	REM	Non-Lucid	non-responsive	non-accurate	13	0.5826052774979374	0.19513248348232	0.0719480263970982	0.1299298109679352	0.0203844016547091	Narcos
163	14	2.059676550792653e-11	0.0045872306892566	5.773636120878942e-12	-0.0016616491501648	2.8482536407839973e-12	-0.0058334607009421	5.2131352798397145e-12	-0.0028777982911824	6.423370463111068e-13	-0.0008544558920895	0.8989281254450793	0.4431542180075883	0.44925	NL04NF	REM	Non-Lucid	non-responsive	non-accurate	14	0.5872352905059279	0.1646123942817652	0.0812066852699114	0.1486319300632539	0.0183136998791416	Narcos
164	15	5.2577377881346705e-11	-0.0087029759603756	1.4150093556859576e-11	-0.0053815869256856	6.771268962397404e-12	-0.0036780696435542	5.629182303507791e-12	-0.0050723442168336	6.041784621899297e-13	-0.0030677931699303	0.905087406705534	0.3716887962186334	0.434	NL04NF	REM	Non-Lucid	non-responsive	non-accurate	15	0.6594254649289039	0.1774704711135855	0.0849252542369881	0.0706012035449399	0.0075776061755824	Narcos
165	16	4.071127774779801e-11	-0.0029636211169018	1.7548271146714186e-11	-0.0093838215547888	5.847963937184906e-12	-0.0045361797755857	6.936250983757536e-12	-0.0055013443575709	8.994982689017866e-13	-0.0028760592196389	0.9046463863705132	0.4411362812975315	0.4538999999999999	NL04NF	REM	Non-Lucid	non-responsive	non-accurate	16	0.5658803419292048	0.2439182021818543	0.0812857767045359	0.0964127950665414	0.0125028841178634	Narcos
166	17	2.756708020890996e-11	0.0007234687481191	1.2747674117317056e-11	-0.0057290334932276	3.847757510385352e-12	-0.0070170550408511	5.141009894909065e-12	-0.0065049474368861	6.681034926394679e-13	-0.0034432148720078	0.9258996654452198	0.4968772318293067	0.4742	NL04NF	REM	Non-Lucid	non-responsive	non-accurate	17	0.5516546657278117	0.2550982494592482	0.0769988467080112	0.1028785810316897	0.0133696570732393	Narcos
167	18	4.5834872007787375e-11	0.0025754480681963	9.675559656421985e-12	-0.0001070639618036	3.5141273019668466e-12	-0.0043132069326859	5.098019541974015e-12	-0.0011213604392634	6.55835939569321e-13	-0.0003850041096502	0.8931094202713121	0.1696343345451296	0.3125	NL04NF	REM	Non-Lucid	non-responsive	non-accurate	18	0.7075639686238252	0.1493639469090555	0.0542484303132022	0.0786993566520287	0.0101242975018881	Narcos
168	19	3.567857186552865e-11	0.0056051605224919	1.0976787093918813e-11	-0.0046731736153422	3.767521099949365e-12	-0.0048708558741274	5.8459418314446016e-12	-0.0028272978543048	8.326954471264837e-13	-0.0006930174189252	0.924111316160408	0.4159206483991209	0.4368	NL04NF	REM	Non-Lucid	non-responsive	non-accurate	19	0.62482703663297	0.1922328443384486	0.0659793517858809	0.1023780470988906	0.0145827201438097	Narcos
169	20	2.0096645564031824e-11	0.0020325847716998	9.17447862723649e-12	-0.0008085094228019	3.032917756348107e-12	-0.0018915737636135	2.8869533366596094e-12	-0.0011100026361357	4.851797431465386e-13	-0.0006375911593407	0.932562767210954	0.2076417679817181	0.33765	NL04NF	REM	Non-Lucid	non-responsive	non-accurate	20	0.5633071804526268	0.2571598166054659	0.085012413859301	0.0809210442106124	0.0135995448719938	Narcos
170	21	3.3678832863741e-11	-0.0099472038323385	1.1928105850368455e-11	-0.0043063160985456	5.676808408507228e-12	-0.0047202311425918	5.448455103130399e-12	-0.0059802292231289	6.211097988338455e-13	-0.0021312291675461	0.9163199647578968	0.4059973768153063	0.4398000000000001	NL04NF	REM	Non-Lucid	non-responsive	non-accurate	21	0.5872168785877032	0.2079758854249989	0.0989796091649287	0.0949980900980096	0.0108295367243594	Narcos
171	22	3.9684021170618784e-11	-0.0058790987017757	1.8530441566672844e-11	-0.0069923443261981	4.141249650330299e-12	-0.0049301682384117	4.3469937794455146e-12	-0.001695728601473	6.04491391873654e-13	-0.0010137498812793	0.919524827086606	0.4260279947033501	0.4486	NL04NF	REM	Non-Lucid	non-responsive	non-accurate	22	0.5895955055307032	0.2753114412533026	0.0615275899238531	0.0645843823112504	0.0089810809808906	Narcos
172	23	1.889847224917267e-11	-0.0054647295395394	8.217946186819535e-12	-0.0089868059705493	6.010687747909579e-12	-0.0044313026878923	6.739326623670447e-12	-0.00351120053379	7.099929057322958e-13	-0.002090453972711	0.9318554209283696	0.5084779876129056	0.4714499999999999	NL04NF	REM	Non-Lucid	non-responsive	non-accurate	23	0.4657500486292485	0.2025300662232792	0.1481325090183768	0.1660897061581425	0.017497669970953	Narcos
173	24	1.2546897757790368e-11	0.0019243453833686	6.14128043893151e-12	-0.0051386129912574	5.201683488937497e-12	-0.0080370633562446	6.449947464922685e-12	-0.0029173887432131	6.221588099116208e-13	-0.0013702050886528	0.9443513993512248	0.5092532883189003	0.4672499999999999	NL04NF	REM	Non-Lucid	non-responsive	non-accurate	24	0.4052357968266016	0.198349163295032	0.1680023535834237	0.2083183947852597	0.0200942915096828	Narcos
174	25	3.535436852119708e-11	0.0007008270583224	1.0536607744620119e-11	-0.0065565998474309	7.767963409037283e-12	-0.0064269321822465	1.177445098996186e-11	-0.0042794224277886	7.843326353974006e-13	-0.0007019016669818	0.9421144687060437	0.3648532539808297	0.4154999999999999	NL04NF	REM	Non-Lucid	non-responsive	non-accurate	25	0.5339109646054979	0.1591206586316765	0.1173094304952071	0.17781419238139	0.0118447538862283	Narcos
175	26	1.831235146066797e-11	0.0008736101665518	8.761628253016576e-12	-0.0018449569379756	8.149430332939183e-12	-0.0043803465692586	8.55706551938437e-12	-0.0027690885329617	7.534495584848769e-13	0.000220357532698	0.9443363118165004	0.2463512601249717	0.3516499999999999	NL04NF	REM	Non-Lucid	non-responsive	non-accurate	26	0.4112000325476916	0.196740534963486	0.1829937583574263	0.1921471214464793	0.0169185526849168	Narcos
176	0	3.1016134004255487e-11	0.0015116360973906	6.662586866142956e-12	0.0018929856833035	5.8120181332649656e-12	-0.0010406956709213	1.8157128302034507e-11	-0.0023531150567913	5.664036341597861e-12	-0.0007234108188389	0.9311765034672332	0.5750161463309407	0.4893499999999999	NL05WW	Wake	Lucid	responsive	accurate	0	0.4607823033318944	0.0989808117900498	0.0863445812455262	0.2697461714524539	0.0841461321800755	Narcos
177	1	1.6906555209338072e-11	0.0138150351588962	1.0166517211589451e-11	0.0028549473065401	1.4989117205269366e-11	-0.0003631438427816	2.5307944647278775e-11	-0.0045551332681122	6.084208380008068e-12	-0.0006679308786456	0.9515253652844792	0.657701165394729	0.5119	NL05WW	Wake	Lucid	responsive	accurate	1	0.2301641345984632	0.1384059382240933	0.2040603273244114	0.3445398016379701	0.0828297982150618	Narcos
178	2	1.719755817301055e-11	0.0071809119496694	8.316610328808095e-12	-0.0006280963838056	5.322485408182569e-12	-0.0007742496667234	1.6529166075723222e-11	-0.0033681840903794	3.8207578436423956e-12	-0.0008305212887013	0.9350231330648048	0.569794789201507	0.4765499999999999	NL05WW	Wake	Lucid	responsive	accurate	2	0.3359778852639753	0.1624763889575106	0.1039820522076189	0.3229199289474689	0.0746437446234263	Narcos
179	0	1.709332003771045e-11	0.0035992201863593	8.338919319450606e-12	0.0014534131510984	1.1869985672914974e-11	-0.0045644499100303	1.7836047016708537e-11	-0.0022768584280749	4.497899734298415e-12	8.766143075654335e-05	0.9456843700602712	0.644594861433892	0.50945	NL05WW	Wake	Lucid	responsive	non-accurate	0	0.2866267154179164	0.139829889652571	0.1990400342343942	0.2990810188518213	0.0754223418432968	Narcos
180	0	6.125909074834833e-11	0.007533176814154	5.5138578267852145e-12	0.0003461283279327	4.2657174646471576e-12	-6.758840304271261e-05	1.7704446920666228e-11	-0.0012128645179103	3.912025909449862e-12	0.0008554443208712	0.932868168358857	0.5075929612535881	0.4708	NL05WW	Wake	Non-Lucid	responsive	accurate	0	0.6611515723306646	0.0595094658972729	0.0460386495198818	0.1910789529496708	0.0422213593025098	Narcos
181	1	9.663188136873389e-11	0.0113987873642518	7.675752346739579e-12	0.0040094583720511	6.784030564365544e-12	-0.0027635009875315	1.5882138482435884e-11	-0.0041435373132584	7.117800337201396e-12	0.0002162148580108	0.932313845657689	0.4703554277286253	0.46125	NL05WW	Wake	Non-Lucid	responsive	accurate	1	0.7206408092313373	0.0572426025889577	0.0505925084610465	0.1184424536311469	0.0530816260875114	Narcos
182	2	2.771095884504085e-11	0.0099825296137093	7.787992908778599e-12	-0.0012369378095908	4.917583385411849e-12	-0.001117529833029	1.7775415433383063e-11	-0.000263520386411	8.439886212328417e-12	0.0001950940566085	0.9419767843077084	0.699237002817649	0.51745	NL05WW	Wake	Non-Lucid	responsive	accurate	2	0.4158816593106866	0.1168809578807604	0.0738023086664047	0.2667706053302118	0.1266644688119363	Narcos
183	3	1.3384993355734968e-10	0.0034361739457669	6.954163840311814e-12	0.0007475726721749	7.013732886253377e-12	-0.0001292112073411	1.2008486927755888e-11	-0.0045304581237038	3.2976794243567938e-12	-0.0006261903550452	0.908478537516695	0.3013691729942832	0.4018	NL05WW	Wake	Non-Lucid	responsive	accurate	3	0.8205410382140405	0.0426311516620597	0.0429963281362144	0.073615698336217	0.0202157836514684	Narcos
184	4	1.5586032826511242e-10	0.0046159420529426	7.58333163641257e-12	0.0044135446061373	5.144023424251475e-12	-0.0008947377545309	1.2559225408244004e-11	-0.0032439067742731	5.361121986347328e-12	-0.0009193972929452	0.9071249532611572	0.4304966295766705	0.44055	NL05WW	Wake	Non-Lucid	responsive	accurate	4	0.8356762315441227	0.0406595448309798	0.027580707406449	0.0673387915776886	0.0287447246407597	Narcos
185	5	5.243366441593156e-11	0.0034445303867691	7.065653154984943e-12	-0.0007267523139329	1.05700716422899e-11	-0.0019381790919	1.6326670057239093e-11	-0.0003049275915809	4.056665753208619e-12	-0.0008135706290922	0.954490890138984	0.5129699872437132	0.4639999999999999	NL05WW	Wake	Non-Lucid	responsive	accurate	5	0.5796803181133541	0.0781143205264099	0.1168574151804242	0.1804994824972883	0.0448484636825233	Narcos
186	6	4.5723944578143485e-11	0.0029920121024176	1.1514410059879172e-11	-0.0060812178410561	6.804059139230586e-12	-0.0003540215093687	1.665849450743169e-11	-0.0004415434901005	5.056063163266141e-12	-0.0008506901345637	0.9306140309394644	0.5247564923298533	0.4798	NL05WW	Wake	Non-Lucid	responsive	accurate	6	0.5331804960707475	0.1342679185781143	0.0793411780330909	0.1942523648650805	0.0589580424529665	Narcos
187	7	2.0238641742223223e-10	0.0018227508774391	9.175878028560402e-12	0.0047650267726927	8.745127859529918e-12	0.0044831692748826	1.4209259910506035e-11	-0.0028591026956563	4.251542046188691e-12	0.0002257228162865	0.9036160434599636	0.2586993758848946	0.3739	NL05WW	Wake	Non-Lucid	responsive	accurate	7	0.8476270960924601	0.0384300633733777	0.0366260118981499	0.0595106819369103	0.0178061466991017	Narcos
188	8	1.7430248033218038e-11	0.0070097043268857	6.4157723813699664e-12	0.0020484101167571	8.328825178950706e-12	0.0033104690060119	1.6428109423357977e-11	0.0026640791866861	3.2443104090745455e-12	0.0006267155191264	0.9497372047650158	0.5450826213091114	0.4844	NL05WW	Wake	Non-Lucid	responsive	accurate	8	0.3361845198587255	0.1237436985086621	0.1606415518836341	0.3168558512852413	0.0625743784637369	Narcos
189	9	1.791331640549896e-11	0.0063723786558528	9.248852576166105e-12	-0.0028898778016749	7.713947717661876e-12	0.0021837910385859	1.6162558017672994e-11	0.0002623536258585	4.577153595149289e-12	0.0008172782048274	0.9419368677058212	0.5202310409388233	0.4523499999999999	NL05WW	Wake	Non-Lucid	responsive	accurate	9	0.3220902564816393	0.1662989270654394	0.138700581323119	0.290610757911562	0.0822994772182403	Narcos
190	10	4.4052075680543625e-11	0.01389434282871	6.505556232035946e-12	0.0024987920387252	6.991833827872739e-12	-0.0012048226988597	1.4031089308227086e-11	-0.002709689379141	3.743462054895216e-12	0.0004646469852924	0.9432266734306698	0.5067885515401241	0.4637	NL05WW	Wake	Non-Lucid	responsive	accurate	10	0.5848343911341003	0.0863676219377738	0.0928234326411267	0.186276434101139	0.0496981201858598	Narcos
191	11	4.651927151680442e-11	0.0060952872793649	8.612681225977746e-12	0.0010225657596161	8.2693133157252e-12	0.0015431373511819	1.457370826995362e-11	-0.0019000313089244	3.880689328204819e-12	0.0002191396229883	0.9347697570969954	0.4206427651833299	0.4332	NL05WW	Wake	Non-Lucid	responsive	accurate	11	0.5683085255031853	0.1052179023567953	0.1010231051379643	0.1780415382261314	0.0474089287759235	Narcos
192	12	1.7748407097088814e-11	0.0109468691268593	9.185666882108591e-12	0.0001917985204888	1.272291189699521e-11	-0.000187118231244	1.819467609752408e-11	-0.0013365427559933	3.1257365860278552e-12	-0.0013687544217253	0.954038588262582	0.5387843685186412	0.4761499999999999	NL05WW	Wake	Non-Lucid	responsive	accurate	12	0.2910653375889633	0.1506405176191412	0.2086496340858085	0.2983839344949631	0.0512605762111237	Narcos
193	13	1.2120737461196296e-10	0.0050421456849718	6.707885882128451e-12	-0.0041690208265929	5.566655300279549e-12	-0.0034777659797322	1.4126407784797315e-11	-0.0030123225813729	4.452815555141778e-12	0.0002064933259406	0.9033768015213768	0.3146597245943127	0.3982	NL05WW	Wake	Non-Lucid	responsive	accurate	13	0.797096321269203	0.0441130845153252	0.0366080073579004	0.0928995262380612	0.0292830606195102	Narcos
194	14	2.990269188659478e-11	0.0120400346822606	4.644814058988937e-12	-0.0051648545114276	5.9020694865650426e-12	-5.783278894514322e-05	1.1456943681103988e-11	-0.0026889440853497	3.1879031772950744e-12	-0.0006025435306714	0.9343744623165552	0.4923121476067318	0.4522	NL05WW	Wake	Non-Lucid	responsive	accurate	14	0.5427535246471762	0.0843064300501035	0.1071264429535115	0.2079510630075084	0.0578625393417003	Narcos
195	0	7.051411871088194e-11	0.0002156699787978	8.407536387302423e-12	-0.0028473656557506	1.096336239611642e-11	0.0027530887916654	1.4458137160732208e-11	-0.0025055652573906	2.2033261427891458e-12	0.0001144263927898	0.9333479002079456	0.3700384052685144	0.41945	NL05WW	Wake	Non-Lucid	non-responsive	non-accurate	0	0.6618155586451174	0.0789095643924287	0.1028974614086035	0.1356979325123588	0.0206794830414913	Narcos
196	1	3.973923481334591e-11	0.0035468002460291	8.240943199614825e-12	-0.0028601764198288	1.523933061829399e-11	-0.000552836995075	1.82961257540436e-11	-0.0021565749849725	2.536265689960912e-12	0.0003150307352238	0.9519659182199666	0.5292524736089831	0.47805	NL05WW	Wake	Non-Lucid	non-responsive	non-accurate	1	0.4727940091510578	0.098045888221872	0.1813085796353068	0.2176765276889806	0.0301749953027827	Narcos
197	2	2.4865104687184018e-11	0.0114667152204985	4.4922201703457416e-12	-0.005359124078499	1.0592417270029219e-11	-0.0033964231414955	1.0902007638115238e-11	-0.0020044369789433	2.394964981338875e-12	-0.0001384067435552	0.9595325762220682	0.5025260716643224	0.4684999999999999	NL05WW	Wake	Non-Lucid	non-responsive	non-accurate	2	0.4669791329910892	0.0843661471264334	0.1989309071997424	0.2047451695360565	0.0449786431466783	Narcos
198	3	4.435057214586146e-11	0.0031469975306176	4.2702591006235766e-12	0.0047472792878745	1.0675203760236275e-11	-0.0002006433966842	1.2940427946216769e-11	-0.0009245108702095	2.786728628106324e-12	-0.0003760025903922	0.9480498139837712	0.2992998663420368	0.3797	NL05WW	Wake	Non-Lucid	non-responsive	non-accurate	3	0.5911581633787387	0.0569191873956814	0.1422920504348885	0.1724857030674011	0.0371448957232902	Narcos
199	4	3.0331655459671045e-11	0.0111205514885372	5.269556199571649e-12	0.0028682634759809	1.5328394180000793e-11	0.000962307648318	1.4246637402971e-11	-0.0028809595625885	2.3378266699970324e-12	-0.0013552510397657	0.9487415882396306	0.4594842637355052	0.4565	NL05WW	Wake	Non-Lucid	non-responsive	non-accurate	4	0.4492642126168851	0.0780512300091469	0.2270399962545924	0.2110173097473739	0.0346272513720015	Narcos
200	5	2.1079205618960828e-11	0.0148389537355335	7.756769237583672e-12	-0.0029447243761128	1.6417648283877968e-11	-0.0012751624552082	1.5142926055879296e-11	-0.0001352473489784	2.7844728133846997e-12	0.0011071167060128	0.9583324057968688	0.5450847531090482	0.4795	NL05WW	Wake	Non-Lucid	non-responsive	non-accurate	5	0.3336319190235498	0.1227705565825519	0.2598509451360399	0.2396752311723873	0.044071348085471	Narcos
201	6	1.966365030725378e-11	0.0192601170881051	8.347585962272287e-12	0.0009118507812583	1.57326483489886e-11	-0.0014788388456533	2.1164071903835558e-11	-0.0016070023589747	2.5830619544023946e-12	0.0010047025635152	0.9611820713082436	0.6174101491087657	0.50735	NL05WW	Wake	Non-Lucid	non-responsive	non-accurate	6	0.2913521050808701	0.123684397578733	0.2331072890003539	0.3135835312831374	0.0382726770569054	Narcos
202	7	1.5243774732308335e-11	0.0020946301748791	5.784631098489007e-12	0.0054663646170157	7.840783407758139e-12	-0.0005176499740451	1.1987991197671444e-11	0.000244373024585	3.037521702613595e-12	-0.0001538735860989	0.948506936090086	0.4338075240757117	0.43545	NL05WW	Wake	Non-Lucid	non-responsive	non-accurate	7	0.3472805142655195	0.1317842659050746	0.178627101351718	0.2731079290560623	0.0692001894216255	Narcos
203	8	1.660154179238011e-11	0.0139059616311076	7.1270022920281e-12	0.0027992728368865	9.47180601388093e-12	-0.0011842202225774	1.4079243157921812e-11	0.0008069934056044	2.8907618450414484e-12	-0.0003272649065573	0.959238731807128	0.6867514369925717	0.5249	NL05WW	Wake	Non-Lucid	non-responsive	non-accurate	8	0.3309034141551389	0.1420560463972117	0.1887928836613813	0.2806287324358674	0.0576189233504007	Narcos
204	9	1.6870676117114666e-11	0.0111577902607962	5.745910312354822e-12	0.0001826937854645	7.974860712754709e-12	-0.0019137386633293	1.3014027570126042e-11	-0.0016789140783954	2.5099038116350767e-12	-0.0003700976627445	0.948038941512921	0.5466681375590049	0.4747499999999999	NL05WW	Wake	Non-Lucid	non-responsive	non-accurate	9	0.3658362276770637	0.1245985720222655	0.1729327822519523	0.2822058061034292	0.0544266119452892	Narcos
205	10	1.3911473107196828e-11	0.0079401367208543	8.302216492189495e-12	0.0008077835095114	1.0497808100180252e-11	-0.0041626381019218	1.7868746294869547e-11	0.0002333539115513	2.2483419432176158e-12	1.611341971658145e-05	0.9606389159688388	0.5461213372972376	0.47555	NL05WW	Wake	Non-Lucid	non-responsive	non-accurate	10	0.2633323012585385	0.1571538655603512	0.198714538991624	0.3382401019773187	0.0425591922121675	Narcos
206	0	2.056399026959537e-11	0.0018665678022099	4.1898089760814935e-12	-0.0008099239133607	3.707918406404845e-12	-0.0014033264282438	1.3556535027546704e-11	-0.0018693702852991	8.932074033733303e-12	8.945886551322136e-05	0.9334185429280254	0.6713310495787187	0.50665	NL05WW	ME	Lucid	non-responsive	non-accurate	0	0.4036086046176907	0.0822332111755176	0.0727751644707794	0.266073564234702	0.1753094555013102	Narcos
207	1	1.321974633092541e-11	0.0095239699634879	8.85396780266388e-12	0.0049197407669929	4.135698358404653e-12	-0.001227707901175	1.902740946716888e-11	-1.0866438741147277e-05	4.582962597584188e-12	-0.001133101212335	0.9311507571248064	0.6648536778830021	0.5124	NL05WW	ME	Lucid	non-responsive	non-accurate	1	0.2653513347868358	0.1777199135130503	0.0830131722808617	0.3819247641566131	0.0919908152626389	Narcos
208	2	1.5750367424266192e-11	0.0064549823666423	8.405759300619454e-12	0.0017017877368098	1.1722425686825784e-11	0.0004244815341068	2.1947561503026305e-11	-0.0019219329109112	5.763725520609808e-12	-0.000570070831095	0.950374738567356	0.7801332602254394	0.54555	NL05WW	ME	Lucid	non-responsive	non-accurate	2	0.2476868563299291	0.1321871446013899	0.1843443196415694	0.3451425840655034	0.090639095361608	Narcos
209	3	2.9490373844074415e-11	0.0120925777244021	1.1485711916424633e-11	0.0006664361424602	4.20454299282398e-12	0.002031830152633	1.0334945110238686e-11	-0.0041474636730661	4.512859002174316e-12	-0.001229486664129	0.9041537296118324	0.7356127961630297	0.52905	NL05WW	ME	Lucid	non-responsive	non-accurate	3	0.4912734255454367	0.1913378605454254	0.070042524718714	0.1721674982479482	0.0751786909424756	Narcos
210	4	2.1303303876750135e-11	0.0091710693632495	1.5195282038032828e-11	0.0017439847852298	5.733317656369329e-12	0.0003521350169639	6.241669679500324e-12	-0.0008476232693206	3.106860685546446e-12	-4.296151132094138e-05	0.9109744925105462	0.5045574703414171	0.4578500000000001	NL05WW	ME	Lucid	non-responsive	non-accurate	4	0.4130113349395363	0.2945939163060976	0.1111529550810098	0.1210084755630551	0.060233318110301	Narcos
211	0	2.028768883417614e-11	0.0077702793904577	6.69902516590503e-12	0.0013112807061196	5.2722729864431595e-12	-0.0003405166357759	1.3241991619040738e-11	-0.0028011275495757	6.078088014519699e-12	-0.0011454038531083	0.943189636799708	0.6935935720153189	0.5155000000000001	NL05WW	ME	Non-Lucid	responsive	accurate	0	0.3933318333115427	0.1298787590564201	0.102217301163611	0.2567318970034316	0.1178402094649945	Narcos
212	1	7.399441897370573e-11	1.6652213788249242e-05	1.3229063587984975e-11	-0.0015112359101891	7.692350103151701e-12	0.0024806040222206	1.900657832523537e-11	-0.0031745224489997	7.554554202163172e-12	-0.000406698016159	0.9242220953730989	0.5990150341779505	0.4824999999999999	NL05WW	ME	Non-Lucid	responsive	accurate	1	0.6091230453165121	0.1089018281535893	0.0633235287939431	0.1564624066394554	0.0621891910965001	Narcos
213	2	1.7457739108207435e-11	0.0076166776960677	7.22642363227988e-12	-0.0010901556267477	8.327201305980547e-12	-0.0016458312864169	1.7396993476633294e-11	-0.0042469729801281	3.64777808864552e-12	0.0002283965624865	0.9434021601641156	0.6588032186236616	0.51425	NL05WW	ME	Non-Lucid	responsive	accurate	2	0.3229557368583665	0.1336836891964127	0.1540472919816155	0.3218319859485634	0.0674812960150417	Narcos
214	3	1.465921967765182e-11	0.0078904365990566	7.883342314743783e-12	0.0022331805019563	4.06467966414584e-12	0.0014283739939306	1.5568293510570788e-11	-0.0024041748586916	6.832496132819171e-12	-0.0009162610072853	0.937328910006456	0.758263132338634	0.5351000000000001	NL05WW	ME	Non-Lucid	responsive	accurate	3	0.2991187217445386	0.1608581717249029	0.0829390521579986	0.317668208610383	0.1394158457621768	Narcos
215	0	2.3544489986887925e-11	0.0088429905178089	1.0930854410480269e-11	0.0005204088983413	1.2455713327116766e-11	-0.00057539708875	2.4451421244557444e-11	-0.0075415609105215	5.2105307772883015e-12	-0.0017298298586352	0.9521772528329696	0.5668188058370093	0.4736000000000001	NL05WW	ME	Non-Lucid	responsive	non-accurate	0	0.3073973730091714	0.1427134727657562	0.1626220639242274	0.3192382872214891	0.0680288030793556	Narcos
216	0	2.9111962147381424e-11	0.0069974241193487	1.3936709069154271e-11	0.0058157917255942	5.121029514985349e-12	-0.0017941848320221	9.014349750132567e-12	-0.0064864315922554	7.633519815438192e-12	-0.0005933144376817	0.9100920423131555	0.6421684960963969	0.5046999999999999	NL05WW	ME	Non-Lucid	non-responsive	non-accurate	0	0.4491368931903269	0.2150143704133812	0.0790068108309687	0.1390726265858968	0.1177692989794264	Narcos
217	1	1.457130064564875e-11	0.0124170694440636	7.879885479585958e-12	0.0057141319269514	6.436412862716214e-12	-2.0224120212022785e-05	2.2907473058481388e-11	-0.000937692125817	7.035427269661502e-12	0.0009417216974089	0.942078044484728	0.6341422412295257	0.5046999999999999	NL05WW	ME	Non-Lucid	non-responsive	non-accurate	1	0.2476827634482203	0.1339421825615938	0.1094060553206192	0.389380904884055	0.1195880937855115	Narcos
218	0	2.6659195449753795e-11	0.0123007590070597	9.082083829786944e-12	-0.0004572084828945	6.080568725477496e-12	0.0004076758798688	1.5980679732899546e-11	-0.0029104324221477	4.983614293373331e-12	0.000543248956447	0.9237427930192064	0.33244349437695	0.3924999999999999	NL05WW	N1	Lucid	responsive	accurate	0	0.4246031781418818	0.1446510891728409	0.0968457135405307	0.2545255882251079	0.0793744309196385	Narcos
219	1	7.947860767446985e-11	0.0047067636684733	1.2307426515622307e-11	-0.000406289043283	1.6475359292783115e-11	0.0034526644886898	2.311656682523168e-11	-0.0024291131498842	3.741822165862945e-12	-0.0006626451282004	0.943588624750438	0.4127272059677113	0.41905	NL05WW	N1	Lucid	responsive	accurate	1	0.5882085229805708	0.0910853043890391	0.1219315113681226	0.1710820310836791	0.0276926301785883	Narcos
220	2	1.988618225528898e-11	0.0063581761303411	1.1944641543436663e-11	0.0008008945618434	3.740628982029639e-12	-0.0009142146680249	8.072908059117228e-12	0.0002028109456067	5.592708298138674e-12	0.0010102433034434	0.9185021797715625	0.7367761535270763	0.5302	NL05WW	N1	Lucid	responsive	accurate	2	0.4038863929846868	0.2425944872948451	0.0759718043237845	0.1639599635081633	0.1135873518885201	Narcos
221	0	2.0474635814780967e-11	0.0096674561865529	1.3251494417324944e-11	-0.0004040429275401	9.261885459362227e-12	-0.0014500515748575	2.3526801877191778e-11	-0.0037289532514978	7.511563187775417e-12	-0.0005140500671525	0.9321026234193084	0.7425185371242657	0.5375	NL05WW	N1	Lucid	responsive	non-accurate	0	0.2765856658877794	0.1790104322528689	0.1251160108696394	0.3178164545771951	0.1014714364125172	Narcos
222	0	4.003896639611674e-11	0.0109408371528927	1.0657708007232036e-11	-0.0035299075001043	3.813065815221837e-12	-0.0035162519387051	8.699898483500557e-12	0.0001367809171744	5.538539285092527e-12	0.000137005919572	0.89650179803314	0.4863018376022358	0.4566	NL05WW	N1	Lucid	non-responsive	non-accurate	0	0.582400400539962	0.1550253158595997	0.0554642454078389	0.12654733169983	0.0805627064927692	Narcos
223	1	3.210750502883402e-11	0.0015412121459549	1.7558878801647557e-11	0.0006062659539438	4.785299111943897e-12	-0.0030422003163877	1.2826488523137822e-11	-0.0089885859213653	7.04875334826378e-12	-0.0020594916815807	0.9179054087061808	0.4928440487601777	0.4477	NL05WW	N1	Lucid	non-responsive	non-accurate	1	0.4319767716645939	0.2362384673606336	0.0643817717997891	0.1725685349591068	0.0948344542158765	Narcos
224	2	3.6956774824902066e-11	0.0083129286394633	1.1706610980047099e-11	-0.0017080009740734	5.221675555721761e-12	-0.0014002224277423	7.249912680229469e-12	-0.0086125872005725	4.652619785405939e-12	-0.0027554246086576	0.9053198928641712	0.5394018587845852	0.4734999999999999	NL05WW	N1	Lucid	non-responsive	non-accurate	2	0.561759028951204	0.1779455714850298	0.0793717364022786	0.1102018216287226	0.0707218415327649	Narcos
225	3	2.5061049152523187e-11	0.0075509779007746	6.232639549341837e-12	-0.0033172896748394	4.069768685298307e-12	-0.0003899338947483	8.502694958729763e-12	-0.0033993517811695	3.451679073672577e-12	0.0003522814522348	0.9271556645263676	0.7142921944484409	0.52055	NL05WW	N1	Lucid	non-responsive	non-accurate	3	0.5296322422367095	0.1317186219731252	0.0860091970236717	0.1796932510143299	0.0729466877521636	Narcos
226	0	2.654584550332793e-11	0.0053068182271136	8.264116313734273e-12	-0.000951222081247	5.104434617112231e-12	-0.0052345411601836	1.4751226770133766e-11	-0.001470136020552	5.9273595156907996e-12	-0.0002363309261979	0.9320869516161484	0.6231889413349088	0.4925999999999999	NL05WW	N1	Non-Lucid	responsive	accurate	0	0.4381009864788574	0.1363873495372041	0.0842413492120018	0.2434477741143621	0.0978225406575743	Narcos
227	1	2.948421521619036e-11	0.008455199315625	7.720042708753158e-12	0.0003135218839826	4.77288127405512e-12	0.002769225217697	1.2092537784074154e-11	-0.001625966451625	5.707861181865578e-12	-0.000219424802259	0.9256278685397612	0.371168412221692	0.3854499999999999	NL05WW	N1	Non-Lucid	responsive	accurate	1	0.4932323431392811	0.1291462135401426	0.0798440588316931	0.202292335136124	0.095485049352759	Narcos
228	2	2.437320670892269e-11	0.005155590334969	9.296801867936568e-12	0.0088363502600868	6.185788001148841e-12	-0.0011387669319385	1.832333450083029e-11	-0.0002691448028999	4.7424571633912176e-12	-0.002419660960125	0.9213070751036432	0.644341975862389	0.5043	NL05WW	N1	Non-Lucid	responsive	accurate	2	0.3873584152881362	0.1477521805734879	0.0983094701509341	0.2912090271830209	0.0753709068044206	Narcos
229	3	1.0134754695480606e-10	0.0104655026966454	9.867222952656584e-12	0.0014654270562716	4.6806781359091365e-12	-0.0007998561490403	1.2266262945596812e-11	-0.0008478712945855	5.229155527620113e-12	-5.946598505379784e-05	0.9015711656989344	0.4614421342911269	0.4373999999999999	NL05WW	N1	Non-Lucid	responsive	accurate	3	0.7597787584819559	0.0739722532009302	0.0350899447476566	0.0919572926237146	0.0392017509457426	Narcos
230	4	2.1643928379109678e-11	0.0113518594390437	1.0460430819753548e-11	-0.0012317097910364	5.029130672603808e-12	0.0002914833717279	1.5503806410280548e-11	-0.0049448859351702	6.996106005103048e-12	-0.001265879014089	0.9326653237850868	0.7428766042957651	0.5332999999999999	NL05WW	N1	Non-Lucid	responsive	accurate	4	0.3629497487833632	0.1754122759831214	0.0843341228194982	0.2599852736173531	0.1173185787966639	Narcos
231	0	2.5645657184950028e-11	0.0143772620967231	1.3568724076154307e-11	0.0035885982231785	7.571719888728504e-12	-6.953069625459825e-05	1.6853685922389582e-11	-0.0036304086723135	4.146881343636678e-12	-0.0006133336133736	0.9289261522793304	0.3801913618800984	0.4177499999999999	NL05WW	N1	Non-Lucid	non-responsive	non-accurate	0	0.3783289219587914	0.2001680329369871	0.1116992480332173	0.2486283264283653	0.0611754706426387	Narcos
232	1	2.7918080560250707e-11	0.005359304041346	1.1900199453374618e-11	0.0025068306264111	3.70703144048465e-12	-0.0004925041404588	1.1141941522697574e-11	-0.0004318870202407	6.250277824264258e-12	-0.0015520592712404	0.906444159016798	0.6475103412447557	0.50855	NL05WW	N1	Non-Lucid	non-responsive	non-accurate	1	0.458293042957012	0.1953493402783364	0.0608532780586607	0.1829020542392295	0.1026022844667612	Narcos
233	2	3.1138026586903876e-11	0.0028287435946586	1.3602498287222954e-11	-0.0004860063149239	5.567512591859289e-12	-0.0026229141938177	1.5535474350596373e-11	0.0003730537742978	9.067187423170215e-12	0.0002537427980112	0.910074098841612	0.6947313554729755	0.518	NL05WW	N1	Non-Lucid	non-responsive	non-accurate	2	0.4156686148028895	0.1815828503173888	0.0743219946998544	0.207386588408084	0.121039951771783	Narcos
234	3	2.5483852906164127e-11	0.0081164605803732	1.3792604531829142e-11	0.0007041241557966	5.733534797767986e-12	-0.0007473657179055	1.2817122363618894e-11	-0.0047347485886241	9.834719155367423e-12	0.0010279392799254	0.9208377561708851	0.9132953531900718	0.5609499999999998	NL05WW	N1	Non-Lucid	non-responsive	non-accurate	3	0.3766355638325576	0.203846153236445	0.0847380935395604	0.1894291309052729	0.145351058486164	Narcos
235	4	3.1850740748111516e-11	0.0060130089005743	1.5126005104094826e-11	0.0003561049643785	6.838367529074224e-12	-0.0025564145481739	1.2449559455441763e-11	-0.0058526038027831	5.980169438553243e-12	-0.0019732343930531	0.9132687426220624	0.6523620901747048	0.5092	NL05WW	N1	Non-Lucid	non-responsive	non-accurate	4	0.4408721750232381	0.2093714184669403	0.0946554427099154	0.1723245433633175	0.0827764204365886	Narcos
236	5	6.04452078381592e-11	0.0029582452619057	1.910324365162756e-11	-0.0018799477940127	6.1132583605149204e-12	-0.0036333878921566	1.204920243092484e-11	-0.0030144474592851	5.327148167407313e-12	-0.0007325681644396	0.8975928266686102	0.6234789033340997	0.5041499999999999	NL05WW	N1	Non-Lucid	non-responsive	non-accurate	5	0.5866299071913541	0.1853998762054613	0.0593300993234677	0.1169393365758429	0.0517007807038738	Narcos
237	6	2.05158133568692e-11	0.0128062910086898	7.923638219092842e-12	-0.0052194793820395	8.997870280045264e-12	0.0003055717528794	1.693864001986025e-11	-0.001973702121942	3.395331130122691e-12	-8.475874620468771e-05	0.9517529718547868	0.6591985738482029	0.5126999999999999	NL05WW	N1	Non-Lucid	non-responsive	non-accurate	6	0.3551212425649177	0.1371552860738507	0.1557498510395515	0.293201677485458	0.058771942836222	Narcos
238	7	1.5384239165908808e-11	0.0045132315210169	7.177082656255726e-12	-0.0010028634753147	5.17975390752075e-12	6.340913676257693e-05	1.4067463223384332e-11	-0.0052325671724092	6.687353828457107e-12	-0.0014931750774827	0.925641352158569	0.7594701525203474	0.53155	NL05WW	N1	Non-Lucid	non-responsive	non-accurate	7	0.3172276719435721	0.1479936185232917	0.1068080946742327	0.2900753531182123	0.1378952617406908	Narcos
239	8	1.961465493966061e-11	0.003472323014909	7.692431427569567e-12	0.0058425269595599	4.428686780295344e-12	-0.0004294745373513	1.2095246973274043e-11	0.0010931189609249	4.11275663368448e-12	0.0015696953671937	0.9327787840460278	0.6492930771431074	0.5067	NL05WW	N1	Non-Lucid	non-responsive	non-accurate	8	0.4091178515223272	0.1604469223808096	0.0923725054656054	0.2522798117305769	0.0857829089006807	Narcos
240	9	2.522659261802749e-11	0.0094928912977829	9.96363468377351e-12	0.0069505451948123	4.210714529393236e-12	-0.0009994159230347	1.2028798524943814e-11	-0.0057593054580813	6.978082736269336e-12	-0.0023498576476532	0.917596787307531	0.5429048751402732	0.4782499999999999	NL05WW	N1	Non-Lucid	non-responsive	non-accurate	9	0.4319043457263651	0.1705873315636157	0.0720916190067799	0.2059449896962085	0.1194717140070306	Narcos
241	10	2.0688970675781508e-11	0.0011522757965383	1.2376759371985844e-11	0.0065630952011844	7.331872657346996e-12	-0.0005689209002849	1.0044368851955883e-11	-0.0012151814285799	5.245338047825022e-12	-0.0013960720895343	0.9308265788456528	0.7319510456517283	0.52595	NL05WW	N1	Non-Lucid	non-responsive	non-accurate	10	0.3715203844928221	0.2222545757695906	0.1316614630760054	0.180370876654327	0.0941927000072549	Narcos
242	11	2.071497256032723e-11	0.00687047993307	7.976251562613167e-12	0.0032600076290771	4.253025399025004e-12	9.311582976247574e-05	1.0665215072790252e-11	-0.0020718316206931	7.210157279353229e-12	-0.0025835380747582	0.9278409252944992	0.8296132711307479	0.5460999999999999	NL05WW	N1	Non-Lucid	non-responsive	non-accurate	11	0.4076176050983352	0.1569522020917836	0.0836886470655106	0.2098641170375152	0.1418774287068553	Narcos
243	12	2.5095333876659187e-11	0.0085859521106533	9.003020004796258e-12	-0.0016518938149341	3.514101355866681e-12	0.0018221723743379	6.673575869815776e-12	-0.00492822883383	6.283595914266222e-12	-0.0016015599422123	0.9076692729811916	0.6514634832614293	0.5037499999999999	NL05WW	N1	Non-Lucid	non-responsive	non-accurate	12	0.4962530940961325	0.1780321614985539	0.0694903554336934	0.1319680658706681	0.1242563231009519	Narcos
244	0	4.952480025989777e-11	0.0028347306008639	1.2352753731620959e-11	0.0025268833296111	6.985833394853039e-12	-0.0030353434857735	1.3157991714859982e-11	-0.0040447817550094	3.914757540439223e-12	-0.0005310311777851	0.9112637906360158	0.5964829564351237	0.4987999999999999	NL05WW	N2	Lucid	responsive	non-accurate	0	0.5762977275369263	0.1437434147537769	0.0812909873291367	0.1531136053942595	0.0455542649859003	Narcos
245	0	6.188629133290826e-11	0.0117806635789914	2.3840691913136165e-11	0.0036614895671558	7.0032145058097654e-12	-0.001081725491575	1.1529153294115983e-11	-0.0011058338776631	3.3284929290624655e-12	-0.0001537707950341	0.9002485117874292	0.6073203223860808	0.5026499999999999	NL05WW	N2	Lucid	non-responsive	non-accurate	0	0.5752163910568734	0.2215928029812434	0.0650929905002554	0.1071603711734524	0.0309374442881752	Narcos
246	1	3.2401685595779004e-11	0.0046915484000495	2.0762773548933733e-11	0.0011232095155296	1.3096397766751716e-11	-0.0016769324737832	1.7889621434403547e-11	-0.0010830493308667	4.1941089616351895e-12	0.0004642602755482	0.922591833286474	0.6082910984132361	0.50175	NL05WW	N2	Lucid	non-responsive	non-accurate	1	0.366764807933254	0.2350203241842562	0.1482422202185037	0.2024982172607213	0.0474744304032645	Narcos
247	2	4.590486118906423e-11	0.0083559201258733	1.524838196919375e-11	0.000511612771328	6.436108530571101e-12	-0.0027293358198651	1.0646437595347856e-11	-0.0062542791146608	3.743731961993218e-12	-0.0019739490376574	0.911477842518344	0.4940445859220058	0.4665499999999999	NL05WW	N2	Lucid	non-responsive	non-accurate	2	0.5599552240762661	0.1860023300624741	0.07850873526383	0.1298670379322961	0.0456666726651336	Narcos
248	3	4.0568843630111765e-11	0.0071460998887665	1.7724896424493943e-11	-0.0012885125753439	7.851648012696656e-12	-0.0034791352134763	1.3338040448968834e-11	-0.0024606344451538	4.213717762662398e-12	-0.0001595395098557	0.9178390819713976	0.4612248516012325	0.45095	NL05WW	N2	Lucid	non-responsive	non-accurate	3	0.4847099982944444	0.2117742027359332	0.0938102236667643	0.1593607553179623	0.0503448199848957	Narcos
249	4	3.036245931485459e-11	0.0003902392275135	1.0734762474927869e-11	-0.0002300792271326	4.984652917350995e-12	-0.0019738780317022	1.2330029381907167e-11	-0.0026270155162335	4.5881222926933615e-12	0.0002227732925982	0.9146859057783284	0.6784625202691934	0.52135	NL05WW	N2	Lucid	non-responsive	non-accurate	4	0.481943596830902	0.1703929838042143	0.0791214417458756	0.1957146701367429	0.0728273074822652	Narcos
250	5	3.230302789599938e-11	0.0062417274053103	1.1404727090220908e-11	-0.0074600358339644	7.182518502894947e-12	-0.0010272892532986	1.3564792705354764e-11	-0.0036367319081059	9.544569169773069e-12	-0.0001044755577853	0.9238955181166528	0.6798838103241135	0.51915	NL05WW	N2	Lucid	non-responsive	non-accurate	5	0.4365295550038391	0.1541186930730704	0.0970615391216585	0.1833089127883639	0.1289813000130679	Narcos
251	6	8.007626343292709e-11	-0.0015325711781077	2.691684601287585e-11	-0.0017416452044109	6.743757605147602e-12	0.0014862303102772	8.57057031375594e-12	-0.0042608689841806	4.145116537944035e-12	-0.0021615756053367	0.8921112442782315	0.5562962844595044	0.4943500000000001	NL05WW	N2	Lucid	non-responsive	non-accurate	6	0.6332514525137529	0.2128612288336839	0.0533303393013262	0.0677769649504587	0.0327800144007779	Narcos
252	7	1.4372604587220527e-11	0.0049987843844633	7.702292898730281e-12	0.0014717669532963	3.669282274965792e-12	-0.0061659577933572	1.4002903017175063e-11	-0.0035539157726493	1.3826533396108398e-11	0.0001561268093033	0.9214549466318988	0.9402856243306869	0.5682999999999999	NL05WW	N2	Lucid	non-responsive	non-accurate	7	0.2682776637755148	0.1437702632147416	0.0684904723070167	0.2613768495978169	0.2580847511049098	Narcos
253	8	1.373575014947265e-11	0.0124980168769526	6.862912141320862e-12	-0.0016358410132297	4.34622376949168e-12	0.0014234242218276	1.805933003468849e-11	0.0003493213654429	6.161072170480323e-12	5.795904894550886e-05	0.9233028269651432	0.8162029429246763	0.5463000000000001	NL05WW	N2	Lucid	non-responsive	non-accurate	8	0.2793790219495993	0.1395885671261911	0.0884002499085427	0.3673187053675404	0.1253134556481264	Narcos
254	9	2.0555539611630158e-11	0.0098611888036608	7.3108399854576e-12	0.0010913246318975	4.606362326668496e-12	0.0015329848974903	1.1424050145313017e-11	-0.0012529748779683	7.534686637324787e-12	-0.0003503896360589	0.9237132364616027	0.6853059053575775	0.5109999999999999	NL05WW	N2	Lucid	non-responsive	non-accurate	9	0.3996684545854726	0.1421471863018533	0.0895630933142084	0.2221217517491433	0.146499514049322	Narcos
255	10	3.0054462298881926e-11	0.0056873114460048	1.0411100219481851e-11	-0.0018989396775249	4.230387624281659e-12	-0.0005767151194101	2.485556242916578e-11	-0.0034314907920356	8.284238337655756e-12	-0.0010771312952388	0.9094141429737456	0.7073982883200739	0.524	NL05WW	N2	Lucid	non-responsive	non-accurate	10	0.3861267084561071	0.1337573042956996	0.05435018709079	0.3193334957104224	0.1064323044469808	Narcos
256	11	3.1960846611227105e-11	0.0089061624985952	1.147047320577808e-11	0.0018525304760456	6.529552348425136e-12	-0.0039404924103136	1.070098889793057e-11	-0.0051365311590083	7.118716615270958e-12	-0.0018345356968341	0.9142193050848688	0.5774122543679517	0.4851499999999999	NL05WW	N2	Lucid	non-responsive	non-accurate	11	0.4715339955165787	0.1692294990485778	0.0963336780542608	0.1578769208587626	0.1050259065218201	Narcos
257	0	4.8160044548224735e-11	0.0138446891295531	1.3657714744287992e-11	0.000587190511031	7.543238642973935e-12	-0.001843607149386	2.2001509837999583e-11	-0.0048242455280789	9.228532061870464e-12	-0.0008839740025936	0.922380475622174	0.5326879023780717	0.46875	NL05WW	N2	Non-Lucid	responsive	accurate	0	0.4787707198081572	0.1357746650859001	0.0749891705595289	0.2187223620912037	0.0917430824552101	Narcos
258	0	5.6730720059663616e-11	-0.0016923036070161	1.7179801046621664e-11	0.0057304679813729	5.171073419640245e-12	-0.0011261211837481	1.372189559334486e-11	-0.0045410004620742	5.311054782002067e-12	0.0001538767654887	0.9062409243608778	0.6642208603084396	0.51735	NL05WW	N2	Non-Lucid	non-responsive	accurate	0	0.5782090730456813	0.1750994316276837	0.052704452992608	0.1398558756721797	0.0541311666618471	Narcos
259	1	5.86097883376917e-11	0.0048737101130847	2.369793829767104e-11	-0.0034539753740631	9.23304799505668e-12	-0.0023429977833832	1.4548060233506212e-11	-0.0034967437872728	4.0122213428704e-12	-0.0002832507469117	0.9189911050197684	0.4516274377458787	0.44725	NL05WW	N2	Non-Lucid	non-responsive	accurate	1	0.5323272124438894	0.2152380650478108	0.0838597585995434	0.1321337027519653	0.0364412611567911	Narcos
260	0	4.471319688628265e-11	0.0041067738077776	2.0589220478374315e-11	-0.0015599200584034	1.2981359033213592e-11	-0.0026054302511498	1.5020275435892017e-11	-0.0029339500723731	5.4897213654639236e-12	0.0015992759206532	0.923756636676797	0.6334977794524916	0.5119499999999999	NL05WW	N2	Non-Lucid	non-responsive	non-accurate	0	0.4525912457672254	0.2084060544671606	0.1313985549173784	0.1520366613146993	0.0555674835335361	Narcos
261	1	5.338334578980264e-11	0.0016353681314251	2.019858989489128e-11	-0.0032220517753075	8.374838342199964e-12	-0.0037227196040513	1.7045559151275922e-11	-0.0005139265043996	6.360454438034449e-12	0.0002137902934017	0.9206768606449238	0.6395688026791073	0.5112	NL05WW	N2	Non-Lucid	non-responsive	non-accurate	1	0.5066622381353221	0.1917051584518331	0.0794857324077856	0.1617796903150122	0.060367180690047	Narcos
262	2	5.759072963386356e-11	0.0151152400117628	1.3220751590443196e-11	-0.0018897909661167	7.135518091603694e-12	-0.0006529333620835	1.0105576062517978e-11	-0.004274874750512	4.5752399829004745e-12	8.184389897044889e-05	0.9187468286134758	0.5047933514559765	0.46835	NL05WW	N2	Non-Lucid	non-responsive	non-accurate	2	0.6217433651998562	0.1427298219100902	0.0770342910903056	0.1090987196782894	0.0493938021214585	Narcos
263	3	2.850323856118592e-11	0.0051096311356672	9.8545197008034e-12	0.0042563548982573	2.998968174421341e-12	-0.0018162428747693	1.1528961338349505e-11	-0.0052761982965494	7.138114052860816e-12	-0.0013954109067967	0.9185548563927772	0.690525235589117	0.5179	NL05WW	N2	Non-Lucid	non-responsive	non-accurate	3	0.4748655982012399	0.1641768665221181	0.049962982735314	0.1920731607681047	0.118921391773223	Narcos
264	4	5.314853501914281e-11	0.008726235944315	2.7933526274876603e-11	0.0006077378090526	7.443292906732504e-12	-0.0025570032574651	9.430643097998502e-12	-0.0036439586677408	4.617736326919416e-12	-0.0014755268787388	0.9003672318418927	0.5651366257133479	0.492	NL05WW	N2	Non-Lucid	non-responsive	non-accurate	4	0.5181495607160194	0.2723263089634287	0.0725652917529148	0.091940136764588	0.045018701803049	Narcos
265	5	5.331298729982703e-11	0.009207926030547	1.7579918303532966e-11	0.0018213670270127	1.0847946180562695e-11	0.0006727761610401	1.169498938952738e-11	-0.001554435565055	4.400700189832268e-12	-0.0013100813866911	0.924781860448462	0.6599003404982116	0.5243	NL05WW	N2	Non-Lucid	non-responsive	non-accurate	5	0.5449189695071863	0.179686628927897	0.1108782672547936	0.1195360059397649	0.0449801283703578	Narcos
266	6	6.681813772436523e-11	0.0013723837926209	1.8172244592077736e-11	-0.0016711166429242	7.28519118797473e-12	-0.0033614063738803	1.2201970906397518e-11	-0.0029489015443913	3.1393139296155484e-12	0.0006818000377752	0.9019046689404926	0.5217767512323679	0.4766500000000001	NL05WW	N2	Non-Lucid	non-responsive	non-accurate	6	0.620889131635821	0.1688605751209759	0.067695631523911	0.113383452133478	0.0291712095858138	Narcos
267	7	7.850781605754896e-11	0.0068263646805493	2.0362145577187392e-11	0.0018205154157166	9.771846518395232e-12	-0.0001115756554611	1.047430881083255e-11	-0.0024206711088085	2.8182059695034548e-12	-0.0004370071179864	0.9097690684402184	0.5899918289517825	0.50325	NL05WW	N2	Non-Lucid	non-responsive	non-accurate	7	0.643853298799109	0.1669927309006982	0.0801402450377089	0.0859012340319285	0.0231124912305551	Narcos
268	8	5.4084852322023976e-11	-0.0012998084444039	1.7689964250263453e-11	0.0005429623968013	8.895100042636743e-12	0.000298607912464	1.0895206894894363e-11	-0.0010202470829123	3.6908292642788324e-12	0.0009920954280231	0.9067212929536568	0.5590935799748554	0.4873999999999999	NL05WW	N2	Non-Lucid	non-responsive	non-accurate	8	0.5677844874460285	0.1857098032730383	0.0933810411169973	0.1143782260068586	0.0387464421570771	Narcos
269	9	3.959230345500408e-11	0.0104046658491518	1.4949331193134155e-11	0.0013488771198696	9.133864265998342e-12	0.0005658199146723	1.7231362845960833e-11	0.0003209528501431	4.213124121373604e-12	0.0001906934094941	0.9229845264443112	0.6105168177664901	0.5027	NL05WW	N2	Non-Lucid	non-responsive	non-accurate	9	0.4651352211234631	0.1756265704032305	0.1073057540060824	0.2024361572375656	0.0494962972296582	Narcos
270	10	4.654081984830583e-11	-0.0015848241321837	1.3456589247493824e-11	-0.0012050541165241	6.186342869031761e-12	-0.0027386763416947	1.0583068382752996e-11	-0.002633875650878	4.544759280833428e-12	-0.0006073279838877	0.8996680489748243	0.6713825305292647	0.5184	NL05WW	N2	Non-Lucid	non-responsive	non-accurate	10	0.572376284669301	0.1654941314507539	0.0760819418009397	0.1301545048210364	0.0558931372579689	Narcos
271	11	4.9247163417371874e-11	0.0005170646039998	1.5828197236598472e-11	0.0009589497454838	8.781664002677649e-12	-0.0006041034155356	1.5816193515237975e-11	-0.0031586079001318	7.550236697699433e-12	-0.000538527388812	0.912737166150349	0.6970161964636564	0.5264	NL05WW	N2	Non-Lucid	non-responsive	non-accurate	11	0.5065358300981131	0.1628022503194343	0.0903245416906577	0.1626787850365291	0.0776585928552657	Narcos
272	12	5.3472841742667585e-11	0.0041275372661794	1.872184733744829e-11	0.0009528210646478	7.199624793778212e-12	0.002344308327722	9.30571726059295e-12	-0.0038906888523987	4.481593136604979e-12	-0.0002220410031113	0.9037930587260468	0.530111752473544	0.4766	NL05WW	N2	Non-Lucid	non-responsive	non-accurate	12	0.5738560811850606	0.2009178041689966	0.0772644268663148	0.0998664418375017	0.0480952459421263	Narcos
273	13	4.4988590565344537e-11	0.0188211436327391	1.0668663580204204e-11	0.0056733366513072	8.758158449340025e-12	-0.003170512852355	1.220281261138716e-11	-0.0038582806322793	4.161052465414782e-12	-0.0009175710974115	0.9286677522396436	0.5309797780837135	0.47525	NL05WW	N2	Non-Lucid	non-responsive	non-accurate	13	0.5569323205412977	0.1320717873161059	0.1084208562118567	0.151063651014345	0.0515113849163946	Narcos
274	14	7.453163441721452e-11	0.0082470741286809	2.2778338190099448e-11	-0.0054122909907242	1.5706165787244064e-11	-0.0007069357929741	1.6241827034107515e-11	-0.0032295167733941	3.2945227592692724e-12	-0.0004117594623483	0.9252787633259932	0.6415443998241677	0.5140999999999999	NL05WW	N2	Non-Lucid	non-responsive	non-accurate	14	0.5622801611354326	0.1718439125624258	0.1184901619121297	0.1225312874631189	0.0248544769268929	Narcos
275	15	3.000121746118284e-11	0.0036084589141899	1.2426404985467015e-11	-0.0028566125414068	9.537664545792159e-12	0.002931841159381	2.1265195299716203e-11	-0.0042134757200495	6.037673851271973e-12	1.6859235472514482e-05	0.9279819085016192	0.6301317400006015	0.50205	NL05WW	N2	Non-Lucid	non-responsive	non-accurate	15	0.3784775491295361	0.1567641483041727	0.1203215138312845	0.2682690797202134	0.076167709014793	Narcos
276	16	7.862041949824468e-11	0.0086116344112067	2.675107206096192e-11	-0.0055017351428664	1.2236890553517309e-11	0.0001890552065253	1.6490500448870087e-11	-0.001623498825615	4.381818533317976e-12	-0.0006599557466226	0.9118909752599508	0.5162571549527556	0.4724500000000001	NL05WW	N2	Non-Lucid	non-responsive	non-accurate	16	0.5677355680367315	0.1931754522431776	0.0883653134102085	0.1190815782884274	0.0316420880214547	Narcos
277	17	3.685126113945699e-11	0.0127562807825833	8.889433116603924e-12	0.0011090548649007	6.16947010350275e-12	-0.0018759583908725	9.92212508826998e-12	0.0003923599472571	5.7439137112160715e-12	-0.0008654240604597	0.9206802011554992	0.7012204465882607	0.51925	NL05WW	N2	Non-Lucid	non-responsive	non-accurate	17	0.5453289681387185	0.1315467975565517	0.0912964892239072	0.1468286856087033	0.0849990594721191	Narcos
278	18	5.3096621445938494e-11	0.009355966002811	2.4960567984670035e-11	0.0033753175005025	1.1176540823696759e-11	-0.0018542949763114	1.5903692861517465e-11	-0.0040693521213769	6.613943663533131e-12	-0.0016785735781338	0.9138948633654216	0.6611134744329948	0.5211499999999999	NL05WW	N2	Non-Lucid	non-responsive	non-accurate	18	0.4751317409009727	0.2233580555122218	0.1000125649090623	0.1423131843471591	0.059184454330584	Narcos
279	19	6.385802617838817e-11	0.0055050622654857	2.3171160653010367e-11	0.0015039091640382	1.4883605320787745e-11	-0.0051313893345162	1.6505507145799702e-11	-0.0059013257342344	3.092051184803522e-12	-0.0016781837313291	0.8912429013321898	0.564347476251371	0.4887	NL05WW	N2	Non-Lucid	non-responsive	non-accurate	19	0.5255356924300281	0.1906928962096302	0.1224883745430051	0.1358362236650573	0.0254468131522793	Narcos
280	20	2.8170066768536157e-11	0.0018795421896592	1.575399635816257e-11	-0.0008512164042166	8.875423152277424e-12	0.002188372047626	1.5525322180131168e-11	-0.0014084394358101	6.01774529038086e-12	5.739070019266164e-05	0.9203784958362268	0.6695978327333048	0.5153	NL05WW	N2	Non-Lucid	non-responsive	non-accurate	20	0.3789225059911276	0.2119108849993067	0.119385502712012	0.2088349323114025	0.0809461739861511	Narcos
281	21	6.243790436887938e-11	0.002006478286298	1.588935911019996e-11	-0.0014460734280825	7.069922770435363e-12	-0.0009219224875385	1.4086281192987039e-11	-0.0043350649170911	3.6054428243398348e-12	-0.0009460909671847	0.9141489016371268	0.5192606392447308	0.4734999999999999	NL05WW	N2	Non-Lucid	non-responsive	non-accurate	21	0.6056704276654136	0.1541325741931986	0.0685808274831419	0.1366420612704631	0.0349741093877827	Narcos
282	22	6.697423378214912e-11	0.0103963004099674	1.4430195280567112e-11	-0.0002717118857541	9.70039863678744e-12	-0.0007052571350359	9.69511698460744e-12	-0.0029177924253376	4.675767035194833e-12	-0.0009914097825595	0.9118722357916408	0.6618654367390713	0.5123	NL05WW	N2	Non-Lucid	non-responsive	non-accurate	22	0.6349730444140759	0.1368105988132038	0.0919680794627139	0.0919180048806712	0.0443302724293349	Narcos
283	23	8.842829291537949e-11	0.0123794350021503	3.404713149288951e-11	0.0018317073817584	1.3999160659120587e-11	9.56273608632162e-05	1.1226988227613329e-11	-0.0014205649382203	4.5382410947916335e-12	-0.0008474113197046	0.9106274036567908	0.6009367398884828	0.4998999999999999	NL05WW	N2	Non-Lucid	non-responsive	non-accurate	23	0.5808486647846788	0.2236414411654187	0.0919546618946681	0.073745414579052	0.0298098175761823	Narcos
284	24	9.937805871828739e-11	0.003155440551103	2.795927636128132e-11	-0.0036979915550737	1.0903664064243872e-11	-0.0044011569613927	1.2843446745540167e-11	-0.0020480167903364	2.341200844070782e-12	-0.0002246516608553	0.8951318167050644	0.5105263032386194	0.47395	NL05WW	N2	Non-Lucid	non-responsive	non-accurate	24	0.6477278136617953	0.1822333941981711	0.0710680664960073	0.0837112113847276	0.0152595142592985	Narcos
285	25	7.865836888319916e-11	0.0049193016005411	4.273704845557108e-11	-0.0021694418215328	1.7220518198837328e-11	-0.0029103920646921	1.0006635525342786e-11	-0.0012854138929909	2.396310168543396e-12	0.0003208633506722	0.9072445151312202	0.5514714901091317	0.4872999999999999	NL05WW	N2	Non-Lucid	non-responsive	non-accurate	25	0.5208512223224946	0.2829914253573387	0.1140289085603828	0.0662608241018804	0.0158676196579031	Narcos
286	26	5.1648000456353695e-11	0.0086576991186802	1.7593154543843176e-11	0.0013624917262801	1.1065276792054632e-11	0.0012266105931598	9.640601520502424e-12	-0.0043512048792975	3.2855940953683224e-12	-0.0002766966495942	0.9187693920093662	0.5963079368608237	0.5038499999999999	NL05WW	N2	Non-Lucid	non-responsive	non-accurate	26	0.5539691617856757	0.1887016920249369	0.1186845967948195	0.1034037309524814	0.0352408184420863	Narcos
287	27	5.2598960622860286e-11	0.0036036742103313	1.679351665636758e-11	-0.0059727289399111	6.711779320432066e-12	-0.0026092287212402	1.1055965654389268e-11	-0.0047055805246797	5.2750518591795586e-12	-0.0001556184145578	0.9049610735762122	0.5758978450612446	0.4928499999999999	NL05WW	N2	Non-Lucid	non-responsive	non-accurate	27	0.5690355887129094	0.1816786591209361	0.0726105849181607	0.1196076471937135	0.05706752005428	Narcos
288	28	6.991696693161013e-11	-0.0039375923178677	1.5125017240691386e-11	-0.0016089007843172	1.2615220417203416e-11	-0.002534108449384	1.2028952863016772e-11	-0.0065021900649322	3.6262980957312384e-12	-0.0009135840365557	0.9303065991416608	0.561383523707421	0.4907999999999999	NL05WW	N2	Non-Lucid	non-responsive	non-accurate	28	0.6170280803934807	0.1334806237099905	0.1113312773619256	0.1061573752401329	0.0320026432944701	Narcos
289	29	6.429493863904602e-11	0.0030604822753312	2.5070299120120605e-11	-0.0009875324493309	1.1151052479960676e-11	0.0014817080301044	1.035574833902e-11	-0.0012922115209276	1.9378359945901773e-12	-0.0002519544342028	0.9029540446618328	0.4786933055321932	0.45815	NL05WW	N2	Non-Lucid	non-responsive	non-accurate	29	0.569940697856108	0.222234970254805	0.0988481950023861	0.0917982435335731	0.0171778933531275	Narcos
290	30	7.164966481622677e-11	0.0079597429581509	2.3878314158357995e-11	-0.001658243618773	1.3321358094106496e-11	-0.0008266492322854	1.0130756545437064e-11	-0.0025332003518376	3.3378430316621857e-12	-0.0001170742597006	0.91965403915872	0.5316615438080554	0.4860500000000001	NL05WW	N2	Non-Lucid	non-responsive	non-accurate	30	0.5857658065612288	0.1952151484332592	0.1089076423246299	0.0828231478002593	0.0272882548806226	Narcos
291	31	7.925359191879563e-11	0.0086305679741907	2.2740442233010843e-11	0.0019841873050313	1.0591201193109483e-11	-0.0038335496729927	9.697249288710808e-12	-0.0072330967572137	5.098676607005853e-12	-0.0003986035260054	0.9193971072977276	0.5485196242768109	0.4869999999999999	NL05WW	N2	Non-Lucid	non-responsive	non-accurate	31	0.6221767108016829	0.1785228051897912	0.0831457421957545	0.0761278135186094	0.0400269282941617	Narcos
292	32	7.643428432925175e-11	0.0050203122823014	3.1717647929601606e-11	0.0028107220012487	1.3430459199609656e-11	-0.0037676254009355	1.1242823580468876e-11	-0.0022996048806572	2.5676596791024788e-12	-0.0001825094982473	0.9076285233771892	0.5488510377820546	0.48585	NL05WW	N2	Non-Lucid	non-responsive	non-accurate	32	0.5645369779497759	0.234263789698357	0.0991962038444015	0.0830385173804964	0.0189645111269689	Narcos
293	33	4.9690204909306593e-11	0.0180565200493451	1.863374107607358e-11	0.0036731402039281	8.076769093322528e-12	-0.0024180140492179	1.1418803934860849e-11	-0.0014774169056799	3.825375518000694e-12	0.000749401106139	0.8990806762736337	0.637600640430475	0.50855	NL05WW	N2	Non-Lucid	non-responsive	non-accurate	33	0.5422037437360173	0.2033254680614615	0.0881311406882653	0.1245983640793868	0.0417412834348689	Narcos
294	34	1.1424482524132407e-10	0.0081051712914355	2.7997403399808437e-11	-0.0002536276901269	1.4303885319943454e-11	-0.001103985132625	1.0609988627510942e-11	0.0004344648243821	1.801493515162333e-12	-0.0003293615361932	0.8951535740211115	0.5270807615648643	0.48495	NL05WW	N2	Non-Lucid	non-responsive	non-accurate	34	0.6761745424643203	0.1657066864434819	0.0846596166718664	0.0627967541689917	0.0106624002513394	Narcos
295	35	8.939884181580765e-11	0.0075654161724161	2.4074841128802817e-11	-0.0022463283767945	8.962977998845762e-12	-0.0048801185928386	9.995360407399875e-12	-0.0011181262619843	3.566840298989073e-12	0.0002791337852916	0.8964768526840616	0.605984160414532	0.5063500000000001	NL05WW	N2	Non-Lucid	non-responsive	non-accurate	35	0.657349927280876	0.1770223723694692	0.0659048016293154	0.0734959122903162	0.026226986430023	Narcos
296	36	1.0544497448800706e-10	-0.0038102307240594	2.3844197278049995e-11	-0.005508944065124	1.3333746542562294e-11	-0.0007661874088091	1.4404583981137232e-11	-0.0010006153902984	4.254427194714076e-12	0.0006293782797575	0.9175300902478416	0.5350827882621256	0.479	NL05WW	N2	Non-Lucid	non-responsive	non-accurate	36	0.6537928633732029	0.1478417163923245	0.0826735306626286	0.0893130682847157	0.0263788212871282	Narcos
297	37	2.3361571421340132e-11	0.0144673623012666	8.92073535470074e-12	0.001253606801134	5.387600409287849e-12	-0.0004638655884073	1.2363183933626604e-11	-0.0032173662696295	4.957853103718677e-12	-0.0019842565148681	0.9225943265829548	0.7269851275803287	0.5272	NL05WW	N2	Non-Lucid	non-responsive	non-accurate	37	0.4248257918020552	0.1622218981834198	0.0979725022991407	0.2248221795131313	0.090157628202253	Narcos
298	38	3.718257120894254e-11	0.0028177548689108	1.9464076312546117e-11	-0.0004033008941239	7.639142387724087e-12	-0.0018972044463965	2.1497289328080952e-11	-0.0052449592373381	8.177105248541322e-12	-0.0009450099026398	0.9340467673823316	0.7755412291912597	0.5422499999999999	NL05WW	N2	Non-Lucid	non-responsive	non-accurate	38	0.3957268859401611	0.2071523850134673	0.08130190920257	0.2287914763654149	0.0870273434783864	Narcos
299	39	2.3216141469205307e-11	-0.0009683463862107	1.1930840601920427e-11	0.0015262558771091	6.290135934105704e-12	0.0029881812074396	2.0688117402195438e-11	-0.0023111237379066	6.108419993240198e-12	-0.0002089338562911	0.9291843722712928	0.73350569780944	0.5331	NL05WW	N2	Non-Lucid	non-responsive	non-accurate	39	0.3402447272226652	0.174852725269703	0.0921852405117403	0.303195208885045	0.0895220981108463	Narcos
300	40	1.850651661911603e-11	0.0043334950763743	1.0207039635905506e-11	-0.0020276945807805	3.320504986316161e-12	-0.0016984441406123	1.5194364617956363e-11	-7.110268590882259e-05	5.316195687607972e-12	0.0002319093235169	0.9159068889702514	0.7155934862760535	0.52545	NL05WW	N2	Non-Lucid	non-responsive	non-accurate	40	0.3522057267573402	0.1942546988714071	0.0631940032787605	0.2891706928442461	0.1011748782482459	Narcos
301	41	3.410533404481386e-11	0.0087235372480883	1.3370223982180129e-11	0.0021674855691559	6.723049381068056e-12	0.0020998163548994	1.940016773034673e-11	-0.0013003024657947	7.557631049458961e-12	0.0003067493609942	0.9339221921506116	0.6559221476242197	0.50785	NL05WW	N2	Non-Lucid	non-responsive	non-accurate	41	0.4202420443047212	0.164746378138401	0.0828406492705575	0.2390466586881333	0.0931242695981869	Narcos
302	42	3.537444476092292e-11	0.0010320761376615	1.2682208688472182e-11	0.0016712671297403	5.496521814375368e-12	-0.0026852401370076	1.183776487555187e-11	-0.0015554244527045	4.833085466073094e-12	-0.0003872187396562	0.9231208658201984	0.7132823513685905	0.5223	NL05WW	N2	Non-Lucid	non-responsive	non-accurate	42	0.5037370679900903	0.1805964351821178	0.0782712435949137	0.1685714365347115	0.0688238166981666	Narcos
303	43	3.4748664763622304e-11	0.0142569575418291	7.32219994155191e-12	-0.0018997712229873	3.672288490652213e-12	0.0012200109298647	1.1030458890207543e-11	-0.0016245888424115	7.0979610294349215e-12	-0.0010667868030421	0.8956686283829015	0.5143098430326427	0.46765	NL05WW	N2	Non-Lucid	non-responsive	non-accurate	43	0.5440395949040219	0.1146394175749299	0.0574948809232135	0.1726974669978201	0.1111286396000145	Narcos
304	44	4.320761670625951e-11	0.0016434965251989	1.5410563844747338e-11	-0.0043349953736539	6.0816057807564294e-12	-0.0041468974701435	9.42408464616804e-12	-0.005321808510155	6.063121711579373e-12	-0.000779035347821	0.9065478148314408	0.6668368131547991	0.5174000000000001	NL05WW	N2	Non-Lucid	non-responsive	non-accurate	44	0.5388357295498317	0.1921828382368454	0.0758427966528787	0.117526350971394	0.0756122845890502	Narcos
305	45	3.3772008931296504e-11	0.003525246017537	2.2526469417348788e-11	0.0004467940311106	6.940632465095337e-12	0.000400417572589	1.410047242183505e-11	-0.006724851692504	4.517544866293871e-12	-0.0017697352252139	0.9181006975158408	0.5534839833269496	0.4888	NL05WW	N2	Non-Lucid	non-responsive	non-accurate	45	0.412572609306155	0.2751925206722994	0.0847895916462871	0.1722571112473833	0.0551881671278752	Narcos
306	46	6.084855750806699e-11	-0.0016396805551127	3.05811778860843e-11	0.0006661834090739	8.369269554421126e-12	-0.0046116696006739	1.278941947555943e-11	-0.0034425183171317	3.5050924577846522e-12	-0.0015338070224155	0.9164490218331708	0.602549988678079	0.49815	NL05WW	N2	Non-Lucid	non-responsive	non-accurate	46	0.5241339838981582	0.2634184811300847	0.0720907573412032	0.1101648035055056	0.030191974125048	Narcos
307	47	5.2662999969757406e-11	0.0035442946110266	1.929812945461336e-11	-0.0058113187452541	8.981420831592086e-12	-0.0061003480132348	1.5213001482805415e-11	-0.003964750245449	4.799187562091301e-12	-0.0008855245175875	0.9007068773547833	0.6052291858247122	0.5045999999999999	NL05WW	N2	Non-Lucid	non-responsive	non-accurate	47	0.5216496058972935	0.1911562506947016	0.0889648261566618	0.1506913057094674	0.0475380115418755	Narcos
308	48	4.3547003479207755e-11	0.0034401884109685	1.6870001576909415e-11	0.0043977637636962	5.744953308890649e-12	-0.0013698510912796	1.2376552004936482e-11	-0.002409074621056	5.197718695322641e-12	0.0009655265578291	0.9078074527314828	0.6198499606920144	0.50285	NL05WW	N2	Non-Lucid	non-responsive	non-accurate	48	0.5200497319417823	0.2014659815139316	0.0686077385263292	0.1478040287112733	0.0620725193066833	Narcos
309	49	7.538053315487133e-11	0.0018379394772471	1.760259457774306e-11	-0.0044463617158132	1.0594843213830012e-11	-0.0021936270888449	1.264384223785698e-11	-0.0022611077355527	2.726431486303352e-12	0.0009040775834672	0.9089269597693704	0.5872686941032227	0.50335	NL05WW	N2	Non-Lucid	non-responsive	non-accurate	49	0.6337254775269489	0.1479853244281891	0.0890710345761687	0.1062970056672186	0.0229211578014746	Narcos
310	50	7.029677489798609e-11	0.0064280800376906	2.1045754210447384e-11	-0.0031517296195509	6.559967212875706e-12	-0.0039640904758853	9.861545597069654e-12	-0.0061817970839454	7.222233533367721e-12	-0.0018411063762184	0.8875978172580663	0.7147611305869989	0.5226	NL05WW	N2	Non-Lucid	non-responsive	non-accurate	50	0.6113492642648974	0.1830284016745905	0.0570500017250194	0.0857628056768218	0.0628095266586706	Narcos
311	51	7.537341120088326e-11	0.009986753156009	1.7921320814969243e-11	0.0040292022639487	1.1254193227025524e-11	0.0020472681222	1.1339544805662653e-11	0.000327965944312	3.069493130523346e-12	-0.0009274083785719	0.920104705816121	0.5051073320254857	0.4707999999999999	NL05WW	N2	Non-Lucid	non-responsive	non-accurate	51	0.6336138345562106	0.150652552683613	0.0946064721206171	0.0953239657322777	0.0258031749072815	Narcos
312	52	5.1049190192548135e-11	-0.0050070133446588	2.0563349608923708e-11	-0.0036565320886786	8.826680710047808e-12	0.0006487906529956	1.0638517062653618e-11	-0.0035012720442631	3.644699411530492e-12	-0.002257040788301	0.9079671500730274	0.6192501539867964	0.50735	NL05WW	N2	Non-Lucid	non-responsive	non-accurate	52	0.5389345103130411	0.2170905887063198	0.093184687714274	0.1123125354583018	0.0384776778080633	Narcos
313	53	7.322371147252683e-11	0.0027103530011609	1.8241565093335117e-11	0.0014647526150584	1.0912214928897131e-11	-0.0018349940606224	1.1343800201413832e-11	-0.004879083606597	6.9125618935151585e-12	-5.3032476389560615e-05	0.9132391125403188	0.6603009771236554	0.52125	NL05WW	N2	Non-Lucid	non-responsive	non-accurate	53	0.6069913982983802	0.1512143113274002	0.0904573186065401	0.0940349650107133	0.057302006756966	Narcos
314	54	6.122925166809947e-11	0.0114553592475278	1.657892456590478e-11	0.0041035178522262	1.1237441589874627e-11	-0.0013844427451348	1.5396332147001523e-11	-0.0054504591460548	2.8134122577591447e-12	-0.0023325498358085	0.9135249271216984	0.5475923779584883	0.4769	NL05WW	N2	Non-Lucid	non-responsive	non-accurate	54	0.5708735712213175	0.1545743189096968	0.1047727717885044	0.1435483674390161	0.026230970641465	Narcos
315	55	4.6564806560910004e-11	0.0036353384664648	1.9365082536713605e-11	0.0044448697793438	1.0246768387991526e-11	-0.0040691365317167	1.4294493594598343e-11	-0.0025199731460901	2.7373068821519627e-12	-0.0006846371554815	0.8978155242555446	0.5830847360073803	0.50215	NL05WW	N2	Non-Lucid	non-responsive	non-accurate	55	0.4995770510409191	0.2077610010942633	0.1099338902498402	0.1533604772258972	0.0293675803890801	Narcos
316	56	5.8131480831965515e-11	0.0097916321928938	1.2185622678704549e-11	0.0011610527935439	6.508129434957105e-12	-0.0074505225223076	8.643511009447129e-12	-0.000281541268321	4.24232794708312e-12	0.0002972020886531	0.897438683787481	0.5728667531683028	0.48905	NL05WW	N2	Non-Lucid	non-responsive	non-accurate	56	0.6479855785846155	0.1358318702511401	0.0725454427972406	0.0963483194011336	0.04728878896587	Narcos
317	57	9.263935204521022e-11	0.0058883839322349	2.5931189617567048e-11	-0.0039963143058148	1.1613895782795749e-11	-0.0016026913164857	7.382695288273984e-12	-0.0021215900812305	2.6698790018505385e-12	0.0003207030889071	0.90237583253763	0.4470181605664079	0.4511999999999999	NL05WW	N2	Non-Lucid	non-responsive	non-accurate	57	0.6605913153640647	0.1849097417052721	0.0828161955182293	0.0526444138883109	0.0190383335241228	Narcos
318	58	1.0788185036239136e-10	0.0042243471261141	2.0706913741077596e-11	-0.0008314625936808	8.52879732550765e-12	-0.0007655724244266	1.2042162278530399e-11	-0.0057359708115813	3.347708123957824e-12	-0.0009285646345329	0.8861341351370455	0.4671626199139131	0.4593999999999999	NL05WW	N2	Non-Lucid	non-responsive	non-accurate	58	0.7073874962474683	0.1357764240890286	0.055923814486187	0.0789611505086396	0.0219511146686763	Narcos
319	59	5.1216867084625585e-11	0.0111094186282625	2.068878289649389e-11	0.0006872564360316	9.543394158037943e-12	-0.0021550340118526	1.0304175406923103e-11	-0.0051491000873647	4.532281299439237e-12	-0.0017455569426278	0.9146397835103842	0.5453719356122364	0.4772999999999999	NL05WW	N2	Non-Lucid	non-responsive	non-accurate	59	0.5319270984194994	0.2148691414056922	0.0991155893071516	0.1070168957572864	0.0470712751103701	Narcos
320	60	1.3690824851294071e-10	0.006794177562597	1.8761400582977294e-11	0.0040396589133908	9.453625571250786e-12	0.00176821955407	8.420560941503297e-12	-0.0049703531167754	2.4670350040248548e-12	-2.0882201762693224e-05	0.9017968523419782	0.4913229949404266	0.4710499999999999	NL05WW	N2	Non-Lucid	non-responsive	non-accurate	60	0.7778397324912982	0.1065922832928928	0.0537104642363426	0.0478411413578671	0.0140163786215991	Narcos
321	0	4.1813140737815656e-11	0.0056114422683094	1.3396680779079368e-11	0.0040332719811956	3.3424041149413205e-12	3.188470780975023e-05	7.553499332499241e-12	-0.0027111356926358	6.776476776767125e-12	-0.0010407155016456	0.8997399183828773	0.5771274325497691	0.48925	NL05WW	REML	Lucid	non-responsive	non-accurate	0	0.5737085288167779	0.183812789117815	0.0458603614475649	0.1036398345830894	0.0929784860347523	Narcos
322	1	2.469708555834358e-11	0.0079467249413715	1.0027153201255088e-11	-0.000770983149146	5.845247280357763e-12	-0.0023802999834578	9.913137248721984e-12	-0.001744168524942	5.366581476490272e-12	-0.0001867244215885	0.9259105438450002	0.5719240258626677	0.476	NL05WW	REML	Lucid	non-responsive	non-accurate	1	0.4422101561192925	0.1795397668313568	0.1046612445948962	0.1774982703944333	0.0960905620600211	Narcos
323	2	1.5826333973774538e-11	0.0093503793775636	1.1841182968924324e-11	0.0006800885056609	4.014098166567279e-12	-0.0002039857547025	1.5338384866142926e-11	-0.0005579370038336	5.194587224628265e-12	0.0013728254973506	0.9272580270626912	0.7277000509076179	0.5255	NL05WW	REML	Lucid	non-responsive	non-accurate	2	0.3031017733251988	0.226779212551466	0.0768769491787614	0.293756700735383	0.0994853642091907	Narcos
324	3	1.642333499004586e-11	0.0077705317459966	6.5220305048183066e-12	0.0032527018211389	3.564395932939664e-12	0.0021102505081999	1.0335389061904752e-11	-0.0064122008212312	6.43883339198886e-12	-0.0009812596591973	0.9195902420340012	0.6447771921102069	0.5002000000000001	NL05WW	REML	Lucid	non-responsive	non-accurate	3	0.3794321482729883	0.1506799956918045	0.082349072642707	0.2387809100510051	0.148757873341495	Narcos
325	0	9.921971718655868e-11	0.0117356410037974	3.1584727843702716e-11	0.0013213470746735	9.512943042378869e-12	-0.0021144729025034	7.952313134657876e-12	-0.0043434461365296	3.0880535204032733e-12	0.0002624590136188	0.8948303523272193	0.4854127831736227	0.4663500000000001	NL05WW	N3	Non-Lucid	non-responsive	non-accurate	0	0.6555311114720146	0.2086759802992908	0.0628507145834254	0.0525398460684383	0.0204023475768308	Narcos
326	1	9.867956956118071e-11	0.0071326595199211	2.236051791287653e-11	0.0044242083598359	1.182239380110104e-11	-0.0014725615463877	1.0952521506932988e-11	-0.0007634874131725	3.890030525194707e-12	0.0001822701581164	0.9153841203785884	0.4766277203088198	0.45675	NL05WW	N3	Non-Lucid	non-responsive	non-accurate	1	0.6680853546533343	0.1513862961349302	0.0800405614919411	0.0741513086026481	0.0263364791171461	Narcos
327	2	1.0815372560186504e-10	0.0037931531252395	3.353885252432184e-11	0.0013382389936092	1.4455798631090128e-11	-0.0029555535567553	1.1889048940396736e-11	-0.0017371292711043	2.320972605640327e-12	0.000135257481585	0.8986461537997503	0.4150192579213005	0.43725	NL05WW	N3	Non-Lucid	non-responsive	non-accurate	2	0.6348599580591446	0.1968723165887465	0.0848552156809571	0.0697884522207641	0.0136240574503873	Narcos
328	3	9.352149583455964e-11	0.0044871436234988	2.514474208472424e-11	-0.0011581655887513	9.399214677575289e-12	-0.0005818871177097	1.0659651820538902e-11	-0.0036919702114975	4.394263598893345e-12	0.0002768288899687	0.9085585310769992	0.5260372223913512	0.49145	NL05WW	N3	Non-Lucid	non-responsive	non-accurate	3	0.6534510117730117	0.1756907009389671	0.0656739532032126	0.074480847479186	0.0307034866056223	Narcos
329	4	6.16989460023849e-11	0.0079710207294329	1.5326762758203196e-11	0.0025356646912848	7.629445777142716e-12	0.0006769237502821	7.008727351276948e-12	0.0001883710673341	3.299993511471792e-12	0.000830239936715	0.9165601979371412	0.5797846743031116	0.49795	NL05WW	N3	Non-Lucid	non-responsive	non-accurate	4	0.6497096474021249	0.1613957169878284	0.0803405057446106	0.0738041420668638	0.0347499877985721	Narcos
330	5	1.7326802095203686e-10	0.0031842743995598	2.547582681351632e-11	-0.0010472708385595	7.651872045643245e-12	-0.0003892819560441	1.1828892800497415e-11	-0.0039951721672686	3.710123681700686e-12	-7.238783242910406e-05	0.8937182749273453	0.4534929883919416	0.4548500000000001	NL05WW	N3	Non-Lucid	non-responsive	non-accurate	5	0.780716096298594	0.114789722595915	0.0344780279709237	0.0532989697694721	0.016717183365095	Narcos
331	6	8.607698344283822e-11	0.0098870581002952	2.915174715472404e-11	0.0030044279501836	9.839151601823544e-12	0.000560717756946	7.717825660908366e-12	-0.0045055121760107	2.4109696436927866e-12	0.0006310488313414	0.9023875686264928	0.4647329046750205	0.4614	NL05WW	N3	Non-Lucid	non-responsive	non-accurate	6	0.6366797249163154	0.2156247305253811	0.072776578415053	0.0570859121939647	0.0178330539492857	Narcos
332	7	1.1625863032531918e-10	0.0089245000611881	3.795426917087902e-11	-0.0021825780963643	1.5784101475838037e-11	0.0023690041152643	1.191067141932884e-11	-0.0034916204930202	2.5506107749743346e-12	3.42877275935716e-05	0.9140948480023126	0.5067005988174266	0.4726499999999999	NL05WW	N3	Non-Lucid	non-responsive	non-accurate	7	0.6302705865503494	0.2057607200900428	0.0855700335322126	0.0645710846641032	0.0138275751632918	Narcos
333	8	1.3291165841640618e-10	0.0022395224988977	2.938833427828561e-11	0.0076323826458216	1.52918916830674e-11	-0.0006690286236285	1.835388573261638e-11	-0.00142933164168	1.7895960754460264e-12	0.0002691293250774	0.8960562420797732	0.3772347519686871	0.4242499999999999	NL05WW	N3	Non-Lucid	non-responsive	non-accurate	8	0.6721693796116502	0.1486245725545523	0.0773351372495341	0.0928204503152376	0.0090504602690257	Narcos
334	9	1.1379741667871788e-10	0.0032948423791021	1.798253551713817e-11	0.0023983967583213	1.0897004720990235e-11	-0.0031435169506957	9.069075973471006e-12	-0.0023558740386815	1.678114428341864e-12	0.000716311737982	0.8878355638842039	0.507829047252093	0.4728	NL05WW	N3	Non-Lucid	non-responsive	non-accurate	9	0.741717771729653	0.1172079873436661	0.0710253562521508	0.0591111381876198	0.0109377464869102	Narcos
335	10	9.050608977475807e-11	0.0116440115014371	3.316486451540655e-11	0.003570835011015	9.61450545805136e-12	-0.0012163197544309	6.192368041269358e-12	-0.0009084550920436	2.206001517379388e-12	-0.0007481848251092	0.8997469444152626	0.4985099735841103	0.4730499999999999	NL05WW	N3	Non-Lucid	non-responsive	non-accurate	10	0.6387891280008829	0.2340765680716936	0.0678588763805067	0.0437055383918066	0.0155698891551098	Narcos
336	11	1.9175127528533926e-10	0.0021053995318868	2.3998494084505503e-11	-0.001033534019758	1.2156283993458898e-11	-0.0003075397684497	8.586876362565059e-12	0.0002540163918738	1.6585798916658334e-12	0.0002187598151211	0.890219979047696	0.388320227764509	0.4399	NL05WW	N3	Non-Lucid	non-responsive	non-accurate	11	0.8051650631704459	0.1007698591667401	0.0510443289357333	0.0360563591486586	0.006964389578422	Narcos
337	12	1.0627337456944504e-10	0.015012530164519	2.3980969106011475e-11	0.0029476357273703	1.0845887510902291e-11	0.0002067058876681	8.901988821767441e-12	-0.0030422056081194	1.8139387327588517e-12	-9.925631387929816e-05	0.8997051509866288	0.4787554939645752	0.4645999999999999	NL05WW	N3	Non-Lucid	non-responsive	non-accurate	12	0.700013591773383	0.1579605840702465	0.0714409296141769	0.0586366358864412	0.0119482586557523	Narcos
338	13	8.303032586501261e-11	0.0033313063061401	1.7836240201517625e-11	0.0021379263404806	9.615601116027511e-12	-0.002631781520829	1.072715689695646e-11	-0.0019110073136095	3.6295359934049952e-12	0.0010643789119744	0.9168255311206932	0.5649984465977991	0.48815	NL05WW	N3	Non-Lucid	non-responsive	non-accurate	13	0.6651000002444275	0.1428741033929608	0.077024102193908	0.0859280266632574	0.0290737675054462	Narcos
339	14	1.0228056319132344e-10	0.0107903787292926	2.682066535173456e-11	0.0038344723245959	9.842520042576696e-12	-0.0028003894731252	8.788330582698426e-12	-0.0023064652419083	2.592965316388232e-12	0.0009257649538082	0.8900588541917159	0.4133616669648896	0.4402	NL05WW	N3	Non-Lucid	non-responsive	non-accurate	14	0.6803960280997554	0.1784178108422947	0.0654749185427785	0.0584621851456804	0.0172490573694909	Narcos
340	15	1.0447155457774954e-10	0.0089562835755617	2.542433911093831e-11	0.0022150862733679	1.0294116465644556e-11	-0.0028083413311863	9.70677687266383e-12	-0.0021765796446141	1.803009729288807e-12	-0.0008356805255345	0.903107331204479	0.3649130292170219	0.4237999999999999	NL05WW	N3	Non-Lucid	non-responsive	non-accurate	15	0.6886730029413913	0.1675963953451042	0.0678584723629042	0.0639867493577355	0.0118853799928648	Narcos
341	16	1.9088504668489024e-10	0.0117538208366776	3.503963199925296e-11	0.0006631344657997	1.3467301207294466e-11	-0.006001873090854	1.1330982671286879e-11	-0.0022665307445488	2.882719523806021e-12	0.0002660145039571	0.87973232317052	0.4004234827195188	0.4357	NL05WW	N3	Non-Lucid	non-responsive	non-accurate	16	0.7526844237652374	0.1381658001940879	0.0531033102117144	0.0446795299618749	0.0113669358670853	Narcos
342	17	1.1211454199515091e-10	0.004332984973214	2.5393790418250115e-11	0.0012966050158703	6.8243658001200045e-12	0.0004821154351617	5.920994622123608e-12	-0.0036989107008246	1.823240907749262e-12	0.0002565912854604	0.8803580275265015	0.4311966923556757	0.4493	NL05WW	N3	Non-Lucid	non-responsive	non-accurate	17	0.7372225309613798	0.1669798949332985	0.044874430540762	0.0389342057100806	0.0119889378544789	Narcos
343	18	1.2952708391196602e-10	0.008428941771851	2.8225396259830417e-11	-0.0017362681716044	6.912461167483715e-12	-0.0006739510968251	6.1428411465219894e-12	-0.0022616632592247	1.3450707791659597e-12	-8.086415490579494e-05	0.8586519186762235	0.3598278589726209	0.42695	NL05WW	N3	Non-Lucid	non-responsive	non-accurate	18	0.7523958009142324	0.1639554368372126	0.0401530444392021	0.035682482340663	0.0078132354686895	Narcos
344	19	2.1524773399142638e-10	0.0078061137576964	3.371883258372436e-11	0.0025584491191598	9.778712735794936e-12	7.179099937529342e-06	5.914393579636906e-12	-0.000582469730837	1.4354726381255408e-12	0.0003433455198844	0.8840896854520734	0.3695994725458915	0.4244	NL05WW	N3	Non-Lucid	non-responsive	non-accurate	19	0.8089126675488487	0.126717203039266	0.0367489332297493	0.0222266120935258	0.00539458408861	Narcos
345	20	9.053887490025044e-11	0.0037109532655662	2.3179323332336992e-11	-0.000547403617495	1.1729562096120964e-11	0.001226820345169	8.587889593298851e-12	-0.0021420833293821	2.4453538220754093e-12	-0.001161592092043	0.908924787580727	0.492989694350559	0.4704999999999999	NL05WW	N3	Non-Lucid	non-responsive	non-accurate	20	0.6633807813285217	0.1698355279962686	0.0859428182263021	0.0629236989596157	0.0179171734892917	Narcos
346	21	1.5824657000332448e-10	-0.0008503738428315	2.7460123346706835e-11	0.0028393782133159	9.22206678889454e-12	-0.0019530592471851	9.282109323998096e-12	0.0003179283027659	1.3963628035620917e-12	-0.0014357928678991	0.8741898464710314	0.4197802752708338	0.4399	NL05WW	N3	Non-Lucid	non-responsive	non-accurate	21	0.769654687040494	0.1335562131934929	0.0448528326909331	0.0451448580951063	0.0067914089799734	Narcos
347	22	1.0963816823450708e-10	0.0066472109467169	2.3934446744206777e-11	0.0009323564905372	8.221558275863815e-12	-0.0053831276066797	7.003715668647436e-12	-0.0022521576746416	1.639850364310096e-12	-0.0004127726907242	0.8750188315794716	0.3954143738112939	0.4332499999999999	NL05WW	N3	Non-Lucid	non-responsive	non-accurate	22	0.7287943088865025	0.1590986866564134	0.0546509028572262	0.0465555764252816	0.0109005251745761	Narcos
348	23	1.0645806888220376e-10	0.0050021774913021	1.6343784720457963e-11	0.0045161291727816	7.194025816961039e-12	-0.0022089862245139	6.002756056556232e-12	-0.0013607032700941	2.2060303396567287e-12	-1.64015488158699e-05	0.8904517621346827	0.419275595198075	0.4437500000000001	NL05WW	N3	Non-Lucid	non-responsive	non-accurate	23	0.7702928714726911	0.1182578361155826	0.0520534221800255	0.0434338162255331	0.0159620540061676	Narcos
349	24	1.8079559009242377e-10	0.0123077063193962	2.5114256127591768e-11	0.0006557064817776	7.706978139354755e-12	2.881161552433917e-05	5.951859649159033e-12	-0.0015463836247115	1.6588757211915561e-12	-0.0002536973271895	0.8809195801036023	0.3103387574685362	0.4025	NL05WW	N3	Non-Lucid	non-responsive	non-accurate	24	0.8172380977908276	0.1135222761498362	0.0348373328746678	0.0269037892766641	0.0074985039080042	Narcos
350	25	1.0952243453277851e-10	0.011068040384065	2.326690489175623e-11	0.0001824638047198	8.362654842048694e-12	-0.0024963094809323	6.975016138602983e-12	-0.0026654598861405	1.4912534946379832e-12	-0.0014522463735988	0.8795471101185642	0.4180462718790254	0.44055	NL05WW	N3	Non-Lucid	non-responsive	non-accurate	25	0.7320124674492167	0.1555084538832397	0.0558932754870611	0.0466187479843573	0.0099670551961252	Narcos
351	26	1.8704877288243372e-10	0.0063965170327622	2.8808059139859704e-11	-0.001278352252196	1.1587881076385131e-11	-0.00097084751968	8.225854094762061e-12	-0.0018266402891951	1.401950756005365e-12	2.351377306810533e-05	0.8944885387065714	0.3453461453034371	0.4102	NL05WW	N3	Non-Lucid	non-responsive	non-accurate	26	0.788993909966066	0.1215158103901474	0.0488790568245289	0.0346976282443508	0.0059135945749069	Narcos
352	27	1.5873792659083148e-10	0.0059111418878741	2.5392599099634978e-11	0.0013997832911184	9.871444021454855e-12	-0.001071639095732	1.113178936290241e-11	-0.0020850026576066	1.4391772502721024e-12	-0.0018734172689078	0.8887726618293584	0.3164861260367815	0.4162	NL05WW	N3	Non-Lucid	non-responsive	non-accurate	27	0.7684352530140559	0.1229231648219066	0.0477867246168181	0.0538879369240492	0.00696692062317	Narcos
353	28	2.1340904401944e-10	0.0036512020559191	2.3315480866708907e-11	-0.0002512987413057	7.321071316773772e-12	-0.0017437636027632	5.690711777803053e-12	0.0001117898948376	1.4397068201379129e-12	0.0003540514686693	0.8741903355226753	0.2835167285665597	0.3923999999999999	NL05WW	N3	Non-Lucid	non-responsive	non-accurate	28	0.8496394219353871	0.0928252679110057	0.0291471752292034	0.0226562706726386	0.0057318642517651	Narcos
354	29	1.2954136512174876e-10	0.0020771499753303	3.178823984572145e-11	0.000606875752788	9.378768603406166e-12	0.0012619369715735	8.891385424386665e-12	-0.0016800771834417	1.761412520597816e-12	-0.0004661914965166	0.8838241225745131	0.429421163961465	0.4427	NL05WW	N3	Non-Lucid	non-responsive	non-accurate	29	0.7142728735098614	0.1752758850200823	0.0517132114058159	0.0490258490837388	0.0097121809805015	Narcos
355	30	1.6316055669742807e-10	0.0041398224182896	3.048158025429195e-11	0.0020214587763333	1.006088950724419e-11	-0.0024430447796021	7.436866445426486e-12	-0.0002106981946562	1.166819473282827e-12	-0.0004155658742286	0.880916619425977	0.3981767529245938	0.43875	NL05WW	N3	Non-Lucid	non-responsive	non-accurate	30	0.7685134156624351	0.1435733232968541	0.0473884664058422	0.0350288804444251	0.0054959141904433	Narcos
356	31	2.48884178256812e-10	0.0034011716443807	3.370787000630564e-11	0.0004561466118324	1.1002192446066002e-11	-0.002378821807742	7.418742311277929e-12	-0.0011601972078592	1.1830866709004897e-12	-0.0002344591948807	0.8532223550089096	0.2928025304118798	0.3919	NL05WW	N3	Non-Lucid	non-responsive	non-accurate	31	0.8235850933170693	0.1115430456813421	0.0364074637281111	0.0245494334815631	0.0039149637919142	Narcos
357	32	2.49486287554046e-10	0.0042382558360136	1.7881728871499983e-11	0.0026696748934973	9.918965760434078e-12	-0.0009972678988781	8.180609526154009e-12	-0.0021092111429713	1.7241689475275266e-12	-0.0007092282566582	0.8680925834104537	0.3437401470153952	0.41585	NL05WW	N3	Non-Lucid	non-responsive	non-accurate	32	0.868709767233543	0.062264073420584	0.0345377796969203	0.0284848336434292	0.0060035460055233	Narcos
358	33	1.263692383928915e-10	0.0036386971721012	3.732483078864096e-11	-0.0037272305799204	1.4784741840201337e-11	-9.334097011804232e-05	9.146020908541528e-12	-0.001604066974607	2.25629434652646e-12	-0.0006280021922816	0.8903220862128547	0.4406961662626029	0.45285	NL05WW	N3	Non-Lucid	non-responsive	non-accurate	33	0.6655176365905637	0.1965694617496116	0.0778631459066062	0.0481670879453748	0.0118826678078437	Narcos
359	34	9.624425848509424e-11	0.0025322915370383	2.512981441975459e-11	-0.0036559459046324	9.849828039428938e-12	-0.0071609860324511	7.168105365780385e-12	-0.0029153800867049	2.841996963876599e-12	-0.0003800366826355	0.9167469268488972	0.4567846029647218	0.45985	NL05WW	N3	Non-Lucid	non-responsive	non-accurate	34	0.6814524565902217	0.1779303413995374	0.069741194125358	0.0507533964882186	0.0201226113966642	Narcos
360	35	1.1850831712389795e-10	-0.0030449315849569	3.900012601280273e-11	-0.0012800067062442	1.1557957388315638e-11	-0.0039502860468115	9.816896217227492e-12	-0.0012695186420854	2.2789477223033835e-12	-0.0004245465361338	0.8876763594563922	0.507293452038711	0.4784499999999999	NL05WW	N3	Non-Lucid	non-responsive	non-accurate	35	0.6541557125998714	0.2152773395365772	0.0637989301936336	0.0541884223517037	0.0125795953182141	Narcos
361	36	1.0662496176648606e-10	0.0088813061677479	4.8023500381945145e-11	0.0005414484556439	9.772877158006497e-12	-0.0015542767654185	8.065577306436012e-12	-0.0028622502635519	3.207811286215057e-12	-0.0012690129971691	0.8810845832038396	0.4883252224127085	0.4737999999999999	NL05WW	N3	Non-Lucid	non-responsive	non-accurate	36	0.6068762736450845	0.2733348971605324	0.0556241913167684	0.0459067691039	0.0182578687737146	Narcos
362	37	1.3247111031469638e-10	0.0046091874108572	1.4984365724631745e-11	0.0024323565412727	9.356427839702592e-12	-0.000949091293783	6.2477700903077654e-12	-0.0055341353373153	2.548760164477357e-12	-0.0011947940167721	0.892384412980755	0.5018769538084469	0.4732999999999999	NL05WW	N3	Non-Lucid	non-responsive	non-accurate	37	0.7999055785266126	0.0904806920191274	0.0564972906642083	0.0377261588335495	0.015390279956502	Narcos
363	38	9.812775182305879e-11	-0.0008330568037622	2.0024581394960784e-11	-0.0019811198837208	1.182239270451854e-11	-0.0006478443495093	1.0688159903788838e-11	-0.0027741108672324	2.30639005027524e-12	-0.0004191749860546	0.8873088174399442	0.4790137375159432	0.4715499999999999	NL05WW	N3	Non-Lucid	non-responsive	non-accurate	38	0.6863555209425105	0.1400621306373835	0.0826918415305014	0.0747584390999774	0.016132067789627	Narcos
364	39	1.4685335535409634e-10	0.003335857726068	2.6189972893528742e-11	0.0004109533444374	1.0371835146073309e-11	-0.0024291196122286	1.079585542460699e-11	-7.174798562461777e-06	1.6567381109532534e-12	0.0005870454029545	0.8693070863437258	0.4585933435559079	0.4540499999999999	NL05WW	N3	Non-Lucid	non-responsive	non-accurate	39	0.7497576816950797	0.1337125278000081	0.0529532543215844	0.0551180837206713	0.0084584524626562	Narcos
365	40	1.1955723628319633e-10	0.0109190642759142	3.278882229062991e-11	0.0041285095438578	9.991446572416778e-12	-0.0016063198885334	6.866079519233e-12	-0.003287626252362	1.9933354460144785e-12	0.0008427511292115	0.9031064327478616	0.498493565305974	0.4683	NL05WW	N3	Non-Lucid	non-responsive	non-accurate	40	0.6983609062904621	0.1915269402584841	0.0583623032815656	0.0401063261813444	0.0116435239881438	Narcos
366	41	1.5426861285010362e-10	0.0098228133302087	3.8690413984103706e-11	0.00403416457652	9.120910202646632e-12	-0.0032879141454999	8.236033636581014e-12	-0.0031252696064539	2.249264592761272e-12	-0.0007804991317323	0.9104609185523672	0.3972963588547973	0.447	NL05WW	N3	Non-Lucid	non-responsive	non-accurate	41	0.7257471460792375	0.1820166591947717	0.0429087578278003	0.0387459107613105	0.0105815261368798	Narcos
367	42	1.310349237622487e-10	0.0042583460178337	3.904787877565451e-11	0.0045668611824784	1.0375862539094889e-11	-0.0034001408569194	7.967601504620745e-12	-0.004283038021588	1.7563781261283074e-12	-0.001625764582823	0.8907954877938185	0.354895583699329	0.42995	NL05WW	N3	Non-Lucid	non-responsive	non-accurate	42	0.6889951707402614	0.2053177819440844	0.0545573575077759	0.0418944721105573	0.009235217697321	Narcos
368	43	2.606611293419589e-10	0.0057309567570202	3.420743773910344e-11	-0.0016157191823739	1.4905791574681595e-11	0.0001477541689833	8.601485775166508e-12	-0.0053737056130324	1.0517732649678513e-12	-0.0010250558051933	0.879008715784925	0.317663086428612	0.4101	NL05WW	N3	Non-Lucid	non-responsive	non-accurate	43	0.81602564994906	0.1070897938814788	0.046664066439218	0.026927808676067	0.0032926810541761	Narcos
369	44	1.5013802557778563e-10	0.0071303682486892	2.3887442966811758e-11	0.0023736909319194	1.2934435703790674e-11	0.0013961030472061	8.194977503481754e-12	0.0006111703853975	1.3845897229538029e-12	0.0008133456938011	0.903371877131068	0.3879150743474399	0.4336	NL05WW	N3	Non-Lucid	non-responsive	non-accurate	44	0.7639077506984039	0.1215401811532382	0.0658108806680471	0.0416963444644833	0.0070448430158273	Narcos
370	45	1.1577576179501672e-10	0.0061128644701783	2.685785356977159e-11	0.0072943241445849	8.511623059481679e-12	-0.0018038210731917	7.966342895617243e-12	-0.0031685680849231	2.525861046800605e-12	-0.0001613983046414	0.8884827094775167	0.46341692303287	0.45525	NL05WW	N3	Non-Lucid	non-responsive	non-accurate	45	0.7162682117449611	0.1661610897606406	0.0526587338605145	0.0492852570479613	0.0156267075859223	Narcos
371	46	1.227655482248435e-10	0.0127677091253393	2.254512767107849e-11	0.0035012260741937	8.683950494750937e-12	-0.0039422358465236	1.0632693843083236e-11	-0.0026330791140306	1.486444759152047e-12	0.0002561585971476	0.8885803338851554	0.397092490358223	0.43615	NL05WW	N3	Non-Lucid	non-responsive	non-accurate	46	0.7390450046694484	0.1357210082622652	0.0522771276367233	0.0640085055175118	0.008948353914051	Narcos
372	47	1.353078740237252e-10	0.0102603773649398	2.9003110564032002e-11	-0.0008590097471834	1.1907291787104264e-11	0.0001416496057003	1.1814380088055818e-11	-0.0034748404874887	1.2566212600617537e-12	-0.0004019208717964	0.8778204581617836	0.4461764635873516	0.4483499999999999	NL05WW	N3	Non-Lucid	non-responsive	non-accurate	47	0.7148205944435242	0.1532210958429323	0.0629052629411495	0.0624144179225297	0.0066386288498643	Narcos
373	0	1.690667907886553e-11	0.009923096648999	1.1335771704976483e-11	0.0244354453370667	6.198029691178941e-11	0.0092911753508383	1.1126218389497693e-11	0.0007952823844879	1.383835854202907e-12	0.0004741336732707	0.98899373427828	0.5621998687126839	0.4907	NL06DJ	Wake	Non-Lucid	responsive	accurate	0	0.1645694341019689	0.1103422810532387	0.6033155500654148	0.1083024913120561	0.0134702434673213	Narcos
374	1	1.50691776216357e-11	0.003896525629053	8.773166578861517e-12	0.0032669476099582	3.216876581821652e-11	0.0070499940614357	1.2027439572763658e-11	0.000483668460974	1.4280614366214773e-12	0.0014165878335125	0.9820201029289374	0.6144731435363768	0.50995	NL06DJ	Wake	Non-Lucid	responsive	accurate	1	0.2169269149396146	0.1262932860696604	0.4630824124298279	0.1731398638102357	0.0205575227506612	Narcos
375	2	1.770553189453199e-11	0.0033914503068617	1.1500197304395749e-11	-0.0002951612078908	1.56852345145215e-11	-0.0025567108534606	7.1066537751505065e-12	-0.0006807008985406	1.252555463987846e-12	-0.0004052665034306	0.9586868641877038	0.5749583998936237	0.5027	NL06DJ	Wake	Non-Lucid	responsive	accurate	2	0.3324971716110007	0.2159654451194964	0.294557437935219	0.133457853394731	0.0235220919395526	Narcos
376	3	1.902249484935708e-11	-3.294010937132464e-05	8.602031203491446e-12	0.0040471441683904	1.6992356382135465e-11	-0.0004594644197775	9.966413657056634e-12	-0.0007274714803141	1.5800284549801374e-12	-0.000929429357047	0.960338348331354	0.5597472793109676	0.49105	NL06DJ	Wake	Non-Lucid	responsive	accurate	3	0.3386995873691766	0.1531610044966212	0.3025525379629052	0.1774541257562594	0.0281327444150375	Narcos
377	4	3.255543314763403e-11	0.0018277008537168	1.6338037837844673e-11	-0.0072505560664516	4.253346191399364e-11	-0.0021330961404167	1.442599253798211e-11	-0.0021376625683598	1.3666340782818649e-12	0.0002748169913811	0.9777598956864766	0.4741947448179217	0.4493499999999999	NL06DJ	Wake	Non-Lucid	responsive	accurate	4	0.303633341665202	0.152379266540885	0.3966949883593871	0.1345462768466685	0.0127461265878572	Narcos
378	5	2.128296331589921e-11	0.0047578292334259	8.374656486287025e-12	0.0007638323465779	2.368774012050457e-11	0.0063056622035535	1.4051065549352438e-11	0.0008030555088459	1.137477613739929e-12	0.0001446171651676	0.9662233448048289	0.5541220545557162	0.4885	NL06DJ	Wake	Non-Lucid	responsive	accurate	5	0.3105464938901778	0.1221972791452509	0.3456353578878306	0.2050235710603679	0.0165972980163724	Narcos
379	6	2.270697162869358e-11	0.0067058730867705	1.2320148186715944e-11	0.011467383130964	3.905464888618915e-11	0.0024640297583668	1.6300299776604182e-11	-0.0014608335058291	1.0558675150967665e-12	-0.0006424853095593	0.97826850339127	0.582258892800584	0.4989999999999999	NL06DJ	Wake	Non-Lucid	responsive	accurate	6	0.2483320667950936	0.1347378202808376	0.4271164748190618	0.1782662698969783	0.0115473682080284	Narcos
380	7	2.078612503852648e-11	0.0051852624455383	1.4432658788311358e-11	-0.0070388897810662	5.7204221014127257e-11	0.0029203483934382	9.943341034360371e-12	-0.0006190046263773	1.3475177604812199e-12	0.001078942091452	0.9805022390444024	0.6386458777258037	0.5194500000000001	NL06DJ	Wake	Non-Lucid	responsive	accurate	7	0.2004179991936022	0.1391584334278774	0.551558094634301	0.0958728243822505	0.0129926483619688	Narcos
381	8	2.7112825644735133e-11	0.0101943024547481	9.043911318193003e-12	0.0019881591917978	2.0657669656194772e-11	0.0046081615383144	1.0822353375010188e-11	-0.0010489492348747	1.4143762280219954e-12	0.000165754046145	0.9695998855228533	0.6098045685046589	0.5108999999999999	NL06DJ	Wake	Non-Lucid	responsive	accurate	8	0.3926485084547526	0.1309741129978866	0.2991648043231872	0.1567295480872598	0.0204830261369137	Narcos
382	9	2.8003135788136063e-11	0.0078124604674184	1.2590366258704956e-11	0.0030735289380167	6.163712086816727e-11	0.0016623466356376	2.0294228401080598e-11	-0.0008572617877875	1.64817397268791e-12	-0.0007969229231959	0.977593420091862	0.5264420764928539	0.4789	NL06DJ	Wake	Non-Lucid	responsive	accurate	9	0.2255170615599641	0.1013937304774913	0.496380922707037	0.1634350806375566	0.0132732046179507	Narcos
383	10	2.229837492554136e-11	0.0095978478723326	1.2303744935492044e-11	-0.0008490270751004	3.0594731681805047e-11	-0.0048707047401041	1.3402429555468629e-11	-0.0024371973233236	2.2793070746059707e-12	-0.0004985697575501	0.968932694969606	0.6030942253955792	0.5092999999999999	NL06DJ	Wake	Non-Lucid	responsive	accurate	10	0.2757018319591449	0.1521261091895849	0.3782797446512733	0.1657104786104219	0.0281818355895748	Narcos
384	11	2.9762649793267746e-11	0.0049710051593906	2.2414814561414516e-11	-0.0034981681434747	2.3844387814979848e-11	0.0004817298925781	8.793664408390689e-12	-0.0022662722153038	1.1436356092082956e-12	-0.001417890024419	0.948601163946326	0.5189979389322388	0.48525	NL06DJ	Wake	Non-Lucid	responsive	accurate	11	0.3462417792165997	0.2607612335750366	0.2773920776118767	0.1023005018620214	0.0133044077344655	Narcos
385	12	3.0002948446369046e-11	0.0054955123413713	1.1212107341450088e-11	0.0073687914627451	2.0000179458599448e-11	-3.0431652600787443e-05	1.6830956397867323e-11	-0.0018596118217217	1.3383186404209437e-12	-0.0014106298718725	0.9614280780117254	0.5829176855734253	0.499	NL06DJ	Wake	Non-Lucid	responsive	accurate	12	0.3779446183993026	0.141237973267564	0.2519405786704514	0.2120181422988477	0.016858687363834	Narcos
386	13	2.5494645403437078e-11	0.0101156426291893	1.117306101207968e-11	0.0070490242878227	5.4511406575396636e-11	0.0084455087076036	1.872082094645577e-11	-0.0001275568039391	1.736804895017864e-12	0.0012422570401965	0.985017724135132	0.6220388825006594	0.51165	NL06DJ	Wake	Non-Lucid	responsive	accurate	13	0.2283714632842786	0.100084086376395	0.4882927174829142	0.1676940865727318	0.0155576462836802	Narcos
387	14	2.6952414003183533e-11	0.0047787075199123	9.977162409172712e-12	0.004398704524585	2.9771700730558295e-11	0.0050667085664968	9.204787691480446e-12	-0.0002492371449079	1.6535748853195048e-12	-0.0001371337545152	0.9715448775002612	0.593446058966412	0.5114	NL06DJ	Wake	Non-Lucid	responsive	accurate	14	0.3475056627465565	0.1286385863218065	0.3838555831118795	0.118680124414512	0.0213200434052453	Narcos
388	15	1.6280137635577287e-11	0.0034367954212194	7.35307047465079e-12	0.0003936033919917	7.6980085841272e-12	-0.0025250894993631	1.3283058807826799e-11	0.0001994054412774	1.2789475377118246e-12	-0.0003932227210187	0.9383759744827858	0.6207475184665678	0.51045	NL06DJ	Wake	Non-Lucid	responsive	accurate	15	0.3547394703881517	0.1602212698868183	0.1677373711023848	0.2894339932560446	0.0278678953666005	Narcos
389	16	1.8016262275209236e-11	0.0027219834318746	8.83489769026253e-12	0.005450855903448	4.677203828611368e-11	0.0025339269093817	1.3756122496681022e-11	-0.0001528734665435	1.4327087973009062e-12	0.0009239994383834	0.984603878925383	0.6039406690857124	0.5098	NL06DJ	Wake	Non-Lucid	responsive	accurate	16	0.2028583556461291	0.0994786149519255	0.526640799961857	0.1548903067193513	0.016131922720737	Narcos
390	17	2.6837048089926265e-11	0.005733860841606	1.2182581279294815e-11	0.0061721641633893	3.988237618879523e-11	0.0075590475495522	1.3544573750873094e-11	0.0003576296898424	1.6559142492865676e-12	0.0013305135836264	0.9778913532969464	0.6181623720327204	0.5140499999999999	NL06DJ	Wake	Non-Lucid	responsive	accurate	17	0.2851895531688018	0.1294607700460489	0.42381848430126	0.1439342703761572	0.0175969221077319	Narcos
391	18	2.2907009947649863e-11	0.0082700487596604	9.872346339472884e-12	0.0077236887713026	4.087182632522868e-11	0.0019593095640021	1.2043474245557774e-11	-0.0016644738472532	1.3480086135136844e-12	-0.0003068648340586	0.980834728865527	0.6214445421898276	0.5150499999999999	NL06DJ	Wake	Non-Lucid	responsive	accurate	18	0.263169904363401	0.1134196234226546	0.4695608309312101	0.1383628842284452	0.015486757054289	Narcos
392	19	2.5032518955046876e-11	0.0078230847198407	8.558411186350778e-12	0.0090027308326482	3.982717705736309e-11	0.0077685815890739	2.057065706958992e-11	-0.0009981501026055	1.6147939349082748e-12	7.143262690410133e-05	0.9819461423579006	0.5556070514401388	0.4822999999999999	NL06DJ	Wake	Non-Lucid	responsive	accurate	19	0.2618366871013967	0.0895197976643827	0.4165867652403492	0.2151662287072565	0.0168905212866149	Narcos
393	0	1.687412869099935e-11	0.0064630078667197	1.2073228606162246e-11	0.0057991137464695	3.897566109799411e-11	0.0019446341029828	1.0413562089391847e-11	-0.0006770172177802	1.3921470929155365e-12	0.0005068952006375	0.9794053160590138	0.6003559924850879	0.5072	NL06DJ	Wake	Non-Lucid	responsive	non-accurate	0	0.211644274325145	0.151428838425047	0.4888534193666394	0.1306124204638059	0.0174610474193627	Narcos
394	0	3.0523156110405465e-11	0.0035181027152156	1.2705799432247692e-11	-0.0031459088856148	4.241394211092876e-11	-0.0017570135501099	1.5651418807376186e-11	-0.0016555887812641	1.66418484681887e-12	-5.610369094704647e-05	0.981044303034189	0.5991181742218572	0.5037499999999999	NL06DJ	ME	Non-Lucid	responsive	accurate	0	0.2964607654802751	0.1234069967108967	0.4119518210947873	0.1520167699468441	0.0161636467671967	Narcos
395	1	1.9378839799683507e-11	0.0059871776492139	8.81845163445858e-12	0.0011061968752426	5.306801660083689e-11	0.0012250099908361	9.32555838477125e-12	0.0023691264595807	9.293608104495298e-13	0.0011199378608437	0.9851892342595192	0.5629622891519368	0.4897999999999999	NL06DJ	ME	Non-Lucid	responsive	accurate	1	0.211743790265513	0.0963552200572845	0.5798501403122125	0.1018961454424144	0.0101547039225757	Narcos
396	2	1.9333927950561788e-11	0.0055013947368968	1.1736716128786502e-11	0.0019688105097093	1.3304496222350471e-11	-0.001547537995424	1.0551019355893136e-11	0.0008322324795189	1.2896975735075657e-12	0.0010867634725518	0.9660951328720352	0.6297919271741932	0.52	NL06DJ	ME	Non-Lucid	responsive	accurate	2	0.3439230299572123	0.2087794566671407	0.236668030652928	0.1876876005380231	0.0229418821846958	Narcos
397	3	3.5033752225405594e-11	0.001962811596192	1.4410552769977886e-11	0.0043105346769451	3.0423255234558975e-11	-0.0014550871290826	1.578941486571867e-11	-0.0011560732085993	1.5276019633141137e-12	-2.0465303188164244e-06	0.9665786439716072	0.575630193625978	0.4909	NL06DJ	ME	Non-Lucid	responsive	accurate	3	0.3604867488814177	0.1482802436978557	0.3130461247580159	0.1624683189816946	0.015718563681016	Narcos
398	4	3.960300858572938e-11	0.0115239975708094	1.637777432299034e-11	0.0025802566630726	1.7855023258881307e-11	-0.0011837564499838	1.628015261870611e-11	-0.0008843074375001	1.4258933266963497e-12	0.0001965631484646	0.9462451041921984	0.5624733511163208	0.4949999999999999	NL06DJ	ME	Non-Lucid	responsive	accurate	4	0.4326218846527334	0.1789102355365593	0.1950476513938153	0.1778438194434731	0.0155764089734186	Narcos
399	5	3.6518218914217325e-11	0.0061830713550588	1.571870053514964e-11	-0.0039257857877685	3.8608381500185103e-11	-0.0079946500836687	1.69126640803488e-11	-0.0025721410999962	1.2629133284933657e-12	-0.0001985265004555	0.9685714316725004	0.597366789862584	0.50185	NL06DJ	ME	Non-Lucid	responsive	accurate	5	0.3349653705244207	0.1441806447704093	0.3541375017477319	0.1551323410250857	0.0115841419323524	Narcos
400	6	3.089026853713686e-11	0.0100117039494206	1.4313686971817718e-11	0.0032634760679737	3.2178759413751245e-11	0.0001940280617567	8.327788347483833e-12	-0.0006917863258774	1.0983150718465996e-12	5.233847446410292e-05	0.9631411939461728	0.5518622614617711	0.5028499999999999	NL06DJ	ME	Non-Lucid	responsive	accurate	6	0.3558425183882335	0.1648874762402619	0.3706853753839086	0.0959325159187334	0.0126521140688624	Narcos
401	0	2.8575633740376627e-11	0.0074716461467661	9.223758577674846e-12	-0.004794421745142	2.0379786165416404e-11	-0.0064316894420345	1.7283629028874786e-11	-0.0044214173638267	2.197750784914768e-12	-0.0026987094972413	0.973712657531971	0.5293541311911979	0.4715499999999999	NL06DJ	ME	Non-Lucid	responsive	non-accurate	0	0.3679555538475413	0.1187701811564311	0.2624213192932468	0.2225534995862263	0.0282994461165543	Narcos
402	0	2.884505429154861e-11	0.003852320269956	1.0215231414206972e-11	0.0029149294357673	6.908906028574575e-12	-0.0015615340614765	1.0277443601543684e-11	-0.0010394655385554	8.963957750063206e-13	-0.0004355932212951	0.9182950596399668	0.4461478667018838	0.4517500000000001	NL06DJ	ME	Non-Lucid	non-responsive	accurate	0	0.504786913308427	0.1787660055061722	0.1209054874105042	0.179854715470052	0.0156868783048445	Narcos
403	0	4.821074458381139e-11	-0.0013769707193342	1.8280169324572943e-11	0.0082216289934243	5.11884961099062e-12	-0.0007852458875926	7.692745597067716e-12	-0.0020001384527929	8.137338769687587e-13	0.0002102359410845	0.9131767501927656	0.4386370613346013	0.4592	NL06DJ	ME	Non-Lucid	non-responsive	non-accurate	0	0.6017599276063922	0.2281705761723782	0.0638927815350949	0.0960197996016906	0.0101569150844439	Narcos
404	1	3.162672640714806e-11	0.0019442379947989	1.3876926664501119e-11	0.0035675326263742	4.913027092899397e-12	0.0007795565649357	1.2493158692860192e-11	-0.0004912877598785	9.294986188692893e-13	-0.0004457660330296	0.9164196116094444	0.5173058593018716	0.4784999999999999	NL06DJ	ME	Non-Lucid	non-responsive	non-accurate	1	0.4954112567176966	0.2173726610126181	0.0769592431112716	0.1956968725983803	0.0145599665600333	Narcos
405	2	4.436460023007499e-11	0.014708691193927	2.3012632637094395e-11	0.0037527790973838	7.793914260472655e-12	-0.0017712401805051	1.0285078020955225e-11	-0.0017944423228295	8.522168969360888e-13	-0.0004618501015406	0.9233736529510124	0.5062595724650827	0.4716	NL06DJ	ME	Non-Lucid	non-responsive	non-accurate	2	0.5140238796880352	0.2666324648167525	0.090303034972649	0.1191665354766706	0.0098740850458925	Narcos
406	3	3.054086906211975e-11	0.0034837209464568	7.137944212574564e-11	-0.007807937442322	9.709086994314315e-12	-0.0052632416788965	1.2320206330204382e-11	-0.0033826022199346	7.327174390867502e-13	-0.0011008767436981	0.923291017174058	0.4969359283230221	0.4807	NL06DJ	ME	Non-Lucid	non-responsive	non-accurate	3	0.2449494730616818	0.5724904782694705	0.0778705981918857	0.0988127758400239	0.005876674636938	Narcos
407	4	5.2205055898486976e-11	0.0130312817175735	2.2467097400595973e-11	0.0086293906504709	7.733959521863716e-12	-0.0020912166152659	1.084040332511344e-11	-0.00246670157271	8.706380408979198e-13	-0.0001798135371038	0.9088874181231404	0.4368497769942129	0.4524499999999999	NL06DJ	ME	Non-Lucid	non-responsive	non-accurate	4	0.5546816236579444	0.238714159970949	0.0821737502443037	0.1151798884991745	0.0092505776276283	Narcos
408	0	2.1957133798523596e-11	0.0037242418973724	1.6384353779341208e-11	0.0063642170312551	4.3977754444295104e-11	0.0027719007990189	1.3089830513436993e-11	-0.0004035562232832	1.155110955985322e-12	0.0003788206668487	0.969975392305176	0.5786563616807368	0.5011	NL06DJ	N1	Non-Lucid	responsive	accurate	0	0.227383829123742	0.1696731975243127	0.4554251157534902	0.1355557520411082	0.0119621055573469	Narcos
409	1	1.9401559551396733e-11	0.0111673011699287	1.4487114455924725e-11	-0.0009763555055951	1.927812477928017e-11	-0.0044979866890727	1.757598384877064e-11	-0.0024921467843771	2.307569543304937e-12	-0.000766398099164	0.9556687472194196	0.5771986237825956	0.4968000000000001	NL06DJ	N1	Non-Lucid	responsive	accurate	1	0.2655915950130065	0.1983168324841203	0.2639018732192683	0.2406009461224874	0.0315887531611175	Narcos
410	2	2.375808032173905e-11	0.0080470981766102	9.642993753817857e-12	0.0113383558055031	6.520140102575647e-11	0.0083476959706213	1.875830656636427e-11	0.0022341946159587	1.7179006249166502e-12	0.0006223918188689	0.9867927114495456	0.6155814178085514	0.5080999999999999	NL06DJ	N1	Non-Lucid	responsive	accurate	2	0.1995158147901054	0.0809800173142961	0.54754889599422	0.1575286710031967	0.0144266008981818	Narcos
411	3	3.2295460150083796e-11	0.0103587724231953	3.1578630215466655e-11	-0.0056645378533059	4.268949684484879e-11	-0.0097878506663721	2.115350425881521e-11	-0.0074419831205898	2.8384520918620145e-12	-0.0014843972007736	0.964116051805551	0.5710780194825927	0.5041	NL06DJ	N1	Non-Lucid	responsive	accurate	3	0.2473695047271228	0.2418788919575334	0.3269834101290214	0.16202685601718	0.0217413371691423	Narcos
412	4	3.7762377542265976e-11	0.011320686792316	1.774695906549189e-11	0.0033301066392422	4.127463395283692e-11	0.0044846931527633	1.3842190141641863e-11	0.0009410852799228	1.5508300325490556e-12	-7.541143569089401e-06	0.9754561606793702	0.5389066927130686	0.4831999999999999	NL06DJ	N1	Non-Lucid	responsive	accurate	4	0.3366321140807354	0.1582049843666257	0.3679420679987789	0.1233959838909232	0.0138248496629367	Narcos
413	5	2.7829415673138765e-11	0.0004729080142388	1.7378850253455307e-11	0.0042258883848685	4.5555335288839616e-11	-0.0068805366064713	1.5132468468347333e-11	-0.0011090892966461	1.2759466325609416e-12	-0.0005104493284716	0.9793583414724626	0.6135373177431097	0.51015	NL06DJ	N1	Non-Lucid	responsive	accurate	5	0.2596705430174428	0.1621584705671467	0.4250674462853525	0.1411979450277439	0.0119055951023138	Narcos
414	6	3.1973110989844826e-11	0.0140133616193964	1.20320251809691e-11	0.0035438104532354	1.5895676981299305e-11	-0.001098852825095	1.1933272724660004e-11	-0.0019213968490482	1.4835282662074096e-12	6.418187592863662e-05	0.9581674100437614	0.5887530534437829	0.5037499999999999	NL06DJ	N1	Non-Lucid	responsive	accurate	6	0.4360904451622271	0.1641082476784473	0.2168057044286831	0.1627613345599092	0.0202342681707331	Narcos
415	7	3.2210037083475804e-11	0.0110050878537189	1.363150521232444e-11	-0.0041167090639378	1.099373181245955e-11	0.0003070005608748	1.1409071759448532e-11	-0.0014491546537623	1.378163569996872e-12	2.8455041824702956e-05	0.9484559805193647	0.5804978647362321	0.4992	NL06DJ	N1	Non-Lucid	responsive	accurate	7	0.4626382666125496	0.1957916386872157	0.1579048486078515	0.1638704472388604	0.0197947988535228	Narcos
416	8	5.125321344736655e-11	0.006200926561459	2.382195899019377e-11	0.0010723736372092	1.437625437297039e-11	-0.0018153279146367	1.4499531107983164e-11	-0.0035987786534924	1.290239166977091e-12	0.0001995516597929	0.9321003644572872	0.5322232651018095	0.48595	NL06DJ	N1	Non-Lucid	responsive	accurate	8	0.487007130921666	0.2263558345012209	0.1366029156936715	0.1377742890572093	0.0122598298262322	Narcos
417	9	3.6749167975434455e-11	0.0110738582532597	8.901693998071734e-12	0.0016199703670588	3.378191334420682e-11	-0.0011080081102218	2.035398334014782e-11	-0.002640636660927	1.334765545137381e-12	-0.0005383237073962	0.9661690897200036	0.4721526242599081	0.44915	NL06DJ	N1	Non-Lucid	responsive	accurate	9	0.3634158826726315	0.0880296659710337	0.3340724302809233	0.201282402540609	0.0131996185348025	Narcos
418	10	4.387311410552521e-11	0.0159936098004774	1.544020855469755e-11	-0.0007057982554558	1.2036587517431872e-11	-0.0040827841102169	1.0164759899197772e-11	0.0006370319030652	1.2750236631707702e-12	-0.0001662468589372	0.9412924126074502	0.4986935435223697	0.4645499999999999	NL06DJ	N1	Non-Lucid	responsive	accurate	10	0.5299344897119187	0.1864991626032947	0.1453875110980511	0.1227780831164472	0.0154007534702883	Narcos
419	11	3.056022586945067e-11	0.0042704964350023	2.3235029104917733e-11	-0.0022403166376409	2.312292097442754e-11	-0.0011883213754228	1.7889584927171854e-11	-0.0006710086957178	1.6847389956920234e-12	0.0009465393097808	0.9395223826585042	0.4999205931011857	0.47225	NL06DJ	N1	Non-Lucid	responsive	accurate	11	0.3167108936974107	0.2407962187301766	0.2396343861458897	0.1853987092361163	0.0174597921904066	Narcos
420	12	3.7749180246292437e-11	0.0047747332272771	1.5662447417873927e-11	0.0024857539217508	1.598536820173403e-11	-0.0009511092021632	1.406665240424826e-11	-2.156542808363078e-05	1.3523953502596744e-12	-0.000268987170944	0.9413835664467722	0.4803106420344944	0.4622	NL06DJ	N1	Non-Lucid	responsive	accurate	12	0.445071222789379	0.1846637351769288	0.1884710429700785	0.165848957388335	0.0159450416752787	Narcos
421	13	3.3625479244422234e-11	0.0010915308486277	1.0234833464704189e-11	-0.0014289277891813	8.339087960335164e-12	-0.0020717745792619	9.987252261682187e-12	-0.0040557569886821	9.516813275893429e-13	0.0002959535648122	0.9375091412031764	0.4866273640936935	0.4634	NL06DJ	N1	Non-Lucid	responsive	accurate	13	0.5325683618232493	0.1621017339919532	0.132076464452841	0.158180483836581	0.0150729558953752	Narcos
422	14	2.3919990467973723e-11	0.0042623832789045	1.5562721066301547e-11	-0.0041980616736372	9.73552593010562e-12	-0.0005119095926191	8.781392802588387e-12	-0.0026642109398046	9.821906205608878e-13	-0.0004604449024957	0.9361489247671786	0.5740472684852579	0.4986999999999999	NL06DJ	N1	Non-Lucid	responsive	accurate	14	0.4055485250885302	0.2638562328548217	0.1650597723774901	0.1488830400698079	0.01665242960935	Narcos
423	15	2.350978867704624e-11	0.0099343685856682	1.3055513871352315e-11	0.0014834591324862	8.515274677935525e-12	-1.311901253932927e-05	7.378475450003569e-12	-0.0021393235731886	9.605430847568805e-13	-0.0002681378475155	0.9319162986421148	0.4586837346489882	0.454	NL06DJ	N1	Non-Lucid	responsive	accurate	15	0.4400967162347643	0.2443955946379632	0.1594035775938461	0.1381230116940965	0.0179810998393298	Narcos
424	0	2.4747740187282198e-11	0.0100088073620617	1.5335314216762972e-11	-0.0030050869980013	3.744493356963694e-11	-0.0007051587719809	1.6241247679613536e-11	-0.0020387095467868	1.5629056190186325e-12	-0.000720463901366	0.9647525326600332	0.5800332498149159	0.50405	NL06DJ	N1	Non-Lucid	responsive	non-accurate	0	0.2595949262965866	0.1608619507764749	0.3927839348816919	0.1703648681636212	0.0163943198816255	Narcos
425	0	4.7334347214621195e-11	0.0059375259868956	2.3436255915392496e-11	0.007167396032692	1.0077202697533888e-11	-0.0041509272948809	1.9057701707646158e-11	-0.0025083733850658	1.1870118737399445e-12	-0.0003959072474489	0.9072790264150749	0.5309761334455407	0.4808499999999999	NL06DJ	N1	Non-Lucid	non-responsive	non-accurate	0	0.4682279904722425	0.231829773878614	0.0996829711679275	0.1885174275908094	0.0117418368904064	Narcos
426	1	2.8977988277128665e-11	0.0051555755106732	1.2490607346373639e-11	0.0010636128359264	3.811414684715434e-12	0.000452783187793	7.466072092754895e-12	-0.0001515093614388	6.860755045878329e-13	-0.0002006144797936	0.9036837555959074	0.5398843354138404	0.48785	NL06DJ	N1	Non-Lucid	non-responsive	non-accurate	1	0.5423323596315589	0.2337657290287689	0.0713318502212091	0.1397299376519833	0.0128401234664796	Narcos
427	2	4.9027841825118166e-11	0.0036117777708382	2.3986690082734396e-11	9.13930628889882e-05	8.453464748959874e-12	-0.0024667781115123	1.0926626102192562e-11	-0.0016973118852246	1.0013125734305637e-12	0.0004047801612836	0.905643463229746	0.4439084569839722	0.46025	NL06DJ	N1	Non-Lucid	non-responsive	non-accurate	2	0.5249462051063291	0.2568279871854769	0.0905121268807943	0.1169925228897819	0.0107211579376176	Narcos
428	3	5.148171594736979e-11	0.0134138468944596	1.8176065868552644e-11	0.0056933215983714	6.507812943237293e-12	-0.0024536724646883	6.136686306250578e-12	-0.0027452236606726	7.317238080995214e-13	-0.0012929365241644	0.907233736638689	0.4346689743414008	0.45525	NL06DJ	N1	Non-Lucid	non-responsive	non-accurate	3	0.6200076224890594	0.2188990630554461	0.0783752747220972	0.0739057006295062	0.0088123391038911	Narcos
429	4	6.492457461652552e-11	0.0074632578525374	2.0356350690887864e-11	0.0028075376444694	1.2791464846034659e-11	0.0007245733248504	1.9275867253952932e-11	-0.0013903655672795	1.1751171267231946e-12	0.0006703146613615	0.9237609459426134	0.4171212183918994	0.4354999999999999	NL06DJ	N1	Non-Lucid	non-responsive	non-accurate	4	0.5477786543938894	0.1717496719183189	0.107923562726033	0.16263346643411	0.0099146445276485	Narcos
430	5	3.7775919278164375e-11	0.0094962868128032	9.931733604605183e-12	0.0028223657003187	5.971886153384586e-12	0.0015181773080625	4.054613802596258e-12	-0.0012107325698582	8.486864781542767e-13	0.0003358098000819	0.9330564129327584	0.3563912766102839	0.4063499999999999	NL06DJ	N1	Non-Lucid	non-responsive	non-accurate	5	0.6448290953228644	0.1695331554498295	0.1019391723415723	0.069211630058809	0.0144869468269247	Narcos
431	6	2.9316239282940426e-11	0.0031419527117991	1.3895703317469154e-11	-0.0030189576053396	9.059126730467016e-12	-0.0062104110640643	9.318635077799856e-12	-0.0016689415940263	1.0039474786761097e-12	-0.0005380691029293	0.9282122309663552	0.4332553670015022	0.4417000000000001	NL06DJ	N1	Non-Lucid	non-responsive	non-accurate	6	0.4683580267165073	0.2219986036679362	0.1447291611419379	0.1488750823257644	0.016039126147854	Narcos
432	7	3.855472475520399e-11	0.0051856643452529	1.4224751938943344e-11	0.0056763417657091	5.8589129746486944e-12	-0.0006474235636429	8.329794426450974e-12	-0.0025891176273636	9.101955651124799e-13	-0.0003893199459517	0.9144852470472415	0.463765643736668	0.4577	NL06DJ	N1	Non-Lucid	non-responsive	non-accurate	7	0.5679971288077121	0.2095623379656263	0.0863148620218207	0.1227164594695756	0.0134092117352652	Narcos
433	0	5.216406695407265e-11	-0.00120544818185	1.5505981380669584e-11	8.813730257873403e-05	7.264249665816049e-12	-0.0017864490353202	9.07590232601387e-12	-0.0023531855394932	9.775598920625385e-13	0.0003135625410065	0.9084502958834048	0.3880917335943454	0.43295	NL06DJ	N2	Non-Lucid	responsive	accurate	0	0.6137832885568266	0.1824495826314257	0.0854740688203625	0.1067906990684978	0.0115023609228872	Narcos
434	0	4.256246173575491e-11	0.0075830203849042	1.3699640702894831e-11	0.0057544464062546	4.354864164563739e-12	-0.0004125416341258	5.878857565349818e-12	-0.0003801888641315	8.008738268617215e-13	-6.377691271403743e-05	0.8921459482924927	0.4363079330750167	0.45355	NL06DJ	N2	Non-Lucid	non-responsive	non-accurate	0	0.6324598829298934	0.2035707710923077	0.0647114092412051	0.0873572959812898	0.0119006407553037	Narcos
435	1	3.809822330057732e-11	0.0019175131786502	1.136385548883852e-11	0.0040149839929932	4.452209378167952e-12	-0.000653406142296	5.747804807751884e-12	-0.0038980790497584	7.057049971950303e-13	-0.0010412799450454	0.9132551486733188	0.4674641406187158	0.46795	NL06DJ	N2	Non-Lucid	non-responsive	non-accurate	1	0.6311017559049154	0.1882436641801882	0.073751396070366	0.0952130937485465	0.0116900900959837	Narcos
436	2	4.814859469795055e-11	0.0024017198298268	2.0323638646137903e-11	-0.0044663211650047	3.597054000811344e-12	5.4725745625971856e-05	4.796889828256539e-12	-0.0010893956057963	7.029681933110011e-13	0.0003722470022006	0.8957806971726712	0.4548380878894383	0.4627999999999999	NL06DJ	N2	Non-Lucid	non-responsive	non-accurate	2	0.6207183857766839	0.2620067367007976	0.0463722267896266	0.0618401789215819	0.0090624718113097	Narcos
437	3	6.880758871666673e-11	0.0125023270953502	2.757010536353187e-11	0.0051918372696923	6.445590499203752e-12	0.001631245230432	1.174227604680965e-11	-0.0008017534389175	6.274256416684954e-13	-0.0002286055047495	0.8886912733659962	0.4784213367613878	0.4665999999999999	NL06DJ	N2	Non-Lucid	non-responsive	non-accurate	3	0.5973244634586967	0.2393384029425001	0.0559547131126071	0.1019356857326631	0.0054467347535328	Narcos
438	4	5.3081226984047554e-11	0.0016640439747883	1.4910764571019458e-11	7.064656118998267e-05	5.140917951423056e-12	-0.0007091180409452	1.0039804507750755e-11	-0.0009392240491828	9.9007512277126e-13	5.048778637769722e-05	0.9218224614046168	0.4106464048357505	0.4309	NL06DJ	N2	Non-Lucid	non-responsive	non-accurate	4	0.6306970993752884	0.1771657608298319	0.0610830273584914	0.1192903016962346	0.0117638107401535	Narcos
439	5	2.921046442582658e-11	0.0097518119684618	1.6770833461292946e-11	-0.0042656121515792	6.130187717878638e-12	0.0002627315767148	6.989163022110748e-12	-0.0021407810879719	8.790172847265144e-13	-0.0003866412783764	0.920456836821968	0.5331423688052438	0.48485	NL06DJ	N2	Non-Lucid	non-responsive	non-accurate	5	0.4870061208537451	0.2796086508041662	0.102204432530342	0.1165255410455965	0.01465525476615	Narcos
440	6	4.560969021083186e-11	0.0028761354330896	1.7041635379205116e-11	0.0041059220422789	5.972110293206298e-12	-0.0003225644738191	6.649637508746253e-12	-0.0014879566847274	7.445196374333753e-13	0.00041890940013	0.907497274851489	0.4825697395351308	0.46855	NL06DJ	N2	Non-Lucid	non-responsive	non-accurate	6	0.5999886130724824	0.2241801496215367	0.0785622124459369	0.0874749810372512	0.0097940438227925	Narcos
441	7	4.3961435186576536e-11	-7.740843219681947e-05	2.3273002159805784e-11	-0.0012180363882616	6.1710707137353945e-12	-0.0002495969379149	6.849629157391738e-12	-0.0012357124330195	7.241987671925494e-13	0.0003110336249014	0.9078710859183114	0.4014682886865299	0.4413999999999999	NL06DJ	N2	Non-Lucid	non-responsive	non-accurate	7	0.5428722605836309	0.2873943318601963	0.0762054990781992	0.0845849014949408	0.0089430069830328	Narcos
442	8	5.152255505208734e-11	0.0130964685556801	1.1650066725707968e-11	0.0003832475293806	6.2152644871360665e-12	-0.0027538599575911	1.0318512932866672e-11	-0.0017830573984516	6.516542213099426e-13	-0.0009006444004072	0.9149396335400738	0.4736906111986202	0.46945	NL06DJ	N2	Non-Lucid	non-responsive	non-accurate	8	0.6411623086907183	0.14497696534468	0.0773446371917486	0.1284067059097412	0.0081093828631118	Narcos
443	9	2.666801602888374e-11	0.0061788268661287	1.2789163509201454e-11	-2.4726537299299413e-05	3.2292062556422607e-12	-0.0042979055891903	4.822912377463904e-12	-0.0002676862324574	5.755979414397182e-13	0.0003851079452129	0.9113866017055396	0.4930297162338956	0.47225	NL06DJ	N2	Non-Lucid	non-responsive	non-accurate	9	0.5546027585547494	0.2659704926728948	0.0671563529653546	0.1002999437945548	0.0119704520124463	Narcos
444	10	4.4875755603782397e-11	0.0083290373911143	1.558450313949298e-11	0.001468692157498	3.8978778234871055e-12	0.0016769279297043	3.820683395843785e-12	0.0004505624406849	6.147058280258649e-13	0.0009550293746801	0.894961082874814	0.4705634089018853	0.4665499999999999	NL06DJ	N2	Non-Lucid	non-responsive	non-accurate	10	0.6523252746248003	0.2265402588453342	0.0566605327854542	0.0555384151623765	0.0089355185820345	Narcos
445	11	3.626807533155362e-11	0.0208520241744822	1.5822590018222158e-11	0.0075500030980775	5.890617575866824e-12	0.0004830406884302	6.563009931128889e-12	-0.0011707302872855	6.752693269182499e-13	0.0003807447167647	0.9051161471938036	0.4410645719447135	0.45175	NL06DJ	N2	Non-Lucid	non-responsive	non-accurate	11	0.5560919778854883	0.2426049713988897	0.0903197963714629	0.1006294693092892	0.0103537850348698	Narcos
446	12	4.3028444321840905e-11	0.0125729759049802	1.4070970424072096e-11	0.0001176409097343	4.19401239221068e-12	-0.008498153208075	7.136386344460463e-12	-0.0026643403500302	5.955560953809086e-13	-0.0007887165293425	0.9044377221166136	0.4475622379674082	0.4564500000000001	NL06DJ	N2	Non-Lucid	non-responsive	non-accurate	12	0.6233714442229783	0.2038521562449405	0.0607604481925082	0.1033878759084342	0.0086280754311386	Narcos
447	13	4.685499044763375e-11	0.0053570646089687	2.0414105223890742e-11	0.008114156673028	5.254140773900436e-12	-0.001769410378873	8.160810789646738e-12	-0.0006584305267713	6.876895968255119e-13	0.0005797760261421	0.9014512359801964	0.3687211315727313	0.41405	NL06DJ	N2	Non-Lucid	non-responsive	non-accurate	13	0.5758140636033088	0.2508746404917408	0.0645696033839706	0.1002904830027882	0.0084512095181916	Narcos
448	14	4.8457852015750405e-11	0.007454906888126	1.478185082501194e-11	0.0054961915692894	5.5915439541334406e-12	-0.0004213418302524	7.549100492141132e-12	-0.0001600603901725	7.766157839933626e-13	-0.0006844103024152	0.8950372735262441	0.3987464819733448	0.4371499999999999	NL06DJ	N2	Non-Lucid	non-responsive	non-accurate	14	0.6280425004693403	0.1915815531957089	0.0724697257587224	0.0978408194370153	0.0100654011392129	Narcos
449	15	5.89156036207445e-11	0.0127313533032018	1.8384201164122418e-11	-0.0027684205977893	7.417898054614526e-12	-0.0020864769644268	1.2024761603779396e-11	-0.0011511304556851	7.396293231506774e-13	-4.87556886891188e-05	0.8943533468653804	0.4227158809881686	0.4496	NL06DJ	N2	Non-Lucid	non-responsive	non-accurate	15	0.6043735966722176	0.1885905447227569	0.0760949808114445	0.1233535425756586	0.007587335217922	Narcos
450	16	6.461665789998194e-11	0.0067801270372067	2.169918600596805e-11	0.0025099696023325	9.541265497551336e-12	-0.0005133335061135	1.2695461390005916e-11	0.0005195980066052	7.256335527149884e-13	6.908514603833032e-05	0.9040988114504958	0.4817541172481173	0.46685	NL06DJ	N2	Non-Lucid	non-responsive	non-accurate	16	0.5913041698165106	0.1985682884870554	0.0873116972834041	0.1161756039638365	0.0066402404491932	Narcos
451	17	9.476162925322349e-11	0.0018884269096511	3.337282752612803e-11	0.0010101334442614	9.082203388445332e-12	-0.0008573727183627	7.2884095173023e-12	-0.0012953246901771	6.38698333418212e-13	0.0011270028355813	0.8962584401350497	0.442939487923031	0.4556999999999999	NL06DJ	N2	Non-Lucid	non-responsive	non-accurate	17	0.6528811436198477	0.2299294553374853	0.0625738432482104	0.0502151047668298	0.0044004530276265	Narcos
452	18	5.3237412747029145e-11	0.0115165265363485	2.0998304016764597e-11	0.0059241451075542	6.150677371170356e-12	0.0031538721380122	1.0005483125237844e-11	0.0007858642641183	6.728656421423414e-13	-0.0005525157266925	0.8972698310605403	0.413492561361832	0.44105	NL06DJ	N2	Non-Lucid	non-responsive	non-accurate	18	0.5846105863837963	0.2305865403835015	0.0675418078955781	0.1098721942911263	0.0073888710459975	Narcos
453	19	4.9394840516983785e-11	0.0017876415450067	1.541542575826824e-11	0.0052657352412948	6.687656483737217e-12	-0.0032234977247827	7.960325353354656e-12	-0.0020156692054749	6.390716031838797e-13	0.0009025998048252	0.918391386481854	0.4481899779453142	0.4562	NL06DJ	N2	Non-Lucid	non-responsive	non-accurate	19	0.6166853109743701	0.1924586966582326	0.0834941357274997	0.0993831676468876	0.0079786889930099	Narcos
454	20	6.829114343482156e-11	0.0070559153688008	1.8790735017745404e-11	0.0051423232148904	7.012625971843908e-12	-0.0040766623074354	8.895247494157518e-12	-0.0029323818336115	7.116259304436737e-13	-5.270238127983522e-05	0.9007110500569325	0.4201166000043564	0.4502	NL06DJ	N2	Non-Lucid	non-responsive	non-accurate	20	0.6585365098451501	0.1812004373278866	0.0676232670896061	0.0857775246449366	0.0068622610924205	Narcos
455	21	4.8258243326555736e-11	0.0041126489413318	2.227889505833533e-11	0.002840181466261	6.643341994969886e-12	-0.0018320356884825	1.0015327503360805e-11	-0.0022457180015386	7.287122213268227e-13	-0.000343077357862	0.9027793077381632	0.4341192263118086	0.4494999999999999	NL06DJ	N2	Non-Lucid	non-responsive	non-accurate	21	0.5488599001640637	0.2533865983214253	0.0755573301630816	0.1139082418812392	0.0082879294701902	Narcos
456	22	5.90601958794627e-11	0.0065549196064523	1.9173135651188958e-11	0.0045828225840693	8.027712323830293e-12	-0.0006938607684996	1.0924234586589389e-11	-0.0014768316119539	8.61780738768033e-13	0.0001811348548847	0.90760263134711	0.2752484301856284	0.37615	NL06DJ	N2	Non-Lucid	non-responsive	non-accurate	22	0.602365806516783	0.1955503389043144	0.0818761153162762	0.1114182789159641	0.0087894603466621	Narcos
457	23	4.573378032264608e-11	0.0069084002600408	1.6837042370847084e-11	-0.0043926674392371	1.1225753284464877e-11	-0.0015882511937648	1.3290236666189292e-11	-0.0011949400732043	6.768121911375429e-13	-0.0010822752037641	0.923426403720084	0.4496847939354627	0.4538999999999999	NL06DJ	N2	Non-Lucid	non-responsive	non-accurate	23	0.5211017709042832	0.1918453391418929	0.1279089520918651	0.1514321758146665	0.0077117620472922	Narcos
458	24	3.8144423127206546e-11	0.0007843782484267	1.5923853434987607e-11	0.0003029580385319	6.18473163675696e-12	0.0009853907891847	7.231005304987233e-12	-0.0004720963519553	8.999217260047903e-13	0.0001966096172189	0.922480955277465	0.4061606029795978	0.4282500000000001	NL06DJ	N2	Non-Lucid	non-responsive	non-accurate	24	0.5577980120469044	0.232859565356149	0.0904412946689979	0.1057412867608854	0.0131598411670632	Narcos
459	25	6.209974135837794e-11	0.0177299919995674	2.1187030338163523e-11	0.0025286658313564	8.339644196808246e-12	-0.003162049269722	9.278819039358248e-12	-0.0041951966260697	1.825035756258804e-12	-0.0040636559675252	0.9029804896774966	0.4391361308841645	0.4561499999999999	NL06DJ	N2	Non-Lucid	non-responsive	non-accurate	25	0.6044931152415182	0.2062394092420026	0.0811800080042417	0.0903221511744229	0.0177653163378144	Narcos
460	26	8.327290141627841e-11	0.0179382486428158	2.2840306810452782e-11	0.0039388848608513	1.4479429429805503e-11	0.0013025229627259	1.3595685990883104e-11	-0.0030891830460329	6.737250220485135e-13	0.0006909793466567	0.9159731086975894	0.4431577172226063	0.4524499999999999	NL06DJ	N2	Non-Lucid	non-responsive	non-accurate	26	0.6174672729491965	0.1693605208862858	0.1073647447347693	0.1008118008366059	0.0049956605931423	Narcos
461	27	6.715316069340136e-11	0.0097911138060095	1.6282046511898453e-11	0.0049917794951191	8.136017437121622e-12	-0.0004446030104349	1.3030377270319587e-11	-0.00143760281653	6.556924325659453e-13	-6.47043244650349e-05	0.9043147973648702	0.4708445344659416	0.4655999999999999	NL06DJ	N2	Non-Lucid	non-responsive	non-accurate	27	0.6379905650348447	0.1546880585632724	0.0772964713536205	0.1237954799367362	0.006229425111526	Narcos
462	28	1.1845461717683623e-10	0.00441179883645	3.2281716363182727e-11	0.0054543669255846	1.5060506739662253e-11	-0.0014050213701373	1.2286093399940728e-11	-0.0013933848879287	6.372520746407468e-13	0.0003207878586165	0.904859367542237	0.3631291585840603	0.4114	NL06DJ	N2	Non-Lucid	non-responsive	non-accurate	28	0.6627937223594282	0.1806271419590485	0.0842686385765634	0.0687448558095944	0.0035656412953652	Narcos
463	29	7.211562569903545e-11	0.0090619814872421	1.8425022882747708e-11	0.0024137762707734	6.112372562086483e-12	-0.001945508907801	8.582305874671333e-12	-0.0026684844586172	7.212114754190465e-13	0.0004640839366028	0.9066909909244826	0.4493270733331882	0.4548999999999999	NL06DJ	N2	Non-Lucid	non-responsive	non-accurate	29	0.6806151533833502	0.1738922688928537	0.0576875448081471	0.0809983602395671	0.0068066726760817	Narcos
464	30	3.7057819397838545e-11	0.0051504040122562	1.6068939641082553e-11	0.0036358491469102	8.179754087674857e-12	-0.0016760859945471	8.016586822269359e-12	6.149443177131077e-05	6.707741174444083e-13	8.358923803502194e-05	0.9174213760568032	0.5087857047710862	0.4716999999999999	NL06DJ	N2	Non-Lucid	non-responsive	non-accurate	30	0.5294437533594908	0.2295763715815958	0.116863856970192	0.1145326920278012	0.0095833260609198	Narcos
465	31	6.633234368234619e-11	0.0052627248127562	2.1565582646674508e-11	0.0015159607794887	5.842558337012188e-12	0.0001816780380565	9.255069832498158e-12	0.0002264284505371	8.678375587838447e-13	4.5310058241781855e-06	0.9012604441738246	0.4368442621183638	0.45015	NL06DJ	N2	Non-Lucid	non-responsive	non-accurate	31	0.638649887784736	0.2076341068735168	0.0562523351229284	0.0891081029530687	0.0083555672657498	Narcos
466	32	5.5616933828771065e-11	0.0128014544206537	1.998038938902173e-11	0.0107089750679468	7.980615380484918e-12	0.0028493755339596	7.418412222395017e-12	-0.0013719855622433	6.864004658652569e-13	-0.0002156909434614	0.9113605135172784	0.4038744815886479	0.4309	NL06DJ	N2	Non-Lucid	non-responsive	non-accurate	32	0.6066237438157841	0.2179296444385336	0.0870459848608048	0.0809139354818236	0.0074866914030539	Narcos
467	33	5.070484132268639e-11	0.0050723001675222	1.6030169250926366e-11	-0.0001772323999164	6.626759571079728e-12	0.0003661701657234	8.234919882623873e-12	-0.0022814134902516	6.684671977224395e-13	-0.0006017074197228	0.921804209183026	0.4353457764471938	0.457	NL06DJ	N2	Non-Lucid	non-responsive	non-accurate	33	0.6163586508925252	0.1948597655636317	0.0805536608038325	0.1001021594123621	0.0081257633276482	Narcos
468	34	4.3504541211349056e-11	0.0097091048826168	1.3915531245779742e-11	0.0117904543244544	4.929001185543616e-12	-0.0048920729938259	4.8537700818119946e-12	-0.003592525529209	6.531437669318743e-13	-0.0001155575192098	0.9083302610030992	0.440094771467177	0.4528	NL06DJ	N2	Non-Lucid	non-responsive	non-accurate	34	0.6411304708645253	0.205074478468684	0.0726391489942892	0.0715304612201833	0.0096254404523181	Narcos
469	35	6.397542206141562e-11	0.0028859417359836	1.743286641667051e-11	0.0048576410339294	4.903996974798026e-12	-0.0002635365756627	7.339097817570437e-12	0.0004395809647868	6.430486699214513e-13	-0.0004672988020534	0.8937545121473084	0.344906894894542	0.4172499999999999	NL06DJ	N2	Non-Lucid	non-responsive	non-accurate	35	0.6784644728743724	0.1848769440351855	0.052007280534856	0.0778317199281827	0.0068195826274033	Narcos
470	36	5.6929063418376515e-11	0.0114392914207925	1.6078105708188474e-11	0.0022992661082958	6.513077267537042e-12	0.000185061500294	1.0080993836755603e-11	-0.0020608233994989	8.819100388197809e-13	0.000109495645089	0.9059059508261592	0.4103228032189861	0.4402000000000001	NL06DJ	N2	Non-Lucid	non-responsive	non-accurate	36	0.6291675659910628	0.1776917101169558	0.0719811064062796	0.1114129404945567	0.009746676991145	Narcos
471	37	5.184473191803045e-11	0.004181417421686	1.7207111542592962e-11	0.0042636303541433	6.714848346906353e-12	-0.0001679806281658	8.60819431971216e-12	-0.0021372297526422	8.119348099153979e-13	-0.0003748271728361	0.9109507248220768	0.4789349551546064	0.46365	NL06DJ	N2	Non-Lucid	non-responsive	non-accurate	37	0.608600383811441	0.2019926480797625	0.0788249669730007	0.1010507755191669	0.0095312256166287	Narcos
472	38	3.661031920091226e-11	0.0080365132054317	1.3253319826224112e-11	0.0084186990344068	5.693010550274481e-12	0.0040045038452895	6.120109119151733e-12	-0.0001861538554114	6.70643014353953e-13	0.0013190137930062	0.9268430856276056	0.516125111314832	0.4750999999999999	NL06DJ	N2	Non-Lucid	non-responsive	non-accurate	38	0.5871987957198557	0.2125721275070162	0.0913111115146548	0.0981614141280269	0.0107565511304463	Narcos
473	0	2.3155922480403192e-11	0.0079532221911168	1.154359505254882e-11	0.0036257190094261	6.558249148261486e-12	-0.0036675940442087	4.7688321695626e-12	-0.0016975382959029	9.683197406310894e-13	6.171633025833015e-05	0.9357274265964908	0.4303047964163696	0.44735	NL06DJ	REM	Non-Lucid	responsive	accurate	0	0.4927324735197467	0.2456349622160961	0.1395523036284317	0.1014754852758604	0.020604775359865	Narcos
474	1	3.342862266305445e-11	0.0064283644794803	1.1654647251737418e-11	0.0003247245561459	6.798738743040585e-12	0.0020934612473132	7.915887652963154e-12	-0.0012261888935051	1.0251622034298098e-12	0.000824317259598	0.935269306014176	0.5063630150118723	0.4697	NL06DJ	REM	Non-Lucid	responsive	accurate	1	0.549604434233377	0.1916156065879456	0.111778968521461	0.1301461624313379	0.0168548282258782	Narcos
475	2	2.684415741990133e-11	0.0094280858631547	9.595282394995672e-12	-0.001797596543118	4.3985703992287625e-12	-0.000555855407605	4.056053130969736e-12	0.0006962603658479	8.767350982391461e-13	0.0002796074940775	0.9145769900158378	0.4861301596783849	0.4715499999999999	NL06DJ	REM	Non-Lucid	responsive	accurate	2	0.5864909141389578	0.2096376449905033	0.0960999272205028	0.0886166129697568	0.019154900680279	Narcos
476	3	2.7544213871577905e-11	0.0137493717597444	1.1805260865947256e-11	0.0014942729433136	5.138707043452667e-12	-0.0002543440583386	7.170474383452288e-12	-0.0004441791497956	9.240650057776125e-13	-0.0005004284988006	0.925426354816988	0.4357567465041754	0.44805	NL06DJ	REM	Non-Lucid	responsive	accurate	3	0.5238263303722646	0.2245083670686078	0.0977261527949251	0.1363656011685247	0.0175735485956776	Narcos
477	4	2.608954451189226e-11	0.0027726478841955	1.5906425029581618e-11	0.00335267454943	5.334254690609456e-12	0.0007406299032657	6.381055486409095e-12	-0.0011169349358023	1.0843755741911326e-12	-0.0004257392635773	0.920849263464444	0.5515745266501232	0.49215	NL06DJ	REM	Non-Lucid	responsive	accurate	4	0.4761243272397874	0.2902862452254582	0.0973481321122497	0.1164518510149308	0.0197894444075736	Narcos
478	5	4.12105711350628e-11	0.0032401393621633	1.506731415199891e-11	-0.0019197017259558	4.598144397867467e-12	-0.0010046321905259	6.458629336925391e-12	-0.0010151547915219	8.45990990669821e-13	0.0004785891541777	0.9152801321615532	0.4619298218926454	0.46385	NL06DJ	REM	Non-Lucid	responsive	accurate	5	0.604432065805953	0.2209910605022265	0.0674406066387283	0.0947281866004354	0.0124080804526565	Narcos
479	6	2.805871254474246e-11	0.0092704136704532	1.0878906769001427e-11	0.0014612218496794	3.991757673992729e-12	0.0005115023897302	6.232082119563454e-12	-0.003599317639614	8.983588228220718e-13	-2.243855521483108e-05	0.9085511186225124	0.4958298472319614	0.47495	NL06DJ	REM	Non-Lucid	responsive	accurate	6	0.5605036874866237	0.2173181449478533	0.0797397561366438	0.124492704473331	0.0179457069555482	Narcos
480	7	3.859064812708834e-11	0.0073720953975594	1.451452177461624e-11	-0.0015738619544665	6.27933682178649e-12	-0.0002083233694141	6.9110880506296305e-12	2.34381877123742e-05	9.002607071955294e-13	-0.0007751683489262	0.910444062431374	0.4372849128966092	0.4494499999999999	NL06DJ	REM	Non-Lucid	responsive	accurate	7	0.5743010167914069	0.2160032292267191	0.0934482755939085	0.1028499153872854	0.0133975630006801	Narcos
481	8	3.3234034722549736e-11	0.0054167835998429	2.340555051182976e-11	0.0021716299509785	5.303572215754103e-12	-6.352758593726289e-05	6.4447550385604816e-12	0.0001749824608635	7.591485282394605e-13	-0.0002122094216473	0.9211134501772232	0.4645230209346856	0.4613499999999999	NL06DJ	REM	Non-Lucid	responsive	accurate	8	0.4806283048589874	0.3384894479621909	0.0766998934988039	0.0932036003234065	0.0109787533566112	Narcos
482	9	2.1720269293109948e-11	0.0028093243732955	1.1074269504073531e-11	0.0034510597482447	4.7571789975222346e-12	-0.0033305045564619	5.9683217098640055e-12	-0.0019680566553717	9.486442197688366e-13	0.0008246080403718	0.9227437329491556	0.4732930009582538	0.46945	NL06DJ	REM	Non-Lucid	responsive	accurate	9	0.4884396720117451	0.2490352440545113	0.1069781832763927	0.1342140403089428	0.0213328603484079	Narcos
483	10	3.226104082405705e-11	0.0069342253669821	1.4499407210878118e-11	0.0015240751806246	8.22628527497076e-12	-0.0010690670976444	8.130540202108102e-12	-0.0033357795249918	9.792428374582322e-13	-0.0014914399683649	0.9217881899878388	0.476861503895492	0.47185	NL06DJ	REM	Non-Lucid	responsive	accurate	10	0.5033197225284564	0.2262120944580399	0.1283421587238647	0.1268483946581138	0.0152776296315251	Narcos
484	11	3.3364497059794915e-11	0.0052948991507616	1.6921953015919338e-11	0.001524071762147	4.810288739750322e-12	-0.0004247397476934	4.525641897148359e-12	0.0002439984644561	6.620714201061258e-13	-1.4040323218709604e-05	0.9224105078945506	0.5028717841746037	0.4761	NL06DJ	REM	Non-Lucid	responsive	accurate	11	0.5534511118445832	0.2807017799326576	0.0797931899449006	0.0750714609993459	0.0109824572785126	Narcos
485	12	3.6116643814027815e-11	0.0022117093297167	1.5653322615740078e-11	0.0019914514555334	4.695504511052106e-12	0.0013032602661716	4.576235186104311e-12	-0.0006354121838766	9.330170779434365e-13	-7.776654628449978e-06	0.90863208918245	0.513245240973217	0.4762500000000001	NL06DJ	REM	Non-Lucid	responsive	accurate	12	0.5827641003677942	0.2525759181528802	0.075764832309623	0.0738403489270424	0.0150548002426601	Narcos
486	13	2.6587092195745743e-11	0.0029613107104659	1.757507559589933e-11	-0.006800274975557	8.063157887077358e-12	-0.0002058233631654	1.035541674810679e-11	-1.83717294481244e-05	8.906161740089454e-13	0.0002003511408025	0.9281984408502588	0.5093718001200087	0.4810999999999999	NL06DJ	REM	Non-Lucid	responsive	accurate	13	0.418883300780561	0.276897737551615	0.127036163473124	0.1631510176618472	0.0140317805328525	Narcos
487	14	2.3775614275202472e-11	0.014598822894806	1.1088076570969428e-11	-0.0016423170785325	5.0419099078728016e-12	-0.0060958798874199	6.53545487273051e-12	-0.0016415703493089	7.732897693890197e-13	-0.0003722761263627	0.9170623799158304	0.5022346685650101	0.4768	NL06DJ	REM	Non-Lucid	responsive	accurate	14	0.5035675931903112	0.2348455004073876	0.1067876694163044	0.1384209569759588	0.0163782800100378	Narcos
488	15	2.2409711716324253e-11	0.0011286313906116	9.337393970433104e-12	0.0036208080941026	5.317792156450641e-12	-0.0014995170589142	7.223279723349302e-12	-0.0050681033988397	1.0126498195480884e-12	-0.0015656592279227	0.9234879056140476	0.5033164459195137	0.4789	NL06DJ	REM	Non-Lucid	responsive	accurate	15	0.4946865876272655	0.2061197225129944	0.1173884112783712	0.1594513862138601	0.0223538923675086	Narcos
489	16	2.7909497304416383e-11	0.0020494023088101	8.520813059835443e-12	0.0022652071851136	3.852156719707246e-12	-0.0001329995152153	5.793864668853876e-12	0.0008017746510079	9.749999900488038e-13	-0.0003391737211273	0.9142275191437722	0.4675903019290716	0.466	NL06DJ	REM	Non-Lucid	responsive	accurate	16	0.5931712508573275	0.1810961081059762	0.0818713642529717	0.1231392280354078	0.0207220487483167	Narcos
490	17	2.796542438586456e-11	0.0093760919499412	1.4892117416768422e-11	-0.0045535218976724	6.0897320021190635e-12	-0.0027793748043795	7.66861909005147e-12	-0.0004907639495547	1.092981607521843e-12	0.0008818021434938	0.9165810738166924	0.4677626127417691	0.45865	NL06DJ	REM	Non-Lucid	responsive	accurate	17	0.4845948673758609	0.2580559323881519	0.105525052336165	0.132884572020937	0.018939575878885	Narcos
491	18	3.234808645222676e-11	0.0002628585037413	1.704981276147052e-11	-0.0022000409255464	1.0407018635742864e-11	-0.0031433870773257	5.4954040991166666e-12	-0.0030694842623092	7.859431283285409e-13	-0.001448484912299	0.9414371095709012	0.5490111351002384	0.4907999999999999	NL06DJ	REM	Non-Lucid	responsive	accurate	18	0.4894827452359838	0.2579932871321237	0.1574762717129686	0.0831550109954506	0.0118926849234734	Narcos
492	19	3.7135587488007377e-11	0.00871166773828	1.3558428991582782e-11	-0.0027989931250051	1.199178559868728e-11	-0.003614978504818	9.423456663575286e-12	-0.0008160894241085	9.588892167120165e-13	-0.0006205538370349	0.9359271867235356	0.5061179719838825	0.4848	NL06DJ	REM	Non-Lucid	responsive	accurate	19	0.508232226018184	0.1855586787182761	0.1641178260804905	0.1289680514267189	0.0131232177563304	Narcos
493	20	2.5010973089849e-11	0.0072168419490528	1.2117626446828131e-11	0.0015170160642924	9.432332751780098e-12	-0.0030846428198451	1.091686059940286e-11	-0.0019196778290417	9.62137244306785e-13	0.0003674686057164	0.93167627869619	0.5488766341577593	0.4889	NL06DJ	REM	Non-Lucid	responsive	accurate	20	0.4279774639238027	0.2073518298092261	0.161402190770045	0.1868048194909448	0.0164636960059813	Narcos
494	21	6.197803987927468e-11	0.0016480275110154	1.9019242692788476e-11	-0.0014853099000825	6.9457198028333435e-12	-0.0020349584642964	8.409519588200329e-12	0.0019159011291679	9.19876369144526e-13	0.0003315178357146	0.9233917400109064	0.4677223013759551	0.45795	NL06DJ	REM	Non-Lucid	responsive	accurate	21	0.6371595739583178	0.195525586074549	0.0714048375687181	0.0864532974655047	0.0094567049329103	Narcos
495	22	2.162756313081484e-11	0.0064970094490787	1.0251473783449846e-11	-0.0029730789112181	3.912094923989956e-12	-0.0023651317056737	4.137492387583427e-12	-0.0027098059515268	7.545758007152982e-13	2.7188446314599414e-06	0.9158659832481346	0.5052715197584784	0.4784999999999999	NL06DJ	REM	Non-Lucid	responsive	accurate	22	0.5316091929026925	0.2519829752025123	0.0961599609036797	0.1017002690270908	0.0185476019640243	Narcos
496	23	3.066610574282037e-11	-0.0004993635181743	1.1829327841579843e-11	0.0021576693451209	8.055399151214866e-12	0.0015360027766506	1.028138497570657e-11	-0.0009899555530424	1.0255827410689605e-12	-0.000788554363118	0.928183350068566	0.529588539006352	0.4848	NL06DJ	REM	Non-Lucid	responsive	accurate	23	0.4957516355018605	0.1912342138754899	0.130224467929712	0.166209999394009	0.0165796832989286	Narcos
497	24	3.1408166673696234e-11	0.0049851430849435	1.2540526201084346e-11	0.0009300433241035	7.218076211253012e-12	-0.0007839714048712	5.7988633065328294e-12	-0.0023486946858327	1.1802848291294797e-12	-0.0007888545198859	0.9391074083064204	0.4611114587460225	0.4614499999999999	NL06DJ	REM	Non-Lucid	responsive	accurate	24	0.540161169939838	0.2156733748522779	0.1241372835126546	0.0997295009454096	0.0202986707498197	Narcos
498	25	2.838664473541233e-11	0.0055870682068553	7.444443499633528e-12	0.0112106397550377	8.295203634260277e-12	0.0061825803671929	7.070101269044757e-12	-0.0001824418067591	9.367294963733257e-13	0.0001531308792425	0.9431378818049426	0.4202733262593369	0.437	NL06DJ	REM	Non-Lucid	responsive	accurate	25	0.5445030587234552	0.1427968079294567	0.1591158022967744	0.135616301340361	0.0179680297099525	Narcos
499	26	2.6299798823047852e-11	0.0066000900474048	9.663586322874854e-12	0.0029346310460968	1.164585607303874e-11	0.0009406603148619	8.24089490628149e-12	0.0002372869974724	1.0106594493972006e-12	0.0004980218410726	0.9576130590987696	0.609596900962115	0.5126999999999999	NL06DJ	REM	Non-Lucid	responsive	accurate	26	0.4625295611371561	0.1699516551819898	0.2048134563603042	0.1449310517554017	0.0177742755651479	Narcos
500	27	2.5619294388088458e-11	0.0084769010349168	1.0348641994437957e-11	-0.0001253866711749	3.5365332017847246e-11	-0.0004051678845907	1.0428866685329818e-11	-0.000900383590169	1.164992434347881e-12	-8.465028099371068e-05	0.9704865494297102	0.5567624867379724	0.5003499999999999	NL06DJ	REM	Non-Lucid	responsive	accurate	27	0.3089374388603276	0.1247919987574115	0.4264627640610859	0.1257594106682179	0.014048387652957	Narcos
501	28	2.8520787389334373e-11	0.0089634597091778	1.3712074970176229e-11	-6.252945469413385e-05	1.3045060198869578e-11	0.0030592074210119	7.741488967764531e-12	-0.0002841769945096	9.817127754889508e-13	-0.000945860673337	0.94330711495923	0.5353814718391419	0.4868499999999999	NL06DJ	REM	Non-Lucid	responsive	accurate	28	0.4456294744904406	0.2142474076791526	0.2038254849616227	0.1209586402151208	0.0153389926536633	Narcos
502	29	2.15519257572823e-11	0.0067094535914774	1.4183981919927331e-11	0.0032066791572474	1.819512996111886e-11	-0.0006092381379156	1.0161110850805144e-11	0.000850602356244	1.157817148970923e-12	0.0006127209792727	0.9672559237659196	0.6105306740947929	0.51375	NL06DJ	REM	Non-Lucid	responsive	accurate	29	0.3302978866964559	0.2173791477315996	0.2788527133030902	0.1557259188021897	0.0177443334666644	Narcos
503	30	4.202163882960295e-11	0.0021336454511336	1.6172414629676027e-11	0.0021224326171974	7.393187373115263e-12	-0.0002200615347636	7.338907806895152e-12	-0.0011022946177718	8.604221193987453e-13	-0.0004922250728719	0.933398563654968	0.4866719526069862	0.4686999999999999	NL06DJ	REM	Non-Lucid	responsive	accurate	30	0.5695025313892235	0.2191782930604859	0.1001969233303166	0.0994612939920509	0.0116609582279229	Narcos
504	31	3.985423579138947e-11	0.003521373261739	1.4575421423382095e-11	0.0038241985793018	6.4056707256237375e-12	-0.0004963454894093	6.608503409609148e-12	-0.0014458255418078	8.06636791186062e-13	0.0004086598787641	0.9220763871976568	0.4357909555907027	0.44575	NL06DJ	REM	Non-Lucid	responsive	accurate	31	0.5839408413865025	0.2135578234163868	0.0938553375542019	0.0968272246270613	0.0118187730158475	Narcos
505	32	2.7054001651765208e-11	-0.0011687414854488	1.5764396731080637e-11	-0.0024066884445219	8.074756041921266e-12	-0.0036485679653131	1.1424845732576883e-11	-0.0026287767879608	1.7227182470969217e-12	-0.0019354671393234	0.9247246569124916	0.406178761762082	0.43745	NL06DJ	REM	Non-Lucid	responsive	accurate	32	0.4224500025266604	0.246162084433885	0.1260878429084162	0.1783997122022389	0.0269003579287995	Narcos
506	33	2.9063634322637105e-11	0.0027677623078452	9.777522643039828e-12	0.0040899075360957	7.594555475965811e-12	-0.0016488145961399	1.1013327994454077e-11	0.0003223046669677	1.2251817519454414e-12	9.989093021655893e-05	0.942699248054468	0.4312759247836181	0.4383	NL06DJ	REM	Non-Lucid	responsive	accurate	33	0.4953390643934304	0.1666408565537401	0.1294359804485584	0.1877030079607698	0.0208810906435012	Narcos
507	34	3.465230500431952e-11	0.0073009349137878	1.8428190253411043e-11	0.001347209465689	4.761868323071932e-12	0.0015106449753246	6.32321914602049e-12	-0.0018880427152283	6.408108996925757e-13	-0.001270358446726	0.914098521067464	0.4637198438257169	0.4631999999999999	NL06DJ	REM	Non-Lucid	responsive	accurate	34	0.5347050354942374	0.2843575953263837	0.0734783723734877	0.0975709153399541	0.0098880814659371	Narcos
508	35	3.299680350924516e-11	0.0050605137862237	1.0436661143311649e-11	0.0014127556636676	5.170662831580751e-12	-0.0003519963019819	1.0928870828299677e-11	0.0003554832938787	1.2597228590548497e-12	0.0001393375207074	0.9248960438693457	0.4964320907720633	0.45895	NL06DJ	REM	Non-Lucid	responsive	accurate	35	0.5427755638074409	0.1716761635635711	0.0850539790280923	0.179772686889111	0.0207216067117847	Narcos
509	36	2.935322189473542e-11	0.0078682805268049	1.0250531185519572e-11	0.0063405119700819	2.807478363814317e-11	0.0021209290749532	1.1423447567809484e-11	-0.0030979234942589	1.129244760587979e-12	0.0003927176316137	0.9745499228792074	0.5345931936847971	0.4776499999999999	NL06DJ	REM	Non-Lucid	responsive	accurate	36	0.3658578117707117	0.1277623602093999	0.3499233898282711	0.1423815601920624	0.0140748779995547	Narcos
510	37	3.227749801677752e-11	0.0042007096235866	1.8593710691029643e-11	-0.0072150732814778	5.306805686892905e-12	-0.00229903177646	4.857592348839594e-12	-0.0004660075903631	8.423153390609957e-13	0.0001177414435457	0.933701568724641	0.5069709235549427	0.4784499999999999	NL06DJ	REM	Non-Lucid	responsive	accurate	37	0.5216318992368616	0.300490224384215	0.0857625063719635	0.0785028356698081	0.0136125343371516	Narcos
511	38	2.775315210515444e-11	0.0020303170010825	1.3998481469216064e-11	0.0006431155528863	5.828772652048346e-12	-0.0015288273049608	6.909564687328502e-12	-0.0027299283063771	7.737600477875704e-13	-8.319256154197354e-05	0.925751181186902	0.4964141882026996	0.47085	NL06DJ	REM	Non-Lucid	responsive	accurate	38	0.5021946875876223	0.2533032284584512	0.1054719352210463	0.1250289216292282	0.0140012271036519	Narcos
512	39	3.8692078964084356e-11	0.0042185390163612	1.8815051369772344e-11	0.0058574282798744	5.461626040272909e-12	-0.0052547831966246	6.979380282625904e-12	-0.0029092130786631	8.69726647723424e-13	-0.0009839465156876	0.9138023087020092	0.4800271049622566	0.47065	NL06DJ	REM	Non-Lucid	responsive	accurate	39	0.5463604401297609	0.2656822797502049	0.0771221523133342	0.0985539517426316	0.0122811760640682	Narcos
513	40	2.9254836729911354e-11	0.003844206325769	1.214337004181831e-11	0.0038807143343754	1.7086807464842266e-11	-0.0002379395394938	1.5339213962881146e-11	3.189386476611157e-06	1.5397228610999385e-12	-0.0002153638821744	0.9593166210351868	0.4974457902030689	0.4631499999999999	NL06DJ	REM	Non-Lucid	responsive	accurate	40	0.388180772348385	0.1611296896053316	0.2267238809057855	0.2035351616657741	0.0204304954747238	Narcos
514	41	4.1001409453560746e-11	0.0067931986278957	1.1046545714399825e-11	0.003237827677694	3.409769460007508e-11	-0.0018702584407429	1.65343643328361e-11	-0.0016488134869466	1.512498643720075e-12	0.0010322977785219	0.9637052664197135	0.5408462058740746	0.4857	NL06DJ	REM	Non-Lucid	responsive	accurate	41	0.3935158906673834	0.1060205327946964	0.3272566684677152	0.1586905229300588	0.014516385140146	Narcos
515	42	2.4857242238387736e-11	0.002731748223095	1.364359558951481e-11	0.005143536037235	2.2649542649422218e-11	0.0046476396268433	1.1994779914587502e-11	-0.0014478754852762	9.58120024521048e-13	0.0009445560446473	0.9502548638380828	0.4257906671220331	0.4407999999999999	NL06DJ	REM	Non-Lucid	responsive	accurate	42	0.3354405108478213	0.1841159461881147	0.3056483130320289	0.1618657075257833	0.0129295224062519	Narcos
516	43	3.790178753928917e-11	0.005134153185447	1.9304018488286748e-11	0.0044263120055858	1.7467620198928318e-11	-0.0019025086035151	8.698905173720402e-12	-0.0037067592158463	9.319521255907488e-13	0.0002313747238095	0.9505743470891396	0.4464932317889357	0.44725	NL06DJ	REM	Non-Lucid	responsive	accurate	43	0.4495831760159969	0.2289802804904395	0.2071973032494777	0.1031846166044059	0.0110546236396798	Narcos
517	44	4.499342669046248e-11	0.0069245289044912	1.4205293326432299e-11	0.0099916347232696	1.1707562450985446e-11	0.0026085082144842	6.307284081357725e-12	-0.0003777564755482	1.0806164698917064e-12	0.0004777046207573	0.941518205341383	0.4875095662370818	0.4711	NL06DJ	REM	Non-Lucid	responsive	accurate	44	0.5746713862442273	0.1814348496741005	0.1495329793290637	0.08055878276189	0.0138020019907185	Narcos
518	45	2.2908850526721656e-11	0.0066738781787966	3.6883513612460085e-11	0.0037455486383064	1.789722145862166e-11	0.0005058491279479	1.616228507370785e-11	-0.0037012731145884	1.1603663974315244e-12	-0.0017920386783771	0.9432011566722212	0.4665877479218291	0.4652999999999999	NL06DJ	REM	Non-Lucid	responsive	accurate	45	0.2411147367270021	0.3881975075031301	0.1883675409688025	0.1701074048175518	0.0122128099835133	Narcos
519	46	2.9573971172608017e-11	0.0115212670680586	1.1479329891082408e-11	0.0012341442452868	1.4221206855251808e-11	-0.002139182495398	1.4351924097972863e-11	-0.0046797931459437	1.123759199594576e-12	1.5866215830632155e-05	0.936219538490237	0.5355664148559623	0.48445	NL06DJ	REM	Non-Lucid	responsive	accurate	46	0.4180055299370961	0.1622515740763635	0.2010059140579858	0.2028535026011889	0.0158834793273653	Narcos
520	47	3.142861405693968e-11	0.0130389758034949	9.3060824906234e-12	0.003021862409089	1.6577331033685954e-11	0.0055799451504621	8.770717066783056e-12	0.0004541689496679	1.1295650417444866e-12	-0.0001244260009407	0.9574410598851404	0.5622811829658504	0.493	NL06DJ	REM	Non-Lucid	responsive	accurate	47	0.4676020538797252	0.138458007671159	0.246641293986174	0.1304927193733552	0.0168059250895866	Narcos
521	48	4.3359365754274646e-11	0.00606015234496	9.908330401469244e-12	-0.0001768388695655	4.923849253102066e-12	-0.0001365320478079	6.960155660631258e-12	-0.001166107367036	1.0075423492360485e-12	-0.0001382745612403	0.9034775648989826	0.2295122242118505	0.34085	NL06DJ	REM	Non-Lucid	responsive	accurate	48	0.6553788029264308	0.1497648686633356	0.0744242073921502	0.1052030721781586	0.0152290488399246	Narcos
522	49	3.77658185445905e-11	0.0053168248657619	1.0595093556637275e-11	-0.0015409607551895	6.029972113339733e-12	0.0011504589048069	7.93329413482318e-12	-0.0027835594457967	1.0782769789390262e-12	-0.0017036308837018	0.9212320567602348	0.4549927362433034	0.4574000000000001	NL06DJ	REM	Non-Lucid	responsive	accurate	49	0.5956523031958328	0.1671085686156879	0.0951062870059765	0.1251259764900366	0.017006864692466	Narcos
523	50	3.0294055531224974e-11	-0.000220294439808	9.560510763054348e-12	0.0050689441155768	5.086807513539389e-12	-0.002066184401268	7.284272612677699e-12	-0.0027956544642722	9.87844802107249e-13	-0.0006037111151064	0.915514765121171	0.4667802038732438	0.46595	NL06DJ	REM	Non-Lucid	responsive	accurate	50	0.5692927645829199	0.1796632873242735	0.0955924408766972	0.1368877035751327	0.0185638036409766	Narcos
524	51	2.4250094367763618e-11	0.0041429800830092	1.1227051835145092e-11	-0.0021556599456378	5.509781350014642e-12	-0.0011042645257366	7.0153043421062064e-12	-0.0014257419852322	9.691099658735617e-13	-0.0014040293775027	0.9321832593900986	0.4497701812937119	0.4601999999999999	NL06DJ	REM	Non-Lucid	responsive	accurate	51	0.4951895015791671	0.229257590429809	0.1125103201309957	0.1432532594682067	0.0197893283918213	Narcos
525	52	3.7878446169342125e-11	0.0064538656248514	9.64317147045618e-12	0.0019777346663464	7.368681674585029e-12	-0.0005050154116639	6.973047039511002e-12	-0.0010658899993543	1.122629979562732e-12	5.298699689078712e-05	0.9247425429434724	0.3303579355680904	0.4	NL06DJ	REM	Non-Lucid	responsive	accurate	52	0.6013790429921739	0.1531002936178016	0.1169892427414975	0.1107079296920739	0.0178234909564529	Narcos
526	53	2.969431865388475e-11	0.0063039800985397	1.055094572588357e-11	0.0073374700123126	5.150041420256385e-12	-0.0009707233693207	6.842617340268496e-12	-0.0021563439588048	1.069422920272027e-12	-0.0001403584407895	0.9280338115784688	0.459619449893864	0.4618	NL06DJ	REM	Non-Lucid	responsive	accurate	53	0.5570398987814456	0.1979266743817277	0.0966103511213099	0.1283616207885165	0.0200614549270001	Narcos
527	54	2.7035601456046063e-11	0.0003457066031835	1.1268148390566184e-11	0.0073400719859575	8.974264428624248e-12	0.0031759879836395	7.927655064362554e-12	0.0005631180451649	9.929056198495728e-13	0.0005146876195805	0.933430488992638	0.4750546105897964	0.4657999999999999	NL06DJ	REM	Non-Lucid	responsive	accurate	54	0.4810727224943733	0.2005059451898375	0.1596884695937545	0.1410650549428155	0.017667807779219	Narcos
528	55	3.228042826916487e-11	0.0107957527185556	1.0424240941794302e-11	-0.0024462857004562	6.249482501159948e-12	0.0010716763323132	5.7818133509259656e-12	-0.0016028007381642	1.0770861036379425e-12	0.0002460054286683	0.92364599040368	0.4516010592177646	0.4609500000000001	NL06DJ	REM	Non-Lucid	responsive	accurate	55	0.5783670233824147	0.1867706696532824	0.1119717050138715	0.1035924972755719	0.0192981046748595	Narcos
529	56	3.5479039869631306e-11	0.0088813871302519	1.4712064641015786e-11	-0.0030254746637889	6.259033912615981e-12	0.0008040899093957	8.33221462068488e-12	0.0002325206007685	8.63237326330378e-13	7.835327497764332e-05	0.9235973000403048	0.4431074914217978	0.4509	NL06DJ	REM	Non-Lucid	responsive	accurate	56	0.5404634137572596	0.2241135247322996	0.095345839336831	0.1269272554894619	0.0131499666841478	Narcos
530	57	2.9197470963169273e-11	0.0087357723834831	1.1219909227742226e-11	-0.0029685588998231	6.778267717433418e-12	-0.000198427129378	7.205309627820032e-12	-0.0024431472551029	7.411970714261646e-13	0.000364426290713	0.9289116861062532	0.4153292580590205	0.4415	NL06DJ	REM	Non-Lucid	responsive	accurate	57	0.5294945613015604	0.2034724487569741	0.1229235195046276	0.1306679015191785	0.0134415689176593	Narcos
531	58	3.378658419873812e-11	0.0020027674248101	1.0796135338814396e-11	-0.0024521685038463	5.4416953109523865e-12	-0.0007618830567458	3.674782280288925e-12	0.0003015854269267	6.872439553522896e-13	-0.0001184136134927	0.928031945579986	0.4787688270806597	0.46835	NL06DJ	REM	Non-Lucid	responsive	accurate	58	0.6212317541878477	0.1985078472428584	0.1000561022651409	0.0675679858257932	0.0126363104783597	Narcos
532	59	3.766327212231363e-11	0.0024342970338905	9.979221753354667e-12	0.0022808956295018	5.591228243531745e-12	-0.0038127816017173	4.677603039633486e-12	0.0009845372217056	6.344255453095806e-13	5.020910225448276e-05	0.929629261353765	0.3690094024430811	0.42115	NL06DJ	REM	Non-Lucid	responsive	accurate	59	0.6433135055803172	0.1704516832277712	0.0955018626678241	0.0798965421636051	0.0108364063604821	Narcos
533	60	2.4756139629518497e-11	0.0078296078864016	1.0170378472774931e-11	-0.004873656269047	2.2106312174191518e-11	-0.0021949492166296	1.0434872809285488e-11	6.714055899398978e-05	9.885931867478173e-13	-0.0003429365394376	0.965833957765306	0.5301692424483984	0.4761	NL06DJ	REM	Non-Lucid	responsive	accurate	60	0.3616342247171329	0.1485674660558261	0.3229259159185053	0.152431162325014	0.0144412309835214	Narcos
534	61	4.776825651843549e-11	0.0001905168920998	1.595449025663269e-11	0.0027436647845663	1.4267557357971827e-11	0.0006944211394822	6.530463199195134e-12	-0.0009804078616779	9.334208111431152e-13	-0.0006963389304503	0.9459137960041442	0.4620121694785812	0.45935	NL06DJ	REM	Non-Lucid	responsive	accurate	61	0.5589925731701775	0.1867022623848891	0.1669614757094547	0.0764206335707979	0.0109230551646805	Narcos
535	0	2.9032546770530662e-11	-0.0028197656554064	2.808971523944841e-11	0.0001728068721223	9.74782511530195e-12	-0.0033282540889287	9.339272529751612e-12	4.955723621279754e-05	7.671396997434719e-13	-0.000105404230195	0.9241640757718896	0.3904335370951944	0.4315999999999999	NL06DJ	REM	Non-Lucid	responsive	non-accurate	0	0.3771611727460207	0.3649128691860361	0.1266337804006299	0.1213262828010396	0.0099658948662735	Narcos
536	1	2.6078437253795056e-11	0.0001894733193415	1.2083871408846316e-11	-0.0026453562555459	4.298460142037591e-12	0.0010922045555285	4.953641927882791e-12	-0.0036101838792736	6.294044445940909e-13	-0.0024272990936378	0.9097596845286924	0.5104513888970609	0.4791999999999999	NL06DJ	REM	Non-Lucid	responsive	non-accurate	1	0.5428052946593422	0.2515177315600037	0.0894695836745589	0.103106755981323	0.013100634124772	Narcos
537	2	2.9488619412099925e-11	0.000205611109823	1.3433934332369449e-11	0.0009864256447916	6.096103720743407e-12	-0.0008865605068763	7.04540816728702e-12	-0.0013150351879156	8.225867261900029e-13	-0.0007685748612101	0.9233049124129202	0.408340382560069	0.4295	NL06DJ	REM	Non-Lucid	responsive	non-accurate	2	0.5183750175025961	0.2361526610436468	0.1071622861951057	0.1238499344778333	0.0144601007808178	Narcos
538	3	3.709052107790564e-11	0.0069143549693546	3.194835349548219e-11	-0.0108083676209878	2.9605437837596236e-11	-0.0059060278674827	1.5757419926368058e-11	-0.0034764180233346	1.4870940901216728e-12	-0.0009735048043588	0.9426750340852824	0.5116149694907125	0.4867499999999999	NL06DJ	REM	Non-Lucid	responsive	non-accurate	3	0.3200526074972191	0.2756810512312529	0.2554641267001187	0.1359701397634694	0.0128320748079396	Narcos
539	4	4.483097692186426e-11	0.0053100451248861	1.2971110091729778e-11	0.0039230095631853	7.163659805930363e-12	-0.002847667509104	7.352324431017386e-12	0.0001091928381937	1.1629317692982775e-12	-0.0001841267588161	0.9259597683427054	0.2675838693675763	0.3668999999999999	NL06DJ	REM	Non-Lucid	responsive	non-accurate	4	0.6101029528646986	0.1765233129469877	0.0974899567442779	0.1000574860012762	0.0158262914427594	Narcos
540	5	4.2904490095401e-11	0.0038607126249565	9.238632792914383e-12	0.0026388715753967	4.726577584283859e-12	-0.0017711075323778	6.39660079961606e-12	-0.0014476042817861	9.800533822011028e-13	-0.0008901191129179	0.9126432211909008	0.2219035665392979	0.33835	NL06DJ	REM	Non-Lucid	responsive	non-accurate	5	0.6678120544922103	0.1438001088561264	0.0735695839819753	0.0995636380308831	0.0152546146388047	Narcos
541	6	2.854445181835128e-11	0.0071509819810963	1.1152298161879278e-11	0.0021492483368149	4.229517572671505e-12	-0.003145214499078	6.977728946154121e-12	-0.000622646631315	1.3314067176903964e-12	0.0007321401114611	0.9146297324807982	0.3907045903998558	0.4322499999999999	NL06DJ	REM	Non-Lucid	responsive	non-accurate	6	0.546457958789145	0.2135007576299108	0.0809703249560736	0.1335823697426169	0.0254885888822535	Narcos
542	7	3.00215535396567e-11	0.0003734699522825	2.6574919214131248e-11	0.0026803771018562	1.0002820359755652e-11	0.000581538895167	8.920962461377147e-12	-0.0014615572842255	7.216867945503705e-13	-0.0001535985326	0.9290091785376852	0.5072822507290208	0.48385	NL06DJ	REM	Non-Lucid	responsive	non-accurate	7	0.393766903185273	0.3485603643903543	0.1311983935467126	0.1170085937494332	0.0094657451282268	Narcos
543	8	2.8389929793451027e-11	0.0129211747254909	1.2943711238204462e-11	0.0046814138998807	9.634214465878704e-12	-0.0019921301218307	6.963750474578209e-12	-0.00207430726003	6.800396183747283e-13	-0.000409077807065	0.9459786747166375	0.3858284515790277	0.4244	NL06DJ	REM	Non-Lucid	responsive	non-accurate	8	0.4843735320418782	0.2208385570444599	0.1643737241774759	0.1188117208520835	0.0116024658841024	Narcos
544	9	3.4112867502542957e-11	0.0042513202840276	1.0007449035494724e-11	-0.0022534086769924	4.509381370642727e-12	-0.0006161131907793	5.8906899811477325e-12	-0.0022425654378604	8.681860881931634e-13	4.345664054804755e-05	0.9237115194521144	0.4810420600080076	0.4690999999999999	NL06DJ	REM	Non-Lucid	responsive	non-accurate	9	0.6158827543760065	0.1806771382030122	0.0814135668564439	0.1063520787425437	0.0156744618219936	Narcos
545	10	3.5380432405193217e-11	0.0021755343909397	1.524076397364841e-11	0.0003793585930657	7.606335642955689e-12	-0.0029264438780632	7.769285908019572e-12	-0.0038142333790048	7.111199554374807e-13	-0.0002604242925863	0.924931262835356	0.5362733962383179	0.4867	NL06DJ	REM	Non-Lucid	responsive	non-accurate	10	0.5303781457920614	0.2284700210620263	0.1140244457269762	0.1164671874790024	0.0106601999399335	Narcos
546	0	2.8467488769062638e-11	0.0097329202344444	1.4209905031147016e-11	-0.0011225800156887	5.18936858213994e-12	0.0040390730590567	6.04853542947405e-12	-0.0003660469993056	8.29467529043807e-13	-0.0010511638818907	0.917823547333198	0.4504354613745218	0.4546	NL06DJ	REM	Non-Lucid	non-responsive	accurate	0	0.5200038504468921	0.2595664616090554	0.0947920508897684	0.1104860965575966	0.0151515404966874	Narcos
547	0	5.6218923972232994e-11	0.0082189201731423	1.1854228246765408e-11	-0.0010634709935499	4.870294953088117e-12	0.0013294167933504	5.59645888193278e-12	-4.28086197986407e-05	6.932386945573182e-13	0.0007207737311682	0.9045450775191484	0.3774348335963534	0.4291	NL06DJ	REM	Non-Lucid	non-responsive	non-accurate	0	0.7095379610468249	0.1496119873113879	0.0614678991795994	0.0706328001960734	0.0087493522661142	Narcos
548	1	4.2387329851047485e-11	0.0111503735042589	1.3827851103318239e-11	-0.0022163438781246	5.129212989445869e-12	-0.0047980067958233	6.946075743667961e-12	-0.0002684400997939	1.0133104299350113e-12	-0.0002287668957988	0.9038059157013484	0.4002553399708398	0.4336	NL06DJ	REM	Non-Lucid	non-responsive	non-accurate	1	0.6116164194685314	0.1995252074257865	0.0740105803861773	0.1002265061429536	0.0146212865765512	Narcos
549	2	2.9979044684261393e-11	0.0114397905471425	8.400959437396426e-12	0.0006312277413226	4.352042119465987e-12	0.0021064496556749	7.135644208280484e-12	-0.0007499652583884	8.003083255100355e-13	0.000295054242611	0.9178137273713776	0.4262950169464359	0.4499999999999999	NL06DJ	REM	Non-Lucid	non-responsive	non-accurate	2	0.5916761152821371	0.1658040506931513	0.0858933098739372	0.1408313803744176	0.0157951437763566	Narcos
550	3	4.273340120333543e-11	0.0071198125774138	1.410294991370498e-11	0.0018850718907494	5.205735808784687e-12	-0.0009308376217207	6.291650384297894e-12	-0.0004070484191568	7.083613635028969e-13	-0.0007729444422483	0.9134321716379152	0.4613383583878496	0.4628	NL06DJ	REM	Non-Lucid	non-responsive	non-accurate	3	0.6189470196342627	0.2042659505524607	0.0753994433656067	0.0911277395265695	0.0102598469211002	Narcos
551	4	4.641872265871726e-11	0.0129757024302158	1.4884359239179856e-11	0.0043448888223291	3.6949139710631255e-12	-0.0014934171045184	6.190115121363042e-12	-0.0031306121429092	7.458500732427919e-13	0.0004193462509015	0.911788363758446	0.5050843175958541	0.4797499999999999	NL06DJ	REM	Non-Lucid	non-responsive	non-accurate	4	0.6452963519928829	0.2069169974669816	0.0513653622910885	0.0860527493528822	0.0103685388961648	Narcos
552	5	2.7640700977035988e-11	0.0028773199897758	9.91602753220579e-12	-0.003438942776336	5.504442879238068e-12	-0.0022503668073566	6.212152257126383e-12	0.000515461741132	7.2233177986933e-13	0.0003135804571342	0.9143336451140712	0.4596240640435928	0.4610999999999999	NL06DJ	REM	Non-Lucid	non-responsive	non-accurate	5	0.5528620585490218	0.198337784509832	0.1100984242009406	0.1242538417440357	0.0144478909961696	Narcos
553	6	2.816273450365287e-11	0.0065642474452314	1.1730489130578058e-11	-0.0018293133174716	4.316686661193405e-12	0.0014185794324471	6.177676275944796e-12	-0.0002626672276991	7.899763169470208e-13	0.0014260037004268	0.9190209072910266	0.5186116788273967	0.4774999999999999	NL06DJ	REM	Non-Lucid	non-responsive	non-accurate	6	0.5502945610190912	0.2292115620311441	0.0843472494111068	0.1207106381643499	0.0154359893743078	Narcos
554	7	4.104495354033324e-11	0.0165864122248167	1.4583339829475753e-11	0.0034055854156547	5.52772619889412e-12	-0.0009834241926281	5.888216583118079e-12	0.0007652409444531	6.92730472521929e-13	0.001387228884747	0.9066320003727112	0.3966173334778288	0.43535	NL06DJ	REM	Non-Lucid	non-responsive	non-accurate	7	0.6059461411663306	0.2152936654272149	0.0816057534661964	0.0869276685472654	0.0102267713929926	Narcos
555	8	3.873421613351643e-11	0.0071471990887565	2.1144528155426223e-11	0.0061720756576445	5.871514720138751e-12	0.0005587694962766	6.265062749589308e-12	9.186862425854368e-05	7.500782103026721e-13	7.662311990136019e-05	0.9138340842650984	0.4669322514152093	0.45895	NL06DJ	REM	Non-Lucid	non-responsive	non-accurate	8	0.532316405187526	0.2905849231151357	0.0806910251663884	0.0860994751937141	0.0103081713372358	Narcos
556	9	4.773580787058887e-11	0.0051753294630747	1.6328649270352072e-11	0.0064930109891754	6.341256767274053e-12	-0.0026831300314707	7.290241741779426e-12	-0.0023139665150212	7.431096223543775e-13	-0.0008446007526186	0.9160807383517428	0.3615664231653858	0.4191499999999999	NL06DJ	REM	Non-Lucid	non-responsive	non-accurate	9	0.6085718602694341	0.208169860434431	0.0808430945123649	0.0929414663021152	0.0094737184816547	Narcos
557	10	5.3510063714026275e-11	0.0012194574010304	1.5506568679501563e-11	-0.0028785524898296	5.534286471515099e-12	-0.0029370457318353	7.305725393840365e-12	-0.0025218967179649	9.243028681329732e-13	-0.0007208125133263	0.9003112144503497	0.4065364939981921	0.4396	NL06DJ	REM	Non-Lucid	non-responsive	non-accurate	10	0.6464055506869503	0.1873205033002196	0.0668545923136573	0.0882537062861905	0.011165647412982	Narcos
558	11	2.5559082761027328e-11	0.0041634840093513	1.196980045305712e-11	0.0041159552430153	4.127095922916827e-12	6.670202710395657e-05	4.40588830352305e-12	-0.0001210951834914	7.169456130898261e-13	0.0006642507951211	0.91698451773314	0.2695310148144338	0.372	NL06DJ	REM	Non-Lucid	non-responsive	non-accurate	11	0.5463816008271425	0.2558808073932591	0.0882257512217481	0.09418555144769	0.0153262891101601	Narcos
559	12	5.633417297653688e-11	-0.0024408987352929	1.5840776593949542e-11	0.0013604984455379	5.510684630024561e-12	-0.0020180153282402	6.121841367838451e-12	-0.0009305725452292	7.801276005106019e-13	-0.0005881286354924	0.9105587386342616	0.2495910946789448	0.3598999999999999	NL06DJ	REM	Non-Lucid	non-responsive	non-accurate	12	0.6659861595094311	0.1872706637913242	0.0651476625838862	0.0723727962313529	0.0092227178840054	Narcos
560	13	2.126422422866911e-11	0.0084166625175804	1.4769076909905806e-11	0.0008503886928209	4.697029525709973e-12	0.0027568402348163	5.870734556533207e-12	-0.0015547201416854	7.508702859120379e-13	0.0009234858261398	0.9191214033088484	0.4599670906226416	0.4621	NL06DJ	REM	Non-Lucid	non-responsive	non-accurate	13	0.4490676885984275	0.3119001737068736	0.0991940345298532	0.1239808783676603	0.0158572247971852	Narcos
561	14	2.920982848505963e-11	0.0113331312481659	1.1845408534807328e-11	0.0062660225044249	7.48516272391538e-12	0.0012274630547972	7.951211291455541e-12	-0.0025737383329756	9.2493967677653e-13	0.0006400665905574	0.915085725225118	0.4072262024435626	0.437	NL06DJ	REM	Non-Lucid	non-responsive	non-accurate	14	0.5087353406436426	0.2063065159420779	0.1303659420688451	0.1384829146448839	0.0161092867005503	Narcos
562	15	3.5028563896040896e-11	0.0048812242845253	1.3298470081328148e-11	0.0010543101345053	4.613878095053027e-12	0.0016499489593675	5.899746724949848e-12	-0.0040945500619439	6.873768956007834e-13	-0.0004649656457755	0.9211329000067074	0.4776305337747521	0.4660499999999999	NL06DJ	REM	Non-Lucid	non-responsive	non-accurate	15	0.5884380945594685	0.2233984361573354	0.0775076489815654	0.0991087082963551	0.0115471120052753	Narcos
563	16	3.4601180084582124e-11	0.0081337909768819	1.270811401727466e-11	0.000635722995381	7.405180002484454e-12	-0.0005027245239324	6.742171713917349e-12	-0.0003387733526404	7.315412757260909e-13	-0.0004441808907341	0.925056970928806	0.4097467531278903	0.44475	NL06DJ	REM	Non-Lucid	non-responsive	non-accurate	16	0.5563947383172554	0.2043493243832458	0.1190769557455187	0.1084156337236192	0.0117633478303607	Narcos
564	17	3.626550883142884e-11	0.0068025544487086	1.3162239929771402e-11	-0.0008735686608767	4.703853588495783e-12	-0.0019663499049735	5.053771877170348e-12	0.0003110829970162	7.507448981646864e-13	0.0023065189281167	0.9098319501289128	0.4367131027330569	0.4497	NL06DJ	REM	Non-Lucid	non-responsive	non-accurate	17	0.6050693531854536	0.2196044742622394	0.0784811171821653	0.0843193044686095	0.0125257509015319	Narcos
565	18	3.7423466840783594e-11	0.0027996443335406	1.2541734655506954e-11	0.0002166547843328	5.0281961116322396e-12	-0.001906287280478	5.822906940629989e-12	0.0002447697555249	9.003313486941296e-13	0.0013700759471358	0.9178082493559602	0.4845705074798563	0.4641	NL06DJ	REM	Non-Lucid	non-responsive	non-accurate	18	0.60637567645603	0.2032148135291739	0.081472297355996	0.0943490657903753	0.0145881468684246	Narcos
566	19	4.3545682163734046e-11	0.0092691599494874	1.3798488840871082e-11	0.0029864218380007	7.81089077241191e-12	0.0005965316146634	7.752885192749246e-12	-0.0014576685071312	8.135714081686375e-13	0.000808331404448	0.9134976314611052	0.4215747484184904	0.4507	NL06DJ	REM	Non-Lucid	non-responsive	non-accurate	19	0.5906780424746028	0.1871704374038098	0.1059513008450153	0.1051644806473452	0.0110357386292269	Narcos
567	20	2.5453261010567144e-11	0.0068432394345903	1.149708335877746e-11	-0.0039870380593022	1.4813591174219104e-11	-0.0025334306983121	1.3647764943054352e-11	-0.000988411543194	1.2886366086084217e-12	-0.000142670108615	0.9485723386732572	0.4812177908473103	0.4588000000000001	NL06DJ	REM	Non-Lucid	non-responsive	non-accurate	20	0.3816061825029179	0.1723691942120674	0.2220916987731275	0.2046131329676754	0.0193197915442116	Narcos
568	21	4.449782571687375e-11	0.0050412777481945	1.0333506956040011e-11	-0.0037866574299358	6.3627057617197195e-12	-0.0011103842238658	7.7737327236747e-12	-0.0018989496634906	1.1288337982974082e-12	-0.0003069617248569	0.922641241111837	0.2452657709879904	0.3579	NL06DJ	REM	Non-Lucid	non-responsive	non-accurate	21	0.6348071457158422	0.147418080553789	0.0907705268416159	0.1109002743925636	0.016103972496189	Narcos
569	22	3.2988414343213834e-11	0.0077470177992433	1.0808999055398534e-11	-0.001404992107105	8.012436944443861e-12	0.0004574263779057	6.697740587939474e-12	1.3296544802110896e-05	8.873668649078912e-13	0.0002577512763875	0.9317411180314856	0.4401208219688836	0.4523	NL06DJ	REM	Non-Lucid	non-responsive	non-accurate	22	0.5554076569356365	0.1819851289825147	0.1349009619970884	0.1127661477756182	0.014940104309142	Narcos
570	23	2.6359027669349295e-11	0.0020352783150873	1.2190117507108391e-11	0.0031046483262319	5.544302319301508e-12	-0.000548997084812	6.357808185982634e-12	-0.0020007818858386	9.14310363624244e-13	-2.2495003038686643e-05	0.9193924080684028	0.4832539302445763	0.4747499999999999	NL06DJ	REM	Non-Lucid	non-responsive	non-accurate	23	0.5131653303707197	0.2373208054660991	0.1079381139186664	0.1237756862324347	0.01780006401208	Narcos
571	24	3.1274423813462416e-11	0.006597754173324	1.4209440372314566e-11	-0.0021624790262578	5.3951126397856886e-12	-0.0038395348520503	7.2364381578906386e-12	-0.002506596559832	7.605486403110251e-13	-0.001344644927338	0.924467016471754	0.4803121798295763	0.4742	NL06DJ	REM	Non-Lucid	non-responsive	non-accurate	24	0.5311917103100968	0.2413453555192284	0.0916352329154582	0.1229098890700748	0.0129178121851417	Narcos
572	25	2.9669707076457265e-11	0.0014206400103551	1.0709875436906137e-11	-0.0018418616421653	5.787993372858295e-12	-0.0049330084903748	8.074641132809823e-12	-0.0017244863887686	8.296939814099942e-13	-0.0007070431060194	0.923650610825306	0.4952619906089056	0.4767499999999999	NL06DJ	REM	Non-Lucid	non-responsive	non-accurate	25	0.5387448254014539	0.1944707427497889	0.1050988292890706	0.1466199553660865	0.0150656471936	Narcos
573	26	3.655743064314119e-11	0.0117504468660999	1.4530824315245362e-11	0.0055691169866984	6.1877281470982145e-12	-0.0024233858097573	6.8739740111552175e-12	0.0001126726018266	8.359081800119778e-13	-5.056568981912015e-05	0.9182851992288724	0.4581879200123554	0.4613	NL06DJ	REM	Non-Lucid	non-responsive	non-accurate	26	0.5625443390845273	0.2235997666402387	0.0952165231447184	0.1057764481518623	0.0128629229786533	Narcos
574	27	4.1069310621333094e-11	0.0062433415902446	1.5814985799670443e-11	0.0052158398006963	5.5278621393144585e-12	-0.0016816946961242	6.565075735786386e-12	-0.0014583653126633	8.542843759806569e-13	-0.0001609504557661	0.9133463254754568	0.3733411770738836	0.42295	NL06DJ	REM	Non-Lucid	non-responsive	non-accurate	27	0.5881199693534724	0.2264734621329729	0.0791599874158859	0.0940130740477617	0.0122335070499068	Narcos
575	28	2.382831378493264e-11	0.0059486671390574	1.1956472693282857e-11	-0.0035175117721817	5.6492498282746985e-12	-0.0020179868635299	9.067220667757242e-12	-0.0021182250029669	8.634167396000409e-13	-0.0002122911162684	0.915820084791114	0.4383636218195342	0.45045	NL06DJ	REM	Non-Lucid	non-responsive	non-accurate	28	0.4639047045773159	0.2327761830999326	0.1099831736447244	0.1765263947410766	0.0168095439369504	Narcos
576	29	1.988294775165748e-11	0.0088675819839074	9.788960746998071e-12	0.0045291599689772	6.2674949978805585e-12	0.0028863096947086	9.090362576175418e-12	-0.0008304661967653	7.637149973144802e-13	-0.0011943434146752	0.9352141089036492	0.5120805635071638	0.4834	NL06DJ	REM	Non-Lucid	non-responsive	non-accurate	29	0.4341872966864667	0.21376319332503	0.1368643494976172	0.198507786780278	0.016677373710608	Narcos
577	30	3.0833575866008316e-11	0.0021680930252379	1.1182505645028794e-11	-0.0036455160016003	4.037920461555408e-12	-0.0060370537074603	4.820916321363019e-12	-0.0018118243804973	9.804082291163828e-13	-0.000389121118083	0.9123258808184104	0.4431647803350177	0.4543999999999999	NL06DJ	REM	Non-Lucid	non-responsive	non-accurate	30	0.5946076889958369	0.2156481579583415	0.0778689622127597	0.0929685848032999	0.0189066060297618	Narcos
578	31	3.099011682357325e-11	0.0055468958568371	1.3001151437765455e-11	0.0028955801760671	6.127767763683512e-12	-0.0027508700009849	5.157819317728931e-12	5.3802168327360606e-05	7.398400761259557e-13	0.0004529580202582	0.9206506896435226	0.4397270038699964	0.4512999999999999	NL06DJ	REM	Non-Lucid	non-responsive	non-accurate	31	0.5532300074439926	0.2320942237050311	0.1093918110995621	0.0920764654030411	0.0132074923483729	Narcos
579	32	4.139328422869561e-11	0.0037515782216099	1.4975572272857554e-11	-0.0015647883305794	1.0313677706472362e-11	-0.0001742837220134	2.1339236928859695e-11	-0.0013649656894063	1.104012458608412e-11	-0.0015651828564746	0.9353687582701388	0.435614023503743	0.46185	NL06DJ	REM	Non-Lucid	non-responsive	non-accurate	32	0.4178527366814544	0.1511738914702112	0.1041134699795669	0.2154131694444425	0.1114467324243247	Narcos
580	33	2.933011596606007e-11	0.0069747809366872	1.0993785979427329e-11	-0.0012098811120281	3.6696891205898496e-12	0.0003742250151876	4.4064175139292795e-12	-0.0019421436238206	7.858208863631788e-13	-5.5302582421780224e-05	0.92498440490685	0.3812925035781612	0.42765	NL06DJ	REM	Non-Lucid	non-responsive	non-accurate	33	0.5963123176791036	0.2235153111923062	0.0746086659593483	0.0895871343786551	0.0159765707905866	Narcos
581	34	2.987707428478422e-11	0.0019282052762272	8.194628580563155e-12	0.0015142449635439	6.311755653944834e-12	-0.0013346116338463	6.379279307434163e-12	-0.0004393698621596	7.286528964210267e-13	-0.0007264769321919	0.9122745212065868	0.4423543128178666	0.4561	NL06DJ	REM	Non-Lucid	non-responsive	non-accurate	34	0.5802343627777236	0.1591456060028176	0.1225788537715189	0.1238902118945182	0.0141509655534215	Narcos
582	35	2.8016790375106806e-11	0.0060423218322643	1.2062914248394751e-11	-0.0007765722354029	4.805278826738473e-12	-0.0028689423991041	6.751545582110237e-12	-0.0006432794020885	8.551437118909907e-13	-0.0004196435337525	0.9196384862122378	0.4987867267634271	0.4731999999999999	NL06DJ	REM	Non-Lucid	non-responsive	non-accurate	35	0.5337378085018345	0.2298062457862547	0.0915436406485188	0.1286212694155556	0.0162910356478362	Narcos
583	36	2.1703975932751678e-11	0.0043897636724551	1.4108060676489936e-11	0.0041829624984338	1.0422522497240757e-11	-0.0039298447027184	8.143288929370491e-12	-0.0009065835398098	7.147213894124614e-13	3.065874228384792e-07	0.9301489440954788	0.4577380654544241	0.4669999999999999	NL06DJ	REM	Non-Lucid	non-responsive	non-accurate	36	0.3939546867966242	0.2560791922334994	0.1891820005124141	0.147811020874913	0.0129730995825489	Narcos
584	37	1.7944818610801797e-11	0.0082193812771615	8.05222704183128e-12	0.0004085918152374	4.322081297352117e-12	-0.0001569084151828	5.4306141066855346e-12	-0.0018212818702583	7.359241258597328e-13	-0.000470659176708	0.9202492608507477	0.4944469139023619	0.46945	NL06DJ	REM	Non-Lucid	non-responsive	non-accurate	37	0.4918320255647655	0.2206956348896917	0.1184597094702703	0.1488424037088885	0.0201702263663839	Narcos
585	38	4.5052794510960766e-11	0.0058127630524727	1.1968425418981796e-11	0.0027456196105777	4.559678685291299e-12	-0.0038405942906829	7.498572159217566e-12	-0.000877218844411	8.904111624955568e-13	0.0002969948749258	0.9170399424267434	0.4417085431066946	0.4509999999999999	NL06DJ	REM	Non-Lucid	non-responsive	non-accurate	38	0.6438883883148449	0.171051102098001	0.0651663052597434	0.1071685695564681	0.0127256347709425	Narcos
586	39	2.439125329883356e-11	0.0027445675748002	1.0734372700744213e-11	0.0015111210367505	4.425902058090224e-12	-0.0019409109827782	5.461779750474454e-12	-2.0765412722409886e-05	7.491876251272034e-13	-0.0011777830205101	0.9215101369793016	0.4775470471963728	0.4633	NL06DJ	REM	Non-Lucid	non-responsive	non-accurate	39	0.5329965743323724	0.2345670313455032	0.0967146134883318	0.1193505664139045	0.016371214419888	Narcos
587	40	2.984443767164561e-11	0.008832307662605	7.901144451521353e-12	0.0027028722902336	3.5582438255141798e-12	-0.0008990927289704	4.670663918703739e-12	-0.0009840153706575	6.952073950617892e-13	-0.00098717067968	0.9106182550177264	0.4190955624263269	0.4454000000000001	NL06DJ	REM	Non-Lucid	non-responsive	non-accurate	40	0.6394821355668038	0.1692992437274518	0.0762431306443755	0.1000791561264753	0.0148963339348934	Narcos
588	0	1.8838864513653047e-10	0.0068389504345976	2.929654300547449e-11	0.0015653588532911	1.1153500257231411e-11	-0.0035936233167279	1.2800232906409243e-11	-0.0006198224358724	7.449779691078386e-13	0.0006860347308918	0.9070907096102594	0.3722331802099322	0.42335	NL06DJ	N3	Non-Lucid	non-responsive	non-accurate	0	0.7772325047175809	0.120868354264181	0.0460158463107666	0.0528097490992979	0.0030735456081733	Narcos
589	1	7.893560425368445e-11	0.0076026971325647	2.4204673035211428e-11	0.0086921001661156	9.883761332559912e-12	-0.0002829165051915	7.85403907970539e-12	0.0026247580097579	6.638193581176325e-13	0.001183102162017	0.9049628082384492	0.3897163971746586	0.43285	NL06DJ	N3	Non-Lucid	non-responsive	non-accurate	1	0.649451803563554	0.1991467438047823	0.0813197882516131	0.0646200139189434	0.005461650461107	Narcos
590	2	1.3229712430974095e-10	0.0023390658006235	2.449914373964009e-11	0.0016182552049382	1.669984812230438e-11	-0.0021441383257339	1.6123411270904626e-11	5.168034357351751e-05	6.538601685648407e-13	0.0008490863352319	0.9125877203216832	0.3909425208997996	0.4265	NL06DJ	N3	Non-Lucid	non-responsive	non-accurate	2	0.6953001992065492	0.128757594780973	0.0877676501793955	0.084738131135052	0.0034364246980301	Narcos
591	3	1.3758244732855596e-10	0.0130697304606328	2.0834654785246677e-11	0.003181249192286	9.228765599344042e-12	-0.0016288859559085	1.1794741781928326e-11	-0.0012534600766092	6.937317999566307e-13	-0.0002747830908244	0.8995103182543082	0.3746702741964958	0.4270499999999999	NL06DJ	N3	Non-Lucid	non-responsive	non-accurate	3	0.7637768919543088	0.1156617590819221	0.0512326829687004	0.0654774747398687	0.0038511912551999	Narcos
592	4	1.3576789432456882e-10	0.0089854192995767	2.2593697668380435e-11	0.004341791039215	7.969388176187845e-12	-0.0034465324232099	1.3068678355847286e-11	-0.0013925042531368	6.78402618790483e-13	6.710637642601356e-05	0.8896626922293359	0.4112787285642332	0.43715	NL06DJ	N3	Non-Lucid	non-responsive	non-accurate	4	0.753939116526645	0.1254661313259117	0.0442551864761863	0.0725722959967522	0.0037672696745043	Narcos
593	5	1.207529614872301e-10	0.0041767385331679	2.6600685983658387e-11	0.001019014132229	1.3962393422828695e-11	-0.0036219477783429	1.2113766307496892e-11	-0.001702517016843	6.655894879686229e-13	0.0001914950430135	0.8998010645659396	0.402191363876868	0.43505	NL06DJ	N3	Non-Lucid	non-responsive	non-accurate	5	0.6936022651007464	0.1527937354435012	0.0801996703437032	0.069581198227337	0.0038231308847121	Narcos
594	6	1.0297424989325289e-10	0.0167835157646537	2.7447583130796836e-11	0.0099357458560791	7.761473777708696e-12	-0.0004109712068527	1.0553840507674716e-11	-0.0021727960572604	7.331452097701748e-13	0.0004277381926606	0.8838772302879228	0.3462465649567029	0.41185	NL06DJ	N3	Non-Lucid	non-responsive	non-accurate	6	0.6889278675896296	0.1836323637840642	0.0519265309975327	0.070608281617692	0.0049049560110814	Narcos
595	7	1.7398634905562975e-10	0.0117266570295948	5.747336377912108e-11	0.0037667996127164	1.2142199188157594e-11	-0.0021694506462888	1.1931422494141159e-11	-0.0003421498119912	6.081749382015361e-13	0.0002112533030372	0.8998542984765526	0.2796673549843589	0.3740499999999999	NL06DJ	N3	Non-Lucid	non-responsive	non-accurate	7	0.679258701276709	0.2243812957195127	0.0474042618628312	0.0465813702726914	0.0023743708682554	Narcos
596	8	1.189952569878792e-10	-0.005122514584612	2.6965369174285285e-11	-0.0009739370416432	1.3210415667457666e-11	-0.0032616817451314	9.846178924871876e-12	-0.0010571902803779	5.862050962572829e-13	-0.0002898237269531	0.9003349072044637	0.3667310784034021	0.41885	NL06DJ	N3	Non-Lucid	non-responsive	non-accurate	8	0.7016088053114764	0.1589907104707568	0.0778900284660679	0.0580541275949011	0.0034563281567975	Narcos
597	9	1.0380439282292087e-10	0.0020615028208984	3.1548833037103414e-11	0.0002126710612339	1.0753424830818463e-11	-0.0027130431898909	1.2200054546393983e-11	-8.847727842011324e-05	6.46662724363089e-13	0.0004814446377586	0.8775134947898195	0.383246340496835	0.4236499999999999	NL06DJ	N3	Non-Lucid	non-responsive	non-accurate	9	0.653049344937429	0.198478544001188	0.067651443745541	0.0767524130054375	0.0040682543104044	Narcos
598	0	5.1656108371818016e-11	-0.0003626379215617	3.4671393019022367e-11	0.0050082319522407	3.236729259226938e-11	-0.0009268010582785	1.0606185254950095e-11	-0.0128386096215676	3.43826589017554e-12	-0.0068312409677731	0.9512078521090528	0.4542194853886654	0.4444499999999999	RL01AN	Wake	Lucid	responsive	accurate	0	0.389154754661401	0.2611992631533151	0.243841168156413	0.079902407496018	0.0259024065328526	Narcos
599	0	2.262347249708498e-11	-0.0035332629873251	2.29015097827222e-11	-0.0033852223276375	2.2441233669200205e-11	-0.0016736096519519	1.1746955502048684e-11	-0.0077101431123312	2.175306319339424e-12	-0.0078633246391403	0.955878957465492	0.5774162648479313	0.4856	RL01AN	Wake	Lucid	responsive	non-accurate	0	0.2762717431445998	0.2796670594724574	0.2740462917398766	0.1434506516897969	0.0265642539532691	Narcos
600	0	3.188478459865606e-11	0.0004238553017923	2.8635376156495877e-11	-0.0021823645321436	2.3196950386601964e-11	-0.0073140658212436	1.276323114926534e-11	-0.0106723227581104	2.370406680024188e-12	-0.0082757022011657	0.9537439546268076	0.4482280097207014	0.43775	RL01AN	Wake	Lucid	non-responsive	non-accurate	0	0.3225548104647759	0.2896829458002802	0.2346664099975317	0.1291161805258966	0.0239796532115154	Narcos
601	0	2.2316164692347907e-11	-0.0026761224260363	1.5378551019414152e-11	-0.0087515725234639	1.344136230003458e-11	-0.0053539162888772	7.0602006163539654e-12	-0.0011987817095537	1.62707743738584e-12	0.0005592648097135	0.94261522982836	0.5074490237509627	0.4765	RL01AN	Wake	Non-Lucid	non-responsive	accurate	0	0.3730343156926963	0.2570660028261697	0.2246841899894344	0.1180174614179037	0.0271980300737955	Narcos
602	0	2.7480148490409196e-11	-0.0045993525288589	1.0570505687467407e-11	-0.0022246548133967	3.9665653372484194e-12	-0.0078920771014643	8.918586224635537e-12	-0.0136620927044319	2.2980775791082293e-12	-0.0093126261125165	0.919904885079464	0.5745897440169874	0.4873999999999999	RL01AN	ME	Lucid	responsive	non-accurate	0	0.5162153646729889	0.1985672475582987	0.0745120417664977	0.1675358938444067	0.0431694521578078	Narcos
603	0	2.3141595482655813e-11	0.003884751814351	1.519633232566436e-11	-0.0063706820010603	8.081116532917983e-12	-0.0072328312017572	1.1696796224304514e-11	-0.0091286682568408	3.254403984816748e-12	-0.0085808966349289	0.9208457796239332	0.652325336717025	0.5246	RL01AN	ME	Lucid	non-responsive	accurate	0	0.3770816892161184	0.2476172685476998	0.1316780891476935	0.1905939321246522	0.0530290209638359	Narcos
604	0	9.22231052259964e-11	0.0040544916379755	3.533688716456659e-11	-0.0020468696643219	6.565865750300086e-12	-0.0095397576335424	8.567818452919943e-12	-0.0165512298747629	1.466019197213632e-12	-0.0097200350266247	0.8839833734799711	0.4357548672900159	0.44175	RL01AN	ME	Lucid	non-responsive	non-accurate	0	0.6397287724559425	0.2451232084715144	0.0455457797290256	0.0594328283360253	0.0101694110074918	Narcos
605	0	6.393709756630252e-11	0.0043331449890792	1.4442845846753992e-11	-0.0009686307753491	1.15883510017501e-11	-0.0009263472310882	1.0869843517732029e-11	-0.0019408397635734	3.737895785231798e-12	0.0001412601820743	0.9340764688636188	0.5148474038382836	0.4787999999999999	RL01AN	ME	Non-Lucid	responsive	accurate	0	0.6113934072012696	0.1381085640112562	0.1108126842238511	0.1039420135885774	0.0357433309750456	Narcos
606	1	9.924378641475688e-11	-0.0018046526432993	3.2276616609273744e-11	0.0056536327978697	1.7322248402717932e-11	0.0025534120163863	1.2827483784705354e-11	0.0007463455596022	9.40750312247221e-13	-0.0001475151330028	0.9192947070323704	0.3363116881086662	0.4185	RL01AN	ME	Non-Lucid	responsive	accurate	1	0.6103145314972886	0.1984898889476209	0.1065257614638175	0.0788845331196213	0.0057852849716515	Narcos
607	0	2.4745555025292215e-11	-0.0056443762092769	1.1531906826393346e-11	0.0016863128321964	1.1876954993627692e-11	-0.0047729382369486	1.4204903296324386e-11	-0.0021954968204674	1.332913575614318e-12	-0.0010888505059422	0.9315470762949952	0.4454940281256999	0.44295	RL01AN	ME	Non-Lucid	responsive	non-accurate	0	0.3885176195129977	0.1810567184311164	0.1864741476386727	0.2230241030544479	0.0209274113627652	Narcos
608	1	6.07872378627202e-11	-0.0043671545553298	1.5587534860739294e-11	-0.0042736224512488	6.115832231671297e-12	-0.0012036224878687	9.947351079913484e-12	-0.0061671781378987	2.048871388957151e-12	-0.0026065502320068	0.9040229659880958	0.2571327142722014	0.37695	RL01AN	ME	Non-Lucid	responsive	non-accurate	1	0.6433408711030454	0.1649704544612508	0.0647268238166896	0.1052776492883564	0.0216842013306576	Narcos
609	0	4.9429662742475776e-11	0.0039797451651714	1.180234153688889e-11	0.0020772039729487	8.004930842214571e-12	-0.0050208734023869	1.2084231440158444e-11	-0.0042889256518808	1.9031307921309657e-12	0.0003663565765656	0.9131562029184128	0.3363125978425714	0.41065	RL01AN	ME	Non-Lucid	non-responsive	non-accurate	0	0.5939330738029722	0.1418136519279398	0.0961850216431111	0.1452007625702918	0.022867490055685	Narcos
610	1	1.2197799429451788e-10	0.0030612145348545	2.877591742827103e-11	0.0084035062751678	7.272840627843382e-12	0.0015368723842425	7.268729843523561e-12	-0.0021634953978411	6.635838645983277e-13	0.0003914005474914	0.9060116470850044	0.3834778063918787	0.4429	RL01AN	ME	Non-Lucid	non-responsive	non-accurate	1	0.7349884353490774	0.173391656820264	0.0438230992771952	0.0437983294082302	0.0039984791452333	Narcos
611	2	1.1774065173420682e-10	0.0041419142759893	1.7433556893136414e-11	0.0024781813778721	5.885965425046256e-12	-0.0017055360588794	5.316593783732933e-12	-0.0018359374155225	5.894016930482633e-13	-0.0005530683652872	0.8624462043188748	0.3618739183527453	0.4236999999999999	RL01AN	ME	Non-Lucid	non-responsive	non-accurate	2	0.8011411885565745	0.1186229249152207	0.0400497981535674	0.0361756300838858	0.0040104582907515	Narcos
612	3	3.7033279700670446e-11	0.0058628367552539	1.2798735974472611e-11	2.425556518270656e-05	6.313672575996268e-12	0.0003895800693407	6.291215819213142e-12	-0.0003336073019151	8.030326804430775e-13	-0.0010230808914857	0.9136418888001664	0.4231360654429575	0.44845	RL01AN	ME	Non-Lucid	non-responsive	non-accurate	3	0.58559956893386	0.2023837567217618	0.0998367946014247	0.0994816905653214	0.0126981891776318	Narcos
613	0	4.450205782781672e-11	0.0011876432326452	2.2193549998533842e-11	4.261913085193902e-05	1.8342403840281217e-11	-0.0088365307735185	1.1860615995126296e-11	-0.0082949079356403	2.701105911804312e-12	-0.0062277050207255	0.9415563468714137	0.345348204477155	0.39925	RL01AN	N1	Lucid	responsive	accurate	0	0.4468090047143387	0.2228274032695291	0.1841611737518743	0.1190828084531599	0.0271196098110978	Narcos
614	0	4.2473836894146707e-11	0.0088039443874934	2.473868277676512e-11	-0.0042553149853574	9.91345393569764e-12	-0.0035376867392219	7.801008077814911e-12	-0.0095462266672379	1.9086835678838205e-12	-0.0092378411109218	0.9162237313749436	0.5806308371227538	0.48975	RL01AN	N1	Lucid	responsive	non-accurate	0	0.4891289399434607	0.2848908073069381	0.1141633902025542	0.0898364520516822	0.0219804104953648	Narcos
615	1	2.999674617394586e-11	0.0042731555269637	1.7260625833183064e-11	-0.0041881305470146	8.339364876327217e-12	-0.0066616036290242	1.0204926197415164e-11	-0.0097705490138061	2.2169337410664147e-12	-0.0080988903898413	0.9107007842238076	0.5361185821780898	0.4777	RL01AN	N1	Lucid	responsive	non-accurate	1	0.4410080121539812	0.2537633329656703	0.1226041886479722	0.1500314130873664	0.0325930531450098	Narcos
616	0	3.4593175485323756e-11	0.0075893879704772	1.8866258575087043e-11	-0.0109295212714832	8.59124347043994e-12	-0.0055991355324965	9.974614101210582e-12	-0.0074077640020615	2.2140340902757967e-12	-0.0067215618370945	0.9246924220375764	0.4377780693387427	0.4327	RL01AN	N1	Lucid	non-responsive	accurate	0	0.4659683415593761	0.2541275582923373	0.1157236193465993	0.1343575524718083	0.0298229283298789	Narcos
617	1	4.626015251222431e-11	0.0063394747206555	1.3603730323944974e-11	-0.0037816305534324	6.724247805185637e-12	-0.0077954698918143	9.582214856650852e-12	-0.0097831706647084	2.6539465737736014e-12	-0.0088234208165515	0.9189353395263502	0.5189275732033324	0.46865	RL01AN	N1	Lucid	non-responsive	accurate	1	0.5868768535224985	0.1725829686051233	0.0853067960199676	0.1215642361611703	0.0336691456912401	Narcos
618	0	3.8851702034584144e-11	0.0021341279657685	2.952611218628688e-11	-0.0136374005177619	1.6646873404180577e-11	-0.0077111067276424	1.0379586162465123e-11	-0.0112707790781704	2.5774850518463573e-12	-0.0098849545832926	0.9314671949279896	0.5613065593891495	0.4862499999999999	RL01AN	N1	Lucid	non-responsive	non-accurate	0	0.3965197450505033	0.3013429493003252	0.1698976789289159	0.1059338624394568	0.0263057642807987	Narcos
619	1	3.6845525646649525e-11	0.0065939017478192	2.044579814908885e-11	0.0082967250240494	2.597702351204487e-11	0.0001189022192647	9.004541817294486e-12	-0.0082226304991508	3.0395305433677797e-12	-0.0082941345773264	0.9551680611780008	0.6057292049754512	0.51045	RL01AN	N1	Lucid	non-responsive	non-accurate	1	0.3865763325998924	0.2145134728528743	0.2725460501622845	0.0944739609865928	0.0318901833983557	Narcos
620	2	3.1341152281362246e-11	-0.0026518372974799	1.1019741615370409e-11	0.002582104303198	7.177867063200859e-12	-0.0067698142191539	9.483632224812857e-12	-0.0090010650397984	2.018316727307366e-12	-0.0091420012839795	0.9390848585839	0.6413709317033983	0.5063500000000001	RL01AN	N1	Lucid	non-responsive	non-accurate	2	0.5134467198451323	0.1805310198922561	0.1175914741742452	0.1553656934605886	0.0330650926277777	Narcos
621	0	2.7930241601464104e-11	0.0001413896274292	1.623117360969451e-11	0.0013949820031885	7.013339236728212e-12	-0.0002057647674556	5.688033219722169e-12	-0.0034313564535588	9.971579936071676e-13	-0.0005429180416059	0.9149817890823516	0.3648690952188921	0.41685	RL01AN	N1	Non-Lucid	responsive	accurate	0	0.4827215318348613	0.2805252134997139	0.121212337076723	0.0983069229450536	0.017233994643648	Narcos
622	1	2.147617183656826e-11	0.0034024763322613	9.853554186530598e-12	0.0029852012803766	7.732135175280465e-12	2.0201096536016023e-05	1.201249015407707e-11	-0.0015615880332782	9.398572816233493e-13	0.000867576553816	0.9189734481959564	0.476268008808266	0.4498	RL01AN	N1	Non-Lucid	responsive	accurate	1	0.4128904851298085	0.189439663609042	0.1486542884786747	0.2309463215827238	0.0180692411997508	Narcos
623	0	5.28058808066792e-11	0.0083081215777509	1.3048789892076084e-11	0.0052001742316779	8.846792998211677e-12	-0.0022169918317225	9.294060868291095e-12	-0.0013763477258526	1.2201955640972998e-12	-0.0003288689338773	0.9364173068691136	0.373643113993381	0.40645	RL01AN	N1	Non-Lucid	non-responsive	accurate	0	0.6196729984387994	0.1531265577791086	0.1038164435480033	0.1090650980145792	0.0143189022195091	Narcos
624	1	3.1348371911837666e-11	0.0042955351102144	1.1611885564953616e-11	0.0033749405151387	6.366428064216424e-12	-0.002469053612077	8.908748131096184e-12	-0.0024517155588366	1.3973786053780313e-12	-0.0005637537787545	0.9291013316053216	0.2654030022067525	0.3535	RL01AN	N1	Non-Lucid	non-responsive	accurate	1	0.5256899803076235	0.1947230915577397	0.1067604867366026	0.1493933925108582	0.0234330488871761	Narcos
625	0	4.831991043545049e-11	0.0086149728364825	2.589638654098645e-11	-0.0110830616338355	7.316258754767501e-12	-0.0044027360406034	5.354484713514071e-12	-0.0019003443340305	9.669181714884465e-13	-0.0007371880297834	0.9042860312264984	0.4492892115743875	0.4496999999999999	RL01AN	N1	Non-Lucid	non-responsive	non-accurate	0	0.5500026543657262	0.2947663024965751	0.0832775081510991	0.0609475634092405	0.0110059715773589	Narcos
626	1	2.5688010560534298e-11	0.0037107041129374	1.082832941248864e-11	5.20251677873011e-05	2.960930069007824e-12	-0.0023731120315711	4.685796070937922e-12	-0.0022549448095482	8.277767099597399e-13	0.0006168561972462	0.8986694696333934	0.3031299027959984	0.38665	RL01AN	N1	Non-Lucid	non-responsive	non-accurate	1	0.5709608655618043	0.2406785188511797	0.0658118382147502	0.1041499953530527	0.0183987820192131	Narcos
627	0	7.01570430507417e-11	0.0041003991837605	1.3881587530464229e-11	-0.005967930894197	4.287291988298536e-12	-0.010220097839592	6.751183807942941e-12	-0.0160041107611581	1.8478992079113648e-12	-0.0103149192730997	0.8920298287504522	0.4899040396811663	0.4742499999999999	RL01AN	N2	Lucid	non-responsive	non-accurate	0	0.7238281042858091	0.1432198785713677	0.0442330847690573	0.0696536850028591	0.0190652473709065	Narcos
628	1	6.876925216023911e-11	-0.0003936587225267	2.0150607964519462e-11	-0.0048634502832273	4.072272225312477e-12	-0.01122534376892	4.905532941754783e-12	-0.0182692142160242	1.8371968694831626e-12	-0.0121936423131277	0.8941205475097569	0.3995915136832834	0.4232	RL01AN	N2	Lucid	non-responsive	non-accurate	1	0.6895207018887058	0.2020417688243085	0.0408309806326906	0.0491857394240008	0.0184208092302942	Narcos
629	2	2.963210869116065e-11	0.0087139117378041	1.0843563007768728e-11	-0.0013128470941917	6.424998548604642e-12	-0.0071170680750197	5.89074036286708e-12	-0.0141220059610546	1.4831592854658069e-12	-0.012120345212037	0.9200478469284836	0.2685433317627159	0.3694	RL01AN	N2	Lucid	non-responsive	non-accurate	2	0.5459667160516215	0.1997908602237395	0.1183795387219441	0.108535919753381	0.0273269652493137	Narcos
630	3	9.135663111806152e-11	-0.0027662245917445	2.835132319631366e-11	-0.006979340388761	6.000402256540677e-12	-0.0022198318457118	7.667304497309345e-12	-0.0154464584183642	1.595929085045057e-12	-0.0140745255645203	0.8909237270248331	0.433881958732513	0.4445	RL01AN	N2	Lucid	non-responsive	non-accurate	3	0.6768582263446647	0.2100540059142714	0.0444567797543673	0.0568068027397658	0.0118241852469305	Narcos
631	4	7.963162326169716e-11	-0.0035467245585247	4.791027367605095e-11	-0.0015635219604223	7.615278582719123e-12	-0.00856338674132	6.681306662757031e-12	-0.0132964175614427	1.891065934949294e-12	-0.0108328649478681	0.8816101799540922	0.4674235995524519	0.45915	RL01AN	N2	Lucid	non-responsive	non-accurate	4	0.5540379435147499	0.3333362854286539	0.0529833891668391	0.046485268688549	0.013157113201208	Narcos
632	5	6.389396771828003e-11	0.0042578494833942	1.7527255036710504e-11	-0.0022437159129411	6.1061676477729445e-12	-0.0030769489979765	6.386223611908799e-12	-0.0137611281677726	1.6132291820759256e-12	-0.0112140964122102	0.9038444686851128	0.3819274943668235	0.4185	RL01AN	N2	Lucid	non-responsive	non-accurate	5	0.668858779167268	0.1834798937154362	0.0639209613071439	0.0668526604480759	0.016887705362076	Narcos
633	6	8.349297199378937e-11	-0.0023489674195882	3.8609956867659746e-11	-0.0066494807156939	1.1862753116610004e-11	-0.0079066866410734	1.1024923777536208e-11	-0.0067111957432511	1.693400370204232e-12	-0.0068010149516963	0.9009926688725284	0.4497358507810888	0.45095	RL01AN	N2	Lucid	non-responsive	non-accurate	6	0.5692029703782693	0.2632185872708368	0.0808728465354036	0.0751610490381683	0.0115445467773216	Narcos
634	7	9.962641862508308e-11	0.0039735180435175	5.5195712947158695e-11	0.0025145650653168	9.48650932577697e-12	0.0016020235020852	7.401170150588329e-12	-0.0119925586598718	1.5776739064083384e-12	-0.0132068255218415	0.8932270435925224	0.4661874767146868	0.45475	RL01AN	N2	Lucid	non-responsive	non-accurate	7	0.5749198717434535	0.3185210574294344	0.0547443419138988	0.0427103558719756	0.0091043730412377	Narcos
635	8	1.2093863544122338e-10	-0.0027237780227252	3.1388702148674136e-11	-0.001614326467342	9.598939459815792e-12	-0.0138574170880512	8.835931574882867e-12	-0.0185779272798896	1.5774191123390076e-12	-0.0111357280740686	0.8903601754157267	0.4282549189231145	0.4392999999999999	RL01AN	N2	Lucid	non-responsive	non-accurate	8	0.7017459479825965	0.1821328185563153	0.0556978077872369	0.0512704575895354	0.0091529680843156	Narcos
636	9	6.240375647227365e-11	-0.0001308404878319	1.7835929335463148e-11	-0.0088661467675973	4.000052565579421e-12	-0.012784643720236	5.3897107407868935e-12	-0.0131337616381682	1.735158010261097e-12	-0.0096534624164919	0.8695897083524541	0.470099924314349	0.45525	RL01AN	N2	Lucid	non-responsive	non-accurate	9	0.683018933002476	0.1952170528264313	0.0437812046861276	0.0589912320582793	0.0189915774266858	Narcos
637	10	7.412923319313566e-11	-0.0020148018830139	2.4307882117866145e-11	-0.0075670271696693	4.0359553270730296e-12	-0.0139915679093891	4.3917935186563214e-12	-0.0169806743060676	1.6432876589343409e-12	-0.008199037636915	0.8820819963656783	0.4787650947402405	0.4577	RL01AN	N2	Lucid	non-responsive	non-accurate	10	0.6831674114131718	0.2240189489095765	0.0371949504211383	0.0404743187048023	0.0151443705513109	Narcos
638	11	9.361297869236431e-11	-0.0025141135028975	2.6559097564412647e-11	-0.0003627996058131	6.398105809234685e-12	-0.0056260102482729	6.885665780465028e-12	-0.0097891851212904	1.3440922647365832e-12	-0.0085297442830504	0.8733490188506992	0.4439327833476139	0.4446499999999999	RL01AN	N2	Lucid	non-responsive	non-accurate	11	0.6944586074380398	0.1970260338580324	0.0474637140339683	0.05108062937405	0.0099710152959094	Narcos
639	0	2.3540345845276684e-11	0.0098376975682056	9.146968961762829e-12	0.0019976418248808	1.3985049605556647e-11	0.0019628545927769	1.472567160265042e-11	-0.0006256671543387	1.1265457997744845e-12	0.0003643605618799	0.9375353637485536	0.4134523437231337	0.42755	RL01AN	N2	Non-Lucid	responsive	accurate	0	0.3764974536722338	0.1462939646493619	0.2236728211462719	0.2355181142389134	0.018017646293219	Narcos
640	1	2.1484906580696107e-11	0.0060274252607395	1.18508616471271e-11	-0.0003178030190659	9.570507428120156e-12	-0.0047983954526106	1.0484117596197764e-11	-0.0032359204700682	2.4274196794450925e-12	-0.0004794716978258	0.9509717496220802	0.4513419314213582	0.4486	RL01AN	N2	Non-Lucid	responsive	accurate	1	0.3849112935870372	0.2123132567313637	0.1714597352614006	0.1878274523053733	0.043488262114825	Narcos
641	0	7.578106228018629e-11	0.009198668661185	2.435689699792052e-11	0.0095567397377632	1.0570519375255974e-11	0.0006020884815283	1.0554480232410366e-11	-0.0028999813231722	2.6949542827685014e-12	-0.0007058424257092	0.9143757645660608	0.3558914167277123	0.4079	RL01AN	N2	Non-Lucid	responsive	non-accurate	0	0.6113450956305563	0.1964932804636942	0.0852750671986835	0.0851456753556327	0.021740881351433	Narcos
642	0	2.5164229764788504e-11	0.0101397682576345	1.2454945739848712e-11	0.0027600337317408	8.775163270584175e-12	-0.003216074627818	9.590109336137042e-12	-0.001060745752812	8.963227756619742e-13	-0.0004603571295552	0.9323440852430572	0.4266112353344117	0.4325	RL01AN	N2	Non-Lucid	non-responsive	accurate	0	0.4424031069264343	0.2189658393446773	0.1542729314976034	0.1686001997966136	0.0157579224346712	Narcos
643	1	3.5536685004279387e-11	0.0086670767887319	2.3076285083627172e-11	-0.0038523390502176	1.0086149166553299e-11	0.0007366151043005	1.3142710464925322e-11	-0.0006058964951484	1.4135310952126582e-12	-0.0001016803952347	0.9164337544250574	0.4472825564781434	0.444	RL01AN	N2	Non-Lucid	non-responsive	accurate	1	0.4268396011569317	0.2771747651783766	0.1211471437738915	0.1578602306966508	0.0169782591941492	Narcos
644	2	3.881163056039561e-11	-0.0089910861982082	2.423919200039141e-11	-0.0096805656522464	1.4044546792527748e-11	-0.0049051933148898	9.482234340142312e-12	-0.000934800478978	1.0849056492937489e-12	0.0005398304232713	0.9265483331623396	0.3042848975404558	0.3833500000000001	RL01AN	N2	Non-Lucid	non-responsive	accurate	2	0.4427392148751569	0.2765057968580253	0.1602115533519021	0.1081674984122096	0.0123759365027059	Narcos
645	3	2.1076928454147948e-11	0.0101410689696191	1.3700577700020782e-11	0.0003880977564828	7.633520188038789e-12	-5.2218381399615416e-05	7.7306024958109e-12	-0.0007629597927924	1.5784154289099049e-12	0.0006990723219669	0.9342327869759504	0.5527032219686878	0.48235	RL01AN	N2	Non-Lucid	non-responsive	accurate	3	0.4075195362434232	0.2648988007301731	0.1475930714336209	0.149470144609952	0.0305184469828306	Narcos
646	4	4.658743395064279e-11	0.0095184480687106	1.871433649373093e-11	-0.0036819800122323	4.342327517860163e-12	3.639043819658478e-06	7.379029100133283e-12	-0.0025179228077556	1.6831079500342974e-12	0.0007383047448756	0.9102221128869956	0.4897004538614034	0.4672	RL01AN	N2	Non-Lucid	non-responsive	accurate	4	0.5919154174164496	0.2377745103775091	0.0551713281314492	0.0937540602592742	0.0213846838153177	Narcos
647	5	4.9967858301022206e-11	0.0025901403390214	2.1076833530678288e-11	-0.0050896888900882	6.4491869839770965e-12	-0.0001384550009521	5.647653912258576e-12	-0.0017294968406204	1.1070969880648237e-12	0.0001147532928667	0.9195621406726542	0.3967908785345518	0.4362	RL01AN	N2	Non-Lucid	non-responsive	accurate	5	0.5930999527168809	0.2501741998858321	0.076549458498222	0.0670355581010232	0.0131408307980415	Narcos
648	0	3.2756247281176226e-11	0.0043200053085614	9.077502154048036e-12	-0.0094437757699199	5.739435565361692e-12	-0.0008455702306209	7.640872942354221e-12	-0.0015145300702704	9.01338351745883e-13	-0.0001402174343523	0.9229268230201454	0.4398005067532686	0.4383499999999999	RL01AN	N2	Non-Lucid	non-responsive	non-accurate	0	0.5837301247799997	0.161764912188772	0.1022791594524513	0.1361635744712327	0.0160622291075441	Narcos
649	1	4.0459019527031146e-11	0.0028772105994577	1.0995958451394272e-11	-0.0012449284737223	5.38180357256018e-12	0.0003184918633556	6.608327815270856e-12	-0.0005476976722715	1.048426178262583e-12	-0.0009383445341148	0.9157216646647324	0.4740325009377705	0.4599499999999999	RL01AN	N2	Non-Lucid	non-responsive	non-accurate	1	0.6273344946192756	0.1704970639081169	0.0834471784981487	0.1024649642708642	0.0162562987035943	Narcos
650	2	2.331109286637906e-11	0.0047782155933654	9.556713477075631e-12	0.0019245394359753	5.024962416976454e-12	0.0003272029813893	9.504596677123244e-12	-0.0035769517416872	8.385968081120207e-13	-0.0011850375536154	0.9143553464174928	0.4999986111663318	0.4659	RL01AN	N2	Non-Lucid	non-responsive	non-accurate	2	0.4832720605355678	0.1981242424148845	0.1041746071402961	0.1970437871378247	0.0173853027714267	Narcos
651	3	5.783504354565968e-11	0.0027452272782366	1.6139862450449193e-11	-0.0061111408440379	1.2909767712668024e-11	-0.0037279346794986	9.360974094026228e-12	-0.0029010971855219	1.1576715581494966e-12	-0.0001281238307269	0.9254701322263564	0.4641744270176442	0.45865	RL01AN	N2	Non-Lucid	non-responsive	non-accurate	3	0.593768712658932	0.1657013596286062	0.1325392994547508	0.0961052883561059	0.0118853399016049	Narcos
652	4	2.7158874744040252e-11	0.0069473821377708	1.5005619044222523e-11	0.0006628229670062	1.0133944653485824e-11	-0.0010353446731795	1.155376375753202e-11	-0.0014058315310644	1.267942695757916e-12	-0.0005676596273392	0.9262902600964014	0.5319842621892719	0.48285	RL01AN	N2	Non-Lucid	non-responsive	non-accurate	4	0.4170579593736358	0.2304297551611528	0.1556191969446604	0.1774222673514397	0.0194708211691113	Narcos
653	5	3.5408548748781306e-11	0.0058074522596722	1.369904327242199e-11	-0.000258160328289	4.283523917408178e-12	0.0004072134688774	4.993880263183943e-12	0.0020115266420115	8.388287188952439e-13	0.0005070453477991	0.9092848987018788	0.464050080024331	0.4574999999999999	RL01AN	N2	Non-Lucid	non-responsive	non-accurate	5	0.5978767632147793	0.2313096678704391	0.0723277147861429	0.0843221502473283	0.0141637038813105	Narcos
654	6	2.968821165819088e-11	0.009051234329031	1.001936926602238e-11	0.0025852928479191	6.98875948812615e-12	-0.0004555547256082	9.622319890933254e-12	-0.001404312826453	1.0599708921359405e-12	-0.0004193242268056	0.9210554758749752	0.4083594835564826	0.42705	RL01AN	N2	Non-Lucid	non-responsive	non-accurate	6	0.5174088513384841	0.1746184782955248	0.1218007356140169	0.167698665696006	0.0184732690559679	Narcos
655	7	2.4061917424716564e-11	0.0048684023744221	8.384335744139677e-12	0.0007149378181666	5.717303168307305e-12	-0.0030760064157199	7.547756105419952e-12	-0.0045575357865166	1.1244889786575606e-12	-0.0003431026188841	0.914413922873314	0.5926435192046184	0.50125	RL01AN	N2	Non-Lucid	non-responsive	non-accurate	7	0.5137505219202667	0.1790155284998966	0.1220712146438126	0.1611535593794041	0.0240091755566198	Narcos
656	8	3.3826582071405525e-11	0.0110340617962113	1.417050824596887e-11	0.0024152933334219	1.1158800011477484e-11	-0.0011407438677243	1.1258049244939144e-11	-0.0003624683805093	1.160837470331765e-12	-0.0006623400595422	0.9305078438974158	0.4696714228937735	0.44975	RL01AN	N2	Non-Lucid	non-responsive	non-accurate	8	0.4726047843719148	0.1979818705859657	0.1559040834259052	0.1572907343881635	0.0162185272280507	Narcos
657	9	1.715137809842092e-11	0.0015780216345307	1.2935139888744395e-11	-0.0002671993848124	3.01708035733165e-12	-0.0032780252014395	4.652804201774057e-12	-0.0035039720652586	1.1549101896388238e-12	-4.231199554450423e-05	0.9017123695799304	0.6237793810627409	0.5053500000000001	RL01AN	N2	Non-Lucid	non-responsive	non-accurate	9	0.4407812765101737	0.3324262015145797	0.0775373572669856	0.1195745883299422	0.0296805763783188	Narcos
658	10	2.5610593195076824e-11	0.0129911534661004	1.289099030106764e-11	0.0040642474878536	5.182757320579096e-12	0.0011681330821581	6.9207218766670075e-12	-0.0009139489708393	1.0429094197086037e-12	0.0002602647180439	0.9085785340042128	0.4656313000552654	0.4553	RL01AN	N2	Non-Lucid	non-responsive	non-accurate	10	0.4958683206185623	0.2495933484636887	0.1003477408412057	0.1339979401613668	0.0201926499151763	Narcos
659	11	3.127406512729348e-11	0.0040134376616879	1.0143747979794174e-11	7.503107260024374e-05	4.594988096275965e-12	-0.0022681548184626	7.502949229167068e-12	-0.0007279807198189	9.096155494212805e-13	-7.175486707675492e-05	0.9048075319171432	0.5088076393009543	0.4744	RL01AN	N2	Non-Lucid	non-responsive	non-accurate	11	0.5746229641829932	0.1863790494887613	0.0844273256297387	0.1378575797111796	0.016713080987327	Narcos
660	12	4.854809717062301e-11	0.0018221457752929	1.6343088714449086e-11	0.0055279714870855	6.827910804493622e-12	0.0005797490727859	8.00777758657517e-12	-0.0013885901931703	8.512044046230876e-13	0.0005517130703362	0.9131698423671776	0.3287701034357234	0.39865	RL01AN	N2	Non-Lucid	non-responsive	non-accurate	12	0.6024975770762907	0.2028230131820032	0.0847365799269624	0.0993791080363254	0.0105637217784182	Narcos
661	13	4.108790750588103e-11	0.0097222837347616	1.7072941327312483e-11	0.0034717887343617	1.2592865643015113e-11	0.0009623640173514	8.372444067949302e-12	-0.0019724744337793	8.122215485175802e-13	-0.0003527585713547	0.9265567469417866	0.5065134716405851	0.4728	RL01AN	N2	Non-Lucid	non-responsive	non-accurate	13	0.5139947476824812	0.2135762734686291	0.1575321595010524	0.1047362238044205	0.0101605955434165	Narcos
662	14	4.799123113413605e-11	0.0120539954795281	3.2618360848913306e-11	0.0089258327010583	1.1804235435365048e-11	0.0019376100979334	6.899244252571246e-12	-0.002351715724617	8.3362853585828e-13	-0.0003708472148849	0.9073339913044152	0.5188382517438824	0.4821	RL01AN	N2	Non-Lucid	non-responsive	non-accurate	14	0.4792093102919468	0.325705797410629	0.11786943964189	0.068891378730617	0.0083240739249171	Narcos
663	15	5.1050296578528405e-11	0.0165468640432487	2.7396663381995047e-11	0.0145227104221885	5.37547085585997e-12	0.0056036345382172	4.5385843631104556e-12	-0.002538036992327	7.58125500093857e-13	-0.0001310376752097	0.8957541703999483	0.424909108377664	0.4438499999999999	RL01AN	N2	Non-Lucid	non-responsive	non-accurate	15	0.5728320110499135	0.3074161529507443	0.0603178039517518	0.0509271558107605	0.0085068762368295	Narcos
664	16	7.110391455342342e-11	0.0118549539016913	2.0909417296063384e-11	-5.42964165698193e-05	1.209460729613436e-11	0.0031524872973182	1.0204588326102466e-11	-0.0001975464664569	7.976117729819046e-13	-0.0007247572042633	0.9143641519816168	0.4038121028451578	0.43825	RL01AN	N2	Non-Lucid	non-responsive	non-accurate	16	0.6177033145817676	0.1816470506704309	0.1050698693919845	0.0886506470503798	0.0069291183054371	Narcos
665	17	2.6412479580771905e-11	0.011957145298877	1.8956425572263645e-11	0.0089036570776801	6.1557760354132345e-12	-0.0005413277007245	5.68629019562207e-12	0.0005088621865639	1.191843932702242e-12	0.0010969023592052	0.9235856769818104	0.4752554308552895	0.46125	RL01AN	N2	Non-Lucid	non-responsive	non-accurate	17	0.4522466842995893	0.3245806810758217	0.1054020427273018	0.0973632891630309	0.0204073027342561	Narcos
666	18	8.147876533377882e-11	0.0019454300471538	1.9381911737011712e-11	-0.0012495583380211	9.795066995954975e-12	-0.0085287541328191	9.913986665043844e-12	-0.0057919983478526	6.842088365147805e-13	-0.0013741012665619	0.9073553106023822	0.3901042947315821	0.4322500000000001	RL01AN	N2	Non-Lucid	non-responsive	non-accurate	18	0.6719679840825348	0.1598456248598306	0.0807814330060366	0.0817621819162349	0.005642776135363	Narcos
667	19	7.991127239872593e-11	-0.0028932302987009	3.7771595543929665e-11	0.0013609347195734	1.3365313043733776e-11	-0.0003454166005113	9.361221716937276e-12	-0.0019291736087902	8.652082257140457e-13	-0.0005347316025453	0.9064989868573334	0.3995015255441731	0.43315	RL01AN	N2	Non-Lucid	non-responsive	non-accurate	19	0.5656449653141407	0.2673629415472364	0.0946052015704852	0.0662625906762484	0.0061243008918893	Narcos
668	20	7.245585858253317e-11	0.0098977609884102	2.794603627383508e-11	0.0093266155221461	5.310205007488485e-12	-0.0029412399526939	6.526212191152211e-12	-0.0017376957903767	6.5729320825219e-13	-0.000537745324029	0.8838003539287314	0.3745796859995282	0.4178499999999999	RL01AN	N2	Non-Lucid	non-responsive	non-accurate	20	0.6417952090656979	0.2475387435026168	0.0470364191334607	0.0578074954816331	0.0058221328165914	Narcos
669	21	6.723909675297542e-11	0.0051259705731677	1.910898112166576e-11	-0.0024287536728017	5.074548721528462e-12	-0.0036171345992788	7.267678696572901e-12	-0.0006406020896889	7.701046013933537e-13	-0.0001501060442695	0.8756315428783928	0.3450989377230948	0.4110999999999999	RL01AN	N2	Non-Lucid	non-responsive	non-accurate	21	0.6760388060389423	0.1921265068382994	0.0510207903519574	0.0730710712363693	0.0077428255344316	Narcos
670	22	1.199402700739907e-10	0.0053793261910179	2.4087807439723903e-11	0.0061952512449116	5.094789887200934e-12	-0.0029683058252198	1.0067420880213235e-11	-0.0018992565380996	6.797062443071745e-13	0.0001293869714861	0.8752621134320817	0.3875965650562908	0.4283	RL01AN	N2	Non-Lucid	non-responsive	non-accurate	22	0.7502362806105415	0.1506712220215372	0.0318683309042731	0.062972547851132	0.004251618612516	Narcos
671	23	7.144355909601108e-11	0.0058373238402302	2.1017787187429932e-11	0.002266219644423	5.521145868699482e-12	-0.0016680279605463	1.0002328259015564e-11	-0.0028194641351246	5.396840930615397e-13	0.0005891173909126	0.8958948364989044	0.3634023326559871	0.4185	RL01AN	N2	Non-Lucid	non-responsive	non-accurate	23	0.6583173028284554	0.1936685846523549	0.0508746471031794	0.0921665416000756	0.0049729238159347	Narcos
672	24	7.672702573041431e-11	0.0081142539377953	1.7022393668631794e-11	0.00146356992607	6.737563169974198e-12	-0.0017848044386387	6.266220796305036e-12	-0.0023258051816296	8.785102381263546e-13	-0.0002108019493304	0.9139630618629052	0.362474504076629	0.4361	RL01AN	N2	Non-Lucid	non-responsive	non-accurate	24	0.7128663398698664	0.1581540709399789	0.0625983081045931	0.0582190934856962	0.0081621875998653	Narcos
673	25	1.3020371330166495e-10	0.0120136193956518	4.3972293984003197e-11	0.0205515122086011	1.0261623750206036e-11	0.0015849974238361	8.804482418870635e-12	-1.4069129680859384e-05	8.379356416665556e-13	0.0005147442807512	0.8943355816748898	0.3057428249466004	0.3907	RL01AN	N2	Non-Lucid	non-responsive	non-accurate	25	0.6708763415294935	0.2265678218277834	0.0528731510424776	0.0453652112098184	0.0043174743904269	Narcos
674	26	8.800114220474647e-11	0.0020671112138165	2.184747960853803e-11	0.0089657280516341	6.314786595792059e-12	0.0010844703748605	5.620344888511959e-12	-0.0014568180479435	7.096312705301183e-13	-0.0003913040120775	0.883551683926185	0.4388319756120893	0.4468999999999999	RL01AN	N2	Non-Lucid	non-responsive	non-accurate	26	0.7184154680272468	0.1783564041892289	0.051552062326112	0.0458828442721858	0.0057932211852264	Narcos
675	27	1.1263420806246814e-10	0.0039451049768973	2.4126317831853464e-11	0.012539779444938	5.787645526263164e-12	-0.000101025483871	6.771002236767776e-12	-0.0026118118585353	7.419630551299372e-13	-0.0006632090575937	0.8806874950566067	0.3053089153707716	0.39605	RL01AN	N2	Non-Lucid	non-responsive	non-accurate	27	0.7505887968733409	0.1607765898646999	0.0385685837989639	0.0451216243266305	0.0049444051363647	Narcos
676	28	8.881124836569555e-11	0.0084954922391399	2.0448266419460644e-11	1.3672663023925942e-05	7.65178239904543e-12	-0.0010320429962034	5.019996705309171e-12	-0.0013410534562069	1.0646042529610652e-12	0.0005211362719219	0.8928126702195929	0.3445507201076682	0.4120000000000001	RL01AN	N2	Non-Lucid	non-responsive	non-accurate	28	0.7220667494359964	0.1662516126820299	0.0622116876628033	0.0408143424384305	0.0086556077807398	Narcos
677	29	5.631094652072092e-11	0.0009576930953343	2.4236391144961208e-11	0.0039588979420148	5.373662538390698e-12	-0.0005266696794844	8.098030558876642e-12	-0.0013678561224577	8.993594138740606e-13	-0.0009952027953789	0.8746575191397783	0.462683189781837	0.4608	RL01AN	N2	Non-Lucid	non-responsive	non-accurate	29	0.5932564428855064	0.2553392561737638	0.0566135026982663	0.0853157174683516	0.0094750807741117	Narcos
678	30	5.6493765936790586e-11	0.0036748423339654	1.4738647826706186e-11	0.0028594016004889	4.568992266699077e-12	0.0014108876585813	5.9091947829386415e-12	-0.0004188447179568	8.119636350001575e-13	-0.0001730029518981	0.9000415988289555	0.2742225257089	0.37705	RL01AN	N2	Non-Lucid	non-responsive	non-accurate	30	0.6845856804692111	0.1786014276855079	0.0553665812163494	0.0716070183040974	0.009839292324834	Narcos
679	31	1.361376110525846e-10	0.0125320991912415	5.823174787074727e-11	0.004149725427381	7.520063626733106e-12	-0.0023428697565258	5.913035301789177e-12	-0.0030720145376275	8.104021295800377e-13	-0.0009614419793726	0.8896005087236716	0.4027201279371312	0.4366499999999999	RL01AN	N2	Non-Lucid	non-responsive	non-accurate	31	0.6525849416220092	0.2791378627181933	0.0360479388825902	0.0283445387897726	0.0038847179874345	Narcos
680	32	8.097342118740252e-11	0.0055995829325675	1.8457952379831544e-11	0.0011512020468882	6.23002145494189e-12	-0.0008902461006105	8.257838746586467e-12	-0.0015323695456952	7.844556460136286e-13	-0.0006404779328679	0.8801798866177754	0.4039523623102572	0.44	RL01AN	N2	Non-Lucid	non-responsive	non-accurate	32	0.7059356294512668	0.1609185587142396	0.0543140459276224	0.0719927910664283	0.0068389748404428	Narcos
681	33	7.719785392434105e-11	0.0100886972841126	2.388554281711932e-11	0.0021246579632721	6.729367652816941e-12	-0.005718829242858	9.064499623058196e-12	-0.002710786792479	1.0506161896014748e-12	-1.8514392124228324e-05	0.8989504932089025	0.4616839217549564	0.4627999999999999	RL01AN	N2	Non-Lucid	non-responsive	non-accurate	33	0.654619194281082	0.2025436459572201	0.0570634157165244	0.0768647719873538	0.0089089720578193	Narcos
682	34	5.916844843051911e-11	0.0013820634266182	1.809765464145754e-11	0.0048659885461042	5.2939576083988345e-12	0.0020662630669356	5.862433659113728e-12	-0.0001210121914938	6.845404420383873e-13	0.0006142504675673	0.8914110870098059	0.3934183194033042	0.4338	RL01AN	N2	Non-Lucid	non-responsive	non-accurate	34	0.6640154570914425	0.203100178182669	0.0594112195673276	0.0657909184553972	0.0076822267031636	Narcos
683	35	1.0521053745586504e-10	0.0099619962067234	3.4883256009284727e-11	0.0095852357185027	8.601354429509684e-12	-0.0013903954077842	1.0773369977611278e-11	-0.0026750981380397	1.4716776652873e-12	0.0010889522265522	0.8952781520492905	0.490444086701697	0.4711999999999999	RL01AN	N2	Non-Lucid	non-responsive	non-accurate	35	0.653724429154881	0.2167466983171656	0.0534444139376133	0.0669402068366267	0.0091442517537134	Narcos
684	0	3.1831728543577026e-11	0.0021339009068812	1.0138679010431699e-11	9.210504132647992e-05	4.731183788801306e-12	-0.0032742569647695	7.386417705819984e-12	-0.013714590488473	1.731284896514859e-12	-0.0087117311891252	0.9047969968254674	0.4876045545599392	0.4578	RL01AN	REML	Lucid	responsive	accurate	0	0.5702639050730187	0.1816339529553213	0.0847589328781329	0.1323273223964247	0.0310158866971022	Narcos
685	0	3.1500414458568305e-11	0.0021094041128543	1.3444233772184291e-11	-0.0058148954116843	1.0982957320832923e-11	-0.0094804499924917	1.3632719958480162e-11	-0.0110625550368724	1.9524135986118425e-12	-0.0092318784323119	0.931449017685242	0.3559055644385225	0.40935	RL01AN	REML	Lucid	responsive	non-accurate	0	0.4404867559428438	0.1879977461323801	0.1535804313710062	0.1906334469689741	0.0273016195847955	Narcos
686	1	3.924153891340622e-11	0.0045547699589439	9.666006482714374e-12	0.0011252913882317	6.0784393659315104e-12	-0.0094489974061981	9.79221346393181e-12	-0.0104575704575298	1.956805088718694e-12	-0.0073057819230019	0.900992102191572	0.4724777447750831	0.4484499999999999	RL01AN	REML	Lucid	responsive	non-accurate	1	0.5880203336224423	0.1448416273710564	0.0910832256539702	0.1467327935499548	0.0293220198025761	Narcos
687	2	3.140245430790301e-11	0.0072641118648503	1.6097635967012205e-11	-0.0062851314041343	3.903150816253739e-12	-0.0104509819056222	5.92689558580966e-12	-0.0061047576282672	1.3303805649814182e-12	-0.0095658433831925	0.8910019770768871	0.5125568425785524	0.471	RL01AN	REML	Lucid	responsive	non-accurate	2	0.5353252201711024	0.2744202868279095	0.0665379543135327	0.1010372199986353	0.0226793186888197	Narcos
688	3	2.92279101605943e-11	0.0003277767525447	7.729721426332706e-12	-0.0062149706471254	6.235407219289413e-12	-0.0073323419246591	7.765346763973541e-12	-0.0155343504382884	2.2154840747648647e-12	-0.0090062180927824	0.9209166879334044	0.4871356191625081	0.44765	RL01AN	REML	Lucid	responsive	non-accurate	3	0.5496667885138102	0.1453669157039825	0.1172644996672916	0.1460368939823871	0.0416649021325283	Narcos
689	0	3.523035965916249e-11	0.0038228233131965	1.874355105561396e-11	0.0001725562854229	9.518686167614978e-12	-0.0059436857228583	6.92924820401731e-12	-0.0098115426075769	1.8412929168283003e-12	-0.0086241582646697	0.9160284560769693	0.3598082329235244	0.4038500000000001	RL01AN	REML	Lucid	non-responsive	non-accurate	0	0.4875287820684502	0.2593791464574142	0.1317225688038704	0.0958891129763409	0.0254803896939241	Narcos
690	1	3.282862221574363e-11	-0.0078460375313659	2.5496149248815646e-11	-0.0078997549839155	1.1774440861739974e-11	-0.0071229996168177	1.0117156488381586e-11	-0.0120639885718499	1.845189289043618e-12	-0.0074623750477185	0.9213046876630102	0.4823194005709322	0.45985	RL01AN	REML	Lucid	non-responsive	non-accurate	1	0.4000487313956286	0.3106954076668753	0.1434830282756425	0.1232874042629518	0.0224854283989018	Narcos
691	2	3.1099113388187576e-11	0.0040516365577039	1.966836421181732e-11	-0.0030572389192259	1.0362468839807499e-11	-0.0050669458798827	1.7396785131886612e-11	-0.0109698800033882	2.1590902331077065e-12	-0.0061774057985384	0.9286672518793392	0.626446863313463	0.5085500000000001	RL01AN	REML	Lucid	non-responsive	non-accurate	2	0.3854346735591518	0.2437648123532604	0.1284298605134883	0.2156114264284561	0.0267592271456431	Narcos
692	3	3.567694135544749e-11	0.0022168260251221	1.5331535009443593e-11	0.0005005325978048	6.517432176714371e-12	-0.0069560321593681	9.40716309433844e-12	-0.0114588957285219	1.823235567924199e-12	-0.0091598289134235	0.916267993871936	0.4184494572073534	0.43015	RL01AN	REML	Lucid	non-responsive	non-accurate	3	0.5188897252678569	0.2229836888124944	0.0947903173070311	0.1368189112665028	0.0265173573461145	Narcos
693	4	2.5911059160116312e-11	9.849502470153173e-05	1.2781243182053424e-11	-0.0067759111563104	4.419031555404888e-12	-0.0121218517105309	5.0954952113151065e-12	-0.011383848409435	1.4345903038063156e-12	-0.0092048350289318	0.9129717583612328	0.4921881067349901	0.45955	RL01AN	REML	Lucid	non-responsive	non-accurate	4	0.5219645100133745	0.257471348185998	0.0890190411089393	0.1026460417852578	0.0288990589064302	Narcos
694	5	4.9192060471124925e-11	0.0101435481523789	1.974727269216365e-11	-0.0014288784295505	5.986326470190122e-12	-0.0061311873419187	9.320754620922416e-12	-0.0081906960832246	3.180881661882528e-12	-0.0086101437256013	0.9027930226599664	0.4970974857521618	0.46225	RL01AN	REML	Lucid	non-responsive	non-accurate	5	0.5626624952260789	0.2258707933855432	0.0684720533495895	0.1066114938502449	0.0363831641885435	Narcos
695	6	4.463207899146328e-11	0.0032582211593651	1.5477885057634845e-11	-0.0071158812263197	5.223966850399063e-12	-0.0058988966448199	7.564165801922802e-12	-0.0102990074075737	2.3635368497275014e-12	-0.0072846053129623	0.9120297192440574	0.5402020691169682	0.4683499999999999	RL01AN	REML	Lucid	non-responsive	non-accurate	6	0.5930256478040901	0.2056543862699464	0.0694107555724109	0.1005049378416989	0.0314042725118536	Narcos
696	7	3.340949358764473e-11	0.0020443331924219	1.8183150261039013e-11	-0.0045604017362962	4.354102622486136e-12	-0.0056403868423931	5.3034841806922696e-12	-0.0083351169401928	1.8197359430239482e-12	-0.0085042176805997	0.9173215538292692	0.5379654870764985	0.4745500000000001	RL01AN	REML	Lucid	non-responsive	non-accurate	7	0.5297211238788524	0.2883012508605539	0.0690360699008072	0.0840889010574217	0.0288526543023648	Narcos
697	8	2.6635165298760456e-11	-0.0032503650560955	8.394444460157894e-12	-0.0088096787692192	3.20467646162198e-12	-0.0061450293650372	4.981815488293972e-12	-0.0167431811889249	1.4882017959129457e-12	-0.0115335302866465	0.9086014316977942	0.5131652496624259	0.4639999999999999	RL01AN	REML	Lucid	non-responsive	non-accurate	8	0.5958076339547937	0.1877770997878642	0.0716860841212226	0.1114392820763876	0.0332899000597316	Narcos
698	9	2.52394332181516e-11	-0.0050447921654992	1.1240941491553654e-11	-0.0011510207748172	3.6519843491560836e-12	-0.0118196415526895	5.212883970338307e-12	-0.0129901370865765	1.8978553318458016e-12	-0.0078668595266584	0.9139161088385294	0.4316588068600309	0.44795	RL01AN	REML	Lucid	non-responsive	non-accurate	9	0.5342459341947586	0.2379382784263454	0.0773019652785378	0.1103417038929144	0.0401721182074435	Narcos
699	0	4.0127385196607626e-11	0.0060871087396725	1.4705770534282828e-11	-0.0008074261443979	8.93089337074743e-12	-0.004242185936422	7.048730996817926e-12	-0.0007141359994796	1.0649548888744297e-12	0.000104388649456	0.9223191928090128	0.235805890088042	0.3593999999999999	RL01AN	REM	Non-Lucid	responsive	non-accurate	0	0.5582728115136184	0.2045942396052823	0.1242511797613219	0.0980655692344839	0.0148161998852933	Narcos
700	0	2.0463959270975e-11	0.0119961920885601	1.021721206742355e-11	-0.0018542005292538	5.658368688058624e-12	0.0025230007728723	8.42331665997772e-12	-0.0006582213867106	9.815445108036144e-13	0.0003584876141244	0.9285594032254606	0.5960864763687993	0.49835	RL01AN	REM	Non-Lucid	non-responsive	non-accurate	0	0.4473544026238202	0.2233543734318319	0.1236953275147518	0.1841387457157536	0.0214571507138422	Narcos
701	1	4.254681147898406e-11	0.0113331737998767	1.1982960837683753e-11	0.0004605963306662	6.732716527376568e-12	0.0007312450107915	8.027066598151852e-12	-0.0017322479909552	8.938294503174651e-13	0.0004786288247541	0.9185865615237492	0.23216084743544	0.3586	RL01AN	REM	Non-Lucid	non-responsive	non-accurate	1	0.6062234180375423	0.1707378584836814	0.0959303478691967	0.114372748057754	0.0127356275518254	Narcos
702	0	1.4257418097620487e-10	0.0059505643686621	2.211810838822608e-11	0.0032015241572415	7.332486187604533e-12	-7.932607856044648e-05	7.031047399101329e-12	-0.0023652617556798	1.2395303296447878e-12	-0.0003745646722221	0.906020128911438	0.2437636202309986	0.36515	RL01AN	N3	Non-Lucid	responsive	accurate	0	0.7907812285886706	0.1226770850482242	0.04066930208781	0.0389973855185917	0.0068749987567034	Narcos
703	1	1.7198844991808114e-10	0.0122204426293613	1.567814271862939e-11	0.0036319664383169	9.832904226974855e-12	-0.0028367233181914	7.913327945658223e-12	0.000842781053808	9.631746835573209e-13	9.0334758761432e-05	0.9023592934869212	0.1724854441745754	0.33645	RL01AN	N3	Non-Lucid	responsive	accurate	1	0.8333742796676187	0.0759688275630553	0.0476455801601731	0.0383442259037026	0.0046670867054502	Narcos
704	0	2.2223739803215102e-10	0.0062402625604568	2.6338686962203705e-11	0.001013174714038	1.0567539806133784e-11	-0.0004666419979909	9.843013514828215e-12	-0.0026902117051393	9.274227871004585e-13	-0.0003028391905157	0.8948359877671092	0.291359108709777	0.39185	RL01AN	N3	Non-Lucid	responsive	non-accurate	0	0.8233635443980241	0.0975817519644138	0.0391514979359448	0.0364672128403616	0.0034359928612557	Narcos
705	1	1.0611013269709225e-10	0.0070504769066594	2.3303089526363377e-11	0.0035739654481414	7.012783854792549e-12	-0.0037206707037747	6.243654116401378e-12	-0.0021075739526258	6.127795122707114e-13	-3.7045936904654446e-05	0.8789252623372145	0.3630161336377168	0.42305	RL01AN	N3	Non-Lucid	responsive	non-accurate	1	0.7405662055597128	0.1626374423413581	0.0489437775427119	0.0435758501123555	0.0042767244438615	Narcos
706	0	1.9976094171874247e-10	0.0045431774747959	2.716894991270239e-11	0.0011082271674428	1.1386685209109346e-11	-0.0018280719566661	8.317780721909872e-12	-0.001951954156792	1.3936519751302886e-12	8.777485684796695e-05	0.909096970637422	0.4023184781317599	0.4638000000000001	RL01AN	N3	Non-Lucid	non-responsive	accurate	0	0.8053967053606665	0.1095398457752986	0.0459088682376553	0.0335356508219251	0.0056189298044543	Narcos
707	1	3.1415541440392783e-10	0.0059377504132332	2.490798153501642e-11	0.0014576879602546	4.560011954332823e-12	-0.0030587220390694	6.006046227527713e-12	-0.0021542444985742	2.5869721360548967e-12	1.0771489601551197e-05	0.8886241617504018	0.3309740928456774	0.4150999999999999	RL01AN	N3	Non-Lucid	non-responsive	accurate	1	0.8919385667005342	0.0707178305104142	0.0129466192215787	0.0170521468613951	0.0073448367060777	Narcos
708	0	2.274726438371566e-10	0.0117878459054893	4.3216206229891097e-11	0.0115567688178191	1.2222736246245146e-11	0.0002095472798544	6.225635635393757e-12	-0.0001950514283038	5.689502092703047e-13	1.1195797558229516e-05	0.8816142124415561	0.3344586770506549	0.41395	RL01AN	N3	Non-Lucid	non-responsive	non-accurate	0	0.7851839750004751	0.1491725423313669	0.0421901133662451	0.0214894822192443	0.0019638870826683	Narcos
709	1	9.683372431289667e-11	0.0083432958421111	2.8090352091846358e-11	0.0026355979898053	7.337789029209249e-12	-0.0020174201836899	5.016625726998805e-12	-0.0014002085277529	6.480527000926248e-13	-0.0003651045998908	0.8882371165509108	0.1391522454405895	0.29655	RL01AN	N3	Non-Lucid	non-responsive	non-accurate	1	0.7020673584807094	0.2036616832808225	0.0532007025174343	0.0363717206751217	0.0046985350459119	Narcos
710	2	9.350520163455373e-11	0.0051051894572596	2.2044614782262544e-11	0.005833025267057	5.098217827278989e-12	-0.0030709003255064	5.477938959512696e-12	-0.0002225129732205	6.934459919699034e-13	0.0004159289192154	0.8796282379527405	0.3722892146795183	0.41975	RL01AN	N3	Non-Lucid	non-responsive	non-accurate	2	0.7373098081323987	0.173826807614265	0.0402006085473127	0.043194796146044	0.0054679795599795	Narcos
711	3	2.0804385998418598e-10	0.0010053943160197	5.671158625132857e-11	0.0094817515397792	9.352310378934036e-12	-0.001084392603999	9.755183003837575e-12	-0.0018833276698161	6.773238139892741e-13	-0.0017164743974161	0.8895956429848102	0.3398743812984047	0.4037	RL01AN	N3	Non-Lucid	non-responsive	non-accurate	3	0.7311578947550363	0.1993095302831429	0.032868144093639	0.0342840162097461	0.0023804146584354	Narcos
712	4	2.44584622105406e-10	0.0056079115120997	3.9910473862213336e-11	-0.0066471626611279	6.115066294459815e-12	-0.0021740622695028	4.731313086766086e-12	-0.0016640598194601	6.033156717387189e-13	-0.0015944236242318	0.8792087794399537	0.2732982626603738	0.3884499999999999	RL01AN	N3	Non-Lucid	non-responsive	non-accurate	4	0.8264535464940632	0.1348578352218317	0.0206628617228626	0.0159871477056577	0.0020386088555846	Narcos
713	5	1.0279240165098593e-10	0.0029483358804216	3.5116173254217196e-11	0.0039871324013199	7.782957465896299e-12	0.0011158587197759	7.796348278232726e-12	-0.0011041818459634	6.155530023746106e-13	-0.0016340023239231	0.8884132263354768	0.3998895232882171	0.4394	RL01AN	N3	Non-Lucid	non-responsive	non-accurate	5	0.6670351154102755	0.227874048112284	0.0505047634661195	0.0505916584302297	0.0039944145810912	Narcos
714	6	1.713026119483796e-10	0.0118058995663514	4.0987779221462296e-11	0.000323331203767	9.886928862356972e-12	-0.0025886914216548	9.166917485304267e-12	-0.0017428983443198	7.885934184252313e-13	-0.0010853148667739	0.8843979745734906	0.3881993589757172	0.42605	RL01AN	N3	Non-Lucid	non-responsive	non-accurate	6	0.7379508157364492	0.1765703673030871	0.0425916869341325	0.0394899655009784	0.0033971645253526	Narcos
715	7	1.2280994586250229e-10	0.0081741600241448	2.944821714738372e-11	0.0072976086494447	4.720872436119221e-12	-0.0001945111276755	5.837848855398224e-12	-0.0009715675745677	6.779031772510689e-13	0.000294689418778	0.8673281424135858	0.2479666365745185	0.3744499999999999	RL01AN	N3	Non-Lucid	non-responsive	non-accurate	7	0.7511551148291872	0.1801171621525145	0.028874758082031	0.0357066359449557	0.0041463289913115	Narcos
716	8	1.6979352943846118e-10	0.0055670970513349	3.170311817406836e-11	-0.0009148652233864	1.2975331624923616e-11	-0.0033294494610457	1.3621539876073172e-11	0.0001701767901742	6.419506047245729e-13	-2.412914284559669e-05	0.8677510409648684	0.3519527576063705	0.4186499999999999	RL01AN	N3	Non-Lucid	non-responsive	non-accurate	8	0.7423139474066155	0.138601670362359	0.0567263644807961	0.0595514980376753	0.002806519712554	Narcos
717	9	1.195372152684658e-10	0.005348116501431	2.913224828513619e-11	0.0037094357443544	5.920638067211227e-12	-0.002394394300853	6.0678512194225895e-12	-0.0027940463059178	7.287261780916639e-13	0.0006302657006717	0.8631438292186377	0.3509349331852244	0.4176999999999999	RL01AN	N3	Non-Lucid	non-responsive	non-accurate	9	0.7406882401669029	0.1805120996499832	0.0366860394130724	0.0375982160134388	0.0045154047566026	Narcos
718	10	1.8091541780166686e-10	0.0098107541761214	4.028336742475081e-11	-0.0035077667064098	7.45426039071997e-12	-0.0025811085445661	7.064790475015707e-12	-0.0015846703252118	6.850459632751833e-13	-0.0001572701736586	0.8596464459112095	0.3458447118215449	0.4101	RL01AN	N3	Non-Lucid	non-responsive	non-accurate	10	0.7652843156085055	0.1704013380653528	0.03153201993947	0.0298845361511254	0.0028977902355461	Narcos
719	11	1.2336205366715207e-10	0.0060140091358667	2.9173402049158956e-11	0.0039903385406217	9.80277030624004e-12	0.0009567119892261	8.234416368845307e-12	-0.0015163831410638	6.753048479222018e-13	-0.0009767128158334	0.8881022345894944	0.4366598247083171	0.4467	RL01AN	N3	Non-Lucid	non-responsive	non-accurate	11	0.7203709922125601	0.1703576744682913	0.0572431405121644	0.0480847595640824	0.0039434332429016	Narcos
720	12	2.021808958584275e-10	0.0019049889070987	4.053262036319352e-11	0.0085994330120485	7.832282863105038e-12	-0.0022142422325593	5.9805569604741866e-12	-0.000916826905743	5.937247112448308e-13	0.000102214510642	0.8807788113015504	0.3652104172326056	0.422	RL01AN	N3	Non-Lucid	non-responsive	non-accurate	12	0.7863286883840929	0.1576408199777586	0.0304615759300577	0.0232597817443096	0.002309133963781	Narcos
721	13	2.6940050067492073e-10	0.0014911443398558	2.7084334295658827e-11	0.0029280311666025	6.476106102328281e-12	-0.0001764849841687	7.54639369937117e-12	-0.0019524724262591	5.651037824430508e-13	-0.0013670252012959	0.8690159518500824	0.2780480920274041	0.38555	RL01AN	N3	Non-Lucid	non-responsive	non-accurate	13	0.8660378332667019	0.0870676117160868	0.0208186431829737	0.0242592810035905	0.0018166308306469	Narcos
722	14	2.0735275894490766e-10	0.0049243564886255	3.481583267476852e-11	0.0006860878850329	7.222549588582269e-12	-0.0007448374128414	7.905619862810215e-12	-0.0015947956285217	5.684774307977598e-13	-0.0004427527913545	0.866656605165671	0.2265474425353458	0.3579499999999999	RL01AN	N3	Non-Lucid	non-responsive	non-accurate	14	0.8041128775230665	0.1350156107780945	0.0280090082344696	0.0306579510628881	0.0022045524014809	Narcos
723	15	2.4837053551921486e-10	0.0047316247046571	3.854252576729568e-11	0.0077697007859251	6.565202020497026e-12	-0.0009018950230098	6.402836805697717e-12	-0.0004602020053029	6.232312654590868e-13	6.95223626431814e-05	0.8683605031544788	0.3069906768678128	0.4000000000000001	RL01AN	N3	Non-Lucid	non-responsive	non-accurate	15	0.8265123313868558	0.1282594683096015	0.0218472791736075	0.0213069701069971	0.0020739510229381	Narcos
724	16	4.871474094823134e-10	-0.0014196915426044	3.889029176551721e-11	0.0032548734734652	9.022862783885308e-12	-0.0014475784159852	7.612345585426199e-12	-0.0028568059329063	5.672022949541386e-13	-0.0012463024603748	0.8674272367286399	0.2493669453853794	0.3779499999999999	RL01AN	N3	Non-Lucid	non-responsive	non-accurate	16	0.8967441814406013	0.0715895069468106	0.0166093456393097	0.0140128562278515	0.0010441097454267	Narcos
725	17	2.2639647714024919e-10	-0.0045620322017764	2.0276826730385747e-11	0.0031841853543015	7.569097896188976e-12	-0.0014527603657168	8.215730450485514e-12	-0.0015035347201083	5.490181675074419e-13	-3.171111018606833e-05	0.8601703079138294	0.218482314481987	0.3560999999999999	RL01AN	N3	Non-Lucid	non-responsive	non-accurate	17	0.8607997037685057	0.0770961044242252	0.0287790574709254	0.0312376695404088	0.0020874647959348	Narcos
726	18	2.902972061715496e-10	0.0017598622267933	3.034287624751358e-11	4.1012914626193873e-05	7.888608888109637e-12	-0.0050003485251583	6.795997700942497e-12	-0.0034567758445514	6.045713125174337e-13	-0.0007510177787908	0.8557774537086876	0.2682309247332864	0.3895	RL01AN	N3	Non-Lucid	non-responsive	non-accurate	18	0.864161716352041	0.0903251959015191	0.0234829466197146	0.0202304428451869	0.0017996982815381	Narcos
727	19	3.407006014487234e-10	0.0035302772177148	4.246587477417964e-11	0.0052516385262561	9.231118540550405e-12	-0.0004503289796388	7.856129904289608e-12	-0.0012728140407354	6.167578408120748e-13	-0.0011538364348753	0.8405423876556346	0.317113252602012	0.4133999999999999	RL01AN	N3	Non-Lucid	non-responsive	non-accurate	19	0.8499019416862462	0.1059341523687101	0.0230276833624271	0.0195976761749275	0.0015385464076889	Narcos
728	20	3.5756915707903466e-10	0.0058011738562687	3.008699027538189e-11	-0.0046680357266173	7.786188090566543e-12	-0.0022982139688407	5.680667740446526e-12	-0.0026452706031676	7.444562525567483e-13	-0.0004936944309379	0.8683043889489207	0.306157511704119	0.40325	RL01AN	N3	Non-Lucid	non-responsive	non-accurate	20	0.8897688744918459	0.0748679435689037	0.0193750150894415	0.0141356748525769	0.0018524919972318	Narcos
729	21	4.755969644716438e-10	0.0038331006320284	3.3258175041706114e-11	0.0052986899282053	8.169803187856732e-12	-0.0023545621915489	5.650903142232256e-12	-0.0027387449163578	7.624446475687412e-13	-0.0014199606541782	0.8336439359363214	0.2650309575186657	0.37865	RL01AN	N3	Non-Lucid	non-responsive	non-accurate	21	0.908601783842587	0.0635379100953973	0.0156079586386259	0.0107957389531657	0.0014566084702239	Narcos
730	22	1.7495746673096323e-10	0.0114687193024273	2.391058760270529e-11	0.0018258741015595	5.777126146837421e-12	-0.0060491727077645	6.0898324560402816e-12	0.0003583506974683	6.823493594336158e-13	-0.0011984569699945	0.8427904490388464	0.2885437189870906	0.39115	RL01AN	N3	Non-Lucid	non-responsive	non-accurate	22	0.8275454051215835	0.1130966129888186	0.0273256939926701	0.0288047887359158	0.0032274991610118	Narcos
731	23	3.003600088474774e-10	0.0082971479582849	2.698434051062516e-11	-0.0001721028018687	4.683019243022208e-12	-0.0065240857132226	5.248131920004522e-12	-0.0026221270784348	6.762658413348366e-13	-0.0009519524270544	0.8365192214655013	0.2121446521158834	0.3583	RL01AN	N3	Non-Lucid	non-responsive	non-accurate	23	0.8887659090538134	0.0798467213267457	0.0138570639633808	0.0155292335841077	0.0020010720719521	Narcos
732	24	3.2312726881605767e-10	0.0108016095269294	3.139842518531348e-11	0.0020893831837469	5.407572840547522e-12	-0.0014155973684573	4.160526801084305e-12	-0.0029922668840723	6.473655042042274e-13	0.0001406076261682	0.853713095971881	0.2546625650233658	0.36875	RL01AN	N3	Non-Lucid	non-responsive	non-accurate	24	0.8859084331791729	0.0860841295200283	0.0148257818042549	0.0114067927261401	0.0017748627704035	Narcos
733	25	3.1701155604477427e-10	0.0083909653202745	2.2724204012325253e-11	0.002896895072566	5.2360717707856846e-12	-0.0005133966694989	3.761937636315182e-12	-0.00216434389227	6.89812287659016e-13	0.0001384389473137	0.8440913568951286	0.2083711915197414	0.3536	RL01AN	N3	Non-Lucid	non-responsive	non-accurate	25	0.9072414473442656	0.065033401290193	0.0149848838035895	0.0107661240762699	0.0019741434856817	Narcos
734	26	3.6881959491358887e-10	0.0089449803443852	4.5285688724218745e-11	0.002429408437711	8.505906581609247e-12	-0.0011485469790927	8.063071351592505e-12	-0.0015935444776814	6.999530983018452e-13	-0.0005534140827916	0.8353815816706283	0.2443202006780213	0.38065	RL01AN	N3	Non-Lucid	non-responsive	non-accurate	26	0.8549875777724073	0.1049800548670589	0.0197181618473181	0.0186915932325106	0.0016226122807048	Narcos
735	27	4.90649382700913e-10	0.004230810955795	2.5327174818775887e-11	0.0020558516121917	9.749355276810852e-12	-0.0030216698920756	4.774023150537619e-12	0.0003740679407782	6.570833607534022e-13	0.0001361387621416	0.8423434755416979	0.2088692117966249	0.3556499999999999	RL01AN	N3	Non-Lucid	non-responsive	non-accurate	27	0.9237369833506714	0.0476830276135341	0.0183549401070069	0.0089879696153863	0.0012370793134009	Narcos
736	28	2.1382971003871379e-10	0.0078865657107401	3.23535093865871e-11	-0.0005614857023782	7.64348379224315e-12	0.0015663546767923	7.801120922628575e-12	1.8233842653235227e-05	5.732139012114328e-13	0.0002269116091608	0.8652444558537068	0.3086488741079686	0.4039	RL01AN	N3	Non-Lucid	non-responsive	non-accurate	28	0.8155181674184081	0.1233919958069755	0.0291512339132568	0.0297524410311346	0.0021861618302249	Narcos
737	29	4.922899241997354e-11	0.0092820089757763	1.8295705742420407e-11	0.0050581443519008	6.175345105135953e-12	0.0028772035761816	4.861549983810626e-12	0.0005326128272844	7.853199753561122e-13	-0.0004386547322161	0.9017713636595582	0.3452753190378602	0.4035999999999999	RL01AN	N3	Non-Lucid	non-responsive	non-accurate	29	0.6204273161745404	0.2305786702773049	0.0778271624441494	0.0612695539890887	0.0098972971149164	Narcos
738	30	6.733052042609016e-11	0.0120417473783364	1.9715399121713356e-11	0.0032144408894019	5.799110386468496e-12	-0.0058846804619888	6.950201218822707e-12	-0.0038321303182285	6.457164022327044e-13	-0.0005145115599726	0.8964805446961648	0.3907789532183708	0.4284	RL01AN	N3	Non-Lucid	non-responsive	non-accurate	30	0.6703493153427437	0.1962884620423679	0.0577365161083738	0.0691968901925603	0.0064288163139541	Narcos
739	31	1.494834780662234e-10	0.0079897870749558	1.7074854169349087e-11	0.0001167333743272	4.222106131647458e-12	-0.0037766562732848	6.1505397703555e-12	-0.0027035821170183	6.834988341749773e-13	0.000213022468745	0.8698132538740365	0.3760451188068409	0.43655	RL01AN	N3	Non-Lucid	non-responsive	non-accurate	31	0.8416176463475933	0.0961343605570217	0.0237711824150403	0.0346285948939496	0.0038482157863949	Narcos
740	32	7.72893035417727e-11	0.0061061269524233	2.1116065616551727e-11	-0.0015061053106009	6.133656196096061e-12	0.0004645663273345	4.5610972050097e-12	-0.0009383095685298	6.482216504273403e-13	-0.0012356523934123	0.8846943390532267	0.2614691705132116	0.3733999999999999	RL01AN	N3	Non-Lucid	non-responsive	non-accurate	32	0.7042411810239468	0.1924044118257876	0.0558883711663792	0.0415595992618176	0.0059064367220687	Narcos
741	33	1.0824804893888105e-10	0.0058986978785955	3.221502421164973e-11	0.0045616847200046	5.564199060929785e-12	-0.0033035792750559	6.9419870789670765e-12	-0.0014032433289203	6.552593923488334e-13	9.473325943130394e-05	0.8821409183305349	0.33169507296917	0.4165999999999999	RL01AN	N3	Non-Lucid	non-responsive	non-accurate	33	0.704627424495991	0.2096997568348541	0.0362194727029182	0.0451880151585814	0.0042653308076551	Narcos
742	34	1.176235537645759e-10	-0.0005932752155761	3.1238206499388897e-11	0.0017893970681998	9.128944751382558e-12	-0.0006605127671367	8.320392856867936e-12	0.0003020620343774	1.355718059925774e-12	-0.0008410266636993	0.9096884805473948	0.3039262092062668	0.3978	RL01AN	N3	Non-Lucid	non-responsive	non-accurate	34	0.7015315052692424	0.1863112049079037	0.0544469381173032	0.0496245653059661	0.0080857863995846	Narcos
743	35	1.86101926985286e-10	0.0042284665372097	1.9111883566515345e-11	-0.0017642489864668	9.822708762525811e-12	0.0005144750255643	7.415966901632596e-12	-0.0040381317451069	8.99565466842329e-13	-0.0018458241062798	0.9022023022712842	0.3834044712325884	0.44865	RL01AN	N3	Non-Lucid	non-responsive	non-accurate	35	0.8332223750941067	0.0855684262692937	0.0439785920412127	0.0332030390845235	0.0040275675108633	Narcos
744	36	9.293329918093223e-11	0.0004729620733062	2.0542247934377225e-11	0.0018003842400981	5.688247381975673e-12	-0.0014540786214956	4.5593729755403855e-12	-0.0013950541538007	6.632758956370899e-13	-0.0003649352417948	0.8666770083716321	0.1503813677428314	0.3143	RL01AN	N3	Non-Lucid	non-responsive	non-accurate	36	0.7471336639608018	0.1651486076623812	0.0457304447971529	0.0366549026732312	0.0053323809064329	Narcos
745	37	8.594407371127859e-11	0.0145488959378186	2.9796975813650906e-11	0.0023767909236384	3.981160428123982e-12	-0.0061465911416602	4.519990057867695e-12	-0.0019399706287694	6.606413429164744e-13	-0.0005888225433346	0.8758318942700134	0.312469791934264	0.4015000000000001	RL01AN	N3	Non-Lucid	non-responsive	non-accurate	37	0.6880874188266651	0.2385612328004529	0.0318740581476904	0.0361880483171956	0.0052892419079958	Narcos
746	38	1.2328170996984454e-10	0.0287494432111223	4.142027745820684e-11	0.0116765817078751	6.768832636037016e-12	-0.0005427569203977	5.425242006829803e-12	-0.0014698330341783	5.545427088972116e-13	3.986915415415103e-05	0.8771716768899832	0.2845268437522983	0.388	RL01AN	N3	Non-Lucid	non-responsive	non-accurate	38	0.6947381786769066	0.2334186322419245	0.0381448834419918	0.0305732517145352	0.0031250539246417	Narcos
747	39	6.471861815830726e-11	0.0051909581034471	1.796187888280461e-11	0.001459767352294	5.989469815938826e-12	0.0030567660377825	6.28393993079597e-12	-0.0002762798509997	7.710340361531576e-13	0.0023860415440079	0.9019273420182812	0.4895150695628213	0.4692	RL01AN	N3	Non-Lucid	non-responsive	non-accurate	39	0.6760894036727494	0.1876405326364147	0.0625695849418291	0.0656457959305469	0.0080546828184598	Narcos
748	40	1.316074908738718e-10	0.0046186421794478	3.129104486067446e-11	0.0030102809490753	5.901424520573801e-12	-0.0042049125528258	6.294572856850826e-12	-3.077796211112921e-05	6.763761350930636e-13	0.0004156227037609	0.8806128487141164	0.410751943832057	0.4503999999999999	RL01AN	N3	Non-Lucid	non-responsive	non-accurate	40	0.7487444392114059	0.1780217499853272	0.0335745234854463	0.0358112322671276	0.0038480550506929	Narcos
749	41	1.1169586072449352e-10	0.0080594133428792	2.9878915898147686e-11	0.0037054895996405	5.8703496813804695e-12	-0.0015962141662446	6.688416616476229e-12	-0.0027149115843494	8.180507584646142e-13	-0.0022339091039462	0.8771316030541716	0.4036996308982166	0.4411	RL01AN	N3	Non-Lucid	non-responsive	non-accurate	41	0.7208435749032134	0.1928274191232425	0.0378850552098418	0.0431645551857547	0.0052793955779473	Narcos
750	42	6.844364146196141e-11	0.0036522194659824	2.4195028367860308e-11	0.0027323418427885	5.191693721397374e-12	0.0012890995816816	5.398114485979718e-12	0.0016697616812494	7.398715424752947e-13	0.0017356851931114	0.8848433951351101	0.3445345842866415	0.41225	RL01AN	N3	Non-Lucid	non-responsive	non-accurate	42	0.6583122819460645	0.232715326016779	0.0499353288032991	0.0519207480719214	0.0071163151619359	Narcos
751	43	1.4155535851803142e-10	0.0061250952501784	3.144104942972992e-11	0.0016112827750872	1.0001849911653042e-11	-0.0051922588141112	9.557564390813516e-12	-0.0026298491199937	6.4667533080986e-13	-0.0003396888647285	0.8970711519715785	0.3359787518505682	0.41115	RL01AN	N3	Non-Lucid	non-responsive	non-accurate	43	0.7326787194283386	0.1627362473227973	0.0517687402434216	0.0494691554740623	0.00334713753138	Narcos
752	44	8.009451623274438e-11	0.0371082784241356	3.7412008365272805e-11	0.0085618031540288	6.68867442986666e-12	-0.0010475620702718	4.845849148624371e-12	-0.0022722005973728	6.950315629787442e-13	-0.0010821024421068	0.8984524518684042	0.4126535280000194	0.4365499999999999	RL01AN	N3	Non-Lucid	non-responsive	non-accurate	44	0.6173650105165503	0.2883701160108813	0.0515560085004701	0.0373515922352128	0.0053572727368854	Narcos
753	45	1.4882060112846403e-10	0.0060414266716414	2.246274073803824e-11	0.0008566235010672	4.992798734953336e-12	-0.0006445788875031	9.741842641898854e-12	-0.0013861771192904	6.780770220760028e-13	-0.0008692083601927	0.863590291013123	0.3376269405621849	0.40115	RL01AN	N3	Non-Lucid	non-responsive	non-accurate	45	0.7971277000536704	0.1203171652690602	0.0267429249864991	0.0521802261282248	0.0036319835625452	Narcos
754	46	1.7794381395529334e-10	0.0011209668884713	4.347015967205521e-11	-0.0030459827866665	1.2504772167338942e-11	-0.0039893985541605	8.510771529816526e-12	-0.004551611284411	6.979351882184407e-13	-0.0006362791153158	0.8794158743945143	0.3664728186578133	0.4147999999999999	RL01AN	N3	Non-Lucid	non-responsive	non-accurate	46	0.7318951937193592	0.1787957683214752	0.0514329913718179	0.0350053909661689	0.0028706556211784	Narcos
755	47	1.6931877502760215e-10	0.0049247740439133	3.685319322778106e-11	-0.0008133607008663	7.902119259197449e-12	-0.005528901512534	5.7190327964329295e-12	-0.0028512441439187	5.958623863333962e-13	8.654508837561796e-05	0.8834441686002019	0.3094888820063415	0.39805	RL01AN	N3	Non-Lucid	non-responsive	non-accurate	47	0.7682724106954208	0.1672188544850735	0.0358553279863774	0.0259497218347193	0.0027036849984088	Narcos
756	48	1.3791371880013623e-10	0.0088568857342081	3.505571652020375e-11	0.0078964268285114	7.432375112968434e-12	-0.0015337650471494	6.492200316516529e-12	-0.0017540822936968	6.158820572430646e-13	-0.0003159894993284	0.8738394864255452	0.3804107145598683	0.42665	RL01AN	N3	Non-Lucid	non-responsive	non-accurate	48	0.7355010273619957	0.1869539574441181	0.0396372426099977	0.0346232415758269	0.0032845310080612	Narcos
757	49	9.868456081122923e-11	0.0085435705724099	2.2328985791730182e-11	0.0067983948062359	4.7355264075765984e-12	-0.0033312138091536	7.2668871993651275e-12	-0.0019981176597597	6.403080069314855e-13	-0.0001706147792154	0.8433422421669701	0.3451440213348568	0.4166999999999999	RL01AN	N3	Non-Lucid	non-responsive	non-accurate	49	0.7383459236728932	0.1670627654776768	0.0354306346477823	0.0543699692974814	0.0047907069041663	Narcos
758	50	1.8600603568454808e-10	0.0093678105998425	3.4054825359060675e-11	-0.0020686571925576	7.231967025411453e-12	-0.0009658251200122	7.780357001782807e-12	-0.0018263674641459	6.559351021993279e-13	-0.0003514051926266	0.8606485822058374	0.3582884121344359	0.41745	RL01AN	N3	Non-Lucid	non-responsive	non-accurate	50	0.7890668558387597	0.1444659248465685	0.0306791414658651	0.0330054979888474	0.0027825798599593	Narcos
759	51	1.220787123726777e-10	0.0032369972127547	2.9005931066696127e-11	0.0031913812347952	4.041127687324589e-12	0.0002567637943262	4.750888445049309e-12	0.0003141259978504	6.521232036139171e-13	-0.0001195896304708	0.8759781354955019	0.3558100052498578	0.4166	RL01AN	N3	Non-Lucid	non-responsive	non-accurate	51	0.7604786522521034	0.1806899084713425	0.0251738511777018	0.0295952436872179	0.0040623444116341	Narcos
760	52	1.0817237101052469e-10	0.0086259253194984	2.930247198790824e-11	0.002796266366244	9.364784326189331e-12	-0.0028744264162731	7.234346080659002e-12	-0.001262305174924	7.013389840065373e-13	-0.0004018014917728	0.8784805309995086	0.350813517890803	0.4171999999999999	RL01AN	N3	Non-Lucid	non-responsive	non-accurate	52	0.6988993873806677	0.1893226480086646	0.0605056722653236	0.0467409560929414	0.0045313362524027	Narcos
761	53	1.482327714316535e-10	0.0018736011834171	2.351765236486556e-11	-0.0020018353336871	6.994023232487485e-12	-0.001372316599523	8.366253968077968e-12	-0.0039915904275259	7.453000904434198e-13	-0.0003535813184403	0.8754622738390578	0.4287176602617366	0.4440999999999999	RL01AN	N3	Non-Lucid	non-responsive	non-accurate	53	0.7890765829864932	0.1251897848816017	0.0372307682054232	0.0445354629058662	0.0039674010206155	Narcos
762	54	1.6723014801974556e-10	0.0058997928635956	4.466343227568982e-11	0.0116837825011952	8.953978690648831e-12	-0.0001487978774541	6.941984190942393e-12	-0.0024930814095738	5.551525672361869e-13	0.0003910643012427	0.8832077728717869	0.3045170795679845	0.4077	RL01AN	N3	Non-Lucid	non-responsive	non-accurate	54	0.7323583649476878	0.195596539390217	0.0392125539043698	0.0304013376282545	0.0024312041294707	Narcos
763	55	1.7403638034540082e-10	0.002266940813153	4.7115360376563316e-11	0.0037880848419986	1.0555389227165528e-11	0.0008389542543781	1.0118814566090066e-11	-0.0025515753300972	5.83339104308722e-13	-0.0007153696568152	0.8646177766874084	0.3473882189498626	0.4137	RL01AN	N3	Non-Lucid	non-responsive	non-accurate	55	0.7179443697319704	0.1943628547267721	0.0435436674270802	0.0417426858204488	0.0024064222937282	Narcos
764	56	3.588973209256185e-10	0.0118980586285905	3.045263448058177e-11	0.0017167703912284	7.637169069604382e-12	-0.0042919921669932	5.125803067670388e-12	-0.000854288325477	6.953927653584564e-13	0.0002424445186805	0.8676430234116103	0.2100979682277796	0.3511499999999999	RL01AN	N3	Non-Lucid	non-responsive	non-accurate	56	0.8909878541000633	0.0756008079903456	0.0189598096279365	0.0127251668082238	0.0017263614734305	Narcos
765	57	1.4674917381843586e-10	0.0036970214965408	4.100279141161564e-11	0.0071440684722956	9.360883388321756e-12	-0.0026082335412867	5.044095601840383e-12	-0.0006597704775337	5.180782569301657e-13	-0.0007544091770233	0.880682593344018	0.3528667994429427	0.4181500000000001	RL01AN	N3	Non-Lucid	non-responsive	non-accurate	57	0.7240614656154049	0.2023080639659957	0.0461866651051064	0.0248876035151752	0.0025562017983177	Narcos
766	58	1.964130189381852e-10	0.0038765578237063	3.311684759008213e-11	0.0058179070467449	6.641011980531999e-12	0.0013005370119485	4.158489162641479e-12	-0.0008135790404147	5.08158898723101e-13	4.66581264350729e-06	0.8635602760732792	0.335649817023226	0.41125	RL01AN	N3	Non-Lucid	non-responsive	non-accurate	58	0.8155415882871709	0.1375070075735647	0.0275746561389686	0.0172667823900357	0.0021099656102599	Narcos
767	59	2.892585956392475e-10	0.0135586107014207	2.8886163315452117e-11	0.001746043337846	6.424040919846903e-12	-0.0022081608361454	5.937451715528957e-12	-0.0008564754740211	6.534633016255933e-13	-0.0003976347206039	0.8465776095503228	0.2875694833090235	0.38965	RL01AN	N3	Non-Lucid	non-responsive	non-accurate	59	0.8734715686473022	0.0872272864617567	0.0193986183432599	0.0179292693178899	0.001973257229791	Narcos
768	60	2.1191830133625662e-10	0.0044432576448421	4.5952404385058926e-11	-0.0011972290155238	6.5090463902050175e-12	-0.0060556800517865	6.037533347144983e-12	-0.0007341347385062	5.123620568397881e-13	-0.0001100400735676	0.8646169072820216	0.2691695498690246	0.3798	RL01AN	N3	Non-Lucid	non-responsive	non-accurate	60	0.7821894107182511	0.1696100991768686	0.024024858297697	0.0222845059686554	0.0018911258385277	Narcos
769	61	1.9156086727465863e-10	0.0117723602870412	2.6958503075142678e-11	-0.0015711459759027	8.857955100816438e-12	-0.0041921935601408	8.894617367820727e-12	2.8823815933186618e-05	4.985217485456954e-13	-0.0013142131940954	0.855965893021278	0.2832747403740221	0.38425	RL01AN	N3	Non-Lucid	non-responsive	non-accurate	61	0.8090572767384363	0.1138592312366558	0.0374115712321477	0.037566414307999	0.0021055064847611	Narcos
770	62	3.7455653074709267e-10	-0.0027984077762237	3.356367359704611e-11	-0.0007282424254641	7.245946711392461e-12	-0.0012421654214468	5.957027722624594e-12	-0.002193482850862	4.834813499498191e-13	-0.0002890991237301	0.8473045459281489	0.2542853534701861	0.3753499999999999	RL01AN	N3	Non-Lucid	non-responsive	non-accurate	62	0.8879815473594874	0.0795712272225682	0.0171783601263949	0.0141226497486203	0.001146215542929	Narcos
771	63	3.3393234492881744e-10	0.0039897351763498	4.462087082598929e-11	0.0006644170212928	8.075277514715813e-12	-0.0026749480032686	7.178760983872743e-12	-0.0027390988934331	5.053763831002388e-13	6.792771472114781e-05	0.8541749406352899	0.2747146515216483	0.3839999999999999	RL01AN	N3	Non-Lucid	non-responsive	non-accurate	63	0.8468720476688438	0.1131611502121114	0.02047937825801	0.0182057596589915	0.001281664202043	Narcos
772	64	4.5491752367404716e-10	-0.0002387827763109	3.0799069323283437e-11	-0.0015004141963525	5.55456295688026e-12	-0.0028419046507864	5.170361749127958e-12	-0.0017067561951805	5.677016579281875e-13	-0.0003192184520613	0.8559906484961491	0.2260241928646387	0.3597	RL01AN	N3	Non-Lucid	non-responsive	non-accurate	64	0.915310030382708	0.0619688088741391	0.0111759756972289	0.0104029493774233	0.0011422356685008	Narcos
773	65	6.128914685791115e-10	0.003589042542013	3.003829242048407e-11	0.002399711663399	4.844488150537174e-12	-0.00017848477175	5.120176076914829e-12	-0.0019151183369509	5.364477779267163e-13	-0.0008169022440741	0.8402275906483739	0.2167131387934719	0.3581	RL01AN	N3	Non-Lucid	non-responsive	non-accurate	65	0.9379591535988624	0.0459701150671762	0.0074139260183078	0.0078358343452129	0.0008209709704405	Narcos
774	66	3.979754439189563e-10	0.0028427099272748	2.922032700520504e-11	0.0014954492403397	5.965414754176696e-12	-0.0033802263355114	5.447910693399005e-12	-0.0019264527475904	3.989880491944202e-13	-0.0007356062446253	0.8382958771267033	0.2368557003965159	0.3709	RL01AN	N3	Non-Lucid	non-responsive	non-accurate	66	0.9065332918501972	0.0665598836152363	0.0135883938493873	0.0124095908178661	0.0009088398673129	Narcos
775	67	3.395766995204842e-10	0.0043001801686985	3.119797966480534e-11	-0.0011230889676184	5.8092388350251775e-12	-0.0008819854381623	3.5445779145922797e-12	0.0008492827831009	5.1365206752463e-13	-8.676678444211683e-05	0.8467240733667932	0.2266186275232963	0.3646999999999999	RL01AN	N3	Non-Lucid	non-responsive	non-accurate	67	0.8921153406225392	0.081961442863143	0.0152616804668411	0.0093121004418292	0.0013494356056475	Narcos
776	68	4.1494376926013534e-10	0.0017725626112612	3.7810668519089465e-11	0.002125396052641	8.298156841841862e-12	-0.0023808838774735	1.0279321739742484e-11	-0.0028327050382331	4.592330924707305e-13	-0.0008426709214579	0.8614023272953517	0.2564558038581765	0.3762999999999999	RL01AN	N3	Non-Lucid	non-responsive	non-accurate	68	0.8795073195861762	0.0801428101457713	0.0175886233801925	0.0217878647186458	0.0009733821692138	Narcos
777	0	4.113212500499396e-11	-0.0012194493815771	1.1682851765621699e-11	-0.0094257891657021	4.5431958864876756e-11	-0.006503577757265	1.868708431102309e-11	-0.0115487003108199	3.854156359184238e-12	-0.0031392800975099	0.9741636451997874	0.4480185932017143	0.44705	RL02GC	Wake	Lucid	responsive	accurate	0	0.3405310541397173	0.0967218160166096	0.3761291895813888	0.1547095492503208	0.0319083910119633	Narcos
778	1	3.510315916806406e-11	-0.0079041559057755	7.226755439935804e-12	-0.0106037919230545	4.631661802195846e-11	-0.0083168847348674	2.7708325961580427e-11	-0.0056328856334591	3.578338745627383e-12	-0.0023615930747366	0.9804481910594252	0.5501571558320995	0.4824	RL02GC	Wake	Lucid	responsive	accurate	1	0.2926892632519347	0.0602565061249834	0.3861868027394396	0.2310313289129154	0.0298360989707266	Narcos
779	2	1.5385200019268732e-11	-0.0018745830000581	9.392735113131318e-12	-0.005948170685889	4.705048948972533e-11	-0.0058632273159966	2.111230323704033e-11	-0.006583859672721	3.490516664004773e-12	-0.0036338481130419	0.9752504737050168	0.5194917545241364	0.47575	RL02GC	Wake	Lucid	responsive	accurate	2	0.1595457996559608	0.0974034417949924	0.4879174765645593	0.2189363348096941	0.0361969471747932	Narcos
780	3	1.9156774264781536e-11	0.0052555588081117	8.327966146931726e-12	-0.003172391086797	4.9279270443633786e-11	0.0035719698559774	2.156200801554416e-11	-0.0038804017512223	3.721432368466699e-12	-0.0026365808894914	0.979628075784324	0.5082004625034424	0.4657000000000001	RL02GC	Wake	Lucid	responsive	accurate	3	0.1877241815657724	0.081608761863126	0.4829054507990263	0.2112939397669941	0.036467666005081	Narcos
781	4	2.8237724659574878e-11	0.0058345986105364	1.1750448087385919e-11	-0.0027566133576234	3.051828499351559e-11	0.0027083098097416	2.8283427023265016e-11	-0.0081568364763825	6.5623952441667385e-12	-0.0054988334452757	0.9671390226916932	0.5930529914629981	0.50185	RL02GC	Wake	Lucid	responsive	accurate	4	0.2680314527360514	0.1115348247470665	0.2896784482616301	0.2684652579055902	0.0622900163496617	Narcos
782	5	2.7210889877332032e-11	0.0070181103921761	1.2692668299604284e-11	-0.0043215249794153	6.122925566873672e-11	-0.0030716402463484	3.1566940527187684e-11	-0.0027223174443618	3.639835597801837e-12	-0.0021279489309395	0.9760453987788184	0.4370138755576736	0.4312999999999999	RL02GC	Wake	Lucid	responsive	accurate	5	0.1995817200505535	0.0930959840962957	0.4490937348565591	0.2315317255536725	0.026696835442919	Narcos
783	6	1.95614480303684e-11	0.0082912494797767	9.349339703861976e-12	0.0002096829646441	3.9842947529246586e-11	-0.005964543624045	2.1505461179454028e-11	-0.0115083520690478	3.0256969903554826e-12	-0.0056423712543306	0.9760257505923322	0.432431014712704	0.44125	RL02GC	Wake	Lucid	responsive	accurate	6	0.2096957750652086	0.1002235127228637	0.4271103933643942	0.230535303069557	0.0324350157779762	Narcos
784	7	1.3816519625193483e-11	0.0059735524457621	8.285162194211646e-12	-0.0061098790562518	5.1386605527267096e-11	-0.001465766879306	2.3196552488225554e-11	-0.0108804979081572	3.6487935840096665e-12	-0.0051850388402841	0.98086165227837	0.6136064261337812	0.5084500000000001	RL02GC	Wake	Lucid	responsive	accurate	7	0.1377057638041225	0.0825761204083967	0.5121573272715101	0.2311941838224535	0.0363666046935171	Narcos
785	8	3.154170858935853e-11	0.0042159642391964	9.051818683202749e-12	-0.0022798668753138	1.821877722229492e-11	-0.0058628670318986	1.2297810059914326e-11	-0.0122063267849479	1.9122589457267946e-12	-0.0047569057946982	0.954565153794122	0.3192841290189164	0.3916999999999999	RL02GC	Wake	Lucid	responsive	accurate	8	0.4319458143762434	0.1239595243112866	0.2494958236624675	0.1684115356758511	0.0261873019741514	Narcos
786	9	2.1338011049206047e-11	0.0050624812943471	9.276901932890054e-12	-0.0107344686051784	4.3566145239840336e-11	-0.0050448384924734	2.6010872460467147e-11	-0.0057632704903892	3.4704564931546985e-12	-0.0020199080347093	0.9787999346711278	0.5269411875964776	0.4706	RL02GC	Wake	Lucid	responsive	accurate	9	0.2058414014050138	0.0894914943177903	0.4202695541446344	0.2509190958183919	0.0334784543141696	Narcos
787	10	3.5614993368123006e-11	0.0053400170466599	6.653775299003873e-12	-0.0006227266894505	3.032048961049844e-11	-0.0096080323977482	2.595323521205517e-11	-0.0099968419849695	2.6001243284625378e-12	-0.0053914959032586	0.9769067830101968	0.3599933584210082	0.40175	RL02GC	Wake	Lucid	responsive	accurate	10	0.3521264738486369	0.0657860696365159	0.2997795614210366	0.2566003903391124	0.0257075047546982	Narcos
788	11	3.9038287654440506e-11	0.001899423125609	1.1136826193824232e-11	0.0052281617487412	8.441128607738979e-11	-0.0047215165971028	3.228760470545057e-11	-0.0080607507982315	3.6165030579803097e-12	-0.00216659785858	0.978566043297866	0.4607226664422151	0.4472999999999999	RL02GC	Wake	Lucid	responsive	accurate	11	0.2289763118403787	0.0653222654139424	0.4951084211170642	0.1893806590354682	0.0212123425931462	Narcos
789	12	1.8828661752364582e-11	0.0056526220614097	7.047406036180229e-12	-0.0025972328246159	3.8422090946386696e-11	-0.0057897862596824	1.7146644170039526e-11	-0.0071210133062438	2.5802244424192425e-12	-0.0053741061488452	0.978986966437266	0.4873499839375327	0.4569	RL02GC	Wake	Lucid	responsive	accurate	12	0.224083970535588	0.0838727014874231	0.4572696035853185	0.2040659159698813	0.030707808421789	Narcos
790	13	2.0687661264696247e-11	0.0090327611013081	1.260793631191704e-11	-0.0078553039336084	1.2926334925617168e-11	-0.014991758780369	1.3314556555063538e-11	-0.0142070314914097	2.475355854971555e-12	-0.0068930223630192	0.9422769006342832	0.5477135485710891	0.48215	RL02GC	Wake	Lucid	responsive	accurate	13	0.3336082210417249	0.2033149687733814	0.2084494493577052	0.2147098925036175	0.0399174683235709	Narcos
791	0	5.7813476266982335e-11	0.002441669838853	1.0404315322222046e-11	-0.0018944310796605	5.033952918603859e-11	-0.0058284030674165	2.0707501936719317e-11	-0.0096691228070344	3.788395154643351e-12	-0.003782681002874	0.9457609131954916	0.2985975599378029	0.34925	RL02GC	Wake	Lucid	responsive	non-accurate	0	0.4041396420798606	0.0727303829818345	0.3518937213490661	0.1447538352896658	0.0264824182995726	Narcos
792	1	4.325371828419928e-11	-0.0029030382310494	8.782798564052368e-12	-0.003640217730857	2.9142583757240314e-11	-0.0075799197659502	1.7020530172857444e-11	-0.0142034592061505	3.7433882563218434e-12	-0.0040851324868452	0.9496775542181728	0.4292899873892505	0.4403	RL02GC	Wake	Lucid	responsive	non-accurate	1	0.4242930873911877	0.0861539970781648	0.2858713037263375	0.1669612135684218	0.036720398235888	Narcos
793	2	2.4844836804490242e-11	0.0060328331948964	8.070617432869898e-12	-0.0081969791981074	3.591949465785107e-11	-0.0083016611083575	1.973913223827668e-11	-0.0087370520601407	2.677662916515863e-12	-0.0026981603203243	0.974501046550962	0.4452186472559291	0.4383999999999999	RL02GC	Wake	Lucid	responsive	non-accurate	2	0.2722669803535577	0.0884434321435806	0.393630774203812	0.2163151230014859	0.0293436902975637	Narcos
794	3	1.8135458027813712e-11	0.0021277420110202	1.2463632782157892e-11	0.0025828624423804	6.859005976178191e-11	-0.0004363291992131	3.2568255829885633e-11	-0.0049399366390411	3.7454075124248595e-12	-0.0032194753071483	0.988029493196381	0.5826721671005244	0.4984999999999999	RL02GC	Wake	Lucid	responsive	non-accurate	3	0.1338382392509961	0.0919806196058949	0.5061891910619789	0.2403511402393491	0.0276408098417808	Narcos
795	0	1.9716902633651684e-11	0.0091729587169567	7.356387568945875e-12	-0.0066206650567028	6.483387962765203e-11	0.0024076934412301	2.6236418274062487e-11	-0.0045243703468249	3.465964067111612e-12	-0.0027175338691181	0.9847286360703688	0.5284227856617367	0.47175	RL02GC	Wake	Lucid	non-responsive	accurate	0	0.1621328446786669	0.0604918564174641	0.5331314725693642	0.2157430712110428	0.0285007551234619	Narcos
796	0	2.156123859888032e-11	0.0033448161771962	9.620950502715252e-12	-0.0070865831962721	3.4254396994248894e-11	-0.0005868853563075	3.755559835040108e-11	-0.0062783763982035	1.219830591884263e-11	-0.003926864087541	0.98001246700752	0.5547985722515489	0.4808	RL02GC	Wake	Lucid	non-responsive	non-accurate	0	0.1871789809257993	0.0835220899939077	0.2973717438451906	0.3260303713559274	0.1058968138791748	Narcos
797	1	2.4367350715876447e-11	0.0007179720804335	9.700820029243e-12	-0.0028193686343721	3.437285998386226e-11	-0.0067962124857471	2.170379297028731e-11	-0.007175291416998	3.054169080027907e-12	-0.0068697587374662	0.9642465341941854	0.5133423376597076	0.4665999999999999	RL02GC	Wake	Lucid	non-responsive	non-accurate	1	0.2614550864683741	0.1040871766953035	0.3688114963351599	0.2328758318416994	0.032770408659463	Narcos
798	2	3.4398638045044515e-11	0.0034321961243364	1.277805293257015e-11	0.0048609567801092	6.134388580015848e-11	-0.0050459587956125	2.515886830461047e-11	-0.0031653388650978	4.093964604512584e-12	-0.0041466804262767	0.9741770989275536	0.4071043560775468	0.4245	RL02GC	Wake	Lucid	non-responsive	non-accurate	2	0.2496754498797616	0.0927468730113419	0.4452519970259034	0.182610478769354	0.029715201313639	Narcos
799	3	3.535729574474473e-11	0.0095060148478256	6.508356475275071e-12	0.0016847646345611	5.3588214957535775e-11	0.0009080199347496	2.4993173136094784e-11	-0.0057327199617022	3.9013430127020576e-12	-0.0031941763655854	0.9794104415072744	0.5261488106545695	0.4742	RL02GC	Wake	Lucid	non-responsive	non-accurate	3	0.2843406146419248	0.0523396951466098	0.4309522450074277	0.2009931489861044	0.0313742962179329	Narcos
800	4	3.511216839957614e-11	0.001130828146921	1.0031889940834768e-11	-0.000154233561392	3.864737833205129e-11	-0.0036967586113598	3.459571524148686e-11	-0.0091817149500657	3.710233299029956e-12	-0.002286634516549	0.976520645046008	0.581904189435632	0.49835	RL02GC	Wake	Lucid	non-responsive	non-accurate	4	0.2875751052189093	0.0821630203082217	0.3165291235732627	0.2833452590417089	0.0303874918578973	Narcos
801	5	4.927713137961439e-11	0.0080482262028546	1.0002897245999812e-11	-0.0024644909994403	4.266097216119128e-11	-0.0015566596929836	3.1712891390652576e-11	-0.0047544910071853	4.765792187138317e-12	-0.0033047796341814	0.97269800229465	0.5000120652111801	0.4705	RL02GC	Wake	Lucid	non-responsive	non-accurate	5	0.3559980042276271	0.0722649910084483	0.3082001837890528	0.2291068032428182	0.0344300177320536	Narcos
802	6	1.6693761101557664e-11	0.0155186670197086	7.420599077966242e-12	-0.0051898277776025	5.187128678247584e-11	-0.0024687299767685	2.168837490832989e-11	-0.0063018324869353	3.3368978901561174e-12	-0.0043246312445755	0.9814268741348328	0.6017376620686368	0.5031	RL02GC	Wake	Lucid	non-responsive	non-accurate	6	0.165266895313313	0.0734633354053379	0.5135215767312244	0.2147131712071997	0.0330350213429248	Narcos
803	7	1.3387637945293594e-11	-0.0026544053018961	5.394010013320312e-12	-0.0016262783310753	2.660491172120199e-11	-0.0056299120572652	2.621848356083853e-11	-0.0103000327883266	2.042953493791409e-12	-0.0043099836753472	0.974619976179931	0.5354479525025827	0.4754	RL02GC	Wake	Lucid	non-responsive	non-accurate	7	0.1817787114232813	0.0732404172888722	0.3612442008046992	0.355997239889295	0.0277394305938521	Narcos
804	8	1.9655451861711268e-11	0.001112275005206	1.0459692805182229e-11	-0.0036009593334707	3.2860401747100407e-11	-9.492364175408024e-05	2.7555259776983247e-11	-0.003455582284155	3.0598414119297127e-12	-0.0027756572852795	0.9713055703985208	0.4380895389171073	0.4220499999999999	RL02GC	Wake	Lucid	non-responsive	non-accurate	8	0.2100151282754964	0.1117600216803859	0.3511077504936485	0.2944232194427875	0.0326938801076815	Narcos
805	9	1.7031711151653294e-11	0.0009083560015115	7.95872714441786e-12	-0.0063816652112004	4.6888352517023055e-11	-0.0103575518093416	2.706101957722876e-11	-0.0100326803863399	2.794003131816554e-12	-0.0036625594903025	0.9812614021448912	0.5596214720057935	0.48805	RL02GC	Wake	Lucid	non-responsive	non-accurate	9	0.1674144570226576	0.0782308936318981	0.4608925085347274	0.2659982815972949	0.0274638592134218	Narcos
806	0	2.0968645352586446e-11	0.0010369241512191	1.2839518104724756e-11	-0.0007037969881536	4.43205081404209e-11	0.0005794381365115	2.253458984841004e-11	-0.0015524962661441	3.29270466407064e-12	-0.0009595737209965	0.9747122150698726	0.6038335137284437	0.5027999999999999	RL02GC	Wake	Non-Lucid	responsive	accurate	0	0.2017069932316896	0.1235091989921238	0.4263392453438686	0.2167705297887295	0.0316740326435883	Narcos
807	1	3.396256508561143e-11	0.0121564813903155	7.815081518021422e-12	0.0081816445310311	3.693206046203751e-11	0.0044225889983457	2.1055845908050825e-11	-0.0018484914128146	5.161072837421866e-12	-0.0016033024098635	0.975726597411782	0.5574574761013499	0.4874	RL02GC	Wake	Non-Lucid	responsive	accurate	1	0.3236791884143924	0.0744813955238373	0.3519798733308298	0.2006720958124503	0.04918744691849	Narcos
808	2	4.5596565902952745e-11	0.0039804140977609	9.025885032226302e-12	0.0096646050955147	5.277593586551144e-11	0.0028652134725006	2.396410456419016e-11	-0.0022217722155457	3.2116541693218978e-12	-0.0015494933990306	0.9822821903600344	0.3946570048979502	0.42515	RL02GC	Wake	Non-Lucid	responsive	accurate	2	0.3388211437044882	0.0670699783855015	0.392169949554673	0.1780736148764889	0.0238653134788483	Narcos
809	3	2.991655297693129e-11	-0.000387747931525	6.4640579658088936e-12	-0.0027560973274484	2.352766591028123e-11	-0.0047902541779689	1.900081882906569e-11	-0.0079449403028596	2.985166386295403e-12	-0.0031502860221666	0.9676602169055706	0.5742295529525692	0.49885	RL02GC	Wake	Non-Lucid	responsive	accurate	3	0.3653070706217571	0.0789317566646042	0.2872932158621247	0.232016485027972	0.0364514718235419	Narcos
810	4	1.5025413553303779e-10	0.0044553586051044	1.976375502739409e-11	-0.0010420726722418	2.9480273887459746e-11	-0.0009481589772537	2.144391438000237e-11	-0.001181474139617	6.3340296479557035e-12	1.003798461259376e-05	0.9436802992398772	0.3687921704859956	0.3988	RL02GC	Wake	Non-Lucid	responsive	accurate	4	0.6611083608420889	0.0869592284025497	0.1297112753520782	0.0943518195722758	0.0278693158310071	Narcos
811	5	1.8933809796324625e-11	0.009132053730713	1.021170119969722e-11	0.0015789758527563	5.2308529695225287e-11	0.0041240837277507	2.4730123994373817e-11	0.0004120883569176	3.094861718567527e-12	0.0005282847700551	0.9789123968570564	0.5596310843015635	0.48475	RL02GC	Wake	Non-Lucid	responsive	accurate	5	0.1732611500974987	0.0934461216915254	0.4786694338010719	0.2263025651684059	0.0283207292414979	Narcos
812	6	2.1960883961605653e-11	0.0074591921446024	6.392966465782357e-12	0.0047528933312878	5.572997525993105e-11	0.0042664253150466	1.7527351128824762e-11	-0.0006793259198959	3.143385532047409e-12	-0.0014998877213349	0.9817335397690392	0.584789436437541	0.4986	RL02GC	Wake	Non-Lucid	responsive	accurate	6	0.2096413126963423	0.0610280480627939	0.5320052321415032	0.1673182602831751	0.0300071468161852	Narcos
813	7	1.6374641314213675e-11	0.0045475832733626	9.226360518372375e-12	0.0131162600328023	5.941265053566363e-11	0.0042445804754955	1.705835857475546e-11	0.0019876055807142	2.504222342885211e-12	-0.0005412329281462	0.9854659585947512	0.6575457088403089	0.5227999999999999	RL02GC	Wake	Non-Lucid	responsive	accurate	7	0.1565809056198142	0.0882261698329616	0.5681276583489234	0.1631188850350093	0.0239463811632913	Narcos
814	8	2.938885421304843e-11	0.0060807735508663	7.766837805814824e-12	0.0063438624526567	5.099133097449296e-11	0.0029580438680274	1.6519032203892714e-11	-0.0026330674885194	2.0057992048522824e-12	5.482997522996017e-05	0.9786207658561936	0.4164852675168848	0.4246999999999999	RL02GC	Wake	Non-Lucid	responsive	accurate	8	0.2755071089536579	0.0728105632863342	0.4780204793504418	0.1548583953703848	0.0188034530391811	Narcos
815	9	1.4163327276632052e-11	0.0005608220917287	8.04073333937076e-12	0.0051765555082693	4.079049609811149e-11	0.0064203272844641	1.9153081437957035e-11	-0.0001292789826687	2.341854704452512e-12	-0.0006452492263402	0.981406734108457	0.5110343650165575	0.46905	RL02GC	Wake	Non-Lucid	responsive	accurate	9	0.1676341850066914	0.0951684412761852	0.4827877966717118	0.2266918736331145	0.0277177034122969	Narcos
816	10	1.4620481140584967e-11	0.007018718880924	1.225619806535939e-11	-0.0021829803484102	4.2695129413270004e-11	-0.0029508622173209	1.8095966367494903e-11	-0.0028588656540346	2.1444594476721066e-12	-0.0010778740604405	0.9794131217062144	0.5740392027110481	0.4942	RL02GC	Wake	Non-Lucid	responsive	accurate	10	0.1627894154138541	0.1364646825963785	0.4753821089315389	0.2014866513616937	0.0238771416965345	Narcos
817	11	2.1988020297577654e-11	0.0117009536713723	1.1306572755201767e-11	0.0116828696043032	6.928762054590732e-11	0.0037649281871649	1.8726506848037512e-11	-0.0017246785170765	3.2252279747304648e-12	-0.0010488835571323	0.9822837142789612	0.5156810408446633	0.4673999999999999	RL02GC	Wake	Non-Lucid	responsive	accurate	11	0.1765624600865024	0.0907910886832033	0.5563753612904033	0.1503727062813605	0.0258983836585303	Narcos
818	12	1.399186526903197e-11	0.005425400664941	1.2393765167809699e-11	0.0233153896816806	6.076754191004698e-11	0.0032543034276807	1.4698858029648016e-11	0.0006651400312672	6.046831487562069e-12	0.0006556455786913	0.9829696297056127	0.5927013775909286	0.50565	RL02GC	Wake	Non-Lucid	responsive	accurate	12	0.1296757447419146	0.1148646515235717	0.5631898322207067	0.1362281100625657	0.0560416614512412	Narcos
819	13	1.9517162783010177e-11	0.0097706785630755	8.112056403105572e-12	0.01779164419207	6.150240456236094e-11	0.0024807296263853	1.5578884701511028e-11	-0.0021697318396155	3.265226724284254e-12	-0.0011344223940504	0.980994081891944	0.5973426377933245	0.50485	RL02GC	Wake	Non-Lucid	responsive	accurate	13	0.1807550812366281	0.0751285128090378	0.5695946822042615	0.1442813487342025	0.03024037501587	Narcos
820	14	7.683012166989587e-11	0.0063548627498426	1.6604572470134663e-11	0.0127302130114376	2.0629045458417003e-11	0.0026707189841776	1.6386087175892187e-11	0.0021326064394402	1.464076591838215e-12	0.0017178745500059	0.9656301445280504	0.2869154861321394	0.3767999999999999	RL02GC	Wake	Non-Lucid	responsive	accurate	14	0.5824262622009163	0.1258743168568234	0.156382647560304	0.1242180449350079	0.0110987284469485	Narcos
821	15	2.925985471251869e-11	0.0057510584918302	1.0524268342052883e-11	0.0067349208829402	8.590838602785186e-11	0.00788260464453	2.3768582075405085e-11	0.0007870573157462	2.047444062533111e-12	0.0013566434840181	0.986473648461038	0.5403421437056398	0.4770999999999999	RL02GC	Wake	Non-Lucid	responsive	accurate	15	0.1931234743307476	0.0694632043451932	0.5670201081602589	0.1568794922400567	0.0135137209237433	Narcos
822	16	1.4477892506013852e-10	0.005486233923536	2.1828883580304816e-11	0.0051529819132615	5.205061651611683e-11	0.0046324365804644	1.6783060872365995e-11	-0.0001273969782204	1.3898373974735377e-12	0.0007088688579465	0.9675191494046363	0.4229922504200303	0.4479	RL02GC	Wake	Non-Lucid	responsive	accurate	16	0.6113166238550013	0.0921705932496239	0.2197792748149408	0.0708650385833852	0.0058684694970488	Narcos
823	17	5.739804647083279e-11	0.0038750915081662	9.559116056368262e-12	0.0060491179301632	5.026458634446457e-11	0.0021871679615316	2.2870365990214905e-11	-0.0021483374559453	2.082565039457476e-12	-0.0005837810073584	0.9723786746825264	0.5823680155560583	0.49945	RL02GC	Wake	Non-Lucid	responsive	accurate	17	0.4037149688725455	0.0672350102212419	0.3535410551256077	0.1608610338077481	0.0146479319728567	Narcos
824	18	1.701236813947149e-11	0.0100864256791537	6.1402824190985106e-12	0.0092871714163266	4.609748610541916e-11	0.0068204096906292	1.8131852669794e-11	0.0013152346491529	1.6485062486598897e-12	0.0008489758477171	0.9856914795593994	0.6756173422392722	0.5315000000000001	RL02GC	Wake	Non-Lucid	responsive	accurate	18	0.1910847292062738	0.0689683055106949	0.5177718691089669	0.2036588985737335	0.0185161976003307	Narcos
825	19	2.193698525897704e-11	0.0082053321940255	7.025317335666419e-12	0.0083728502398413	5.150209014472437e-11	0.0037577742133893	1.3091810781106043e-11	-0.0020762051803068	1.3061578359571136e-12	-0.0004270089946198	0.9844349205821508	0.491163228898515	0.4596	RL02GC	Wake	Non-Lucid	responsive	accurate	19	0.2312506767204764	0.0740580060965365	0.5429138533797725	0.1380084850714978	0.0137689787317166	Narcos
826	20	2.444386092793629e-11	0.0106539772976158	9.442455671215358e-12	0.0061365572081402	4.753539077212888e-11	0.0060467988446377	1.9123731266704e-11	0.0026223816806225	1.5813410459204373e-12	0.0008465425367991	0.9849864927710008	0.5721119198970792	0.4953	RL02GC	Wake	Non-Lucid	responsive	accurate	20	0.2393482003798912	0.0924581750295165	0.4654547114797588	0.1872548152981452	0.0154840978126881	Narcos
827	21	1.4038473899192491e-11	0.0060122205434573	9.92925621477487e-12	0.0062264868575563	4.0848551815551135e-11	0.0006504765372911	1.974426999474961e-11	-0.0011319918107799	1.7826009987665853e-12	0.0002079118194257	0.983759286772776	0.500574601973222	0.45305	RL02GC	Wake	Non-Lucid	responsive	accurate	21	0.1625893128052229	0.1149976098698375	0.4730954387542817	0.2286720987864484	0.0206455397842093	Narcos
828	22	1.7203779981206812e-11	0.0070776858287051	5.549659979132679e-12	-0.0006943998775102	1.741842356469074e-11	-0.003323859639851	1.5092698537667776e-11	1.601010256195593e-05	1.5940401909128053e-12	3.201241785169813e-05	0.9691972835271866	0.6721532403520708	0.5202000000000001	RL02GC	Wake	Non-Lucid	responsive	accurate	22	0.3025712785634698	0.0976045797675275	0.3063463200695296	0.2654426584450431	0.0280351631544297	Narcos
829	23	1.441957479812856e-11	0.0060132458767807	1.1026267087373712e-11	0.0034106584910819	7.136070969352672e-11	0.0003826312738651	2.0577640380749384e-11	-0.0011851411103897	1.428867005103427e-12	-0.0004717528986416	0.9899295392113714	0.5317668844671599	0.4670499999999999	RL02GC	Wake	Non-Lucid	responsive	accurate	23	0.1213635514795611	0.0928034946952489	0.6006133527343924	0.1731934230127988	0.0120261780779986	Narcos
830	24	1.005870786552239e-10	0.0092217114639445	1.1180882370163276e-11	0.0051620099919239	2.138303965509117e-11	0.0032949579894412	1.2385544255979711e-11	-0.0008245445417809	3.970865105068133e-12	8.87353916633926e-05	0.9366910925278464	0.4014390387096495	0.43815	RL02GC	Wake	Non-Lucid	responsive	accurate	24	0.6727899214312221	0.0747848040913674	0.1430232765663719	0.0828423437509859	0.0265596541600527	Narcos
831	25	3.1397148488728896e-11	0.0108007781580704	4.79905346920742e-12	0.0033075104463238	4.242135700974587e-11	0.0075256176463655	1.809132161821762e-11	-0.0028491737217015	2.759218714256024e-12	-0.0006330015325911	0.9826353269828668	0.5636691737901769	0.4884	RL02GC	Wake	Non-Lucid	responsive	accurate	25	0.31565043174279	0.0482471616827195	0.4264820310050844	0.1818806405823146	0.0277397349870915	Narcos
832	26	4.466948895993766e-11	0.0059018950147311	4.309341588716057e-12	0.0007915449311176	3.142347591044537e-11	-0.0004003964418383	1.60485679108836e-11	-0.0018625121793855	1.906996816482909e-12	-0.0001877643786415	0.971755515723	0.4742632496713158	0.4640999999999999	RL02GC	Wake	Non-Lucid	responsive	accurate	26	0.4541526613081509	0.0438128798105691	0.319481049471609	0.1631650595655829	0.0193883498440877	Narcos
833	0	1.8614636798553162e-10	0.0079882688076171	1.2653273937938363e-11	-5.015036213922341e-05	1.0650808458813635e-11	-0.0006279809732665	1.191972755716215e-11	0.00087140671945	8.130136315106948e-12	-0.001083293684487	0.916742948311522	0.5292264469490047	0.4782999999999999	RL02GC	Wake	Non-Lucid	responsive	non-accurate	0	0.8110941747080372	0.0551340157377904	0.0464086879070683	0.0519377395881961	0.0354253820589078	Narcos
834	1	4.7180597364012875e-11	0.0109000188183028	1.1675008453052467e-11	0.0051478852521239	5.331155670132736e-11	0.0033850570481359	2.334211970289952e-11	-0.0006069023076174	3.9774427541445214e-12	0.0010631149876864	0.9586907110458308	0.5895320137465556	0.4974999999999999	RL02GC	Wake	Non-Lucid	responsive	non-accurate	1	0.3382443553128175	0.0836997818617392	0.3821980673122505	0.1673429475601352	0.0285148479530574	Narcos
835	0	1.676362052071215e-11	0.0049049811536758	8.868760239723765e-12	0.000701654868506	6.482794986649608e-11	0.0040599852776457	2.0015904033477573e-11	0.0008214239841443	1.3367080784360309e-12	0.0009834796182347	0.9872056079383804	0.618181643747983	0.5069	RL02GC	Wake	Non-Lucid	non-responsive	accurate	0	0.1499255820488141	0.0793178322874299	0.5797893184683512	0.1790124071792605	0.011954860016144	Narcos
836	1	1.909554793517984e-11	0.0081113521138822	4.612626287129075e-12	0.0058133823041895	2.7402697173305537e-11	0.0024791019538919	1.8652468507026898e-11	-0.0018788425124032	2.7553414108661053e-12	0.0001177850396235	0.9799479912825076	0.5464956057345698	0.4738499999999999	RL02GC	Wake	Non-Lucid	non-responsive	accurate	1	0.2633190177938752	0.0636060419685254	0.3778708696430952	0.2572091517548411	0.037994918839663	Narcos
837	2	2.028507118012853e-11	0.0047084596337778	5.5192587521558146e-12	0.0008375643696529	3.9227810199042434e-11	0.0042290232001953	1.991909709324697e-11	0.000714217841233	1.601871737447098e-12	0.0007441158029472	0.9747755730276396	0.5852956840384433	0.4936	RL02GC	Wake	Non-Lucid	non-responsive	accurate	2	0.234365598456198	0.0637673079378077	0.4532224280499898	0.2301372802447499	0.0185073853112543	Narcos
838	3	3.2658684579648775e-11	0.0013960087060565	9.322299242354567e-12	-0.0017624823678605	8.278268586346748e-11	0.0029624606897366	2.0732530250363605e-11	0.00184138424238	1.97767752725135e-12	0.0007678988664411	0.9881083686641996	0.6472509924522708	0.51685	RL02GC	Wake	Non-Lucid	non-responsive	accurate	3	0.2214540306490794	0.063213223946648	0.5613379622719206	0.1405844248962204	0.0134103582361315	Narcos
839	4	1.9460712985866392e-11	0.0039568812978372	6.865138530224149e-12	0.0017528180661696	4.9921183719646246e-11	0.0054423105577361	2.037359599409758e-11	0.0010969576564261	2.366098141074074e-12	0.0014626484408099	0.9858411165030976	0.6685385529862988	0.5234	RL02GC	Wake	Non-Lucid	non-responsive	accurate	4	0.1965992119301779	0.0693541303349878	0.5043219837336879	0.2058214886336597	0.0239031853674868	Narcos
840	5	1.3234529761391403e-11	0.0078044261303679	5.526195245124368e-12	-0.0052676129678055	1.4925884391246658e-11	-0.000950578920307	1.3961676887665208e-11	-0.0028028429990638	1.4200717488912545e-12	-0.00046731508541	0.966792499801303	0.5358256515060218	0.47185	RL02GC	Wake	Non-Lucid	non-responsive	accurate	5	0.2697161733460705	0.112622379604781	0.304185527887592	0.2845352371053515	0.0289406820562049	Narcos
841	0	9.749706701937679e-11	0.005344373952917	9.893726836130148e-12	0.0073349883982141	2.7079308913813403e-11	0.0011993814477303	1.3077048441185349e-11	-0.0001925181631207	1.3919622461236682e-12	-6.795418903378604e-05	0.9509341441879928	0.2574324377348532	0.3454	RL02GC	Wake	Non-Lucid	non-responsive	non-accurate	0	0.654610228009499	0.0664279960214156	0.1818146240121055	0.0878013044235915	0.0093458475333882	Narcos
842	1	1.3785595885485147e-11	0.0093320467457767	8.117262937952455e-12	0.0218346693872383	7.113345773287797e-11	0.0118546088127597	1.8418357501893263e-11	0.0034382459618044	1.2986536137121134e-12	0.0008644797462118	0.9884859036692863	0.6137772073999056	0.51155	RL02GC	Wake	Non-Lucid	non-responsive	non-accurate	1	0.1222633173683102	0.071991338132133	0.6308767927440281	0.1633508995449364	0.011517652210592	Narcos
843	2	3.275531249163615e-11	0.0020555821679436	8.006556645618233e-12	0.0026556170646089	6.64219232041231e-11	0.0030853741217863	2.246569437811107e-11	-0.0004073037719387	3.009427608777973e-12	8.62230222699088e-05	0.9778425035984276	0.6054636763153661	0.4994499999999999	RL02GC	Wake	Non-Lucid	non-responsive	non-accurate	2	0.2469137687240725	0.0603544562848289	0.5006970209311455	0.169349300737675	0.022685453322278	Narcos
844	3	4.783634066877243e-11	0.0103908015375279	6.692431393288474e-12	0.0158490268983162	4.09092586850508e-11	0.0036740742286858	1.9691692736489486e-11	0.0003029111128798	1.7275798682814425e-12	-0.0002437315218781	0.9785092210938158	0.4402514225924664	0.4289	RL02GC	Wake	Non-Lucid	non-responsive	non-accurate	3	0.409356876264095	0.0572701166407726	0.3500787499936069	0.1685105866014513	0.0147836705000741	Narcos
845	4	7.051488141194483e-11	0.0073188927094017	9.449086782011856e-12	0.0016460529938149	3.367619592252694e-11	-0.0013819191408294	2.1088195356306178e-11	-0.0023434323902654	2.059532737950377e-12	-0.0002122085395687	0.9452186464229316	0.3210949414104448	0.38505	RL02GC	Wake	Non-Lucid	non-responsive	non-accurate	4	0.5155052853896392	0.0690783857350054	0.246192812669737	0.1541671197317448	0.0150563964738734	Narcos
846	5	2.017193824531228e-11	0.0096989185223553	9.409123662241804e-12	0.0175710050334675	3.887459844261581e-11	0.0033171443151581	2.6116197813498368e-11	0.0007930367249436	1.410599915266474e-12	0.0014715165342107	0.9785000012746076	0.6182658783308441	0.5066999999999999	RL02GC	Wake	Non-Lucid	non-responsive	non-accurate	5	0.2101627594150916	0.0980296176047488	0.4050177419987082	0.2720934464089338	0.0146964345725175	Narcos
847	6	1.8495054444859668e-11	0.0062658224874556	4.546626542833056e-12	0.0026026747889812	1.699081740631813e-11	-0.0008112198411157	1.2262513876780682e-11	0.0002544179471329	9.97078177834034e-13	0.0001985923209691	0.9638403353763962	0.6000409020453451	0.50485	RL02GC	Wake	Non-Lucid	non-responsive	non-accurate	6	0.3470506465249134	0.085315222288307	0.318824374560753	0.230100072516426	0.0187096841096003	Narcos
848	7	7.610597975744729e-11	0.0021715245987008	1.087671361121881e-11	-0.0014820913286526	4.035577833500923e-12	-0.0016540309366888	6.887506943169751e-12	-0.0006094043159588	1.8479682456292048e-12	-0.0001363021426887	0.8845215614961207	0.3570435483415144	0.4222	RL02GC	Wake	Non-Lucid	non-responsive	non-accurate	7	0.7629385613164268	0.1090356403115887	0.040455401220564	0.0690450954711562	0.0185253016802641	Narcos
849	8	4.6243889565137125e-11	0.0038097039847117	8.651229162774781e-12	-0.0005966274966967	2.025256505006625e-11	0.001605207806203	1.151989182437146e-11	6.171214766587274e-05	1.6066077787809756e-12	-0.000361812777347	0.9283926151811916	0.3528397482774503	0.4083500000000001	RL02GC	Wake	Non-Lucid	non-responsive	non-accurate	8	0.523866523527899	0.0980040690427282	0.2294279513481788	0.1305012562351717	0.018200199846022	Narcos
850	0	4.651003571469426e-11	0.0026248591048937	1.1773940393399918e-11	-0.0048470201757611	7.345590239337811e-12	-0.0119844028467857	1.1620362707279012e-11	-0.0127926817576271	2.3778126021626765e-12	-0.0096436338324202	0.9035183972823831	0.3751057745260038	0.4131999999999999	RL02GC	ME	Lucid	non-responsive	non-accurate	0	0.5840933667956083	0.1478622920656893	0.092249134365645	0.1459335963256708	0.0298616104473863	Narcos
851	0	2.5753269935654828e-11	0.0037596434748755	5.262706246088721e-12	0.0041267977834506	3.902763275256513e-11	0.0048190056311816	2.2167659218826533e-11	-0.0017796506447802	2.1425279901594626e-12	-0.0008307999700255	0.9647186745906609	0.516538162656661	0.4755999999999999	RL02GC	ME	Non-Lucid	responsive	accurate	0	0.2729436545037728	0.0557763064254062	0.413630763655699	0.2349418902569708	0.022707385158151	Narcos
852	1	4.329843059177883e-11	0.0102116491947699	1.1785109058574105e-11	-0.0035278562430558	1.0137670653556209e-11	-0.0141498774763994	1.234924217837312e-11	-0.0071332767610389	2.41260659184888e-12	-0.0032020847030064	0.917763202514944	0.4464558418799939	0.4471999999999999	RL02GC	ME	Non-Lucid	responsive	accurate	1	0.5413450184700777	0.1473450652550216	0.1267477234667938	0.1543982228402567	0.0301639699678501	Narcos
853	2	1.4046222213290651e-11	0.0065079245497175	4.981323686553138e-12	-0.0021699536127892	2.674222189190181e-11	0.0001149159945117	1.7711868250886518e-11	-0.0061387768119194	1.9578247377672465e-12	-0.0007210426498494	0.968480395307275	0.5514604323954869	0.48525	RL02GC	ME	Non-Lucid	responsive	accurate	2	0.2146445286342857	0.0761210992136591	0.40865590231012	0.2706603636347754	0.0299181062071596	Narcos
854	3	2.4447538495850107e-11	0.0081105373476589	5.7823696071249916e-12	0.0014770927237966	5.2277075841552776e-11	0.0021534553347994	1.86222896080728e-11	-0.0021809710148201	1.686041150538697e-12	-0.0002576579996397	0.9876586662865154	0.3986901394975226	0.41875	RL02GC	ME	Non-Lucid	responsive	accurate	3	0.237781098724815	0.0562403531401964	0.5084561185509512	0.1811236940901391	0.0163987354938983	Narcos
855	4	2.2852990365102702e-11	0.001345712390038	1.1894959906849076e-11	0.0036003169351244	5.8125892589968746e-11	0.0034952268211755	2.1900211504212468e-11	-0.0007665085675675	2.0852238639903683e-12	0.000351909250632	0.9885838106571692	0.6100713819896694	0.5079	RL02GC	ME	Non-Lucid	responsive	accurate	4	0.1955599136946558	0.1017887504270316	0.4974007496050525	0.1874066983460723	0.0178438879271877	Narcos
856	5	3.233776986031285e-11	0.0095899351104993	9.772021619509398e-12	0.0029612729622738	1.6460478373471822e-11	-0.0003540854785087	1.1424391727329798e-11	-0.0010917493305043	1.0627598515442916e-12	0.0009924192672786	0.9451919343565296	0.4532919466225769	0.45625	RL02GC	ME	Non-Lucid	responsive	accurate	5	0.4550934893012221	0.1375228853306734	0.2316503757342939	0.1607768970090702	0.0149563526247403	Narcos
857	6	2.3853725143689714e-11	0.0035673990563898	6.431152985837129e-12	0.0097738419439764	1.3183049457115386e-11	0.0005776148646122	1.3669417131582986e-11	-0.000140083284836	1.2505957929312093e-12	-0.0005757706753412	0.9665826939817224	0.5429555526632424	0.48355	RL02GC	ME	Non-Lucid	responsive	accurate	6	0.4085385601009832	0.1101452274140119	0.225783772157479	0.2341137058768345	0.0214187344506911	Narcos
858	0	2.654813960580581e-11	0.0095452656398183	5.983817210469415e-12	-0.0007622151260502	1.5700208243475503e-11	-0.00824324341247	1.5849375422953887e-11	-0.0062430400014946	1.9541982053626297e-12	-0.0040987478488846	0.9507308712481942	0.3691715557754805	0.4217499999999999	RL02GC	ME	Non-Lucid	responsive	non-accurate	0	0.4020268438460445	0.0906148296263504	0.2377532008483847	0.2400120864524817	0.0295930392267385	Narcos
859	1	1.2059731528109105e-11	0.0074572547510667	8.25439641201742e-12	-0.0023504410876163	2.716630012446984e-11	0.0001523144929162	1.6843933700074378e-11	-0.0010297989535919	3.0413750428879973e-12	-0.0010209425633418	0.9664827694095496	0.5246794470431921	0.47655	RL02GC	ME	Non-Lucid	responsive	non-accurate	1	0.1790187727413968	0.1225310789013925	0.4032658353025192	0.2500371034045369	0.0451472096501547	Narcos
860	2	9.560821176631036e-11	0.0041498239974379	6.905152164921754e-12	-0.0030125329264417	2.119585243652412e-11	-0.0012693686555305	1.7840838012468228e-11	-0.0011797885915023	2.209490050072765e-12	-1.3529083783343763e-05	0.9695433804434076	0.4475118437066678	0.47115	RL02GC	ME	Non-Lucid	responsive	non-accurate	2	0.6650564464793963	0.0480326519695515	0.1474396188477146	0.1241019376012176	0.0153693451021198	Narcos
861	0	2.48686617489432e-11	0.0056697601737535	8.443207931435798e-12	0.0077593886279021	4.573307078487018e-11	-2.4289376199788244e-05	1.6502091959626132e-11	-0.0011632175618735	1.7513889836538298e-12	-0.000125301475562	0.9724202781421069	0.525186130505993	0.4648499999999999	RL02GC	ME	Non-Lucid	non-responsive	accurate	0	0.2555916261429008	0.0867764122912652	0.4700289082065337	0.1696028745455017	0.0180001788137983	Narcos
862	1	2.3683592483236515e-11	0.0096113201275376	9.443554400714266e-12	-0.0016729016038013	1.5722666532616384e-11	0.002522852375963	1.1756651319972551e-11	-0.0029180543660807	1.2854558699217564e-12	-0.0001086788483328	0.9533826219517862	0.4296924263277581	0.4382	RL02GC	ME	Non-Lucid	non-responsive	accurate	1	0.3826604870420512	0.1525813758593939	0.2540342322318391	0.189954540185091	0.0207693646816246	Narcos
863	2	1.659581695874448e-11	0.0142402271796695	5.146539733890957e-12	-7.135563194660228e-05	1.937094878724087e-11	-0.0004192468233884	1.7734768069990704e-11	-0.0016384162227547	1.44584216922396e-12	-0.0007612274790087	0.9723473159096824	0.6254853384491732	0.5065999999999999	RL02GC	ME	Non-Lucid	non-responsive	accurate	2	0.2752486177222972	0.0853575302335422	0.3212753485358293	0.2941386018552334	0.0239799016530976	Narcos
864	0	3.5690272779336994e-11	-0.0008620459594948	7.405649018485705e-12	-0.0027670661771945	6.203671050320674e-12	-0.0027215934752857	1.6475997465536554e-11	-0.0072521974772312	1.828857812686825e-12	-0.0038299416263263	0.9270887992141944	0.425317723614622	0.4399	RL02GC	ME	Non-Lucid	non-responsive	non-accurate	0	0.527927877062534	0.1095438129254899	0.0917642436593036	0.2437117367593844	0.0270523295932881	Narcos
865	1	2.233702146547873e-11	0.0090169074728598	6.487862763145964e-12	-0.003913223041943	2.907328488092801e-12	-0.0066126495469464	6.153807816161428e-12	-0.007749785716981	1.5474445334536638e-12	-0.0054526022166712	0.9125835201006528	0.4608281235711581	0.4357500000000001	RL02GC	ME	Non-Lucid	non-responsive	non-accurate	1	0.5664483561843917	0.164526823910414	0.0737274414815504	0.15605546724869	0.0392419111749537	Narcos
866	2	2.3588163701820588e-11	0.0077785002696343	1.2354720911293543e-11	-0.0002369995208678	3.1278386594794546e-11	-0.0025534808276952	1.5872017709184837e-11	-0.0028497380490867	1.4887957684071852e-12	-6.696897155442414e-05	0.9572142105539834	0.4587047802752902	0.4541	RL02GC	ME	Non-Lucid	non-responsive	non-accurate	2	0.2788789587006258	0.1460678222490232	0.3697991922414319	0.1876522406393899	0.017601786169529	Narcos
867	3	1.6356520763463575e-11	-0.0005028174327424	8.720015280509853e-12	-0.0033893357097017	9.634785277785463e-12	-0.0050158904523143	1.1149474874651976e-11	-0.0045577046473403	1.680106399128527e-12	-0.0028468579862783	0.9431901201740284	0.5797219500275957	0.4986	RL02GC	ME	Non-Lucid	non-responsive	non-accurate	3	0.3440515402624739	0.1834213236272889	0.2026630701515007	0.2345238366529897	0.0353402293057466	Narcos
868	4	2.4880747462043558e-11	0.0036816029039711	4.976887564616513e-12	-0.0011542094615802	1.7874515775298766e-11	-0.0033123660937865	1.6283629362272905e-11	-0.0014045179478867	1.4656313796853728e-12	-0.0011081936466032	0.9641145009935717	0.4332787221455102	0.4415	RL02GC	ME	Non-Lucid	non-responsive	non-accurate	4	0.3799665718164386	0.0760045858400381	0.2729708378890194	0.2486756008818134	0.0223824035726902	Narcos
869	5	5.83891734813063e-11	0.0027923462970911	1.5223820459316038e-11	-0.0014144763574594	7.44183331754465e-12	-0.0055983736609639	7.0245661446835095e-12	-0.008220643307095	1.8030475855645768e-12	-0.0011346289637759	0.9145935424043304	0.4525498256793724	0.4564	RL02GC	ME	Non-Lucid	non-responsive	non-accurate	5	0.6496171314354053	0.1693747999264754	0.0827951848626788	0.0781528190315715	0.0200600647438688	Narcos
870	6	4.013873076221246e-11	0.0125060569273104	9.950995956638084e-12	-0.0003774341797231	6.003721182382746e-12	-0.0006159178605003	1.07927837556434e-11	-0.0057449120801894	1.6223150701047161e-12	-0.0008125209437055	0.9070975265632022	0.3833875160323986	0.4207000000000001	RL02GC	ME	Non-Lucid	non-responsive	non-accurate	6	0.5858937706294128	0.1452518909252965	0.0876346305565147	0.1575392308153103	0.0236804770734653	Narcos
871	7	1.4434812606725749e-11	0.0066240608357985	9.738983513725055e-12	0.0059936817738756	2.4831623066891088e-11	0.0006403138700464	1.3492631608261431e-11	-0.0012131695813432	1.1312120263910972e-12	0.000297692746469	0.9692057812557928	0.5097242912188509	0.4683499999999999	RL02GC	ME	Non-Lucid	non-responsive	non-accurate	7	0.2268580833178557	0.1530582483875426	0.3902547658984925	0.2120507296463208	0.0177781727497882	Narcos
872	8	2.2680599794378112e-11	0.008730528788454	1.0005709063559834e-11	-0.0057370883497976	5.348696897609871e-11	-0.0005524706075821	1.696543782892303e-11	-0.0012267819559919	1.3021024843963809e-12	-0.000103757685849	0.9729944441265796	0.4759634150550177	0.4615499999999999	RL02GC	ME	Non-Lucid	non-responsive	non-accurate	8	0.2171622187254215	0.095802668353696	0.5121270584134421	0.1624406829615831	0.012467371545857	Narcos
873	9	2.784881573911556e-11	0.009080526022929	1.0634411895127288e-11	0.0008794455159299	2.1061876325555645e-11	-0.0022143466385158	1.0708005941929223e-11	-0.0020015251230117	1.3103382998776605e-12	-0.0001510180936911	0.9420005316179624	0.4690183595074403	0.4566	RL02GC	ME	Non-Lucid	non-responsive	non-accurate	9	0.3891486008424455	0.1486011666901306	0.2943105293951328	0.1496295414911129	0.018310161581178	Narcos
874	10	3.027840417750551e-11	0.0023635767932175	1.181001668215999e-11	0.0012772773869847	1.4106971544196734e-11	-0.0063534650127834	1.2406809070004746e-11	-0.0035903369478022	1.3433959814481732e-12	-0.0005739716641057	0.9433934434537858	0.3784152751890638	0.4123499999999999	RL02GC	ME	Non-Lucid	non-responsive	non-accurate	10	0.4328850603763719	0.1688457474354241	0.2016849102362588	0.1773779840529756	0.0192062978989693	Narcos
875	11	2.0268724223501408e-11	0.0120568561464952	3.866267979748611e-12	-0.0022791219140526	1.4391361432201526e-11	-0.0007549750630958	1.766648977233243e-11	-0.0023499387644384	1.5908217180394913e-12	-0.0001748195444436	0.9568556684770152	0.6418990365328586	0.51455	RL02GC	ME	Non-Lucid	non-responsive	non-accurate	11	0.3507691002183129	0.0669093587492216	0.2490558776578891	0.3057350158364615	0.0275306475381146	Narcos
876	0	1.296337181292478e-11	0.0123733380436214	4.725899901281532e-12	-0.0069459342652529	7.083551929901782e-12	-0.0050417629565975	9.66897721963877e-12	-0.0091412030847788	1.3702511153815105e-12	-0.0056513556595659	0.940600373671452	0.4937070840565059	0.4527	RL02GC	N1	Lucid	non-responsive	accurate	0	0.3619834970774632	0.131963951801361	0.1977979908559874	0.2699922703472548	0.0382622899179334	Narcos
877	0	3.3814779891761566e-11	-0.0091874092476343	1.6414032678444678e-11	-0.0187984966367711	7.575533902573916e-12	-0.0132716387204856	1.2174128289606986e-11	-0.0170540985027119	2.3474148142700707e-12	-0.00991577678516	0.9299949680780124	0.373444012253432	0.4122499999999999	RL02GC	N1	Lucid	non-responsive	non-accurate	0	0.4675335497383927	0.2269454655106269	0.1047416623136686	0.1683232430443015	0.0324560793930101	Narcos
878	1	3.7766834221771546e-11	-0.0022933863794279	9.192308830296129e-12	-0.0143515685264643	5.490172483436393e-12	-0.0139122870905377	1.1349566475278704e-11	-0.0226976828050064	2.369895312172386e-12	-0.0115720716937336	0.923512866303504	0.5314230799731228	0.4765	RL02GC	N1	Lucid	non-responsive	non-accurate	1	0.5707651818536708	0.1389221503282508	0.0829722522548675	0.1715245004435246	0.0358159151196863	Narcos
879	2	7.885054100410416e-11	0.0050310956880657	1.3064569433320652e-11	-0.0077328157407017	5.976232542294013e-12	-0.0120843731007447	9.567673259454109e-12	-0.0139959773168289	1.5814812620063529e-12	-0.0080533093025099	0.8844554767607058	0.3019553098764718	0.38745	RL02GC	N1	Lucid	non-responsive	non-accurate	2	0.7231307891203577	0.1198139198986996	0.0548074585062249	0.0877442186959082	0.0145036137788095	Narcos
880	3	6.854215993089556e-11	0.0067337775485544	2.4148578892558847e-11	-0.0053160953823687	1.0563262178731102e-11	-0.0069759607010953	9.678335475365564e-12	-0.0110972469008944	2.130234496051529e-12	-0.0099193271809286	0.9037127892170588	0.3936098239375448	0.41895	RL02GC	N1	Lucid	non-responsive	non-accurate	3	0.5956946672660421	0.2098734513597733	0.0918045033180642	0.0841136730517341	0.0185137050043862	Narcos
881	4	4.441514890156678e-11	-0.0043797434542009	1.5034656109485256e-11	-0.0048612491288051	6.389916503039869e-12	-0.0121021958619576	1.1795163070351903e-11	-0.0118354181525897	2.3619658803721377e-12	-0.0084898895193788	0.9092744974070278	0.3758119893132888	0.4181500000000001	RL02GC	N1	Lucid	non-responsive	non-accurate	4	0.5552112194854641	0.1879406004377356	0.0798771009847477	0.1474453431830998	0.0295257359089527	Narcos
882	0	2.1024184798481107e-11	0.009895568972136	7.635613881174185e-12	0.0029502142320399	2.5375973385704984e-11	0.0013934009537649	1.6828202133509908e-11	-0.0012549297484001	1.1853990644255612e-12	0.0004433927632253	0.9674743791465212	0.5586462276628551	0.48635	RL02GC	N1	Non-Lucid	responsive	accurate	0	0.2918024660901734	0.1059775197942493	0.3522025555027598	0.2335648649158025	0.0164525936970147	Narcos
883	1	1.6460260453197988e-11	0.0097773337474111	1.0218048287053e-11	0.0006145005845166	6.211941196383671e-12	-0.0024152917638808	1.0374356972337846e-11	-0.0040749971768032	1.145743977173941e-12	-0.0006060708630191	0.9401402840611384	0.545314211492037	0.4791999999999999	RL02GC	N1	Non-Lucid	responsive	accurate	1	0.370640180155223	0.2300825839734687	0.1398759764882076	0.2336022293301462	0.0257990300529543	Narcos
884	0	1.954368434151593e-11	0.003445291552916	1.1311224850166063e-11	0.0017279234018159	2.1465187467994374e-11	0.0008670320996445	9.677646181812424e-12	-0.0056885737972275	8.192825644097543e-13	-4.277778487378589e-06	0.9510173484434864	0.5672793929023332	0.49945	RL02GC	N1	Non-Lucid	non-responsive	accurate	0	0.3111208182054538	0.1800662284958169	0.3417097089410857	0.154060879503277	0.0130423648543667	Narcos
885	1	4.1932876517105824e-11	0.0117360964250007	1.0086501355959472e-11	0.0008085697837721	3.805001027116396e-12	0.0002091521079281	7.351006884479835e-12	0.000549381863294	9.735544870427577e-13	0.0005160424194525	0.9120807702761852	0.2794039510849382	0.3596	RL02GC	N1	Non-Lucid	non-responsive	accurate	1	0.6536799569797751	0.1572356661425406	0.0593151034296159	0.1145928031444397	0.0151764703036284	Narcos
886	0	1.5064528817102555e-11	0.0022957122267826	5.750691032397929e-12	0.0019013219815022	1.5819081082961782e-11	-0.004876406542258	1.3711606185849216e-11	-0.0051559511161078	1.5941765824809706e-12	-0.0012136263213636	0.9611277555856604	0.5607422525364543	0.48705	RL02GC	N1	Non-Lucid	non-responsive	non-accurate	0	0.2900366680940238	0.1107177852374194	0.3045640275454625	0.263988912009397	0.0306926071136972	Narcos
887	1	2.912422785873283e-11	0.0023539818979607	1.5846232286581578e-11	0.0096455645433009	2.920145523507291e-11	-0.0008769352781271	1.6998278934039695e-11	-0.0015083009240809	1.4167411863008954e-12	-0.0002957692460312	0.953294576580124	0.4957865259506735	0.46585	RL02GC	N1	Non-Lucid	non-responsive	non-accurate	1	0.3145608794720704	0.17114976536249	0.3153949860976155	0.183592629371625	0.0153017396961989	Narcos
888	2	3.271828815850776e-11	0.0096413518424701	8.87841942819784e-12	-0.0003582603231929	1.473661522741871e-11	0.002603596289705	1.1962440825032114e-11	-0.0005910873392757	1.085682207313698e-12	-0.0002213483271183	0.9427545714999792	0.4952881379106635	0.4615	RL02GC	N1	Non-Lucid	non-responsive	non-accurate	2	0.4715711493085344	0.1279653273274866	0.2123999442160437	0.1724155597953817	0.0156480193525533	Narcos
889	3	3.528489473330353e-11	0.0070081673686254	8.369809853931746e-12	0.0006062669141308	7.911116146960654e-12	-0.0008613649248775	8.435011580768651e-12	-0.0022058669297765	1.3546266179452437e-12	-0.0005445351671664	0.9433647113067652	0.4102830491917059	0.4387	RL02GC	N1	Non-Lucid	non-responsive	non-accurate	3	0.5750897368706247	0.1364150802471196	0.1289390754229578	0.1374777685224726	0.0220783389368252	Narcos
890	4	2.8653005409031018e-11	0.0058815119085068	7.183346366105285e-12	0.0030822885500875	3.955286993662253e-12	-0.0016534196304639	5.184769158362573e-12	0.0028524878170818	7.90469181315535e-13	0.0015361721760937	0.913491597283055	0.5201916424196174	0.4750999999999999	RL02GC	N1	Non-Lucid	non-responsive	non-accurate	4	0.6260642460073835	0.1569551348036991	0.0864224793902243	0.1132864963906895	0.0172716434080036	Narcos
891	5	8.5437435818766e-11	0.0072864127975512	2.0690154190999138e-11	0.0032388934291533	7.121718462586568e-12	-0.0023496449159992	6.7493370273449895e-12	-0.0026310689986245	8.75801907660433e-13	-0.0005455365666639	0.8876193714750787	0.2332124322019201	0.35425	RL02GC	N1	Non-Lucid	non-responsive	non-accurate	5	0.7068279330439013	0.1711706207125114	0.0589183124749747	0.0558375833115426	0.0072455504570697	Narcos
892	6	2.8219730276123777e-11	0.0141752743228039	1.1474257954570132e-11	0.0021677404326037	6.158895799752355e-12	-0.0034414668989615	5.725246925036473e-12	0.0006945574311304	1.0678060025308554e-12	-7.439181022973556e-05	0.9165143912106032	0.494605763447922	0.4712999999999999	RL02GC	N1	Non-Lucid	non-responsive	non-accurate	6	0.5360286454513992	0.2179514435030595	0.1169871058551816	0.1087500243295602	0.0202827808607995	Narcos
893	7	2.8850555580440423e-11	0.0055051543931251	9.87567195932094e-12	0.0046624791754728	3.906865920091459e-12	0.0026769606873798	5.463507912085598e-12	-0.0010776577797358	1.337791568289594e-12	0.0004965477161768	0.917707128552529	0.2819517071957799	0.36135	RL02GC	N1	Non-Lucid	non-responsive	non-accurate	7	0.5836130245459701	0.1997733029970002	0.0790313319881427	0.1105203803896534	0.0270619600792335	Narcos
894	8	2.333554934333789e-11	-0.0020151750955564	1.2300590509201567e-11	-0.0016158962990268	9.979302747311928e-12	-0.0050152659501755	1.112348883592572e-11	-0.0043890962195088	1.270925562261353e-12	0.0001242832050743	0.9361822103111092	0.4194589932254963	0.4374	RL02GC	N1	Non-Lucid	non-responsive	non-accurate	8	0.402268692786589	0.2120431103565295	0.1720277081125948	0.1917517024098481	0.0219087863344384	Narcos
895	0	8.880564518122139e-11	0.004132672065655	1.5212176795692807e-11	-0.0069270522515392	5.636502639249279e-12	-0.0100041580524182	8.064272730078581e-12	-0.009577592777565	1.849814945188094e-12	-0.0090868487591965	0.8805394669108206	0.3422678304223625	0.40415	RL02GC	N2	Lucid	non-responsive	non-accurate	0	0.74271827717149	0.1272257154223592	0.0471403987995687	0.0674448424590862	0.0154707661474959	Narcos
896	1	1.0137858288411004e-10	0.0002475086272735	2.4351656039762363e-11	-0.0063771076326034	5.922535660367851e-12	-0.0089765197890563	1.0519333252395369e-11	-0.0131711021670236	1.919092589903214e-12	-0.006917017145196	0.8776498950536746	0.4144606911069803	0.43475	RL02GC	N2	Lucid	non-responsive	non-accurate	1	0.7035723387966033	0.1690016875956101	0.0411026880394913	0.0730046888446764	0.0133185967236189	Narcos
897	2	3.522347647439099e-11	0.0121795621086037	1.8446212471208204e-11	-0.0001789922040283	9.743624578210371e-12	-0.0066053381783816	1.0221051725222098e-11	-0.0067509165210096	1.725809606365887e-12	-0.0048057638460927	0.927453900549662	0.5412851518073374	0.4865	RL02GC	N2	Lucid	non-responsive	non-accurate	2	0.4674017349611837	0.244774013682998	0.1292940813487576	0.135629352570299	0.0229008174367615	Narcos
898	0	9.031914819710679e-11	0.0119091962001772	3.3854709054376885e-11	0.0021422380170088	8.45021934408519e-12	-0.0034536630614395	8.106318405519633e-12	-0.0024020536566312	7.054435917665297e-13	0.0005964692095657	0.8994809186095614	0.3936548519890347	0.43445	RL02GC	N2	Non-Lucid	non-responsive	accurate	0	0.6385874266076539	0.2393644311880025	0.0597459556796665	0.0573144578217896	0.0049877287028873	Narcos
899	0	5.1639500892748956e-11	0.002913027386363	1.3943926629582306e-11	0.0021847666167514	6.358423431254054e-12	-0.0041828810257396	1.115151470366285e-11	-0.0090083021570765	1.7936444539097412e-12	-0.0051111191029264	0.914545468660774	0.3577225159067242	0.41335	RL02GC	N2	Non-Lucid	non-responsive	non-accurate	0	0.6083321915229201	0.1642645513291492	0.0749045516260711	0.1313689183899887	0.0211297871318709	Narcos
900	1	3.841759150387e-11	0.0084187215024258	1.2513135743383944e-11	-0.0008087410130652	6.075245077697318e-12	-0.0113209216370125	8.479659007245619e-12	-0.0094920891438028	1.6861504148989733e-12	-0.0037511011562465	0.9178819960560296	0.2809565642462067	0.38315	RL02GC	N2	Non-Lucid	non-responsive	non-accurate	1	0.5719305116620785	0.186285601154609	0.0904434112016089	0.1262384112300584	0.0251020647516451	Narcos
901	2	1.7183455928052716e-11	0.0059138545011409	9.293326164068292e-12	-0.0060766574387547	6.446350861525933e-12	-0.0020044595023262	1.2387987863046996e-11	-0.0104657446007923	1.9875380245952614e-12	-0.0032653159696023	0.9422185919025854	0.6606796361685581	0.5189	RL02GC	N2	Non-Lucid	non-responsive	non-accurate	2	0.3632968957050528	0.1964818113607	0.1362903519771392	0.2619099180933423	0.0420210228637655	Narcos
902	3	4.142101635940433e-11	0.0110492822516737	5.300393584254638e-12	0.001515683979278	2.750658789755473e-12	-0.0004007469639549	4.152271059240778e-12	0.0001801720182503	9.377725413862597e-13	0.000374217667279	0.9079145603263614	0.3680713540729234	0.4189	RL02GC	N2	Non-Lucid	non-responsive	non-accurate	3	0.7591534599286698	0.0971442152350048	0.050413348605628	0.0761017285001659	0.0171872477305315	Narcos
903	4	2.377359474386004e-11	0.0125052801039346	9.466872713355996e-12	0.0010678131252518	1.927397330429944e-11	0.001073717732767	1.148064111342383e-11	-0.0011981091196564	1.744295580081107e-12	-0.0006058597312382	0.9534253763270814	0.5936412017129953	0.5009	RL02GC	N2	Non-Lucid	non-responsive	non-accurate	4	0.3616340109111344	0.1440061205300176	0.2931876456768532	0.1746387257968636	0.0265334970851309	Narcos
904	5	1.807319183853027e-11	0.007488179556244	6.728698997670439e-12	-0.0009583709100118	1.2932362738108467e-11	-0.0002799560641623	1.2111266951769924e-11	0.0009763470250331	1.1917902728852464e-12	-8.569096272734465e-05	0.9405346167783144	0.4162665379595946	0.4331	RL02GC	N2	Non-Lucid	non-responsive	non-accurate	5	0.3541172439457177	0.1318388232517724	0.2533903635528323	0.2373022160096979	0.0233513532399796	Narcos
905	6	2.6519752086691105e-11	0.0092317103273296	8.593904234815508e-12	0.0026591737264678	5.227413400755932e-12	-0.0069006556577243	7.42984421561437e-12	-0.0017773527738556	1.0547732555972546e-12	-6.000446501344351e-05	0.9214336183175876	0.3708859134303551	0.4165	RL02GC	N2	Non-Lucid	non-responsive	non-accurate	6	0.5431516402750318	0.1760119463503247	0.1070627716931469	0.1521708068577355	0.0216028348237611	Narcos
906	7	2.6185258674467308e-11	0.0025545356097795	6.522860923404443e-12	-0.0005471712818856	3.610904531441505e-12	0.0004331867175892	8.115201803121398e-12	-0.0002120251124125	9.147722961254762e-13	0.0006413322177955	0.9161759590007774	0.2867912768509521	0.38025	RL02GC	N2	Non-Lucid	non-responsive	non-accurate	7	0.5774164743947137	0.1438369352841942	0.079624791560829	0.1789499684694371	0.0201718302908258	Narcos
907	8	6.062858767031196e-11	0.011363663628972	1.548579501231432e-11	-0.0022678605721673	9.595414011956663e-12	-0.0002464031377402	7.712392975697311e-12	-0.0009796527040763	1.0146412815733924e-12	0.0006228434048143	0.9122016467224114	0.2879976107323906	0.3935	RL02GC	N2	Non-Lucid	non-responsive	non-accurate	8	0.6420015057602049	0.1639804603376555	0.1016066921691671	0.0816672149834135	0.010744126749559	Narcos
908	9	5.514504052340175e-11	0.009846835990216	1.0994300633386848e-11	-0.0007327860213943	5.263562841736304e-12	-0.000696426288095	7.680055621129751e-12	-0.0034335449446575	8.930569924705902e-13	-0.0024690902868408	0.9129495783641	0.3126193103829853	0.3998	RL02GC	N2	Non-Lucid	non-responsive	non-accurate	9	0.6895197192784562	0.1374699703625898	0.0658142661351089	0.0960294841686997	0.0111665600551452	Narcos
909	10	7.209999210433835e-11	0.0092231465299561	1.3367353410968372e-11	-0.0008058479458922	5.115009375168079e-12	0.0001197060563811	6.980050754718862e-12	3.7860800599968937e-06	8.163659618450453e-13	-0.0004372012827574	0.8976925680534645	0.2922873983829772	0.3857	RL02GC	N2	Non-Lucid	non-responsive	non-accurate	10	0.7328816057221417	0.1358764009004152	0.0519930193436377	0.0709507817662104	0.0082981922675952	Narcos
910	11	5.857966926072245e-11	0.0024249601682481	1.5766574585582918e-11	-0.0059052133423866	1.1965075354498968e-11	-0.0045685941942495	1.1613549462431014e-11	-0.0013892959997766	6.816324105893688e-13	-0.0004210195667404	0.9378899237561902	0.4751691640853736	0.4569500000000001	RL02GC	N2	Non-Lucid	non-responsive	non-accurate	11	0.5940751230678494	0.1598938651497105	0.1213416481083833	0.1177767118390721	0.0069126518349844	Narcos
911	12	1.642247590806567e-10	0.0060131564889311	2.0738221961730287e-11	0.0077416451251888	6.000660958717119e-12	0.0019500886825127	1.0400192162470948e-11	0.0004594022404977	7.336772080085704e-13	-0.0001119913464008	0.8752706433011003	0.2967107264839292	0.3915999999999999	RL02GC	N2	Non-Lucid	non-responsive	non-accurate	12	0.8126015900250609	0.1026149298968865	0.0296919092075512	0.0514612579436902	0.0036303129268108	Narcos
912	13	8.808165113172532e-11	0.0103937432920991	1.5085442350593196e-11	-0.002046655413228	7.601077628399384e-12	-0.0020493187840472	6.44523076973201e-12	-0.0018971774010908	1.0438760363696786e-12	-0.0003670389590943	0.8986930645008266	0.4019106579873114	0.43745	RL02GC	N2	Non-Lucid	non-responsive	non-accurate	13	0.7448307003453999	0.1275645999665582	0.0642757702722184	0.0545017683754355	0.0088271610403879	Narcos
913	14	1.52712344493117e-10	0.0065825434529969	2.7959197969636515e-11	0.0015634696560917	9.430320126128164e-12	-0.0016955882401939	6.078300505994279e-12	-0.0027323960537601	1.151309665265663e-12	-0.0011963732162356	0.8889644804645691	0.3255917665504821	0.4053	RL02GC	N2	Non-Lucid	non-responsive	non-accurate	14	0.7738874207802644	0.1416864607483125	0.0477892350075895	0.0308024889338484	0.005834394529985	Narcos
914	0	2.0178026322451743e-11	0.0011320288682812	8.486836774763186e-12	-0.001754557539196	1.5962908792840608e-11	0.0003444939514399	1.481164856953312e-11	-0.0039610794114302	1.6766145239624997e-12	-0.0014908801563343	0.9490542887292758	0.5645764780620153	0.497	RL02GC	REM	Non-Lucid	responsive	accurate	0	0.3301592835314412	0.1388643222199762	0.2611901900562902	0.2423529041685957	0.0274333000236966	Narcos
915	1	2.6700708963765102e-11	0.0048573886877704	1.1605896799644859e-11	-0.0073161689102635	1.005032018669346e-11	-0.0073248830505617	1.4612250379815283e-11	-0.0094318518904232	1.7358528298250868e-12	-0.0046247469958811	0.9316320001969072	0.4886357642831925	0.46575	RL02GC	REM	Non-Lucid	responsive	accurate	1	0.4126527614699992	0.1793662247024449	0.1553251782312195	0.2258286654000348	0.0268271701963013	Narcos
916	2	2.873441288570177e-11	0.0092670868042386	1.062755001056512e-11	2.4989184325191657e-05	7.257035837825659e-12	-0.0055573173603043	1.1583402719734662e-11	-0.012205471522237	1.5742585979604965e-12	-0.0057055348658093	0.9271430865056144	0.4198556235429609	0.43985	RL02GC	REM	Non-Lucid	responsive	accurate	2	0.4806961924739124	0.1777876181331962	0.1214024977564571	0.1937780182047532	0.026335673431681	Narcos
917	3	3.2828533667255424e-11	0.0034532422460772	5.568569074794885e-12	-0.0053203096566916	6.143235327948844e-12	-0.01269582026587	1.222102848841966e-11	-0.0130473267108104	3.060053553335357e-12	-0.0053582389132703	0.9224955786413664	0.3448411905822869	0.4023	RL02GC	REM	Non-Lucid	responsive	accurate	3	0.548775565774391	0.093086540981342	0.1026929035865829	0.2042918483979349	0.051153141259749	Narcos
918	4	2.560737844741788e-11	0.0045398923336951	6.28413543967295e-12	-0.0053968594104519	8.304057827587732e-12	-0.008183916050109	1.4188320040754366e-11	-0.0088042927749688	3.1750140088245184e-12	-0.0031697968466515	0.9204670870735124	0.5724998306107567	0.49485	RL02GC	REM	Non-Lucid	responsive	accurate	4	0.4448899454811975	0.1091774653502053	0.1442705992639688	0.2465008646770512	0.0551611252275771	Narcos
919	5	2.303658626468808e-11	0.0102112340337444	8.377595607016573e-12	-0.0013876912698376	1.3108058321619676e-11	-0.0071297723347497	1.5220367470638942e-11	-0.0073868375987543	2.0070818902973534e-12	-0.004170715606774	0.9628732678294972	0.6431086512764429	0.51655	RL02GC	REM	Non-Lucid	responsive	accurate	5	0.3730640013087903	0.1356702465630215	0.2122773153393973	0.246484922928471	0.0325035138603197	Narcos
920	0	2.5627882258412757e-11	0.0115311605771079	8.741789193304916e-12	0.0005603652952984	1.0398766345005438e-11	-0.0093051431295591	1.2961351889102117e-11	-0.0117762672384166	2.2408503651137327e-12	-0.006179734434326	0.9270306413208688	0.5241684894945514	0.4791999999999999	RL02GC	REM	Non-Lucid	responsive	non-accurate	0	0.4273404825535374	0.1457678154823703	0.1733976215056691	0.2161282900781576	0.0373657903802653	Narcos
921	1	2.2836592236935443e-11	0.0079155902519998	7.446537956793981e-12	0.0002702977354431	5.734270558418646e-12	-0.0062117718174654	1.3958319658937147e-11	-0.008417429530997	5.8838806440383536e-12	-0.0043230779029531	0.9298383467525532	0.5357367309667319	0.48225	RL02GC	REM	Non-Lucid	responsive	non-accurate	1	0.4088212555331312	0.1333081120548204	0.1026550575031843	0.2498821938445773	0.1053333810642865	Narcos
922	0	2.305920477324956e-11	0.0039990743070629	7.226119078743621e-12	-0.004343189975119	1.7056294161519775e-11	-0.0103795929129854	2.0065033261602897e-11	-0.0058126515399153	2.089538086137525e-12	-0.0033934633908588	0.9455329063491756	0.5430451218677999	0.4854999999999999	RL02GC	REM	Non-Lucid	non-responsive	accurate	0	0.3318053117039808	0.1039786374642929	0.2454277611231051	0.2887213449546325	0.0300669447539884	Narcos
923	0	3.582117782332643e-11	0.0054122649255933	5.235043360908489e-12	-0.0053880528132873	2.9407717860670187e-12	-0.0105233651860299	7.252273554765974e-12	-0.0088739094033685	1.5431381820600669e-12	-0.0036052060031327	0.9063194176358764	0.3133073676136081	0.3868999999999999	RL02GC	REM	Non-Lucid	non-responsive	non-accurate	0	0.6785290047318092	0.0991628130968934	0.0557044484406666	0.1373734270109271	0.0292303067197034	Narcos
924	1	1.7982170363281252e-10	0.0008308097942566	1.2306692121953444e-11	-0.0030191550348884	3.254367722745656e-12	-0.0101465582292639	6.0674808484619655e-12	-0.0071877103417978	2.052232153886759e-12	-0.0047426546274912	0.8959819038028416	0.2362613216362424	0.3524	RL02GC	REM	Non-Lucid	non-responsive	non-accurate	1	0.8836339819707728	0.0604744096230759	0.0159917843705834	0.0298152678700322	0.0100845561655357	Narcos
925	2	2.5277524170607996e-11	0.0039103184502378	6.8807513424232345e-12	-0.0026625240185494	3.661180962959512e-12	-0.0130604412765125	6.841264584335182e-12	-0.0078551125201059	1.7271975551039265e-12	-0.0020013102394036	0.9115305589521148	0.4870958986842034	0.4553	RL02GC	REM	Non-Lucid	non-responsive	non-accurate	2	0.5694685616960012	0.1550140569112288	0.0824814741749759	0.154124473454294	0.0389114337634999	Narcos
926	3	7.459097677631192e-11	0.0053786772989817	9.861849569925578e-12	-0.0042336185343828	4.435954626038065e-12	-0.0105311224838014	6.9100282620856374e-12	-0.0078889177836366	2.1573643939808863e-12	-0.0048044865499439	0.8976546538292147	0.2512488807370757	0.35905	RL02GC	REM	Non-Lucid	non-responsive	non-accurate	3	0.761472952785185	0.1006761412235502	0.0452850949738872	0.070542039425745	0.0220237715916323	Narcos
927	4	2.477857643749761e-11	0.007218850493702	1.1046260477270288e-11	-0.0048455524667465	5.275008957563354e-12	-0.0098752012315673	6.571178536751754e-12	-0.0157914890070931	1.937423340560228e-12	-0.0063720177347141	0.914258693536681	0.5292450033727336	0.47795	RL02GC	REM	Non-Lucid	non-responsive	non-accurate	4	0.4994830026237982	0.2226689400365228	0.106332876694399	0.1324608778310144	0.0390543028142653	Narcos
928	5	1.657987019117787e-11	0.0081309819396002	9.807548101945974e-12	-0.0093854458222213	1.6700772737043805e-11	-0.0059860598610503	2.1561703957555837e-11	-0.0111000707439147	2.2537713667484085e-12	-0.0038264946669418	0.9693753327223557	0.5531738746216648	0.4805499999999999	RL02GC	REM	Non-Lucid	non-responsive	non-accurate	5	0.2478170643643606	0.1465920873451568	0.2496241782708746	0.3222798559845238	0.0336868140350841	Narcos
929	6	1.863157099432024e-11	0.0035321751887134	1.0283114589027724e-11	-0.0019383284756103	5.0340189055070294e-12	-0.0068198372943105	9.018292660013307e-12	-0.0120996866384714	1.591109144821934e-12	-0.0044033578932454	0.9151435441633218	0.4169801380756827	0.4296	RL02GC	REM	Non-Lucid	non-responsive	non-accurate	6	0.4181409970952605	0.2307798837152082	0.11297650022034	0.2023939841736579	0.0357086347955332	Narcos
930	7	4.148962213784161e-11	0.001443854606536	1.4457498105620186e-11	-0.0079715446297699	6.18830072114305e-12	-0.0118658596270109	1.4525373207027555e-11	-0.0094818669996151	2.056228619054261e-12	-0.0048579473499657	0.9200333646674244	0.4667327810726601	0.45545	RL02GC	REM	Non-Lucid	non-responsive	non-accurate	7	0.5270730607808305	0.1836641884191117	0.0786145169336258	0.1845264555501724	0.0261217783162594	Narcos
931	8	3.303136967143373e-11	0.0027959795716549	1.0635612307558972e-11	-0.0031863878751368	6.5768228780432406e-12	-0.005117618795585	1.2596733345132934e-11	-0.008519869191295	2.0372060299980148e-12	-0.0037162617733166	0.9379094542141028	0.3533205789361455	0.4083500000000001	RL02GC	REM	Non-Lucid	non-responsive	non-accurate	8	0.5091325239858835	0.1639331396834502	0.1013725578144007	0.1941610870448139	0.0314006914714515	Narcos
932	9	2.7909287996184568e-11	0.0136021737696413	1.0489644898004116e-11	-0.0054479165887634	5.203444415898063e-12	-0.0065563824344992	1.214316044681494e-11	-0.0099488668736223	2.100804899662523e-12	-0.0058590177935537	0.9339687916536146	0.524265612050949	0.4663000000000001	RL02GC	REM	Non-Lucid	non-responsive	non-accurate	9	0.4824728187550767	0.1813363544914414	0.0899528678380083	0.2099209714762662	0.0363169874392072	Narcos
933	10	4.2295327483124255e-11	0.0072005144383062	1.6092875688608336e-11	-0.0027528124206732	3.905612730725313e-12	-0.0035472749262221	8.992141747909532e-12	-0.0037740486880958	1.3248818236756876e-12	-0.002266879443366	0.905445309664244	0.4045774930147667	0.4318499999999999	RL02GC	REM	Non-Lucid	non-responsive	non-accurate	10	0.5824932997537368	0.2216318638536221	0.0537882877958116	0.1238402119166248	0.0182463366802046	Narcos
934	11	6.655960633497531e-11	-0.0008505259227689	1.4600677692974258e-11	-0.0023635476435647	7.240636221940355e-12	-0.0033237663202111	1.0563102327312985e-11	-0.0066463603960996	1.6001376058917596e-12	-0.0028788685520992	0.9080145635792584	0.3843304953314524	0.4251	RL02GC	REM	Non-Lucid	non-responsive	non-accurate	11	0.6618621009094283	0.1451876858156143	0.0720001659513439	0.1050384382277046	0.0159116090959088	Narcos
935	12	1.5600003854688576e-11	0.0055871431650568	1.0341788279909978e-11	0.0050734472047216	4.497807823695838e-12	-0.0024590928910198	7.199427504131236e-12	-0.0051946529549799	1.466997185518326e-12	-0.0032917543280883	0.9228071101999996	0.4756760304812329	0.4572000000000001	RL02GC	REM	Non-Lucid	non-responsive	non-accurate	12	0.3989156145409621	0.2644551158808138	0.1150157262004465	0.1841002139426042	0.0375133294351732	Narcos
936	13	1.7323415950178248e-11	0.0002474986495031	1.0148180971884773e-11	-0.0025568231734066	5.05600227710053e-12	4.668302133427752e-05	7.964974459210567e-12	-0.0030237338818165	1.5652009943563393e-12	-0.0016162548327231	0.9362473757510388	0.530966423683866	0.48145	RL02GC	REM	Non-Lucid	non-responsive	non-accurate	13	0.4118956861892261	0.2412914391138841	0.1202156395303308	0.1893817379777479	0.037215497188811	Narcos
937	14	3.4276181155055926e-11	0.0064275804120523	1.061486322514464e-11	-0.0008970098776476	3.6625484936228595e-12	-0.004187885967744	6.467297869577406e-12	-0.0044402758287024	1.3317859293088202e-12	-0.0032844874568612	0.907192831119413	0.4698567123981213	0.4574	RL02GC	REM	Non-Lucid	non-responsive	non-accurate	14	0.6082440653906882	0.1883648453257089	0.0649933367831762	0.1147646971081566	0.0236330553922698	Narcos
938	15	4.7028742045962545e-11	0.006644247147855	9.881441076187476e-12	-0.0017593648966219	3.781859501665427e-12	-0.0033125630076737	8.962518714759255e-12	-0.0032265047553809	1.996076713020357e-12	-0.0016326554831314	0.9127647305789772	0.2525890682297058	0.37905	RL02GC	REM	Non-Lucid	non-responsive	non-accurate	15	0.6563618039534765	0.1379114177472073	0.0527819375305791	0.1250863768764405	0.0278584638922963	Narcos
939	16	1.7138785944125149e-10	0.0010315791702016	2.0835036727027203e-11	0.000976169523622	6.915472822611202e-12	-0.0048664471712799	9.036720396664474e-12	-0.0071815086988392	1.774373823195487e-12	-0.0027849056641426	0.8953804513380519	0.3841545923514253	0.43795	RL02GC	REM	Non-Lucid	non-responsive	non-accurate	16	0.8163291147318165	0.0992383424486907	0.0329387497203046	0.0430423600921203	0.0084514330070677	Narcos
940	17	9.017299943963719e-11	0.0020388311961536	1.2445658566280384e-11	-0.0004465286287616	4.721558835940333e-12	-0.0039818268652726	7.831094563176455e-12	-0.0035862911679169	2.106562086823557e-12	-0.0022683828232267	0.887858504035442	0.3690772479628517	0.4239	RL02GC	REM	Non-Lucid	non-responsive	non-accurate	17	0.7688833089721523	0.1061211138616392	0.0402595877240912	0.0667738451424098	0.0179621442997071	Narcos
941	18	2.500131150348085e-11	0.00447499697627	5.655186818273914e-12	-0.0062146388618225	4.591570950571681e-12	-0.0073128921262876	6.0519257412334975e-12	-0.0105940246984899	1.5989789705736064e-12	-0.004747414305261	0.9291768206123706	0.3764214703073941	0.41785	RL02GC	REM	Non-Lucid	non-responsive	non-accurate	18	0.5827950923191715	0.1318256893595059	0.1070321857177726	0.1410739040861872	0.0372731285173626	Narcos
942	19	1.0512969356160306e-10	0.0027779046651836	1.5072018041711966e-11	-0.0045905628667565	6.310823143378745e-12	-0.0043021291561579	6.688686388855692e-12	-0.0048176757696478	2.239118215884812e-12	-0.0024781695883539	0.908495701794	0.1812671943275645	0.32975	RL02GC	REM	Non-Lucid	non-responsive	non-accurate	19	0.7762066609181879	0.1112816027624074	0.0465948562562569	0.0493847432816909	0.0165321367814566	Narcos
943	20	3.8095382799769494e-11	0.0014863976114277	9.050594978852339e-12	0.0015255027561621	5.756030037588995e-12	-0.003136959080051	5.71589076526449e-12	-0.0059164916156511	1.444496195628072e-12	-0.003594992045789	0.9164008349066114	0.4034787991193459	0.4335	RL02GC	REM	Non-Lucid	non-responsive	non-accurate	20	0.6342634678677844	0.1506865487538394	0.0958341747602656	0.0951658818546387	0.0240499267634718	Narcos
944	21	2.0717752392133372e-11	-0.0005712769191042	8.672339070328003e-12	0.0045432608343696	6.461694055438722e-12	-0.0053515372553651	1.0163653965249708e-11	-0.0067289858886389	1.5014005631463277e-12	-0.0024282472914604	0.9462010399149352	0.4748314493866066	0.4590499999999999	RL02GC	REM	Non-Lucid	non-responsive	non-accurate	21	0.4360086312967752	0.1825108542966757	0.1359874530617572	0.2138958305170789	0.0315972308277128	Narcos
945	22	1.3572922513354629e-11	0.0075254380366297	6.3576159701773785e-12	-0.0032373888469765	6.2592849819009865e-12	-0.004066881435774	8.265429445074194e-12	-0.0030258904311339	1.4165363176775396e-12	-0.0022597729413762	0.9452537154019988	0.5247374748235611	0.4705499999999999	RL02GC	REM	Non-Lucid	non-responsive	non-accurate	22	0.3783731674775309	0.1772316382028179	0.1744904593993047	0.2304158678145885	0.0394888671057577	Narcos
946	23	8.007978379254008e-11	0.0014845350156955	1.1381987315834284e-11	0.0022033500926697	4.088129385865853e-12	-0.0017723526715264	7.383374329357137e-12	-0.003892071194206	1.8550322285275837e-12	-0.0039325515559051	0.8933595307962493	0.3779463859990801	0.4258499999999999	RL02GC	REM	Non-Lucid	non-responsive	non-accurate	23	0.7642053397494619	0.1086188682309041	0.0390132210441408	0.0704599066161496	0.0177026643593433	Narcos
947	24	2.771924225187959e-11	0.005406099451981	8.834808360917335e-12	-0.0039550141649795	4.26729361400434e-12	-0.0014144464185377	9.210726145737544e-12	0.0008598194681734	1.618453895845166e-12	0.0002750701029738	0.9211063925673372	0.3397301611990947	0.3977	RL02GC	REM	Non-Lucid	non-responsive	non-accurate	24	0.5366691363643512	0.1710497325256628	0.0826185924431441	0.1783278345419537	0.0313347041248881	Narcos
948	25	3.4049411230670207e-11	0.0109036144406903	7.2493308575688535e-12	0.0033938737946454	6.245660168077353e-12	-0.000414928958028	1.0858987728198084e-11	-0.0011631466755927	1.3345371418753913e-12	0.0008147329930338	0.9213851139018724	0.289007580306027	0.3774499999999999	RL02GC	REM	Non-Lucid	non-responsive	non-accurate	25	0.5699797912075275	0.1213522331002741	0.1045510024956701	0.1817771096279135	0.0223398635686145	Narcos
949	26	1.2070784581336706e-10	0.0099464156229075	1.112312846576642e-11	0.0024214884264153	4.2965194971340895e-12	-0.000473748005755	6.438371966156928e-12	0.0003797499904659	1.2374655611417509e-12	3.7232253320027104e-05	0.9093773634172194	0.3983181912309205	0.4368	RL02GC	REM	Non-Lucid	non-responsive	non-accurate	26	0.8393953375012918	0.0773495882531795	0.0298777466292781	0.0447720640947158	0.0086052635215347	Narcos
950	27	5.091066462336433e-11	-0.0020131547653412	8.478622729552146e-12	0.0005642400078546	3.0214981128755817e-12	0.0013662445905263	6.228526594598128e-12	-0.0002464207605281	1.4104635082363719e-12	-0.0010559663251807	0.8953380091564324	0.3309319136209686	0.4000499999999999	RL02GC	REM	Non-Lucid	non-responsive	non-accurate	27	0.7267784116379933	0.121037114833377	0.0431335873434094	0.0889157251973797	0.0201351609878402	Narcos
951	28	3.5920892277410517e-11	0.0020058185894137	1.0957372483152955e-11	-0.0013516995797123	3.9366285008823686e-12	0.0004702231257799	4.994067578699692e-12	-0.0013937820346747	1.874056311733246e-12	-0.0005975164047896	0.8910224171661026	0.2641796373682696	0.3666	RL02GC	REM	Non-Lucid	non-responsive	non-accurate	28	0.622729081296687	0.1899583798521202	0.0682458840618074	0.086577780173155	0.0324888746162302	Narcos
952	29	2.120954109230534e-11	0.0120270957341873	3.5746369782547857e-12	-0.0040183300637177	3.410529439877144e-12	-0.0044592584086701	8.61069914478767e-12	-0.0011857606319804	1.2317220036857054e-12	0.0005786866229888	0.9383230315811698	0.3647117251272772	0.40995	RL02GC	REM	Non-Lucid	non-responsive	non-accurate	29	0.5576010030225232	0.0939775715015067	0.0896631675450661	0.2263761605667495	0.0323820973641542	Narcos
953	30	2.7917198177983584e-11	0.006201882367106	8.198540612547804e-12	-0.0001867764392285	4.108482629630612e-12	-0.0024743682921634	5.051270884738705e-12	-0.0007670496485211	1.3249438370428438e-12	-0.0006205341347877	0.9077379200512616	0.362181681330326	0.4077	RL02GC	REM	Non-Lucid	non-responsive	non-accurate	30	0.5990758990527175	0.1759327013072429	0.0881640381458296	0.1083953564158215	0.0284320050783881	Narcos
[truncated: 7,540 more rows]
