# Supplementary material for: Behavioral and brain responses to verbal stimuli reveal transient periods of cognitive integration of the external world during sleep
Source: Nat Neurosci. 2023 Oct 12;26(11):1981–93. doi: 10.1038/s41593-023-01449-7 (PMC10620087; doi:10.1038/s41593-023-01449-7)
Supplement: Supplementary file 5 — EEG marker values (spectral, complexity, etc.) at the trial level computed both at the prestimulus and poststimulus time periods. For each trial, the CSV files also indicate the participant’s ID, group (healthy or narcoleptic), sleep stage and response. [file 41593_2023_1449_MOESM5_ESM.zip › Source_Data_Fig5/Source_data_Fig5_prestim.csv]

	Unnamed: 0	PSD_delta	WSMI_delta	PSD_theta	WSMI_theta	PSD_alpha	WSMI_alpha	PSD_beta	WSMI_beta	PSD_gamma	WSMI_gamma	Permutation_Entropy	Sample_Entropy	Kolmogorov	subject	state	response	accuracy	epoch	PSD_delta_norm	PSD_theta_norm	PSD_alpha_norm	PSD_beta_norm	PSD_gamma_norm	Group
0	0	1.9105020495584297e-11	0.1150789322234976	4.662218519523409e-11	0.2657870472726447	1.560942006711273e-10	0.0567781259005151	4.1526368839550156e-11	0.011608691448557	7.842431867576808e-12	0.0151865899448139	0.9722075572904936	0.6824605515011974	0.6681274900398407	NL03JV	Wake	responsive	accurate	0	0.070448784644787	0.1719169202277254	0.5755893708631219	0.1531263583901218	0.0289185658742438	Narcos
1	1	3.6096735658946505e-11	0.1516773694041882	4.1283135707396593e-11	0.0615652394171422	8.06561795379342e-11	0.0208094164616004	3.9271293646638615e-11	0.0125193404399026	4.366063519663959e-12	0.00958900105175	0.9732995578916396	0.7009654716157696	0.6844621513944225	NL03JV	Wake	responsive	accurate	1	0.1789860944201116	0.2047029209371455	0.3999346285143694	0.1947271780764214	0.021649178051952	Narcos
2	2	9.454582576627254e-11	0.1086983260951421	3.0829775399037024e-11	0.0708755427611519	4.594697637798788e-11	0.0133842010936789	2.5067510699402493e-11	0.0109347403400965	3.856017656758033e-12	0.0135857234286138	0.9681111025428496	0.675546721355274	0.6657370517928287	NL03JV	Wake	responsive	accurate	2	0.4721481366221586	0.1539594253808681	0.2294525337788965	0.1251835114935453	0.0192563927245312	Narcos
3	3	3.875495653302316e-11	0.1103972822420228	7.747875713385059e-11	0.0998064876913703	1.5943204167273572e-10	0.044539071002566	4.575238105248907e-11	0.0185310893347777	7.374716335818549e-12	0.0160451848614153	0.9705914328553776	0.716890776827067	0.6872509960159363	NL03JV	Wake	responsive	accurate	3	0.1178704348695003	0.2356461111944117	0.4849011782037398	0.1391526022323548	0.0224296734999932	Narcos
4	4	2.7986653915627147e-11	0.1251289555137415	2.4408666105726405e-11	0.0877002490452725	1.3177247678337769e-10	0.0372236412038662	3.309031811188824e-11	0.0137499960546266	1.1802200476111167e-11	0.0132084720667203	0.986937984729224	0.8139922735868301	0.6936254980079684	NL03JV	Wake	responsive	accurate	4	0.1221802819385942	0.1065599951867569	0.575274143657097	0.1444611566833561	0.0515244225341956	Narcos
5	5	1.3341588492505327e-11	0.1135660372029952	4.550843895547679e-11	0.0687854621240997	1.2137723101023883e-10	0.0263188929861539	3.9698885489417616e-11	0.016122477218638	4.5508698762112415e-12	0.018347444334117	0.9789617614302396	0.7301944122418078	0.6820717131474106	NL03JV	Wake	responsive	accurate	5	0.0594340964593134	0.2027309530729408	0.5407111799227925	0.1768505594990224	0.0202732110459308	Narcos
6	0	1.6101617706772782e-11	0.1105904625286934	1.6197333477222285e-11	0.0499397126344095	2.4233041836284395e-11	0.0864734195660533	3.4703686063203186e-11	0.0118966226793934	1.0309650166871866e-12	0.0151424379981338	0.9642497863045448	0.643850969644427	0.6796812749003985	NL04NF	Wake	responsive	accurate	0	0.1745117952842412	0.175549177443124	0.2626414136182914	0.3761238571279012	0.0111737565264421	Narcos
7	1	5.847801007660594e-12	0.077425914629469	6.74022333100437e-12	0.0782749822020445	8.566949575075894e-12	0.021697455389161	5.89471987378553e-12	0.0152539378760248	8.369877091333001e-13	0.0121626602470682	0.9652241080721986	0.6349906277880814	0.6760956175298806	NL04NF	Wake	responsive	accurate	1	0.209698705396734	0.2417004451322659	0.3072057740574853	0.2113811883458277	0.0300138870676869	Narcos
8	2	5.250929265886648e-12	0.1184043022014514	2.952814644220204e-12	0.0368085603491476	4.354526643725671e-12	0.0289824988889885	1.4326205047457756e-11	0.0125773711308252	2.3469209131960535e-12	0.0108705256886353	0.9611285174271588	1.0214593969066652	0.708764940239044	NL04NF	Wake	responsive	accurate	2	0.1796331989573068	0.1010151753357683	0.1489674515402532	0.4900964974546479	0.0802876767120236	Narcos
9	3	1.488211618107565e-10	0.0862685578489098	3.713446976896575e-12	0.0643961307527823	7.58619432162153e-12	0.025783365785822	1.1556229321789276e-11	0.0126957360282108	2.9549332510599306e-12	0.0216455940023427	0.8866987547722877	0.5960106843282562	0.658565737051793	NL04NF	Wake	responsive	accurate	3	0.8521988584933541	0.0212644172124594	0.0434410406593624	0.0661747651791577	0.0169209184556662	Narcos
10	0	4.1825475360926535e-12	0.0890609871025323	5.366410012811455e-12	0.0680488632289544	1.325974218692494e-11	0.0185197193929093	1.5863442364572488e-11	0.0156461816725556	7.360749631181809e-13	0.0150441997739532	0.9686394311152172	0.6676214647763051	0.6860557768924305	NL04NF	Wake	responsive	non-accurate	0	0.106133894089932	0.1361748998733351	0.3364715070857523	0.4025414887205673	0.0186782102304132	Narcos
11	1	1.8528601986044397e-11	0.0980675586402859	3.3652701873886424e-12	0.0619232965376316	1.3318748720975519e-11	0.0219350873020197	7.1063466282585645e-12	0.0088425374069883	2.389590901964137e-12	0.0115318109498166	0.9780085593674084	0.8833719886445393	0.6832669322709164	NL04NF	Wake	responsive	non-accurate	1	0.4144307631228933	0.0752712748066288	0.2979015470478205	0.1589482389649913	0.0534481760576659	Narcos
12	2	2.8776622559124862e-11	0.0757065147186175	2.750996060927407e-12	0.0461149464618909	3.722091365017453e-12	0.0153052372022628	1.2343415989976084e-11	0.0053623147559201	2.736700373831963e-12	0.0077574263550026	0.9077769575174373	0.7799949614819248	0.6812749003984064	NL04NF	Wake	responsive	non-accurate	2	0.5717608155380912	0.0546593592804785	0.0739539878245665	0.2452505181403494	0.0543753192165143	Narcos
13	3	1.3088496728296063e-11	0.0686943231204275	1.0120698804623414e-11	0.0529340766608486	1.1436899064399266e-11	0.0367011313802517	1.126103160398412e-11	0.0126688186430316	1.84223997715307e-12	0.0116366704308094	0.9599979525099146	0.8426887232066749	0.6860557768924305	NL04NF	Wake	responsive	non-accurate	3	0.2741082819692269	0.2119546208592351	0.2395193900931712	0.2358362530278987	0.038581454050468	Narcos
14	0	1.0337454093596023e-11	0.1031309246352502	8.037196633106171e-12	0.0456333368588804	1.4350991376770868e-11	0.0205947033024822	6.836920451956437e-12	0.0128788676754601	1.886768692188669e-12	0.013279087257381	0.9601635559167778	0.7001194184148206	0.6788844621513945	NL04NF	Wake	responsive	accurate	0	0.2493997799829413	0.1939041328578255	0.3462297447222512	0.1649464598382226	0.0455198825987594	Narcos
15	1	9.066864851025848e-12	0.0957471228750867	3.4013938837551697e-12	0.0388191374209101	2.5094600198795564e-11	0.0260905753670375	7.349180502000975e-12	0.0092483590895016	1.0275379228353898e-12	0.0093486984170614	0.985266031076674	0.7041071487517493	0.6780876494023905	NL04NF	Wake	responsive	accurate	1	0.1973650036065346	0.0740406002697425	0.5462523088319177	0.1599749262964238	0.0223671609953811	Narcos
16	2	1.5032258128197748e-10	0.0994344830905342	8.986187787940462e-12	0.0446031607074995	3.446366244553222e-11	0.0224665403970387	8.722607341396437e-12	0.0071773786619001	1.0774708025670935e-12	0.0134996610915811	0.9595218132923548	0.416596024473609	0.5968127490039841	NL04NF	Wake	responsive	accurate	2	0.7384227935956292	0.0441424424298485	0.1692942848874415	0.0428476681649686	0.0052928109221119	Narcos
17	3	7.8350793689397e-12	0.0870218963901684	4.137859747371581e-12	0.0391132030968959	1.8515079348473263e-11	0.0345728301490027	7.021685339602424e-12	0.0169839514457983	1.2503401033101825e-12	0.0140231409900348	0.978298308934221	0.7795644854232561	0.6828685258964144	NL04NF	Wake	responsive	accurate	3	0.2021432015814556	0.1067558065007729	0.4776846845830443	0.1811578272801704	0.0322584800545564	Narcos
18	4	1.8759489102488115e-11	0.0919391502533611	6.423309895377289e-12	0.0819701447830332	1.4569762237467834e-11	0.0205354610360551	5.801241831067747e-12	0.0152891515488765	1.2039516137165689e-12	0.0135179077965165	0.951996015811864	0.7032782802998242	0.6796812749003985	NL04NF	Wake	responsive	accurate	4	0.4012059439300893	0.1373742160914459	0.3116009812092886	0.1240701541542277	0.0257487046149484	Narcos
19	5	5.84237876562895e-12	0.1025379485892763	4.694170963512085e-12	0.0411245614839181	7.805533507688996e-12	0.0285526734521767	3.596860015590622e-12	0.0149732802806217	6.69100926729158e-13	0.014325434790508	0.9788805170755154	0.6851516607280345	0.6820717131474104	NL04NF	Wake	responsive	accurate	5	0.2584203533632981	0.2076327755870747	0.3452546998686255	0.159096469694084	0.0295957014869173	Narcos
20	6	1.0438026665514719e-11	0.0838514571256625	8.139314124393532e-12	0.0591882716449942	7.248494535024383e-12	0.0279623501992312	9.469301737801467e-12	0.0144084761116198	6.91450836418486e-13	0.0127166881225606	0.9682507368260576	0.7403550264072082	0.6820717131474104	NL04NF	Wake	responsive	accurate	6	0.2900532469142626	0.2261763228901508	0.2014221119083943	0.2631341922256667	0.0192141260615255	Narcos
21	7	1.2735502150357947e-11	0.1082862247762691	6.223004574622342e-12	0.0597582916255133	9.278452420827976e-12	0.0164722366813493	6.796146982743228e-12	0.0043447681774965	9.97946313894024e-13	0.0134829437076882	0.971964977911744	0.6981325626453128	0.6749003984063747	NL04NF	Wake	responsive	accurate	7	0.3534590661957793	0.1727122621400722	0.2575126673207502	0.1886191638059727	0.0276968405374253	Narcos
22	8	1.2990606487011049e-11	0.147858703774931	1.4005002947535922e-11	0.0537378177266631	6.906678009062884e-12	0.0225920041937388	9.96325934271854e-12	0.0063621030005448	6.288225490730819e-13	0.0152204335332263	0.9017587152348988	0.6808211823403247	0.6772908366533865	NL04NF	Wake	responsive	accurate	8	0.2919606835886807	0.3147589943789357	0.1552258884039886	0.2239218016017899	0.0141326320266049	Narcos
23	9	1.4709333581375234e-11	0.1131798881302075	8.826470026742529e-12	0.0822846215166498	3.3368146078361457e-12	0.0095964467108604	2.5467327210650788e-12	0.0132558994985231	5.428230856273648e-13	0.0090525723414266	0.9311846646008396	0.6684379564025734	0.6609561752988048	NL04NF	Wake	responsive	accurate	9	0.4909301164280488	0.2945871023935448	0.1113675731712283	0.0849982621134293	0.0181169458937486	Narcos
24	10	3.5650996881961586e-12	0.126256659677282	1.4538851771249879e-11	0.0699549183425601	1.777804055989962e-11	0.0232505871764847	1.0650085549236484e-11	0.0131514338177476	2.9192758315022484e-12	0.0123137064994194	0.9773439874268426	0.923681197872688	0.704382470119522	NL04NF	Wake	responsive	accurate	10	0.0720930660755196	0.2940031115756089	0.3595056421624505	0.215364895336076	0.0590332848503448	Narcos
25	11	5.90856945071021e-12	0.0992374660126691	8.082034531461223e-12	0.0601444612408593	3.577549856401857e-11	0.0302864399001703	1.512011624895254e-11	0.0015858734796617	2.0258372077836918e-12	0.0127093275721978	0.9809991462350984	0.7507115599919875	0.6796812749003985	NL04NF	Wake	responsive	accurate	11	0.0883035106625899	0.1207859243049978	0.5346644640908063	0.2259699843671116	0.0302761165744943	Narcos
26	12	5.2790673516917605e-11	0.0957746571770173	6.1334801330982096e-12	0.0285875454463673	9.89062141254624e-12	0.032387292314262	1.863062226596171e-11	0.0116666072966368	6.643264515193017e-12	0.016949703443902	0.9523424797547856	0.5217664010958502	0.6852589641434265	NL04NF	Wake	responsive	accurate	12	0.5610736988119144	0.0651883023194234	0.1051202261647079	0.1980113427153163	0.0706064299886379	Narcos
27	13	4.0750449086117104e-11	0.0828418828543324	1.2978734504297951e-11	0.0262218538470293	6.251499541895754e-12	0.0252564035801594	1.2247037246085127e-11	0.0070033837619494	1.7533604121402356e-12	0.0112515258769219	0.9615443817703908	0.6893164395152548	0.6756972111553786	NL04NF	Wake	responsive	accurate	13	0.5508225704554723	0.1754331562287505	0.0845013275704328	0.165542826831097	0.0237001189142471	Narcos
28	14	1.2599368672328958e-11	0.112754447315826	2.30346110076202e-11	0.0347138885188987	1.1439200186098294e-11	0.0257585966959943	1.4840950441172627e-11	0.0139092755474722	1.1849989007585897e-12	0.0148749260479341	0.9246860301434836	0.6748563419174615	0.6796812749003985	NL04NF	Wake	responsive	accurate	14	0.1996757931603247	0.3650543406343481	0.1812893510525949	0.2352005586678688	0.018779956484863	Narcos
29	15	6.444248046260556e-12	0.1119867211424069	2.713732713117976e-12	0.0475905158413831	4.239004434814569e-12	0.0292841415832266	6.510893745360938e-12	0.0066430088998578	5.347910085357261e-13	0.0167587342666605	0.959840962548186	0.7137128236577882	0.6912350597609562	NL04NF	Wake	responsive	accurate	15	0.3152351460266436	0.1327484482217332	0.2073606062994074	0.3184952729704144	0.0261605264818013	Narcos
30	16	7.153044537430275e-12	0.0848069829177224	8.64095223168461e-12	0.0732702321634629	8.867873988706963e-12	0.0262902431039641	7.300898925763581e-12	0.0153887398452934	7.505316915096542e-13	0.0157834886446401	0.9555019288208518	0.6104526339911298	0.6657370517928287	NL04NF	Wake	responsive	accurate	16	0.2186585956401193	0.2641418587688933	0.271078540408586	0.223178298088918	0.0229427070934834	Narcos
31	17	2.4601712836449708e-11	0.0685759526318018	1.7534362440281038e-11	0.0380390868624289	6.020494245867692e-12	0.0251152475736764	1.1421845372349199e-11	0.0030060335055082	1.2649686083421345e-12	0.0141694276102129	0.8999630436210099	0.5233459039356685	0.6446215139442232	NL04NF	Wake	responsive	accurate	17	0.4043449167339535	0.2881884837869505	0.0989506812280116	0.1877253485045194	0.0207905697465647	Narcos
32	18	3.908966590565976e-12	0.1103084621963035	5.149518344106145e-12	0.0153790023067316	2.130313083508837e-11	0.0291636639550313	6.508438699317082e-12	0.0080387848474263	1.0950463169002207e-12	0.010231096205587	0.9688398060557696	0.7686311328925103	0.6944223107569722	NL04NF	Wake	responsive	accurate	18	0.1029621022897358	0.135638210817238	0.5611240427144228	0.1714321459597162	0.0288434982188871	Narcos
33	19	7.375705965116544e-12	0.1103069750341493	3.896242255810164e-12	0.0376475422706411	6.9505506766485416e-12	0.0284525476897472	8.306285835160843e-12	0.0038124438969766	2.0668252558053548e-12	0.0088175992446822	0.9497420093648332	0.795418651470689	0.6940239043824703	NL04NF	Wake	responsive	accurate	19	0.2579314086348241	0.1362531611450648	0.2430635569387643	0.2904741615405042	0.0722777117408424	Narcos
34	20	2.016077313370001e-11	0.1085500999584643	3.050083530542324e-12	0.035936071560076	3.495384847352847e-12	0.0108279886489504	8.133946766404149e-12	0.0012442790589795	1.3054513190503522e-12	0.0069235908436577	0.9237569077947926	0.7592718612422049	0.6812749003984064	NL04NF	Wake	responsive	accurate	20	0.5577650128328506	0.0843831666708501	0.0967028080376851	0.2250325864220719	0.036116426036542	Narcos
35	21	1.8160352117745585e-11	0.1117574436237154	1.2427645734934029e-11	0.0773109490324943	1.5767841182030204e-11	0.0288023467531721	7.573334446321559e-12	0.0106580685718031	6.076323840415663e-13	0.0116895829627552	0.9681442390439507	0.6179899452859325	0.6729083665338647	NL04NF	Wake	responsive	accurate	21	0.3329925878438002	0.2278763036779364	0.2891229314206759	0.1388664833994569	0.0111416936581302	Narcos
36	22	1.2691894367880186e-11	0.1174033975473505	9.617265456355868e-12	0.0537119935565238	4.705855661425655e-12	0.0139246918096374	5.118960449409067e-12	0.014183814281599	1.0956491293183652e-12	0.0134981580133973	0.9329958635513332	0.6699190402451103	0.6741035856573706	NL04NF	Wake	responsive	accurate	22	0.3819451571688536	0.2894184161789507	0.1416162731992041	0.1540480953212696	0.032972058131722	Narcos
37	0	1.7826843387873026e-11	0.1107760806697477	1.0563325767577324e-11	0.0363928564487128	5.1989217967267195e-12	0.008981100603389	7.561817440900634e-12	0.0048815599454602	4.115537456534969e-13	0.0145735600719679	0.8714696203699601	0.6242278144791181	0.6665338645418328	NL04NF	Wake	responsive	non-accurate	0	0.4289169233614906	0.254155437960293	0.1250869541696845	0.1819386304800728	0.0099020540284589	Narcos
38	0	1.8922462436657056e-11	0.1092678150646377	7.358029766926735e-12	0.0331029157125155	8.474006936330479e-12	0.0149436282020696	7.246320334053822e-12	0.000801925990296	9.32904173324791e-13	0.0100448779931837	0.9529981156454396	0.5616234514623588	0.6657370517928288	NL04NF	ME	responsive	accurate	0	0.4407365778963871	0.1713811228528435	0.1973741435973675	0.1687792187228728	0.021728936930529	Narcos
39	1	1.3983543051274704e-11	0.1121947762866921	9.849103918230403e-12	0.0609164859875951	5.990633251810334e-12	0.0090272553920298	1.0446978187569688e-11	0.0129591281516975	1.3819735781821318e-12	0.0103576283349228	0.9236075525932446	0.6520943780697288	0.6717131474103587	NL04NF	ME	responsive	accurate	1	0.3357213379493444	0.2364604115642226	0.1438250236786923	0.2508143667022071	0.0331788601055334	Narcos
40	0	2.2243416680770694e-11	0.1387617163532591	3.033494417513328e-12	0.0327290623301295	2.2444921023901786e-12	0.0162297897262849	5.461649405628149e-12	0.014700488553072	1.0622240893267105e-12	0.0153628816654523	0.9120318716233208	0.5444327972318268	0.6466135458167331	NL04NF	ME	responsive	non-accurate	0	0.6533480952330295	0.0891017701114112	0.0659266811797813	0.1604231169702711	0.0312003365055066	Narcos
41	1	1.2811356652188379e-11	0.1271983548830268	9.14044611330459e-12	0.0541011574232376	4.942899543181255e-12	0.0190402429729647	8.444970474646916e-12	0.0143234389267312	1.1544138096537066e-12	0.0186522928602494	0.855078676037687	0.6147209187794234	0.6653386454183268	NL04NF	ME	responsive	non-accurate	1	0.3510529471548571	0.2504637591084178	0.1354438487065126	0.231406544540632	0.0316329004895804	Narcos
42	2	4.00508450535394e-11	0.100422625412755	2.333356446544548e-11	0.0322199106305612	7.370892628274498e-12	0.0207311969938078	2.2609333077594776e-12	0.0048028177761446	4.4178156561635414e-13	0.0109713613637238	0.9041790590442702	0.5075830015223893	0.652191235059761	NL04NF	ME	responsive	non-accurate	2	0.5452208850436114	0.3176448999282244	0.1003415682484857	0.0307785780158529	0.0060140687638253	Narcos
43	0	5.84819902984436e-11	0.0761518217532975	2.796978377600164e-12	0.0697216757556831	2.1089563906168144e-12	0.0267840138598666	8.097585822427436e-12	0.0137692036690215	9.54439102986407e-13	0.0120796045223808	0.7951952981569941	0.3331698886650653	0.5812749003984063	NL04NF	ME	non-responsive	non-accurate	0	0.8073168231734292	0.0386109926622834	0.0291131674006891	0.1117834264561665	0.0131755903074316	Narcos
44	1	2.039658117636325e-11	0.1105874361043065	4.151361152883691e-12	0.0542601745424044	5.31642791185145e-12	0.0194992868449622	1.0344884990716989e-11	0.0178414777202173	8.445450102332589e-13	0.0132666414307245	0.9032239744748316	0.5811364981748387	0.6565737051792829	NL04NF	ME	non-responsive	non-accurate	1	0.496825654533984	0.1011200212503526	0.1294990446805504	0.2519836149083568	0.020571664626756	Narcos
45	0	4.356684349557621e-11	0.0939304669149017	8.135172970743493e-12	0.0433100436959689	9.181412701948982e-12	0.0210862342778231	3.894835700310743e-12	0.0157381762419546	1.2662678722229685e-12	0.0112815241673597	0.9355387826702688	0.6174557510407171	0.6637450199203188	NL04NF	ME	responsive	accurate	0	0.6596585922798203	0.1231770842057539	0.1390185125236974	0.0589728708596723	0.0191729401310559	Narcos
46	1	2.2170920678291648e-11	0.0371468299712323	1.1412899076087426e-11	0.0417114687969963	4.008600512387995e-12	0.0166407105427594	9.641735499641094e-12	0.0179004505724454	1.0631342581418141e-12	0.0080595396109653	0.9262950056373466	0.6558345312234999	0.6677290836653388	NL04NF	ME	responsive	accurate	1	0.4590510288884108	0.2363051647470518	0.0829984562353371	0.1996330538367702	0.0220122962924299	Narcos
47	2	1.3709000113256443e-11	0.0963148616914783	7.320438149868854e-12	0.0568407921558872	7.172030952580967e-12	0.0138554106097934	1.2293411021793926e-11	0.0138702206495601	8.885282915207291e-13	0.0108839445943833	0.9260080373876604	0.7020030478278546	0.6824701195219125	NL04NF	ME	responsive	accurate	2	0.3312680274666776	0.1768930692293085	0.173306917132054	0.2970613455673409	0.0214706406046189	Narcos
48	3	3.473452800745239e-11	0.1096055996712729	7.338813351242371e-12	0.0444581449831497	3.6093838146953352e-12	0.0159540698535744	6.651944151903077e-12	0.0139088011117271	1.0894032586866637e-12	0.0140514330606648	0.9188070126688423	0.5338142451072481	0.6474103585657371	NL04NF	ME	responsive	accurate	3	0.6501662327006525	0.137369036022219	0.0675610008769281	0.1245121128017069	0.0203916175984932	Narcos
49	4	3.627315798618898e-11	0.0978560040422193	3.6618901210749326e-11	0.0420873441238599	9.110388496973494e-12	0.012578605315119	6.428849927691375e-12	0.0088053189613013	7.45414308658287e-13	0.0112180733863575	0.8765015547858279	0.5027178888349493	0.6370517928286853	NL04NF	ME	responsive	accurate	4	0.4067559478370938	0.4106330051660379	0.1021610720980389	0.0720911299434195	0.0083588449554096	Narcos
50	5	5.137444650470782e-12	0.0925961098375914	6.873143227758985e-12	0.0256137228486971	2.384932495517885e-12	0.002953087780579	1.8308751703412437e-12	0.0089396345913498	5.034557312774963e-13	0.0106588471189382	0.9204378542032424	0.7165727154813998	0.6804780876494025	NL04NF	ME	responsive	accurate	5	0.3070825057503848	0.4108311015220582	0.1425555108806939	0.1094376238142108	0.0300932580326521	Narcos
51	6	3.352381361413373e-11	0.1152592358993718	5.2759367490363325e-12	0.0581093322588699	5.410419602809175e-12	0.0385074142518003	2.000414549775652e-11	0.0150423368468313	3.522747472278338e-13	0.0127930180601335	0.8947846113581418	0.6116339862213749	0.6673306772908367	NL04NF	ME	responsive	accurate	6	0.5192130094619939	0.0817131078441318	0.0837959629760728	0.3098219285298383	0.0054559911879629	Narcos
52	0	1.3702933316850408e-11	0.0959091154516818	4.179548087013943e-12	0.0441579368434442	1.7234548150287477e-12	0.020532348589241	3.846635401193712e-12	0.0204772867445781	5.642205453491138e-13	0.0130154816205744	0.9116166308467109	0.5486197115832758	0.6585657370517929	NL04NF	ME	responsive	non-accurate	0	0.5705563516751069	0.1740260755151553	0.0717604084324417	0.1601644122452642	0.0234927521320319	Narcos
53	0	6.156681234764104e-11	0.10545649346539	1.2757647183365823e-11	0.0462051362628809	5.5713148568351545e-12	0.0135237942004662	5.9671363021064375e-12	0.0144906008659762	5.019477293218496e-13	0.0148231530773198	0.882121996040356	0.4879701589762962	0.6306772908366535	NL04NF	ME	non-responsive	non-accurate	0	0.7128687926373517	0.1477180350534709	0.0645090486895541	0.0690921795198011	0.0058119440998221	Narcos
54	1	5.5270271539754997e-11	0.0977934990258539	1.3669361020256832e-11	0.0439852597665506	8.445585186995409e-12	0.0214924685921981	3.551742375468373e-12	0.0083891254300433	6.778830729081185e-13	0.0161361925363521	0.8908086201822126	0.4449327852912152	0.6270916334661355	NL04NF	ME	non-responsive	non-accurate	1	0.6772085735365498	0.1674862131087203	0.1034809950780265	0.0435183385326808	0.0083058797440226	Narcos
55	2	1.3227756237614164e-11	0.0859110089129617	1.1211178773254968e-11	0.0515308150061739	3.280496597227477e-11	0.0252823278538128	1.0189572544589158e-11	0.0072149921197868	1.0000894776886548e-12	0.0134918604211385	0.9712715106821556	0.5648020405691085	0.6486055776892431	NL04NF	ME	non-responsive	non-accurate	2	0.1932934024868204	0.1638257352224485	0.4793695451700471	0.1488972968392991	0.0146140202813847	Narcos
56	3	6.617162897972701e-11	0.1012775464092374	2.179795935859856e-11	0.0483315586338068	1.5503613715005428e-11	0.0424724556881626	3.8483392820272846e-11	0.0101102947398607	4.252660373140493e-13	0.010459690127446	0.9000034564323407	0.535399665781009	0.6394422310756973	NL04NF	ME	non-responsive	non-accurate	3	0.4647476058844863	0.1530950587324925	0.10888756205192	0.2702829740675339	0.0029867992635671	Narcos
57	0	2.9193800546389224e-11	0.0763614540206631	9.404768925292456e-12	0.0368570225236292	8.663921583828518e-12	0.0329207364246483	6.920505591502123e-12	0.0087773341031461	8.970778354664716e-13	0.0130772744216012	0.9026673924809387	0.6179165819687442	0.6697211155378487	NL04NF	N1	responsive	accurate	0	0.5300247107631617	0.1707472078361868	0.1572968385615482	0.1256444486781434	0.0162867941609598	Narcos
58	0	1.1010642739752974e-11	0.0834111577880975	5.372862665868473e-12	0.0346422529042473	6.146913801500893e-12	0.0206703018710538	4.65143505901398e-12	0.0092208857802797	1.0340658524076862e-12	0.014850294989176	0.9624004163783842	0.6857577959511711	0.6808764940239045	NL04NF	N1	responsive	non-accurate	0	0.390228023523379	0.1904195448277205	0.2178526794687454	0.1648514398776233	0.0366483123025316	Narcos
59	0	1.0295788584887676e-11	0.0939950981881152	5.511191630075611e-12	0.0630052770905924	5.861368502867708e-12	0.0137281855487531	4.402034255125144e-12	0.0063197942350564	4.911128104833835e-13	0.0117226215830153	0.942276969375515	0.6387885686899143	0.6721115537848606	NL04NF	N1	non-responsive	non-accurate	0	0.3876208128047842	0.207487999735004	0.2206716274812405	0.1657299080976347	0.0184896518813364	Narcos
60	1	2.1631737740602385e-11	0.0691439692568031	4.980887229427159e-12	0.0510671307237388	2.967174540432128e-12	0.017558669012265	4.2499695082428395e-12	0.0155015484406977	6.799444633051813e-13	0.0114332359802888	0.902413023460241	0.476453276879609	0.6350597609561753	NL04NF	N1	non-responsive	non-accurate	1	0.6268304068035586	0.1443329059229585	0.0859808512168305	0.1231528482686011	0.0197029877880511	Narcos
61	0	1.7921078385859648e-11	0.0626046109910124	1.0455549134658819e-11	0.0553172940073609	8.368398467966942e-12	0.0145900238031208	1.4197592652052808e-11	0.0086175925562058	3.2347680804472792e-12	0.0072121488406652	0.9318010885982572	0.8435669076787601	0.6912350597609562	NL04NF	N1	responsive	accurate	0	0.3307852126229993	0.1929873286156285	0.1544629406188294	0.2620575393414721	0.0597069788010704	Narcos
62	1	1.0318619228855175e-11	0.1084574459901262	7.248560016923078e-12	0.0294178849115635	3.1651981166610456e-12	0.0064427188214541	9.292600427752452e-12	0.0040405195215151	1.4308593839408305e-12	0.0110035407806166	0.9008105934516436	0.7230919815512289	0.6824701195219125	NL04NF	N1	responsive	accurate	1	0.3280351170351491	0.2304360865297161	0.1006235535598434	0.2954173616906351	0.045487881184656	Narcos
63	2	1.2419721906186883e-11	0.1535381835710453	5.151423712239235e-12	0.0610362429257796	2.672756167878666e-12	0.0219687134062772	5.939219306407209e-12	0.0034752644508555	8.967204501894403e-13	0.0144755779372853	0.9193565300064046	0.6324689774816646	0.6713147410358566	NL04NF	N1	responsive	accurate	2	0.4586334778403651	0.1902309400178008	0.0986991066267626	0.2193225280509104	0.0331139474641609	Narcos
64	0	1.0511750292912015e-11	0.0918016339928498	5.452052570381808e-12	0.0444146565937575	1.6991329657244888e-11	0.0433218495126265	6.4384146249063316e-12	0.0123909004387949	1.0233674401931505e-12	0.01286928452734	0.98435453981765	0.7015862263832645	0.6772908366533865	NL04NF	N1	responsive	non-accurate	0	0.2600829479607846	0.134895318612944	0.4204014539814134	0.1593000032514646	0.0253202761933934	Narcos
65	0	1.3002249026143612e-11	0.0830766753334915	3.957021488130973e-12	0.0465538468552311	2.0217144583853084e-12	0.0219768259199298	4.274970582866101e-12	0.0087232097961336	8.191983015099382e-13	0.0098435593462553	0.889299941287131	0.6614036951377618	0.6681274900398407	NL04NF	N1	non-responsive	non-accurate	0	0.540069197619841	0.1643612128765083	0.0839751417744092	0.1775677367734348	0.0340267109558067	Narcos
66	1	2.7650692950318006e-11	0.0856981205013987	1.5742765946360933e-11	0.0368587810837676	5.353483662158758e-12	0.0338680550515213	1.3198170536758815e-11	0.0128981345087376	7.756099883402461e-13	0.0136976512836319	0.8608319495114861	0.5674474279894118	0.6486055776892431	NL04NF	N1	non-responsive	non-accurate	1	0.440854180097926	0.2509978388688693	0.0853543039514132	0.2104275889660296	0.0123660881157616	Narcos
67	0	3.089097793549668e-11	0.1058445298054462	7.36089583582907e-12	0.0437644489998638	1.9725062314044397e-12	0.0166893447994506	4.1634465467762575e-12	0.0071499035486219	5.536189318583879e-13	0.0112411411194427	0.9065215082476042	0.4923334231156385	0.6462151394422311	NL04NF	N2L	responsive	non-accurate	0	0.6873605778502553	0.1637885866150276	0.0438905827410991	0.0926415806652825	0.0123186721283352	Narcos
68	0	1.191496015433485e-10	0.0514367730910028	3.2457476422327434e-11	0.0453217632789839	9.841026951136926e-12	0.0207950401185076	1.479131223605575e-11	0.0118489379736888	1.0950650163854772e-12	0.0122315606465823	0.859087613031962	0.3948498508371584	0.6167330677290838	NL04NF	N2L	non-responsive	non-accurate	0	0.671891896521445	0.183029696341566	0.0554941533691361	0.0834091151090311	0.0061751386588216	Narcos
69	1	2.760898596248489e-11	0.104818012979532	4.775620933348151e-12	0.0543831720720636	3.887090228508858e-12	0.0178777342239281	3.3022345755632264e-12	0.004314422964337	4.312641243215088e-13	0.0118209228785806	0.9148713465026882	0.5494929219781837	0.6601593625498008	NL04NF	N2L	non-responsive	non-accurate	1	0.6901350035578439	0.1193750170435635	0.0971646344536797	0.0825451421378478	0.0107802028070648	Narcos
70	2	1.0380162232992183e-11	0.1083752281485833	7.822724800905547e-12	0.0361607767538077	4.866892200090871e-12	0.0119795379205067	8.13049798848886e-12	0.0082789163694641	1.667800367627594e-12	0.0120773872815268	0.8745058202248561	0.6281174213386359	0.6705179282868527	NL04NF	N2L	non-responsive	non-accurate	2	0.3158128796713421	0.23800372198405	0.148073527779308	0.2473676157724706	0.0507422547928293	Narcos
71	3	1.5056931972842672e-11	0.0825581833504143	9.826807157341414e-12	0.0380763963607295	3.334460145810284e-12	0.0240001882933182	9.58387548513468e-12	0.0137144944456275	9.595217197276529e-13	0.007786236147494	0.9346573950514566	0.6434247436816257	0.6637450199203189	NL04NF	N2L	non-responsive	non-accurate	3	0.3884497373651491	0.2535191542534789	0.0860248402683074	0.247251825395476	0.0247544427175886	Narcos
72	4	1.127076281365317e-11	0.0932292453587602	1.1473770373575194e-11	0.0458165577734253	1.1537491115233827e-11	0.0326231434697396	1.2309516689756001e-11	0.0033516873818028	6.613244835650895e-13	0.0077054283330478	0.9182287963264584	0.6068854054819088	0.6800796812749006	NL04NF	N2L	non-responsive	non-accurate	4	0.2385201976677868	0.2428163934196839	0.244164898764641	0.2605030735345464	0.0139954366133417	Narcos
73	5	2.435243592438624e-11	0.1005832013792502	1.6787840650396737e-11	0.0852428759451624	8.070266877891299e-12	0.0040697564858366	9.268092453340036e-12	0.0034554319381333	1.327966275790636e-12	0.0106210919219906	0.8682658189691648	0.5076398743170973	0.6402390438247012	NL04NF	N2L	non-responsive	non-accurate	5	0.4071864148101531	0.2807021304999689	0.1349393977166375	0.1549677145203156	0.0222043424529247	Narcos
74	6	6.729686633809646e-11	0.1601237004545115	1.1180409474945114e-11	0.0480208787996637	7.869257733985723e-12	0.0328534332930029	1.0324060800560728e-11	0.0064896297355394	1.5641479629788804e-12	0.0084410630604031	0.8869958004123166	0.4707231392616081	0.6382470119521912	NL04NF	N2L	non-responsive	non-accurate	6	0.6850617689344463	0.1138131908525652	0.080106666428739	0.1050958200503183	0.0159225537339311	Narcos
75	7	7.439522509275399e-12	0.091134553225315	5.402237829169468e-12	0.0482066412294757	4.030636697743536e-12	0.0240003828739128	9.573407572508092e-12	0.0102273639487313	8.735334674589865e-13	0.017183197195892	0.9071340596980584	0.555079537941386	0.6494023904382471	NL04NF	N2L	non-responsive	non-accurate	7	0.2723170850090496	0.1977440966582049	0.1475378607822678	0.350426044211658	0.0319749133388196	Narcos
76	8	2.0599220189907848e-11	0.0659022982052526	9.569051722174026e-12	0.0456611857136919	7.370354035879562e-12	0.0249986559882892	6.5937405446657296e-12	0.0128459614707754	4.085097959278924e-13	0.0111601931849251	0.9513155531151424	0.5871776764545465	0.6597609561752988	NL04NF	N2L	non-responsive	non-accurate	8	0.4624790059462951	0.2148375272228945	0.1654739342829993	0.1480379618476436	0.0091715707001673	Narcos
77	9	9.429472401309294e-12	0.1192445690310952	4.0443006177916105e-12	0.0460419410522782	6.8618696648796725e-12	0.0292872427824851	4.889640489010669e-12	0.0144276654681301	6.810745306905451e-13	0.0167206646665466	0.9597665745562304	0.6394793688027934	0.6729083665338647	NL04NF	N2L	non-responsive	non-accurate	9	0.3639829461618676	0.1561122819367555	0.2648720342460364	0.1887428771322708	0.0262898605230696	Narcos
78	10	1.2491836207534524e-11	0.0780563204863211	8.254546327779936e-12	0.0458094729611208	2.296730823537476e-12	0.0117323238462589	6.537792869095492e-12	0.0014441629545747	6.423770661835139e-13	0.0094447312825208	0.913968902392811	0.5940406037442097	0.6601593625498008	NL04NF	N2L	non-responsive	non-accurate	10	0.4133183044993762	0.2731187822132774	0.0759921018899848	0.2163164341038045	0.0212543772935568	Narcos
79	11	9.95388455341883e-12	0.0941507390555643	2.7224904309842958e-12	0.0371158985575832	1.8919955542509558e-12	0.02033126165138	3.3407674811955507e-12	0.0131187158454084	7.064259330401272e-13	0.0107596344082701	0.9137083019090332	0.6797904350531057	0.6820717131474104	NL04NF	N2L	non-responsive	non-accurate	11	0.5347076553044021	0.1462480770324271	0.1016351456791216	0.1794609870348275	0.0379481349492216	Narcos
80	12	3.789856919730522e-11	0.1044946226521295	6.551091974621044e-12	0.0450663809647435	2.3768300283862986e-12	0.022503366199469	4.7485642605223656e-12	0.0093240770179221	7.006963084656187e-13	0.0151795699196788	0.8560487568680847	0.5238939027529534	0.6342629482071713	NL04NF	N2L	non-responsive	non-accurate	12	0.7249741594258915	0.1253179868848531	0.0454671611204282	0.0908368430831636	0.0134038494856636	Narcos
81	13	3.0600056680380465e-11	0.0852229785144267	3.793465040729064e-12	0.0421502131966765	2.206493537396666e-12	0.0173042931768861	3.8269854270800105e-12	0.0116791898635087	5.377698195279322e-13	0.0117615682069815	0.924477044355385	0.5551788230427197	0.6494023904382471	NL04NF	N2L	non-responsive	non-accurate	13	0.7469846969253807	0.0926031073518519	0.053863197820703	0.0934213808570522	0.0131276170450117	Narcos
82	14	1.9186582767065418e-11	0.0987041874123698	4.199965689575222e-12	0.0589670416382765	4.7873413022903e-12	0.0164192388094828	5.9181789215082666e-12	0.0112012319102443	7.173834924546199e-13	0.013378111177673	0.9452920003873404	0.6311317440239544	0.6745019920318727	NL04NF	N2L	non-responsive	non-accurate	14	0.5511888745553439	0.1206558973900124	0.1375299237262403	0.1700164338155474	0.0206088705128559	Narcos
83	15	1.9683244122229883e-10	0.0405158046311089	4.824952088713951e-11	0.0391881182836932	7.67741775193887e-12	0.002824161415711	1.4212795000251858e-11	0.0058038151638868	1.2312735044205898e-12	0.0092405804890059	0.8299008019029092	0.3595762811740071	0.6007968127490041	NL04NF	N2L	non-responsive	non-accurate	15	0.733892283717612	0.1798989579779285	0.0286253506385218	0.052992588599584	0.0045908190663533	Narcos
84	16	1.2538856984795498e-10	0.0376360623967556	4.9363511219241936e-11	0.0193648173261432	1.0253505769860323e-11	5.4350720633827845e-05	2.3007054325127397e-11	0.0037647791796404	7.846791792621329e-13	0.0075744107671435	0.9092944778211324	0.4699332652360333	0.6378486055776893	NL04NF	N2L	non-responsive	non-accurate	16	0.6005276774764482	0.2364183177184346	0.0491074586258709	0.1101884559030925	0.0037580902761536	Narcos
85	17	4.280686870721993e-11	0.119799823938757	7.34503216127834e-12	0.0580678648538676	2.554338421338019e-12	0.0133785650087148	3.418721267044748e-12	0.0111249573679853	3.2164720536251694e-13	0.0154855235669261	0.873199163336475	0.5152052705752492	0.6462151394422311	NL04NF	N2L	non-responsive	non-accurate	17	0.7583603409353666	0.1301235353631178	0.0452522927878508	0.0605655751970889	0.0056982557165758	Narcos
86	18	1.4058608841285372e-10	0.10296649880718	1.3385711793617708e-11	0.0443239688179703	3.520738816563544e-12	0.015497893761616	9.369242110591296e-12	0.0113856013083144	6.77402231575743e-13	0.008202854620656	0.8716093615667162	0.3426655661920229	0.5904382470119522	NL04NF	N2L	non-responsive	non-accurate	18	0.8391236341793794	0.0798960071593492	0.0210144203036315	0.0559226917691738	0.004043246588466	Narcos
87	19	1.395570251390406e-11	0.0964039756354741	8.768288758324712e-12	0.0679482136856986	5.663289902999245e-12	0.0138885461570614	5.643155530269963e-12	0.0074044662332593	4.4645195521562453e-13	0.0156268389846391	0.924788102785302	0.6252701259487645	0.6661354581673308	NL04NF	N2L	non-responsive	non-accurate	19	0.4047842788611774	0.2543236672140944	0.1642633695497169	0.1636793733275687	0.0129493110474425	Narcos
88	20	1.4682836191694503e-11	0.1204281693602519	6.371836821022376e-12	0.0554774675914865	5.44162204972924e-12	0.0248488302759215	6.649490694383908e-12	0.0148363259378594	5.035476715456889e-13	0.0166915011751561	0.9289470557441633	0.6000041267867849	0.6577689243027889	NL04NF	N2L	non-responsive	non-accurate	20	0.4363485007198628	0.1893599715603623	0.1617155971696142	0.1976113645323073	0.0149645660178533	Narcos
89	0	1.819839322560725e-11	0.0992997690733712	1.0095152823906164e-11	0.0460810775125706	1.492674881280501e-11	0.0277234091513786	1.849662134777176e-11	0.0180996772578911	6.031347736747779e-13	0.0143089542915787	0.95911748128425	0.6288796736640098	0.6661354581673308	NL04NF	N2	responsive	accurate	0	0.2920150567647662	0.1619888409034848	0.2395175962980773	0.2968004848486136	0.009678021185058	Narcos
90	0	4.4681082456718294e-11	0.1048869144458049	1.0081635826682287e-11	0.0569626610570616	7.725630907790878e-12	0.0148501324232704	1.4747684781984066e-11	0.0060554206147679	1.007456775662541e-12	0.0116327015133761	0.9152491121671152	0.523522629994984	0.649003984063745	NL04NF	N2	responsive	non-accurate	0	0.5710517517699301	0.1288495148950393	0.0987383210264759	0.1884844942478882	0.0128759180606663	Narcos
91	0	6.368263406650539e-12	0.1043290521481658	5.113764672413834e-12	0.0347572754683818	1.5469411159989773e-12	0.0158015780014617	3.961692883454322e-12	0.0005215148091227	6.420556326842996e-13	0.0146250306718565	0.9101158227980168	0.6359323144171334	0.6741035856573706	NL04NF	N2	non-responsive	non-accurate	0	0.3611617625231314	0.2900156831277963	0.0877312925514717	0.2246785179880399	0.0364127438095606	Narcos
92	1	2.8030129132350177e-11	0.0932064728419812	5.863682085584963e-12	0.0528200833698687	1.2816704093272789e-12	0.0108744775409115	1.9899786917652438e-12	0.0108398409193783	4.0089070556194333e-13	0.0152777860488595	0.900045373993392	0.5049842690511256	0.6386454183266933	NL04NF	N2	non-responsive	non-accurate	1	0.7461499019162826	0.1560886784491473	0.0341175113997189	0.0529723712176003	0.0106715370172507	Narcos
93	2	1.1554987096990524e-11	0.0631449482532851	1.1319723655313e-11	0.040144977085388	2.839296033413363e-12	0.0303627164139673	2.4791625366656894e-12	-0.0005519495302117	4.578688290001407e-13	0.0101851062230976	0.9467768579291274	0.5685587259213555	0.6617529880478088	NL04NF	N2	non-responsive	non-accurate	2	0.4033008170921329	0.3950894761824434	0.0990992374660719	0.0865295883369602	0.0159808809223914	Narcos
94	3	6.876341412465671e-11	0.1128309926979664	3.7794721515822486e-11	0.0427400376712007	2.8489948704006235e-11	0.0135968380006161	3.6513812124620726e-11	0.0070944272912093	6.912240166248593e-13	0.0082781508611318	0.8753190918615743	0.4788619279650651	0.6410358565737052	NL04NF	N2	non-responsive	non-accurate	3	0.3991998167043533	0.219413856824459	0.1653958350575499	0.2119776525479283	0.0040128388657093	Narcos
95	4	2.284304668749003e-11	0.1008708317838992	1.2069872225487652e-11	0.0664178458960145	6.774201769738713e-12	0.0166324237439205	1.3079216605636819e-11	0.0163808838525981	7.051114360228745e-13	0.0082484551168643	0.9333656597538672	0.5422671130051105	0.653386454183267	NL04NF	N2	non-responsive	non-accurate	4	0.4117982712330352	0.2175871101809484	0.1221205129038191	0.2357828559809968	0.0127112497012003	Narcos
96	5	1.9469573889244408e-11	0.0822749552679374	2.5466293537020117e-12	0.0457169958702695	2.13014174185522e-12	0.0269570572590413	4.9704746626035145e-12	0.009083575411298	8.514335970104958e-13	0.0162932093269531	0.9259285355740644	0.6150758473578233	0.6689243027888447	NL04NF	N2	non-responsive	non-accurate	5	0.6496732969537492	0.0849775705287913	0.0710799433147527	0.1658580038704699	0.0284111853322366	Narcos
97	6	2.076396471083444e-11	0.09029844151931	1.1004717280166524e-11	0.0370229141919847	6.332650125385433e-12	0.0278568160459501	6.805269303737689e-12	0.0062458945970383	1.18419147171579e-12	0.0114918867323707	0.9053967936401148	0.5828810390925019	0.6621513944223109	NL04NF	N2	non-responsive	non-accurate	6	0.450501356302564	0.2387617263602087	0.1373951222806279	0.1476492131456156	0.0256925819109838	Narcos
98	7	1.6741969948641068e-10	0.110362077690843	3.939846684734817e-12	0.0444820918502693	3.700770556327032e-12	0.0175547423158463	5.897976978720003e-12	0.0114322518563432	3.735650304180218e-13	0.0160832572118398	0.8594424407314305	0.3137060705806017	0.5796812749003986	NL04NF	N2	non-responsive	non-accurate	7	0.923277909645168	0.0217272723733425	0.0204088271201284	0.0325258728378611	0.0020601180234998	Narcos
99	8	2.5591623851369243e-11	0.0839629793138828	2.2019661857220055e-11	0.0363870986589844	1.3363720217338843e-11	0.0262212433608911	2.6880381844697902e-11	0.0129306242865663	9.436534173480037e-13	0.009445349601836	0.9343278554490924	0.5866706551140866	0.6729083665338647	NL04NF	N2	non-responsive	non-accurate	8	0.288197074078713	0.2479718425180716	0.1504939697383655	0.3027102712493959	0.0106268424154539	Narcos
100	9	2.9798312122806424e-11	0.0982757593207644	1.538207616575308e-11	0.0330490700031113	6.550878875959761e-12	0.0169199793332884	8.74583706725216e-12	0.0065586908520488	1.1049421620755982e-12	0.0138900316008126	0.9155543632886556	0.4844122600443086	0.6430278884462152	NL04NF	N2	non-responsive	non-accurate	9	0.4838798621960657	0.2497818287391304	0.1063764402057008	0.1420192666433703	0.0179426022157327	Narcos
101	10	3.5899244478130443e-11	0.1078090399470128	1.1663903202209073e-11	0.0421912906369602	4.088101728588203e-12	0.0139366418712631	1.156817723772462e-11	0.0027465246768462	1.421259646840994e-12	0.0130338183762839	0.9205444098015498	0.5755708798811948	0.6609561752988048	NL04NF	N2	non-responsive	non-accurate	10	0.5553660788057571	0.1804421312801431	0.0632434765625269	0.178961237899002	0.0219870754525707	Narcos
102	11	3.953709942047017e-11	0.1216536436025151	2.8571848855612864e-11	0.0509470102551871	7.103288102406681e-12	0.0133105478040533	5.801723863780605e-12	0.0082091260363716	6.056540942785629e-13	0.0090818626048015	0.9188685205030328	0.4362006343061214	0.6171314741035857	NL04NF	N2	non-responsive	non-accurate	11	0.4844068394815441	0.3500610617663569	0.0870291799360519	0.0710824709347177	0.0074204478813293	Narcos
103	12	2.7462401253320028e-11	0.0795426887927258	1.2660490000950132e-11	0.0513816017385784	9.620633268613724e-12	0.026843213470777	7.182750738590951e-12	0.0144750680717077	1.0220761646535912e-12	0.0098085836138047	0.9456222594748622	0.595029298995396	0.653784860557769	NL04NF	N2	non-responsive	non-accurate	12	0.4739116916609548	0.2184788641845922	0.166020827717212	0.1239509073480269	0.0176377090892139	Narcos
104	13	2.809985165107823e-11	0.0562161607746094	3.0998157557394834e-11	0.043398759577588	1.8541177384832544e-11	0.0120652952667526	1.6413317049430465e-11	0.0073927912210187	9.704743066128648e-13	0.0110299320550249	0.9261006530274226	0.5562599610556274	0.6541832669322709	NL04NF	N2	non-responsive	non-accurate	13	0.295716386262453	0.326217492088262	0.1951230932239961	0.1727299796705953	0.0102130487546934	Narcos
105	14	2.3754648387895614e-11	0.0877883128389754	3.573710945333775e-12	0.0388576672819943	4.7625344446978096e-11	0.0247771494902483	1.2389133193326535e-11	0.0127358582168965	6.393810083669673e-13	0.0142311540972068	0.96716558277842	0.595697902945682	0.6561752988047809	NL04NF	N2	non-responsive	non-accurate	14	0.2699937434264527	0.0406185593783158	0.541306476915315	0.1408140585393645	0.0072671617405518	Narcos
106	15	3.00998518274224e-11	0.1159357029869461	1.1206064488867264e-11	0.0391453648450519	1.791863934032936e-11	0.0285853069663183	1.1389981071017298e-11	0.0188945791936498	3.455664533749522e-13	0.0141924801510303	0.9068057782600226	0.6037418277398788	0.6677290836653388	NL04NF	N2	non-responsive	non-accurate	15	0.4241799332033247	0.1579206340819692	0.25251709815896	0.1605124648982362	0.0048698696575095	Narcos
107	16	3.4584247854506687e-11	0.1092061826944406	1.526572817466929e-11	0.0516197310815771	2.3406784962108128e-11	0.0312631114433221	1.6942532784224477e-11	0.0190310307920065	1.0573985843853218e-12	0.0131748884734857	0.9363899846331686	0.5557811997822922	0.653386454183267	NL04NF	N2	non-responsive	non-accurate	16	0.378977661365535	0.167283382510348	0.2564939004122299	0.1856579758272117	0.0115870798846752	Narcos
108	17	7.304722122495777e-12	0.1114893361419331	3.958723240885509e-12	0.0365414623006686	1.9350221567727324e-11	0.0323093240760688	2.4527271960032727e-11	0.0121517954452016	9.155293386526704e-13	0.011904398494091	0.9597962849209069	0.6147396118331268	0.6796812749003986	NL04NF	N2	non-responsive	non-accurate	17	0.13031006685172	0.0706202756951685	0.3451915930273088	0.4375457950630661	0.0163322693627363	Narcos
109	18	3.0491538084529166e-11	0.1415396182277279	1.1394024638702975e-11	0.0725176993965528	8.40875076124814e-12	0.0178433599162872	2.9980160640180205e-12	0.0125446329265185	4.49605205366789e-13	0.0165134878316061	0.9504296305432288	0.5082181497831137	0.6406374501992033	NL04NF	N2	non-responsive	non-accurate	18	0.5673695639016091	0.2120136666252702	0.1564653524246889	0.055785413713681	0.0083660033347506	Narcos
110	19	1.0715129171297784e-10	0.0085981872939917	4.6922708497115945e-11	0.0610455019196959	9.252102353499527e-12	0.0137919331113751	1.1709627357050772e-11	0.0127333401459987	5.934788002901725e-13	0.0068671350642483	0.8572938723092711	0.4760913460768868	0.6426294820717132	NL04NF	N2	non-responsive	non-accurate	19	0.6100994959399704	0.2671691618885199	0.0526797474114948	0.0666724370184731	0.0033791577415416	Narcos
111	20	3.007060466400325e-11	0.1367827313100707	1.171540268591933e-11	0.0375152070566979	8.088163951538724e-12	0.0094002802739818	8.67891560376344e-12	0.00131646892982	5.48580724861654e-13	0.0093897642249198	0.898888861414787	0.5638769570137522	0.6637450199203188	NL04NF	N2	non-responsive	non-accurate	20	0.5087945208621399	0.19822457056957	0.1368517044588662	0.1468472202524677	0.0092819838569562	Narcos
112	21	3.532560045590847e-11	0.0958023994127282	2.5062537727787475e-11	0.1027723871350874	1.5381585990297482e-11	0.0305777909370707	2.1022276508064628e-11	0.014756822467702	8.583594322142195e-13	0.0126833521642194	0.920770280232601	0.5581337874953507	0.6557768924302789	NL04NF	N2	non-responsive	non-accurate	21	0.361755967049889	0.2566558658714502	0.1575169407700869	0.2152810955685567	0.0087901307400172	Narcos
113	22	3.267901268289165e-11	0.0884214712772437	1.7081037832387648e-11	0.0412956252512096	4.9478092771773664e-12	0.0143308172964778	7.612622474778491e-12	0.0115460369445159	5.5801501440168e-13	0.0132334813102536	0.9184840053247172	0.4299531901785552	0.6215139442231077	NL04NF	N2	non-responsive	non-accurate	22	0.5197168204659894	0.2716514956755499	0.0786884148171641	0.1210687723766849	0.0088744966646116	Narcos
114	23	6.25423180039694e-11	0.1023539883732322	3.1064191006499555e-11	0.0661858953228131	4.28483237813581e-12	0.0140423572488856	8.563830875110163e-12	0.0088087821570084	1.2637006207180179e-12	0.0099008012012877	0.8904930058236538	0.4664686953371503	0.6350597609561753	NL04NF	N2	non-responsive	non-accurate	23	0.5806068735148058	0.2883820650428362	0.0397779169369217	0.0795016754798199	0.0117314690256162	Narcos
115	24	1.2845665527898455e-10	0.0798602526902226	2.5266146272295943e-11	0.04734617040535	7.546663953922323e-12	0.0174115209000435	7.375464705949326e-12	0.0071857561599507	5.156118595165459e-13	0.0064125394196532	0.8871341457115178	0.3901428481067017	0.6231075697211156	NL04NF	N2	non-responsive	non-accurate	24	0.7593771792556705	0.1493619372639556	0.0446124365738295	0.0436003846740343	0.0030480622325101	Narcos
116	25	1.3035840981539294e-10	0.0673222104011153	1.8825441449269517e-11	0.0491484787556	2.0432289344301075e-12	0.0050636361849656	2.121366574262097e-12	0.0064206200743449	4.352378950582588e-13	0.0127166691988991	0.8418558093479053	0.3834945643376178	0.6167330677290838	NL04NF	N2	non-responsive	non-accurate	25	0.8476738614793281	0.1224150760196751	0.0132863830050352	0.0137944839781682	0.0028301955177931	Narcos
117	26	1.7053634993853403e-10	0.1076325004542844	1.5334953161716175e-11	0.0459334639967241	8.242108505092046e-12	0.0210780383287136	7.98883738865417e-12	0.0102706814368611	1.0446026536435692e-12	0.014060192655414	0.9025376217960336	0.4042673474500374	0.60398406374502	NL04NF	N2	non-responsive	non-accurate	26	0.8394732606259182	0.0754870333324918	0.0405721695327479	0.039325430465006	0.0051421060438359	Narcos
118	27	6.36013044569212e-11	0.1074052515135634	8.24794184731215e-12	0.075474785862389	5.802096669000558e-12	0.0151089433717769	4.356811721943312e-12	0.0096314592347739	3.8958775862252164e-13	0.0136147133451359	0.9183070737779148	0.4845013759758753	0.650996015936255	NL04NF	N2	non-responsive	non-accurate	27	0.7718816385361812	0.1000991240984151	0.0704157237348314	0.0528753773125054	0.0047281363180667	Narcos
119	28	1.1817332949921536e-10	0.0935341178908794	1.931317520687393e-11	0.0595986543350019	9.628310882123776e-12	0.0342371496544296	5.72753557031297e-12	0.0148764964680684	3.083837252677645e-13	0.0162018478253689	0.8827751773510915	0.4087596037072868	0.6223107569721116	NL04NF	N2	non-responsive	non-accurate	28	0.7716145116044121	0.1261056646024466	0.0628681990290771	0.037398028645823	0.002013596118241	Narcos
120	29	2.3247401346802105e-11	0.0729740731162946	2.4377591894124824e-11	0.063864369702736	5.7687373651031956e-12	0.0247873407735656	1.2608698425411559e-11	0.0103772068348646	7.5412362456083e-13	0.0098919499504514	0.9037100791901372	0.5200234840359419	0.653386454183267	NL04NF	N2	non-responsive	non-accurate	29	0.3482414897395361	0.3651715213597518	0.086414548618614	0.1888758170360348	0.011296623246063	Narcos
121	30	1.4077107258641364e-10	0.0889583434432875	1.6591627903105657e-11	0.0574041657187312	1.0201119102071465e-11	0.0430320362218744	1.5585655905546754e-11	0.0121520263474676	1.1046193750695949e-12	0.0116314557291411	0.9010996412317578	0.4310047227965166	0.6155378486055778	NL04NF	N2	non-responsive	non-accurate	30	0.7640051239243723	0.0900475395926103	0.0553644091825836	0.0845878400496688	0.0059950872507648	Narcos
122	31	8.221674674437283e-11	0.104379290189412	1.5306845886856018e-11	0.0550325823755141	3.921896831603105e-12	0.0219172311873724	9.820732318014045e-12	0.0133931737956292	8.222857575277075e-13	0.0089813950700841	0.8567347626626374	0.4590534689982066	0.6171314741035857	NL04NF	N2	non-responsive	non-accurate	31	0.7334984518035962	0.1365603505927286	0.0349892858575214	0.0876158719006219	0.0073360398455318	Narcos
123	32	4.955478521001586e-11	0.1098373365926799	7.235704806678668e-12	0.0308609858442254	7.76312393046489e-13	0.0160522547654658	2.410568351564828e-12	0.008770446659219	3.578775307157364e-13	0.0072153648074383	0.8890330366367015	0.421762069359379	0.6183266932270917	NL04NF	N2	non-responsive	non-accurate	32	0.8213239625727822	0.1199250025732549	0.0128666478554815	0.0399529034818538	0.0059314835166272	Narcos
124	33	1.0309887452359638e-11	0.0865600916350665	3.894798002118119e-12	0.0546803698282374	2.2555566772076104e-12	0.0192343981287451	4.485369728212045e-12	0.0072874091308692	5.931463342364956e-13	0.011542628268386	0.9223507982164544	0.6907605117199143	0.6685258964143427	NL04NF	N2	non-responsive	non-accurate	33	0.4786667531820633	0.180827416651108	0.104720831947587	0.2082464405693378	0.0275385576499038	Narcos
125	34	1.648636070069573e-11	0.0968977057648346	2.1371685350525933e-12	0.0493301551076119	6.895430645613631e-13	0.026640833750221	1.871946793868984e-12	0.0176555197250944	6.061192881529934e-13	0.0120787770180706	0.8230657114287305	0.5622351661114556	0.656175298804781	NL04NF	N2	non-responsive	non-accurate	34	0.7565626178604296	0.0980751210678106	0.0316432786788434	0.0859040386520956	0.0278149437408206	Narcos
126	35	2.159836955192468e-11	0.1141350627337251	1.6277610983517342e-11	0.0434922324894948	1.1104389586553224e-11	0.0260533571423442	1.3820838812605594e-11	0.0201696701365835	5.113584668756091e-13	0.0124049523718402	0.895797949913155	0.6339277367829766	0.6697211155378486	NL04NF	N2	non-responsive	non-accurate	35	0.3411387413017942	0.2570992087605304	0.1753899745707401	0.2182953460876915	0.0080767292792439	Narcos
127	36	3.306332113418577e-10	0.0597686589026497	2.523052162609133e-11	0.0259532789556243	1.1054449591995896e-11	0.0203009722963646	1.6775681520055166e-11	0.0073716370476079	4.568162564644279e-13	0.0101221134778032	0.8916819760876213	0.4062271630948079	0.6007968127490041	NL04NF	N2	non-responsive	non-accurate	36	0.8606862574140629	0.0656787112910818	0.0287763374057119	0.0436695348433638	0.0011891590457794	Narcos
128	37	2.1243427122459133e-11	0.1125339524990149	1.5196439047515247e-11	0.0465619148894894	7.841222020117018e-12	0.0076158329510923	1.1273145187111778e-11	0.0106143092634336	1.0171231003637894e-12	0.0123338085971458	0.8874221303142319	0.588135604394542	0.6645418326693229	NL04NF	N2	non-responsive	non-accurate	37	0.3755156044540507	0.268624264888209	0.1386076365912563	0.1992730224098847	0.0179794716565992	Narcos
129	38	2.5087221788865955e-11	0.1014758969831586	3.4234218742686025e-11	0.0361033683900348	4.824444902211781e-12	0.026388861172592	1.2134997963860336e-11	0.0206274851145462	5.997646189676944e-13	0.0134675063447033	0.9031637461315446	0.5918374614906641	0.6601593625498009	NL04NF	N2	non-responsive	non-accurate	38	0.3263138700840791	0.4452904550869271	0.0627523964310317	0.1578420353746426	0.0078012430233191	Narcos
130	39	9.315821515872883e-12	0.1278041047962045	7.252944375619234e-12	0.0530026802324848	6.522378281326545e-12	0.0385626434272318	8.997552458408167e-12	0.0121258384377031	5.018194178481544e-13	0.0159863154175917	0.9387510879981464	0.6128812957663279	0.6625498007968128	NL04NF	N2	non-responsive	non-accurate	39	0.2858445537298356	0.222547699603704	0.200131175324291	0.2760788581825339	0.0153977131596355	Narcos
131	40	1.6727332453490586e-11	0.1415216656333599	5.335726309604345e-12	0.0367636486074018	1.553411229879372e-12	0.0130051887401686	6.34069316455192e-12	0.0054901262781108	1.393362069874061e-12	0.0139708610913481	0.8744512749314597	0.5690128871725599	0.6625498007968128	NL04NF	N2	non-responsive	non-accurate	40	0.5335582843400319	0.1701957549642878	0.0495497673041118	0.2022515769212749	0.0444446164702933	Narcos
132	41	3.2313913758803084e-11	0.0781501316813914	1.919492487818157e-11	0.0221887103996966	1.081699498800673e-11	0.0067208677806357	1.2295997781884138e-11	0.0029940043356121	6.041321032226223e-13	0.0079538523968962	0.904840537053888	0.5014699995649489	0.6450199203187251	NL04NF	N2	non-responsive	non-accurate	41	0.4295579910314521	0.2551635629845391	0.1437933724378908	0.1634541747043699	0.0080308988417479	Narcos
133	42	2.4817453648665446e-10	0.0619560481715252	2.107309953251153e-11	0.0374962636688978	1.1806354923077347e-11	0.017484454460862	1.4172100978399011e-11	0.0048512887048705	9.997519796169748e-13	0.0083012549383486	0.8565947146442433	0.3322474368401182	0.5996015936254981	NL04NF	N2	non-responsive	non-accurate	42	0.8377882672864154	0.0711386260396879	0.0398559246810774	0.0478422165730104	0.0033749654198085	Narcos
134	43	1.5450263860059368e-10	0.1270448357211118	2.5279151248145023e-11	0.0500211093047851	1.921910325338093e-11	0.0210754217649204	2.266167048196483e-11	0.0054524600386174	7.488885027554006e-13	0.0085268645431633	0.8609579920338717	0.4711721970469197	0.6223107569721116	NL04NF	N2	non-responsive	non-accurate	43	0.6946703380195937	0.1136593957323513	0.086412381525556	0.1018907536879739	0.0033671310345251	Narcos
135	44	4.994239237404054e-10	0.12026918770908	2.0153326488057118e-11	0.0598077608062924	6.419965309609323e-12	0.0213948670518985	2.6971171408861362e-12	0.0064215250342555	3.9436084596802577e-13	0.0099447822455184	0.893663306050383	0.2919319019001364	0.5737051792828686	NL04NF	N2	non-responsive	non-accurate	44	0.9439323309162282	0.0380906391209958	0.0121340058636253	0.0050976654271654	0.000745358671985	Narcos
136	45	4.2246002788022905e-11	0.1056333947850729	3.8699384830293234e-11	0.0448370759872882	9.943891971782008e-12	0.017965541679178	1.0350865551744471e-11	0.0075906750790128	6.952993326180339e-13	0.0073965883401633	0.8833854077633202	0.4591336900440302	0.6266932270916336	NL04NF	N2	non-responsive	non-accurate	45	0.4144387951200566	0.3796460105688669	0.0975508766656076	0.1015433405437087	0.00682097710176	Narcos
137	46	1.0728029261178719e-10	0.1241545597377907	1.0994750157744371e-11	0.0569777866237824	2.79166055572768e-11	0.0329338818373731	2.7435479456688664e-11	0.0171937178481952	3.536930898864552e-13	0.0100961544745792	0.9110948653356136	0.4939169663336782	0.6211155378486056	NL04NF	N2	non-responsive	non-accurate	46	0.616621372822822	0.063195184978153	0.1604579482792153	0.1576925509315486	0.002032942988261	Narcos
138	47	2.205953996490872e-11	0.0981241128466621	8.21388571517734e-12	0.0450338185662417	1.104039714247428e-11	0.0149288692432622	1.5131170221304166e-11	0.0076703323530786	8.153744974269255e-13	0.0160590928571077	0.9523022504720496	0.5350592480325523	0.6589641434262948	NL04NF	N2	non-responsive	non-accurate	47	0.3852497095657167	0.143448008943606	0.1928104484225125	0.2642520624827079	0.0142397705854567	Narcos
139	48	2.654557136802904e-11	0.1134271651573714	1.0564443048881475e-11	0.0393784080332036	9.919402194838655e-12	0.0318641329848308	9.10126760872376e-12	0.0072426227281279	1.5422905100678145e-12	0.0071674000807054	0.9456052261032988	0.6962215455469302	0.6697211155378487	NL04NF	N2	non-responsive	non-accurate	48	0.4602774781785587	0.1831783967835991	0.1719939406833792	0.1578081874785657	0.0267419968758971	Narcos
140	49	1.415928124996142e-11	0.1447488279730035	8.907292353380938e-12	0.0502871064639897	4.940227210986195e-12	0.0291879823697591	9.006751138618531e-12	0.0098376782067785	1.0298726901758797e-12	0.0134098468583693	0.9140601446265176	0.6860069297970612	0.6733067729083666	NL04NF	N2	non-responsive	non-accurate	49	0.3721873459812447	0.2341348718454843	0.1298575839932756	0.2367492207420569	0.027070977437938	Narcos
141	50	4.281896598425649e-11	0.1070553794845777	2.1397232654713568e-11	0.0340531850518952	1.9330711700860145e-11	0.0282721700981986	8.87476034609608e-12	0.0130688420138765	7.38342649594935e-13	0.0160852057101999	0.9513420853676676	0.4808970104498698	0.6326693227091634	NL04NF	N2	non-responsive	non-accurate	50	0.459628165037305	0.2296825847120715	0.2075000958967176	0.0952636225387078	0.0079255318151979	Narcos
142	51	4.395360053642039e-11	0.0966474057412371	9.33610480236824e-12	0.0565379327908079	2.6609138235474748e-11	0.0113245075172902	4.8396985975321746e-11	0.0049371029707831	4.567670813900391e-13	0.0087352347061043	0.9467424556633558	0.5172120134835934	0.652988047808765	NL04NF	N2	non-responsive	non-accurate	51	0.3413803036718412	0.0725119729361805	0.2066687502368643	0.3758913392172974	0.0035476339378164	Narcos
143	52	1.8084981577671658e-10	0.1275660847240983	2.11843518016964e-11	0.0402403139248455	3.4313101965888477e-11	0.0284442291562207	8.343492630023797e-12	0.0216606168422746	3.6906740140745465e-13	0.0144846811996373	0.9222057777688152	0.470617225381898	0.6382470119521912	NL04NF	N2	non-responsive	non-accurate	52	0.7379822963633751	0.0864456318213084	0.1400192843735102	0.0340467576610524	0.0015060297807535	Narcos
144	53	1.0122428235710856e-10	0.0592766245549835	1.8686092720300733e-11	0.035852076260346	1.9934433706959448e-11	0.0319776926442257	5.684834169375272e-11	0.0087069612303903	5.588815658609783e-13	0.0091608245566105	0.9393979339205528	0.5173766030315082	0.6302788844621514	NL04NF	N2	non-responsive	non-accurate	53	0.5131723172034952	0.0947320670244562	0.1010607267281005	0.2882015516122891	0.0028333374316588	Narcos
145	54	6.208301529470011e-11	0.0945077557013907	1.5986324449159918e-11	0.0311190315589156	1.720827351985631e-11	0.0186174255836396	1.7258191912230202e-11	0.0144841348901531	6.208735376073038e-13	0.0124991632804211	0.8901548024462537	0.5064651232530324	0.6450199203187251	NL04NF	N2	non-responsive	non-accurate	54	0.5486464961724247	0.141276013319796	0.1520747490602612	0.1525158930823499	0.005486848365168	Narcos
146	55	6.029765782015281e-11	0.1003025187212905	3.7478240419491246e-11	0.0383031001785988	8.940543022719917e-12	0.0186965523740348	5.769823021525701e-12	0.012359182412842	3.8509872399536513e-13	0.0109897033796269	0.8843390779835614	0.4575346757600399	0.6262948207171315	NL04NF	N2	non-responsive	non-accurate	55	0.5342157320802488	0.3320438366361631	0.0792100208987052	0.0511185731062947	0.0034118372785882	Narcos
147	56	5.972170526765274e-11	0.0941247945375284	1.4679439227353804e-11	0.0378728197801399	2.3591304639350917e-11	0.011749976264591	1.049358703191516e-11	0.0101811753690297	4.2448330819264454e-13	0.0148922980824899	0.9115251821719564	0.4629966268459441	0.6342629482071713	NL04NF	N2	non-responsive	non-accurate	56	0.5483557103191934	0.1347844018942126	0.2166118089711438	0.0963505369596134	0.0038975418558366	Narcos
148	57	3.6089260434381955e-10	0.0901079560823999	2.6197810469774808e-11	0.0413302832358851	1.3023101615866766e-11	0.0254989424695007	7.799925766423177e-12	0.0102119539168119	3.253259453640911e-13	0.0118426352862352	0.8747381364960768	0.2659925087790148	0.5593625498007968	NL04NF	N2	non-responsive	non-accurate	57	0.8840233522822916	0.0641727648480227	0.0319006979056943	0.0191062838101756	0.0007969011538157	Narcos
149	58	3.1325016652455926e-11	0.1346544950707691	1.6568322100277627e-11	0.053665883960317	6.076469557738915e-12	0.0152453684959484	6.543359437889178e-12	0.0087341002034586	4.205855805088674e-13	0.008173411954158	0.8894795506757861	0.5190361180873667	0.6418326693227092	NL04NF	N2	non-responsive	non-accurate	58	0.5140831631261763	0.2719071318462099	0.0997225548366126	0.1073848085899695	0.0069023416010317	Narcos
150	0	1.3576381652838572e-11	0.1045890233144211	6.048590908136907e-12	0.0495930356556484	2.547364265331153e-12	0.0268776525994674	2.768194630148734e-12	0.0142523015225638	9.52322416668447e-13	0.0149813156164621	0.9310957138755253	0.6408394545949831	0.6792828685258966	NL04NF	REML	responsive	accurate	0	0.5243292886664203	0.2336007818132093	0.0983809771535171	0.1069095992165644	0.0367793531502889	Narcos
151	1	3.6579340506343967e-11	0.1527435783349392	5.429386342825127e-12	0.0516761027277709	4.128265064458906e-12	0.0166696240435736	6.154271379401314e-12	0.0068108244433865	9.269845879969566e-13	0.0150497485282682	0.9031901709693024	0.5739151078546789	0.648207171314741	NL04NF	REML	responsive	accurate	1	0.6873458252161939	0.1020211404735263	0.0775723596479158	0.1156421269854597	0.017418547676904	Narcos
152	2	1.5693061148152024e-11	0.1346601592445017	5.245749608103813e-12	0.0461205384580026	3.977977021781983e-12	0.0121728730915164	7.401665424476473e-12	0.0114532951277033	9.518269433139573e-13	0.0143485524823301	0.9184411594163606	0.6347367879358998	0.6677290836653388	NL04NF	REML	responsive	accurate	2	0.4716840699677658	0.1576707375204225	0.1195654801927112	0.2224707875026584	0.0286089248164418	Narcos
153	3	4.459310410581683e-11	0.0747031460471534	1.1935945542913424e-11	0.0427111974948511	9.986242935505802e-12	0.0114587440063842	2.955129278929556e-12	0.0071448104800961	6.197252231748416e-13	0.0087181989588282	0.9229518677256854	0.5606613905825804	0.6657370517928288	NL04NF	REML	responsive	accurate	3	0.6362250039350735	0.1702942002420133	0.1424771291063815	0.0421618358895621	0.0088418308269696	Narcos
154	4	1.4143588256916943e-11	0.1212474470601729	6.201228877000938e-12	0.0221386751095447	3.6758269454317646e-12	0.0080208187437702	6.845640793049829e-12	9.36726636949168e-05	6.623153102283431e-13	0.00381028567235	0.9295247735760636	0.6565845681457071	0.6760956175298806	NL04NF	REML	responsive	accurate	4	0.448595502971617	0.1966858294082399	0.1165870645743776	0.2171247931527819	0.0210068098929833	Narcos
155	5	1.0990577128245367e-11	0.0853739021926159	4.451216292976313e-12	0.0445771061193097	3.449170956614738e-12	0.0177815285853347	8.412616804683726e-12	0.0087087430492709	1.0713562374813232e-12	0.0122397571818763	0.9185752775968244	0.5935858696302937	0.6569721115537849	NL04NF	REML	responsive	accurate	5	0.3873339689023637	0.1568714047573072	0.1215569537849771	0.2964805412664515	0.0377571312889002	Narcos
156	6	1.2426168811534844e-11	0.0881007256308816	1.2829992128363619e-11	0.048930045849551	6.026199062692342e-12	0.0149529387986487	4.920886714412904e-12	0.0032256508644231	5.99977534723284e-13	0.011614220718605	0.918977314143412	0.5591055004527199	0.6565737051792829	NL04NF	REML	responsive	accurate	6	0.3376380484096239	0.3486105467447345	0.1637410630512777	0.1337080327732967	0.016302309021067	Narcos
157	7	6.719295240264595e-12	0.1041460231907707	1.0529439277483636e-11	0.0396311885691723	6.199434574528506e-12	0.022830470953128	9.307958754992084e-12	0.0087260938064148	6.266839788648164e-13	0.011886440015774	0.9403029906200576	0.7037431673724892	0.6745019920318727	NL04NF	REML	responsive	accurate	7	0.2012800861491366	0.3154149905743019	0.1857073815955579	0.2788248875939615	0.0187726540870418	Narcos
158	8	2.5873268950542943e-11	0.1168580258768633	4.291617866681132e-12	0.0285905572911064	4.710481072085588e-12	0.0198265832055726	4.502740706886591e-12	0.008779773257939	1.1995063838487126e-12	0.0141088233715781	0.9447571077120186	0.5766669723502558	0.6637450199203188	NL04NF	REML	responsive	accurate	8	0.6376241916452398	0.1057631866434643	0.1160857057370691	0.1109661252663796	0.0295607907078471	Narcos
159	9	1.1904418363587038e-11	0.0812906536693023	6.682848208611958e-12	0.058144541444726	1.496876323400716e-12	0.0112634446492919	2.4940894408132118e-12	0.0139190550610675	4.949257569205069e-13	0.0123314625457829	0.9245935288110794	0.6443284506683197	0.6645418326693229	NL04NF	REML	responsive	accurate	9	0.5159423047088905	0.2896373431664235	0.0648752250275271	0.1080948446989505	0.0214502823982082	Narcos
160	10	1.3534957872173463e-11	0.1055727439580064	4.197065418931367e-12	0.0299325857242947	2.947184310028976e-12	0.0145579725230405	1.14850363445985e-11	0.0099410879061767	1.2912542316336753e-12	0.0082530467041906	0.903078430664106	0.6562561276842948	0.6733067729083667	NL04NF	REML	responsive	accurate	10	0.404566023809217	0.1254521871615964	0.0880926744657733	0.3432929404820101	0.0385961740814029	Narcos
161	11	9.356414004557208e-11	0.0964671456393322	5.012813578405257e-12	0.0482873593220207	4.965989608482457e-12	0.0262634017044708	4.5564638408658306e-12	0.0131094340265167	1.0011029807270873e-12	0.0131342280047229	0.8927385856117922	0.5036154362326735	0.6350597609561753	NL04NF	REML	responsive	accurate	11	0.8575958077484395	0.0459467474159535	0.0455175654634621	0.0417639096151647	0.00917596975698	Narcos
162	12	7.595549539371024e-12	0.0892949937063712	3.4012320642688773e-12	0.040385199742957	1.1699789780878422e-12	0.0273159573503766	2.165153766794599e-12	0.0145606417056213	8.618978154300013e-13	0.0102501801473958	0.9068987161918276	0.6274563780249833	0.6713147410358566	NL04NF	REML	responsive	accurate	12	0.4999107174295357	0.2238563980893732	0.0770036489501721	0.1425023386778121	0.0567268968531066	Narcos
163	13	9.126645694309354e-12	0.089183364199651	3.3844462129075254e-12	0.0304685897723356	1.0200297614052377e-12	0.008194728266654	2.789289973671468e-12	0.0102909766576715	8.181212910153765e-13	0.0096541139391915	0.878223264595643	0.7322578200968859	0.6852589641434264	NL04NF	REML	responsive	accurate	13	0.5325219918078052	0.1974758414898985	0.0595167489174523	0.1627496346697474	0.0477357831150965	Narcos
164	14	4.7516504207191805e-11	0.0734818338073733	1.3473937050658223e-11	0.0583505218098497	6.903727688017356e-12	0.0270551971020317	2.601891036955756e-12	0.0054824955057394	6.507165909853696e-13	0.0131013598407506	0.9332988651045055	0.5079813826646743	0.6422310756972112	NL04NF	REML	responsive	accurate	14	0.6678658752430986	0.189382255943531	0.0970350031368651	0.0365707508091603	0.0091461148673448	Narcos
165	15	1.6076053406764338e-11	0.1058695289842825	8.113765501079289e-12	0.0744436586081717	2.710514435690312e-12	0.0185905371941981	9.880203695955182e-12	0.0085737105636429	1.0512788913048892e-12	0.0150541071007219	0.914159701911543	0.6139497301790309	0.6709163346613547	NL04NF	REML	responsive	accurate	15	0.4249347542865077	0.2144693639851138	0.0716464269293515	0.2611612330222029	0.027788221776824	Narcos
166	16	1.3989279960951284e-11	0.0802867903698956	4.579270003064352e-12	0.0417603639137747	2.3233671175210457e-12	0.0208634196199078	4.863415992064212e-12	0.0019555186066476	5.96878918926463e-13	0.0137046851776254	0.9183550222298767	0.6593567908811279	0.6804780876494025	NL04NF	REML	responsive	accurate	16	0.5308579016030304	0.173771750332112	0.0881659239148455	0.1845543741619611	0.022650049988051	Narcos
167	17	1.5953264490333972e-11	0.0984584617876713	1.3449649466497704e-11	0.0480776681035678	6.468460334595362e-12	0.0256370232927192	4.178149616059458e-12	0.0103599788400418	5.577051299294901e-13	0.0142303476767411	0.915306878482714	0.5850391219365335	0.6641434262948207	NL04NF	REML	responsive	accurate	17	0.3928675969402996	0.3312131801484174	0.1592933201286708	0.1028917686604437	0.0137341341221685	Narcos
168	18	4.320369493421534e-12	0.0545769837103374	4.429341986580458e-12	0.0345546891620972	2.918386561859436e-12	0.0264639974511439	4.1716459516957966e-12	0.0160127748873269	7.525602050790109e-13	0.0104380662627127	0.951455058222696	0.7094206181170079	0.6864541832669324	NL04NF	REML	responsive	accurate	18	0.2603839371373529	0.266951589939179	0.1758879614863441	0.2514205321789288	0.0453559792581952	Narcos
169	19	1.4084572433339138e-11	0.0769150124704354	4.118908265581909e-12	0.0577929144318074	2.276048661882541e-12	0.0297221848531063	5.029440636077107e-12	0.0028936148016384	6.610077592692104e-13	0.0113626289871244	0.9152203075726264	0.6131336197047457	0.6741035856573706	NL04NF	REML	responsive	accurate	19	0.5381958121851778	0.1573905910032335	0.0869717461394354	0.1921836037822078	0.0252582468899452	Narcos
170	20	1.3224997455213072e-11	0.1295963090378197	7.977580022614864e-12	0.0755905758819736	3.882228447597655e-12	0.0206457885704769	6.191540001580961e-12	0.0095276257620629	7.987315054605453e-13	0.0145674564342317	0.9143345068037928	0.6142122622606783	0.6764940239043826	NL04NF	REML	responsive	accurate	20	0.4123138122755221	0.2487158461085984	0.121035668760942	0.1930327374771588	0.0249019353777787	Narcos
171	21	1.2745083194802629e-11	0.0755970716105894	4.6654023830668265e-12	0.0237511675434945	4.219214686285372e-12	0.0229734873834731	1.1705085699501408e-11	0.0131781913341933	1.192077592685319e-12	0.0149042130061864	0.9421085930915414	0.6677904964413066	0.6828685258964144	NL04NF	REML	responsive	accurate	21	0.3691352727132301	0.1351238398893006	0.1222009256473696	0.3390138719203624	0.0345260898297369	Narcos
172	22	3.0378086733272435e-11	0.119596806701087	9.643606721843998e-12	0.0691261846623618	3.378117947016383e-12	0.020128166606939	6.632485473666621e-12	0.0025073651800411	8.580268584390949e-13	0.012059725817713	0.9072203938150548	0.5503549372715217	0.6577689243027889	NL04NF	REML	responsive	accurate	22	0.5969324717192621	0.1894978458420744	0.0663803587624579	0.1303290092690911	0.0168603144071143	Narcos
173	0	1.901523550242372e-11	0.1140827449048086	5.992844341139817e-12	0.043318885063072	4.75117889154001e-12	0.0194911789377962	8.75108425982233e-12	0.0081098289742092	8.029241570103542e-13	0.0149188059507377	0.9307127685873172	0.6199545952082592	0.6701195219123507	NL04NF	REML	responsive	non-accurate	0	0.4836849460751876	0.1524382167978797	0.1208543383885612	0.2225987533928817	0.0204237453454897	Narcos
174	1	2.5866485796388498e-11	0.1099520919605322	2.021239854572249e-11	0.0280229207413176	9.64828266037172e-12	0.0237539288125724	9.559850030366044e-12	0.0052157072755417	1.1360794050089157e-12	0.0094549129436584	0.8915117709903642	0.5586414672297009	0.6577689243027889	NL04NF	REML	responsive	non-accurate	1	0.3894200539203704	0.3042977462610805	0.1452549365776436	0.1439235829559645	0.0171036802849409	Narcos
175	2	8.607567781862399e-12	0.1240738342423876	5.1335400176365246e-12	0.0436576303325896	2.9786222756737117e-12	0.0151105635295793	6.041793656597674e-12	0.0097152300531454	1.2808152601925414e-12	0.0147426409323202	0.93775801262842	0.7038559606966001	0.6749003984063746	NL04NF	REML	responsive	non-accurate	2	0.3580170708324109	0.2135208233838073	0.1238907028417426	0.2512980812148682	0.0532733217271708	Narcos
176	3	2.0966417970928285e-11	0.119777217760124	7.243761602924933e-12	0.0538527733607874	3.618897517805014e-12	0.0202493295126302	3.3774301123828042e-12	0.0055594620372075	9.124867504454905e-13	0.012918644369629	0.8928325053082027	0.6063586502982229	0.6749003984063746	NL04NF	REML	responsive	non-accurate	3	0.5804817818942585	0.2005526956828527	0.1001937518626676	0.0935084215423801	0.0252633490178412	Narcos
177	4	1.3551987781274792e-11	0.0988718340603369	5.171358802593787e-12	0.0465241387813408	2.1565841282432306e-12	0.0207451918132208	3.1398292530381216e-12	0.0010351093218835	5.732745425253539e-13	0.0081000190893657	0.9317571678476304	0.6412123912465362	0.6788844621513945	NL04NF	REML	responsive	non-accurate	4	0.5510498420617971	0.2102773775631408	0.0876908511460908	0.1276714856825906	0.0233104435463805	Narcos
178	5	1.9661169364350987e-11	0.0592163439731628	5.4092146773549465e-12	0.0498698892216197	7.040984913074078e-12	0.0107636064132561	1.1567746081743419e-11	0.0084085227917998	1.215652943490936e-12	0.0112260091839348	0.9375087533202208	0.6650092931518932	0.6784860557768926	NL04NF	REML	responsive	non-accurate	5	0.4379389904209656	0.1204865270662039	0.1568330838953992	0.2576635675429481	0.0270778310744829	Narcos
179	6	1.0113668726546148e-11	0.0928631916103794	7.522574325150417e-12	0.0499356456190211	8.142944477349304e-12	0.0239001209237379	1.214998579192296e-11	0.0058037050549739	7.353895927453337e-13	0.0088159384286659	0.9117089674971104	0.6892923315968484	0.6812749003984064	NL04NF	REML	responsive	non-accurate	6	0.2615746296968709	0.1945599214955095	0.2106048501187384	0.3142408675105806	0.0190197311783005	Narcos
180	7	3.04097518646842e-11	0.0783970661482951	9.232529943476582e-12	0.0563453333250067	5.016761612116713e-12	0.0329529910226223	1.0931764794005547e-11	0.0135684877602165	8.735140879675812e-13	0.0107137525195538	0.9105000676039898	0.5844626778096254	0.6713147410358566	NL04NF	REML	responsive	non-accurate	7	0.5385657814487237	0.1635108607884342	0.0888483454253155	0.1936048171354713	0.0154701952020552	Narcos
181	8	8.679635280540038e-11	0.1131381476961916	8.770575231173865e-12	0.0632151241507087	5.174955546264906e-12	0.0261528982924621	7.567209694982705e-12	0.0107760466812658	7.36208637731909e-13	0.0065390517973584	0.8407043960084316	0.3739127225649487	0.5968127490039842	NL04NF	REML	responsive	non-accurate	8	0.7959660001915232	0.0804305648854631	0.0474569326267028	0.0693951005871198	0.0067514017091909	Narcos
182	9	1.7222829977245578e-11	0.0672708678620515	4.767239940883313e-12	0.0517490655848706	1.6688349784799453e-12	0.0160363093769079	4.685249914588685e-12	0.0127330466462541	9.56446731955823e-13	0.0117072714761664	0.9094789679562474	0.6053765350833455	0.6780876494023906	NL04NF	REML	responsive	non-accurate	9	0.5877978290609542	0.1627010945103709	0.0569556558769661	0.1599028575467415	0.0326425630049672	Narcos
183	10	2.8623813565177485e-11	0.1247946772566755	1.2531759864058745e-11	0.0574597152955539	2.989345723371565e-12	0.025494507936417	6.909643944874562e-12	0.0132539783979628	1.109474076395643e-12	0.0129218540396927	0.9016703222378062	0.6199834949815217	0.6685258964143427	NL04NF	REML	responsive	non-accurate	10	0.5487269604874703	0.240237538024266	0.0573066404620332	0.1324599152830655	0.0212689457431648	Narcos
184	11	1.3410844101944748e-11	0.1556138272445018	1.1087303864907499e-11	0.0918583948029331	4.252633873702641e-12	0.024922294676962	7.791170207632901e-12	0.009395075679949	1.5215609445385654e-12	0.0100219861669305	0.9267793457483062	0.6698666236155685	0.6784860557768926	NL04NF	REML	responsive	non-accurate	11	0.3523280708353812	0.2912843033438926	0.1117246817054244	0.204688679395455	0.0399742647198466	Narcos
185	0	1.726573986488425e-11	0.0911496582202963	9.811069332919731e-12	0.0569063200745668	4.759067784318822e-12	0.0218652578619798	8.24224062240458e-12	0.0071559565362125	1.072932867995639e-12	0.0125353097794878	0.9178749912433106	0.5646324477102918	0.653386454183267	NL04NF	REML	non-responsive	accurate	0	0.4195698449159338	0.2384160117484895	0.1156487557345954	0.2002923504445654	0.0260730371564159	Narcos
186	0	2.4244020952396893e-11	0.0957788493196825	7.550678939449615e-12	0.0533406259117988	4.0193252751064834e-12	0.0159262067440635	1.1504939193775056e-11	0.0077197488486216	1.0119350319134013e-12	0.0147754409163878	0.8971110392143988	0.5363226797063293	0.6434262948207172	NL04NF	REML	non-responsive	non-accurate	0	0.5016256940603951	0.1562288108505432	0.0831626418216094	0.2380452120352373	0.0209376412322149	Narcos
187	1	9.801889170405574e-11	0.1025445133559799	1.8603815019263367e-11	0.0329333546409482	6.6869725614938366e-12	0.0170132965459048	9.056074150219949e-12	0.0047038752241389	9.280370714993493e-13	0.0109062523925986	0.9054479693455934	0.3952593038612093	0.6207171314741037	NL04NF	REML	non-responsive	non-accurate	1	0.7353597743118588	0.139570005088509	0.0501671723497587	0.0679407053832424	0.0069623428666309	Narcos
188	2	7.131980233473696e-11	0.0836378424866801	5.306607003199095e-12	0.0652596095992377	4.102773661848649e-12	0.0223193186084607	8.274319922263668e-12	0.0166731919975409	1.1608911790960764e-12	0.0167627103201928	0.91619685781967	0.485668680871431	0.6322709163346614	NL04NF	REML	non-responsive	non-accurate	2	0.7909974114031305	0.0588547957993957	0.0455032577188534	0.091769262187707	0.0128752728909131	Narcos
189	3	7.865052209099539e-12	0.1134559142445425	6.0312803356888496e-12	0.0508717151269615	6.1091757144207715e-12	0.0149814244281327	8.654704927773273e-12	0.0106234250906027	6.271920672349242e-13	0.0123675516741571	0.9192130924836648	0.619709920060376	0.6585657370517929	NL04NF	REML	non-responsive	non-accurate	3	0.2685472523369743	0.2059342670795444	0.2085939557086934	0.2955094468987485	0.0214150779760391	Narcos
190	4	3.0657715904575715e-11	0.1002969459595048	1.787300019663274e-11	0.0306149188503147	6.674539225099063e-12	0.0243585847663035	4.3296027744495166e-12	0.0160529611793372	1.0693003421743965e-12	0.0158633019158298	0.9413944465531636	0.5980915136907239	0.655378486055777	NL04NF	REML	non-responsive	non-accurate	4	0.5058681894484994	0.2949137593167479	0.110133353825616	0.0714406879938203	0.0176440094153161	Narcos
191	5	1.1245484496146851e-11	0.1407169182340485	4.892701231511532e-12	0.0377587106458669	2.1972632972485927e-12	0.0171617573543412	4.045476358512732e-12	0.0065133306841051	5.079772681612129e-13	0.0180641560242075	0.9086925468507224	0.7028072401720534	0.6848605577689244	NL04NF	REML	non-responsive	non-accurate	5	0.4913072796598283	0.2137586631386016	0.095996882449794	0.1767440064774496	0.0221931682743264	Narcos
192	6	7.030287091248432e-12	0.1127473177571476	3.4650805960015648e-12	0.0635269137375116	2.345504640604512e-12	0.019229346813376	2.737658714585112e-12	0.0124102231604346	1.136424677297065e-12	0.0154452136108835	0.9140649404268948	0.7118400858806856	0.6944223107569722	NL04NF	REML	non-responsive	non-accurate	6	0.4205986069677235	0.207304204336603	0.1403237124843224	0.1637849815750656	0.0679884946362853	Narcos
193	7	3.477732996939301e-11	0.0872207088958593	9.093702115042817e-12	0.0320788361716188	2.758224616948857e-12	0.023654816830887	3.197780429999312e-12	0.0130619506548507	7.167883100114593e-13	0.0141357333668117	0.913924185637177	0.6014307062826598	0.6685258964143427	NL04NF	REML	non-responsive	non-accurate	7	0.6880628774273649	0.1799171715957032	0.0545709509096608	0.0632674793028294	0.0141815207644415	Narcos
194	8	2.1722809644794092e-11	0.0696655842242827	3.224088288136563e-12	0.0409361439810636	2.930108126467784e-12	0.0176708965562326	4.623986709674772e-12	0.0096439050417295	4.612947686425523e-13	0.0092164686579576	0.9427848259868968	0.5406109938727559	0.650199203187251	NL04NF	REML	non-responsive	non-accurate	8	0.6590200883339377	0.0978114241752041	0.0888927421410035	0.1402811229161192	0.0139946224337353	Narcos
195	9	8.202340137811812e-12	0.0874349789135522	3.4901514927466375e-12	0.0434887397360803	2.996472049597869e-12	0.0126301882495826	4.17176776693967e-12	0.0070148412259537	6.730195977569526e-13	0.0096402511390052	0.9088404050988756	0.7154110932761941	0.6844621513944225	NL04NF	REML	non-responsive	non-accurate	9	0.4199060446187622	0.1786728767420365	0.1533997255681942	0.213567161645531	0.0344541914254758	Narcos
196	10	8.530421544966396e-12	0.0920517998565436	3.8022579634513975e-12	0.0586116666392766	1.4445299975596541e-12	0.021977780357984	3.112424288481137e-12	0.0158474805241271	4.415528523990074e-13	0.0135905239299228	0.9152054808355136	0.5911035418578913	0.6804780876494025	NL04NF	REML	non-responsive	non-accurate	10	0.4922006622387331	0.2193882069893237	0.08334859158773	0.1795851808592383	0.0254773583249746	Narcos
197	11	7.50926395224114e-12	0.0898817991248631	6.3117642705533365e-12	0.0332023266852821	2.620962990882141e-12	0.0228333368926072	6.887843756482263e-12	0.0179432594956187	7.267819289122793e-13	0.0163962948714144	0.8778963658197766	0.6449212428784018	0.6764940239043826	NL04NF	REML	non-responsive	non-accurate	11	0.3121496253503159	0.2623712343690786	0.1089497746868695	0.2863180548362229	0.030211310757513	Narcos
198	12	3.460122244750564e-11	0.065935783433569	1.1407727163231716e-11	0.0486668072048731	5.953158408929272e-12	0.0038577034498269	1.0949327811996809e-11	0.0078119511911396	9.623128987693946e-13	0.009551723975031	0.8811742841719855	0.5519268966959257	0.6585657370517929	NL04NF	REML	non-responsive	non-accurate	12	0.5417127244798737	0.178598053033898	0.0932019574121672	0.1714214059708064	0.0150658591032546	Narcos
199	13	8.773213795570826e-12	0.0980500613487561	5.77988482342357e-12	0.0483598396075304	3.448125672596071e-12	0.0317286646427367	7.0123675249156285e-12	0.0136954668712119	7.216406915953078e-13	0.0120763524963354	0.9327776637459768	0.6396536731414395	0.6645418326693229	NL04NF	REML	non-responsive	non-accurate	13	0.3409028378822314	0.2245903479443627	0.133984632604761	0.2724812189945495	0.0280409625740951	Narcos
200	14	9.46648815214968e-11	0.1299384848535217	3.3340821981162765e-11	0.0333868232639587	3.087381604035049e-12	0.0108300333476744	4.37974758024289e-12	0.0090159820735977	6.511750624507109e-13	0.0140910866680876	0.8835503354070443	0.4518327789941134	0.6294820717131475	NL04NF	REML	non-responsive	non-accurate	14	0.6954311960589646	0.2449297705261885	0.0226806546110447	0.0321746887463543	0.0047836900574479	Narcos
201	15	6.275075367027365e-12	0.1100525677866769	6.894526393570671e-12	0.0615278855412726	6.146797315722248e-12	0.0064507154945691	1.2587888432259882e-11	0.0080773489884438	1.1082127234862459e-12	0.0086948905487762	0.9332590925620804	0.7195128023561596	0.6832669322709164	NL04NF	REML	non-responsive	non-accurate	15	0.1900817969834385	0.2088459324529964	0.1861960552067367	0.3813067275659643	0.0335694877908639	Narcos
202	16	1.0442439502660099e-11	0.0896619467197537	1.995953504864634e-12	0.0434367836187252	1.586906625376374e-12	0.0105060536724189	2.3739215881672663e-12	0.0027802217578572	3.927542646632859e-13	0.0113996749448674	0.9398905225292726	0.6026667639352523	0.6912350597609562	NL04NF	REML	non-responsive	non-accurate	16	0.6218708163034876	0.1188635313671473	0.0945038674410159	0.1413723829089922	0.0233894019793569	Narcos
203	17	7.591030495160165e-11	0.0387099061943171	3.3049173222496514e-11	0.0388390839946476	9.114229578749286e-12	0.0080760084011293	1.5614293870997696e-11	0.0068744093700078	6.438354686557311e-13	0.0093808759905789	0.9004383569456813	0.5429511914737364	0.6438247011952192	NL04NF	REML	non-responsive	non-accurate	17	0.565095412931261	0.2460263623115558	0.0678486185852816	0.1162367329216654	0.0047928732502361	Narcos
204	18	2.8921662277251963e-11	0.0835741275686925	7.953686199075683e-12	0.0558412747638494	6.270259431795716e-12	0.0229308297742244	1.0606841988534847e-11	0.0092137140850251	5.31258933417439e-13	0.0144446822337796	0.8680291060101227	0.5653873551867139	0.6645418326693228	NL04NF	REML	non-responsive	non-accurate	18	0.5327871455464747	0.1465206849438588	0.1155090462117007	0.1953964129779241	0.0097867103200416	Narcos
205	19	1.0170666112584836e-11	0.116982706661847	1.0687113841419772e-11	0.0505518969242719	5.864145745832585e-12	0.0250501275262929	1.3385749598065232e-11	0.0073363369261178	7.603136963850444e-13	0.0094719777854862	0.8788774376354299	0.571080906512557	0.6745019920318727	NL04NF	REML	non-responsive	non-accurate	19	0.2488663220988557	0.2615032964532123	0.143489951185322	0.3275362925231357	0.0186041377394743	Narcos
206	20	1.7147124915653865e-11	0.1327426834385045	7.277138368197148e-12	0.0504296332889833	4.633026350506584e-12	0.0168827221477401	3.008273349199423e-12	0.0140221322738846	5.539266143256049e-13	0.0058264980942794	0.9395331580491336	0.5718619619454907	0.6633466135458168	NL04NF	REML	non-responsive	non-accurate	20	0.5256711593907623	0.2230917300640264	0.1420324599685741	0.0922231888445824	0.0169814617320548	Narcos
207	21	1.2711342233504224e-11	0.0856032565232597	8.239445005027605e-12	0.0290191048396702	4.743329421924999e-12	0.0221710786711098	6.436638578741015e-12	0.0039639643989902	5.10203023351639e-13	0.0141170683004662	0.9135878542555076	0.526841825361305	0.6418326693227092	NL04NF	REML	non-responsive	non-accurate	21	0.3894291990835499	0.2524265659958001	0.1453183262504656	0.1971951474882425	0.0156307611819417	Narcos
208	22	6.2445771652987806e-12	0.0855873612837313	4.782427195037869e-12	0.0699845338807482	6.3900519284550705e-12	0.0161848384785952	1.249570075053942e-11	0.0137224727837807	1.0422129736984957e-12	0.0135741287588372	0.9320062653173812	0.7030453540683446	0.6852589641434264	NL04NF	REML	non-responsive	non-accurate	22	0.2017310035406365	0.1544962632179853	0.2064305643250617	0.403673489112724	0.0336686798035922	Narcos
209	23	2.3601915312056298e-11	0.1006208170097541	1.1268775648438675e-11	0.0463729601330361	5.92143548432958e-12	0.0179391301088795	7.706983298692669e-12	0.0030210888599187	6.690414024816665e-13	0.0163978002204888	0.8908995890116789	0.5704536060388692	0.6601593625498008	NL04NF	REML	non-responsive	non-accurate	23	0.4800244622168781	0.2291885170743436	0.1204323397629207	0.1567474700402647	0.0136072109055927	Narcos
210	24	3.249799304384174e-11	0.1211298483111317	7.116758044578133e-12	0.0366606018398723	6.80022183277128e-13	0.0191941589527875	2.189642058986833e-12	0.0092753057910353	6.279232307727403e-13	0.0127584978796159	0.887361017361356	0.5547950112162203	0.6577689243027889	NL04NF	REML	non-responsive	non-accurate	24	0.7537979643000785	0.16507473920565	0.0157732613439133	0.0507892202568761	0.0145648148934819	Narcos
211	25	1.3670841668796952e-11	0.1428001999812427	3.0569679176366568e-12	0.0719665420250458	2.8522498590077788e-12	0.0093972126707631	5.776935918044301e-12	0.0039866684455127	4.998733539912389e-13	0.0059222108850429	0.9527233461817696	0.6331107104147391	0.6808764940239045	NL04NF	REML	non-responsive	non-accurate	25	0.5287121893285047	0.1182265320305556	0.1103091751044051	0.223419779910922	0.0193323236256124	Narcos
212	26	3.048527779342724e-11	0.1218575514315666	1.4697589488836328e-11	0.0317703195169049	2.0658292845884186e-12	0.019669544786297	3.656437809519594e-12	0.0107173473970385	4.476122106330183e-13	0.0120162132358515	0.9116338949545832	0.5560959138729994	0.6593625498007969	NL04NF	REML	non-responsive	non-accurate	26	0.5936445432724311	0.2862084399699027	0.0402282141051283	0.0712023806423802	0.0087164220101577	Narcos
213	27	1.7432236784722478e-11	0.0910115741837219	6.482068058096885e-12	0.0162708105378471	2.9462531930641266e-12	0.0153077830360688	2.6796500542632e-12	0.0092714293480251	9.106903296794023e-13	0.009187784732507	0.9375499030274874	0.540135249534516	0.6466135458167331	NL04NF	REML	non-responsive	non-accurate	27	0.5724703601313986	0.2128695176322454	0.0967542288061316	0.0879990474277278	0.0299068460024964	Narcos
214	28	1.2303653560168544e-11	0.1125538981246642	8.744115331087759e-12	0.0495264024164319	4.3110549949276775e-12	0.0296552273129525	6.194945312280736e-12	0.0162235464602946	1.0468552983594686e-12	0.0111181134881342	0.9471301150832208	0.6534692857933452	0.6649402390438248	NL04NF	REML	non-responsive	non-accurate	28	0.3774054561858811	0.2682192585586688	0.1322384175599962	0.1900253571180583	0.0321115105773954	Narcos
215	29	2.0031090618521156e-11	0.1050723186140804	5.870067030057368e-12	0.0544779014389693	2.6071331403413067e-12	0.0278176664527139	3.258639865832505e-12	0.0100622688466052	7.935707255403582e-13	0.0146239491606891	0.9255015773403076	0.6236873544209564	0.6673306772908367	NL04NF	REML	non-responsive	non-accurate	29	0.615196012634038	0.1802818378469515	0.080070423667348	0.1000795358699483	0.0243721899817141	Narcos
216	30	2.1835732566013247e-11	0.0985593973751615	3.200765875982577e-11	0.0608399251964471	6.647565353496058e-12	0.0213197751430385	8.65929851478752e-12	0.0180766616560253	1.2517820303763286e-12	0.0131449396997376	0.8786680230477126	0.5561380686969276	0.6513944223107571	NL04NF	REML	non-responsive	non-accurate	30	0.3101576804714213	0.4546410874128448	0.0944229118299263	0.1229978400649776	0.0177804802208298	Narcos
217	0	1.1820743422545312e-11	0.1033380083193365	7.203258181327187e-12	0.0454198705347884	4.8858975832627506e-12	0.0189567142782635	4.729857620556277e-12	0.0106051902086151	5.826809396701733e-13	0.0147358364750137	0.9379202615454392	0.6366697880959415	0.6653386454183268	NL04NF	REM	responsive	accurate	0	0.4045091489197381	0.2464975113849808	0.1671967830166347	0.1618570518122946	0.0199395048663515	Narcos
218	1	3.0086924174405543e-11	0.1003041415236696	6.768174149384467e-12	0.0521745844423287	1.5897949273893276e-12	0.0189956418983976	2.5847714356727985e-12	0.0169009672790979	6.519844522046035e-13	0.0139804503288346	0.8823288309734695	0.6142148669758754	0.6649402390438248	NL04NF	REM	responsive	accurate	1	0.7218266262457775	0.1623777918864184	0.0381413634111624	0.0620122161445575	0.015642002312084	Narcos
219	2	3.4462158149934565e-11	0.0922709513940039	1.847338885605794e-11	0.0532267548537822	1.4640773543556838e-11	0.0142474053826819	4.780739405144129e-12	0.0131284575230536	4.964653656379135e-13	0.0140088084772248	0.9411177640468004	0.5173017230468043	0.6430278884462152	NL04NF	REM	responsive	accurate	2	0.4730335011024804	0.2535689079537587	0.2009617719826525	0.0656212500922032	0.006814568868905	Narcos
220	3	1.0519708942576916e-11	0.118072905744226	3.5588731615565944e-12	0.0448558469017218	2.9237068307024325e-12	0.0316964411410902	3.973540058979089e-12	0.0183770271666076	6.915348786729587e-13	0.0135264391748647	0.9347091582658218	0.6763274090694492	0.6872509960159364	NL04NF	REM	responsive	accurate	3	0.4855094050427728	0.1642503990102576	0.1349359731949114	0.1833882553670716	0.0319159673849863	Narcos
221	4	1.9550155950861697e-11	0.1106638516643868	9.530027008237091e-12	0.0606025443507307	1.9287659213230813e-12	0.0139709444209994	6.083224749579758e-12	0.0029933573741445	7.900095221411004e-13	0.0069780148174702	0.8943540204289278	0.5880847222685117	0.6494023904382471	NL04NF	REM	responsive	accurate	4	0.5160778583521495	0.2515701634713744	0.0509148565587351	0.1605827395202716	0.0208543820974693	Narcos
222	5	2.5487900180391083e-11	0.1039848806081991	1.2509848536050128e-11	0.0523386878141912	3.584619606567726e-12	0.0293389963903087	7.125923907659048e-12	0.0097273608063563	1.0326906917946496e-12	0.0142316351650247	0.8935782793977536	0.5733656088974871	0.6629482071713149	NL04NF	REM	responsive	accurate	5	0.5124124752444518	0.2514998257181761	0.0720657171603446	0.1432606170804284	0.020761364796599	Narcos
223	6	1.4295676822686296e-11	0.0932807207939338	6.595380125287393e-12	0.0512770227042094	4.135790500427386e-12	0.0262956270607414	3.734002499675123e-12	0.0165087945433741	6.777383397893627e-13	0.0138391476786515	0.9081288567620928	0.656224035016283	0.6709163346613547	NL04NF	REM	responsive	accurate	6	0.4856101346605299	0.2240386006555204	0.1404887510224849	0.1268404063116797	0.0230221073497849	Narcos
224	7	1.251844781877838e-11	0.1084768371232647	4.438556016416005e-12	0.0272686477922853	3.825857560797791e-12	0.030173497485819	3.2211362324009214e-12	0.0104531084831208	5.191077116530737e-13	0.0124047701183357	0.9476666487365656	0.673669333269114	0.6848605577689244	NL04NF	REM	responsive	accurate	7	0.5104756369633084	0.1809948599440974	0.1560103220104908	0.1313510743331846	0.0211681067489186	Narcos
225	8	1.3215887429714807e-11	0.1180603607375585	6.96558709615365e-12	0.0409387505657602	2.1956876889202184e-12	0.0210005166658983	5.101684444978669e-12	0.0123791207425037	7.059887285458417e-13	0.0123729946933743	0.9191905642732928	0.6614527346596037	0.6808764940239046	NL04NF	REM	responsive	accurate	8	0.4689006427617726	0.2471395344406348	0.0779031581582576	0.1810081334409381	0.0250485311983968	Narcos
226	9	1.5125527841379226e-11	0.0923329043736557	2.198025942802677e-11	0.0533887181365881	1.676920302471802e-11	0.0166869336849443	1.3354744634004503e-11	0.0133985112137094	9.900710695988913e-13	0.0129296015978213	0.9414292293356048	0.6070292878096122	0.6657370517928288	NL04NF	REM	responsive	accurate	9	0.2217175440499361	0.3221976243784539	0.2458113560932238	0.1957605190851669	0.0145129563932191	Narcos
227	0	2.834905700687308e-11	0.0990595326925397	4.305749818192648e-12	0.0575988277108021	3.548597623946203e-12	0.0219511563036711	5.483556784459161e-12	0.0087720499429881	9.603551028544157e-13	0.0139738063394861	0.8742759966304444	0.5766626933013861	0.6474103585657371	NL04NF	REM	responsive	non-accurate	0	0.6647324953182655	0.1009617998993563	0.08320799358068	0.1285791757965426	0.0225185354051555	Narcos
228	1	4.019041271789957e-11	0.1243497706448276	1.2380389996177764e-11	0.0522890168628793	6.449122463072262e-12	0.0221068606577143	5.8344501990915216e-12	0.0122158667537052	8.439019829377216e-13	0.009776366393597	0.9137024299439632	0.418477668430636	0.6203187250996016	NL04NF	REM	responsive	non-accurate	1	0.6117422607319626	0.1884431448406626	0.0981627330624559	0.0888067455284104	0.0128451158365085	Narcos
229	2	6.7256767646407166e-12	0.119132440416732	2.8415727345817015e-12	0.0398892498148016	2.6461060369568962e-12	0.0171915937614465	6.390489555227278e-12	0.0073809742200638	4.978992625548126e-13	0.0118972786525063	0.9001460969701925	0.7257754934943806	0.6860557768924305	NL04NF	REM	responsive	non-accurate	2	0.3520975173791348	0.1487598557454467	0.1385269317777323	0.3345500513884737	0.0260656437092121	Narcos
230	3	1.9124034986939374e-11	0.0723201523558868	7.368476141637834e-12	0.0420476717085161	1.4838516384620778e-12	0.0211385233065175	5.16113201107572e-12	0.0126809309748074	6.544068105600129e-13	0.0111955634891699	0.8620208234975009	0.6599828995405599	0.6633466135458168	NL04NF	REM	responsive	non-accurate	3	0.5659354486682272	0.2180544981258852	0.0439114571450863	0.1527328078158648	0.0193657882449364	Narcos
231	4	1.7197237991035095e-11	0.1189988069705377	3.013806449045405e-12	0.0488456372200021	4.720029397096427e-12	0.0320536227612538	4.82931052203635e-12	0.0149196791877942	4.382425313453462e-13	0.0111078513405399	0.9541014986586288	0.6736336176297912	0.6697211155378487	NL04NF	REM	responsive	non-accurate	4	0.569470858836025	0.0997994531330048	0.1562994706415645	0.1599182154717835	0.0145120019176222	Narcos
232	5	1.596906104296025e-11	0.082094613235754	1.4891646809504693e-11	0.0268959651494711	2.787693406800411e-12	0.0212530437158679	2.7827408452912893e-12	0.0146188938055109	5.668304412904061e-13	0.0152193813606974	0.9032900992643532	0.5952689051486771	0.6657370517928288	NL04NF	REM	responsive	non-accurate	5	0.4316198954732385	0.4024989961558381	0.0753471937778743	0.0752133334290948	0.0153205811639543	Narcos
233	0	4.473107042964188e-11	0.1049765357551329	1.4966508696521998e-11	0.0444124752878483	2.174395332384477e-12	0.0201618433681084	2.2361969818198287e-12	0.0084276673926594	3.404160958743819e-13	0.0160730028049321	0.8773759971729447	0.4819169053112297	0.6458167330677291	NL04NF	REM	non-responsive	accurate	0	0.6940581964575628	0.2322239985182856	0.0337384482035655	0.0346973776665362	0.0052819791540497	Narcos
234	0	2.5510182535854844e-11	0.0817791121274964	5.994947256972904e-12	0.0464849574345705	2.860206299339843e-12	0.0158524942705548	3.862854918222144e-12	0.0065598484144876	9.62819711328992e-13	0.0143054607545845	0.9166390014635736	0.5961812385815988	0.6573705179282869	NL04NF	REM	non-responsive	non-accurate	0	0.6509192303559986	0.1529674062131458	0.0729811823341107	0.0985648200208687	0.024567361075876	Narcos
235	1	1.6357782959223358e-11	0.1035931405535638	1.5209191092725228e-11	0.0486287711748872	3.187653976260745e-12	0.0196033176876058	4.197648973388363e-12	0.0104124814978309	5.203616440254413e-13	0.0083378349523277	0.8944950543503868	0.5857153474656063	0.6653386454183268	NL04NF	REM	non-responsive	non-accurate	1	0.4144081449958292	0.3853097136289793	0.0807560397691884	0.1063432574415395	0.0131828441644638	Narcos
236	2	2.3864436948510302e-11	0.1163806196475557	1.6529430201317654e-11	0.0399676023331227	4.3872740012822895e-12	0.0196753508209048	5.890656523178978e-12	0.0155294072884246	5.166418738167232e-13	0.013129299016746	0.9082908806459786	0.6304479014995159	0.6653386454183268	NL04NF	REM	non-responsive	non-accurate	2	0.4662075491885808	0.3229133442480426	0.0857082974205379	0.1150778686590562	0.0100929404837823	Narcos
237	3	1.476840363177913e-11	0.0861890408830526	4.072448682928144e-12	0.0476647784752797	3.988491562312755e-12	0.0243141919302414	2.187206988885096e-12	0.004877096319476	7.714532062160628e-13	0.0133665407460265	0.92893098043455	0.6149561336313043	0.6641434262948207	NL04NF	REM	non-responsive	non-accurate	3	0.572685020154193	0.1579202745407805	0.1546646088296775	0.0848149000895201	0.0299151963858289	Narcos
238	4	2.6808417017895984e-11	0.1109324658937143	5.276645169554018e-12	0.0298445892582228	2.907708176311104e-12	0.0179978154921538	5.9067851816590416e-12	0.0088045615106384	1.1001418980087504e-12	0.0159912450611348	0.8650937406299253	0.5996949468798958	0.6573705179282869	NL04NF	REM	non-responsive	non-accurate	4	0.6383002414244847	0.1256353138415186	0.0692316457809633	0.1406387555437781	0.0261940434092549	Narcos
239	5	1.2538112739821296e-11	0.1179141270948204	7.579699610959199e-12	0.0573057281472114	8.63990779110868e-12	0.0175436700420596	7.002897809535683e-12	0.0065089417681676	5.009386544608634e-13	0.0191271994350968	0.935136911349493	0.7083477447320851	0.6828685258964144	NL04NF	REM	non-responsive	non-accurate	5	0.3457687400486883	0.2090285227780022	0.2382663238926238	0.1931218200489226	0.0138145932317631	Narcos
240	6	2.031173803014257e-11	0.117364281353087	2.0908563419610054e-12	0.0533554681044795	1.9048975865089656e-12	0.0170533566717373	7.150332210118941e-12	0.0175721043057095	9.920592506958086e-13	0.0148607193538853	0.8457996300076239	0.7032469133184716	0.6621513944223107	NL04NF	REM	non-responsive	non-accurate	6	0.6259417874512985	0.0644334007286213	0.0587027559355892	0.2203500122850406	0.0305720435994502	Narcos
241	7	1.4054230340932524e-11	0.1061279416277981	1.0340796480665518e-11	0.0379499344026332	1.2633080850958098e-12	0.0271472865928701	2.686824778841132e-12	0.0106278217638697	4.0604360900209787e-13	0.0096263255708435	0.8975220291436472	0.5935052105631833	0.6597609561752988	NL04NF	REM	non-responsive	non-accurate	7	0.4888223354325807	0.3596648242764274	0.0439393117621566	0.0934508636496492	0.014122664879186	Narcos
242	8	2.8384995812193784e-11	0.0764001254379236	2.7622463428046128e-11	0.0345730927530036	7.241739207067831e-12	0.0203051172679284	5.760158851275914e-12	0.0091799431591706	7.294939452935657e-13	0.0118776795971431	0.9045980123419872	0.5133485136874945	0.652589641434263	NL04NF	REM	non-responsive	non-accurate	8	0.4070184023096576	0.3960842906839718	0.1038408158136047	0.0825961246641789	0.010460366528587	Narcos
243	9	1.0987864478409808e-11	0.0897596980791099	5.53133962431009e-12	0.0538695106386936	2.8494958301828455e-12	0.0106070139149827	3.757285730990572e-12	0.0055426281020072	9.258533089531812e-13	0.0136143163905933	0.9165633772220476	0.7175629870101242	0.6856573705179285	NL04NF	REM	non-responsive	non-accurate	9	0.4568409297440682	0.2299757465761656	0.1184730961071128	0.1562161519222038	0.0384940756504494	Narcos
244	10	2.0697013615851884e-11	0.1218502052403553	8.22793655985435e-12	0.0312008842649112	4.010465853340676e-12	0.0305779823193066	6.551978856299726e-12	0.0018111699943276	1.043118576343219e-12	0.0154319969337511	0.8923214329249595	0.6161618311109469	0.6601593625498008	NL04NF	REM	non-responsive	non-accurate	10	0.5106526379295704	0.2030059788813566	0.0989492979685894	0.1616554614461711	0.0257366237743124	Narcos
245	11	1.4069273482030886e-11	0.1238901843371503	6.135164635767878e-12	0.0332007247275778	5.203492194581835e-12	0.0318271055888688	5.500779347281614e-12	0.0141931877841098	5.952488951568564e-13	0.0129151697403374	0.892364574155193	0.6708391279813741	0.6637450199203188	NL04NF	REM	non-responsive	non-accurate	11	0.4465874806668939	0.1947426582945844	0.1651694718150228	0.1746059733322045	0.0188944158912944	Narcos
246	12	6.145197407589132e-11	0.1010030231623045	9.096588580012476e-12	0.0482530925322428	1.740608635712581e-12	0.0261063445880701	4.152936906837678e-12	0.0118584837215049	4.731512456134951e-13	0.0114500660415927	0.8731406320180071	0.5217582663524838	0.6394422310756973	NL04NF	REM	non-responsive	non-accurate	12	0.7989568587567326	0.1182676707555992	0.0226302121099694	0.0539936670155507	0.0061515913621479	Narcos
247	13	5.3366526936277124e-11	0.1042270819774782	2.623763610744248e-11	0.0545877819682583	9.535905268346824e-12	0.0283440170431424	8.322487255194707e-12	0.0093058117383968	5.304287100155578e-13	0.0099140878005225	0.8817258697171028	0.4884206604702529	0.6394422310756973	NL04NF	REM	non-responsive	non-accurate	13	0.5445953843519401	0.2677501486555568	0.0973121222776973	0.0849294193515503	0.0054129253632553	Narcos
248	14	5.4508448117879386e-11	0.1220944871405426	4.648575283378069e-12	0.0631686482094723	1.7437859447530246e-12	0.0237034070768099	7.785925636250593e-12	0.0162191606942295	6.803156267406422e-13	0.0167465398424591	0.8993800726538768	0.5133105427884341	0.648207171314741	NL04NF	REM	non-responsive	non-accurate	14	0.7857974014943324	0.0670141694445176	0.0251385337771119	0.1122424201100488	0.0098074751739892	Narcos
249	15	4.0216151131410034e-11	0.1215184169109565	1.7557413149416476e-11	0.0666510153397823	8.156621332554023e-12	0.0221376009019367	5.534064941044496e-12	0.0084411483035278	6.59924381689159e-13	0.0135729586575837	0.9179187312190272	0.4950585294794627	0.650996015936255	NL04NF	REM	non-responsive	non-accurate	15	0.5575959956149585	0.243433123012754	0.1130913641615859	0.0767296810805313	0.0091498361301699	Narcos
250	16	3.1061537752922085e-11	0.1177642715864441	9.41658091719993e-12	0.0208456075514108	9.550044216722839e-12	0.0154551317971739	5.4234318547841246e-12	0.0102265599325952	7.462772582681958e-13	0.0139767824691667	0.9577408726334002	0.5077172162831487	0.6302788844621514	NL04NF	REM	non-responsive	non-accurate	16	0.5527173298123977	0.1675611652558153	0.1699360469866245	0.0965060003480923	0.0132794575970698	Narcos
251	17	1.4038858953837984e-11	0.0857634296553678	8.15051384871502e-12	0.0250732537223978	3.4462025940793605e-12	0.0348904362244997	4.378287747020643e-12	0.0144821185335288	9.508593994154865e-13	0.0101302687395132	0.9117289847823484	0.5945351806168222	0.6633466135458168	NL04NF	REM	non-responsive	non-accurate	17	0.4533823590478322	0.2632193405698552	0.1112944767803449	0.1413959947786043	0.0307078288233633	Narcos
252	18	2.8309011417439656e-10	0.0413045277156981	3.620680592469308e-11	0.04590179746375	2.5109671058942844e-12	0.0150394904093261	4.1966747087837086e-12	0.0038101829221316	7.21022748727598e-13	0.0099661316035635	0.812689795603907	0.3671888835765841	0.5984063745019921	NL04NF	REM	non-responsive	non-accurate	18	0.8664461170582227	0.110817173874199	0.007685247877016	0.0128446467181896	0.0022068144723726	Narcos
253	19	3.0900435885787073e-11	0.0940744443883743	2.239577910481229e-11	0.0424186355284677	2.2856094071611227e-12	0.0188987819309346	2.7984002516438365e-12	0.0124150705028943	5.120822136670317e-13	0.0167205818658077	0.9007392324285786	0.5388297746411819	0.651792828685259	NL04NF	REM	non-responsive	non-accurate	19	0.5246939291685874	0.380283610843841	0.0388099826429846	0.0475172463213286	0.0086952310232584	Narcos
254	20	1.8508329031060442e-11	0.0588188261129003	1.1048517632618697e-11	0.0163337749514442	3.325245811879273e-12	0.0156523669647354	2.6570069175380247e-12	0.0039056835904483	4.142566912156322e-13	0.0083709108695464	0.8965167514331108	0.6134178184674902	0.6673306772908367	NL04NF	REM	non-responsive	non-accurate	20	0.5147872423274663	0.307301427068713	0.0924877723259391	0.0739014992455012	0.0115220590323802	Narcos
255	21	4.717977419332557e-11	0.1077662007426034	8.866720226380388e-12	0.0394954796645254	5.005347366730157e-12	0.0232626920723298	3.319557303222889e-12	0.0106173583662187	8.465193504319571e-13	0.0108868819384891	0.8860515290027762	0.5486888318836008	0.6541832669322709	NL04NF	REM	non-responsive	non-accurate	21	0.7234173570974182	0.1359552779122403	0.0767480392881299	0.0508994672418474	0.0129798584603642	Narcos
256	22	1.895649026397668e-11	0.0782091475410872	2.937142137850248e-12	0.045214140329315	2.2380762422754558e-12	0.0105710047128053	1.9659334579971364e-12	0.0048071350098859	4.539802391266548e-13	0.0150845520070767	0.9302469430076448	0.6269304482346264	0.657768924302789	NL04NF	REM	non-responsive	non-accurate	22	0.7139484744230983	0.1106200630644631	0.0842915063159978	0.074041933586283	0.0170980226101577	Narcos
257	23	6.56061534050977e-12	0.1027577290524453	2.0026449516039016e-11	0.0519658380211715	8.668249138349954e-12	0.0257044499307875	4.436455845262079e-12	0.007844998124603	5.691923190396453e-13	0.0092235726376674	0.9215652363655084	0.6113289938823391	0.6637450199203188	NL04NF	REM	non-responsive	non-accurate	23	0.1629522740804775	0.4974160686187814	0.2153015892683797	0.110192494350219	0.0141375736821424	Narcos
258	24	2.478232798358226e-11	0.0731714396712919	4.636487676666604e-12	0.0381765715080084	3.510716960149702e-12	0.0145659860326454	7.034187692177196e-12	0.0024688407886307	8.900036924645764e-13	0.0084895534189008	0.922144325118028	0.6665663216237122	0.6772908366533865	NL04NF	REM	non-responsive	non-accurate	24	0.6066112352578857	0.1134899642464558	0.0859338296728241	0.1721798407241736	0.0217851300986605	Narcos
259	25	2.9268320609291926e-11	0.0728889040623965	5.4994229957385086e-12	0.0243706210133311	1.5149509612295377e-12	0.0231069918262499	2.914754858603595e-12	0.0140555315843477	6.737343104775962e-13	0.0107295898706497	0.8817947672596322	0.5886148625502232	0.6733067729083666	NL04NF	REM	non-responsive	non-accurate	25	0.7340720256406374	0.1379297648206996	0.0379961370418684	0.0731042970269278	0.0168977754698667	Narcos
260	26	1.1537208648031138e-11	0.0999933795055531	4.563663230390266e-12	0.0506993687261118	5.315814585276848e-12	0.0291607384771076	4.259791845377491e-12	0.013794200538294	6.20673317762944e-13	0.0090983787133817	0.9254901849625592	0.657893345118515	0.6709163346613547	NL04NF	REM	non-responsive	non-accurate	26	0.4387246501729999	0.1735421119043411	0.2021441204244936	0.1619868153716685	0.0236023021264968	Narcos
261	27	3.273055564682485e-11	0.1230915977984552	2.1805385951797432e-11	0.0421992802306951	1.3390623424520449e-11	0.0222079774986907	1.7150420311609474e-11	0.0064657237708989	8.009499783489102e-13	0.0113642325715492	0.9630250516555656	0.6049288772627024	0.6737051792828687	NL04NF	REM	non-responsive	non-accurate	27	0.3811288141417582	0.2539113903041275	0.1559262385116709	0.1997069474141524	0.0093266096282908	Narcos
262	28	3.590067624477713e-11	0.1091656465348767	4.45917636017298e-12	0.0606993012569419	7.445698442220807e-12	0.0081423181906676	1.118735373270392e-11	0.0039252204551465	7.40161825856095e-13	0.0092471480184616	0.9596556448513937	0.6189610570614079	0.6549800796812749	NL04NF	REM	non-responsive	non-accurate	28	0.6010184690791135	0.0746517233010293	0.1246495260550786	0.1872891242391124	0.0123911573256659	Narcos
263	29	1.9723016310125182e-11	0.0829759284255063	6.784039070637935e-12	0.0513907108442244	4.4377444098798216e-12	0.0210551144332795	5.716957580845622e-12	0.0083046579645507	4.3269673049993565e-13	0.0130754714053487	0.919303087055122	0.5512706142008663	0.6661354581673307	NL04NF	REM	non-responsive	non-accurate	29	0.5316971711161509	0.1828855346404536	0.1196336357364517	0.1541189301540134	0.0116647283529302	Narcos
264	30	1.615270347315907e-11	0.1051933889182292	8.824117796975066e-12	0.0474861917090157	3.382464858728928e-12	0.0188652539182096	2.0359593532020325e-12	0.0116143756056399	5.377256507330762e-13	0.00782296336428	0.9120989767307366	0.5204958925685143	0.6633466135458168	NL04NF	REM	non-responsive	non-accurate	30	0.522184028291818	0.2852657689781008	0.1093482046780338	0.0658184221768244	0.0173835758752228	Narcos
265	31	3.1172973621355146e-11	0.1188059806078182	1.467423558941895e-11	0.0473004067333052	3.1564578070233466e-12	0.0149890259244493	3.824968594863354e-12	0.0090384035472039	9.64888016331625e-13	0.0115868704642213	0.9055502396176044	0.6641939660666033	0.6661354581673308	NL04NF	REM	non-responsive	non-accurate	31	0.5794930601005329	0.2727881462204524	0.0586772829531127	0.0711046300153845	0.0179368807105171	Narcos
266	32	5.771028895785069e-11	0.1014774749641755	9.388049253534356e-12	0.0429005445933518	5.513499838492404e-12	0.013000739764241	8.998327314097722e-12	0.0142444926991942	9.34260874761475e-13	0.0145042810108644	0.8511283578640192	0.431839284297954	0.6215139442231077	NL04NF	REM	non-responsive	non-accurate	32	0.699142166073574	0.1137332910447769	0.0667943323337925	0.109011931200207	0.0113182793476495	Narcos
267	0	3.776199875324267e-11	0.1349753749952055	5.4391916182196624e-12	0.0534101980925932	7.638273042726508e-12	0.0302778756367999	2.0845969676323843e-11	0.0083340153075209	3.937014702395744e-12	0.0098589852484193	0.9153380920924976	0.7508678782534433	0.6856573705179285	NL05WW	Wake	responsive	accurate	0	0.4993490670475736	0.0719256223114445	0.1010053663383638	0.2756584887784959	0.052061455524122	Narcos
268	1	5.6404746780918876e-11	0.1004981772113528	1.840459199092161e-11	0.0515464681314158	2.684318590779187e-12	0.0304883737833971	1.2286378994237571e-11	0.0093766780666438	6.019933442506163e-12	0.0143526613324856	0.8600795662355528	0.816004427868268	0.6884462151394424	NL05WW	Wake	responsive	accurate	1	0.5887762480410895	0.1921147995084639	0.0280200358768487	0.1282503430843379	0.0628385734892597	Narcos
269	2	2.585784633253658e-11	0.176965065607676	1.506606202016028e-11	0.0529319778744705	2.918797511213678e-12	0.0202779761529037	1.3528521298003524e-11	0.0194806608220888	5.924295765872173e-12	0.019093131253835	0.8669120430866718	1.0258227865564558	0.7123505976095619	NL05WW	Wake	responsive	accurate	2	0.4085256766428449	0.2380272936104679	0.0461138067307498	0.2137358326818501	0.0935973903340871	Narcos
270	0	6.317353863808139e-12	0.1025737923403504	9.675809962124744e-12	0.0312871072566636	5.31171448291701e-12	0.0048490366735972	1.841409034734568e-11	0.0216391495449759	9.049727903364274e-12	0.0192138256655407	0.94391651258429	0.9284145285897326	0.703187250996016	NL05WW	Wake	responsive	non-accurate	0	0.1295370659761827	0.1984020620749612	0.1089164742475731	0.3775801209871801	0.1855642767141027	Narcos
271	0	1.0701936562573964e-11	0.1021804157943414	4.1568455545195976e-12	0.0503280826203549	5.18192388356505e-12	0.015028546651559	1.3188655980885016e-11	0.0077470524558016	2.470966431844525e-12	0.0149446463218943	0.9272832173166494	0.9323111723423216	0.705179282868526	NL05WW	Wake	responsive	accurate	0	0.299771375732235	0.1164371796916221	0.1451505942343587	0.3694267410699526	0.0692141092718316	Narcos
272	1	1.146192425631876e-11	0.1292890787955392	4.019830295079767e-12	0.0642322461004555	3.6087083393410937e-12	0.0135830499963105	1.2199164960316288e-11	0.0220051145087683	5.117551803116853e-12	0.0161549201105163	0.9024917984092898	1.0259171901694173	0.710756972111554	NL05WW	Wake	responsive	accurate	1	0.3148259317308878	0.1104131199742367	0.0991207880868488	0.3350758030749601	0.1405643571330665	Narcos
273	2	3.4522050055156663e-11	0.1824487463830034	6.3265482031697e-12	0.0615571254042464	2.7912816066320307e-12	0.0187534231109908	8.307688188143091e-12	0.0209521666461257	7.0926679045439595e-12	0.0210562621790926	0.8920801086728977	0.8728578261190816	0.6924302788844623	NL05WW	Wake	responsive	accurate	2	0.5847207331610641	0.1071565535020603	0.0472776160419557	0.1407123134484574	0.1201327838464624	Narcos
274	3	1.4894642199605226e-11	0.1109225815173031	5.232923377236353e-12	0.0410450730669096	5.579315888768966e-12	0.0562217985370075	1.5013739697687535e-11	0.0203083576981107	2.25912958702496e-12	0.014046750959622	0.9242809503417122	0.9149067788571924	0.6992031872509961	NL05WW	Wake	responsive	accurate	3	0.3465502228277412	0.1217532276451608	0.1298126627392559	0.3493212369914614	0.0525626497963806	Narcos
275	4	4.244973112010322e-11	0.1100560639433587	8.979705439939607e-12	0.0517168334936764	2.954437802950312e-12	0.0306935550668679	1.2594474223731307e-11	0.0077870582731144	2.9475434022791077e-12	0.0178557704399869	0.9293228605880196	0.83589780512063	0.6900398406374504	NL05WW	Wake	responsive	accurate	4	0.6070674239919428	0.1284174600354292	0.0422509848485725	0.1801117420956446	0.0421523890284107	Narcos
276	5	1.0821969422513178e-11	0.1163862913678908	2.965844692857164e-12	0.0502768250998818	4.593871250012597e-12	0.0267820208537703	1.1174966179853164e-11	0.0179475944623379	3.273483164880143e-12	0.0189410203574761	0.957568337970167	1.0402644396765546	0.7103585657370519	NL05WW	Wake	responsive	accurate	5	0.3296352426838659	0.0903390960483409	0.1399284922396936	0.3403874604391959	0.0997097085889036	Narcos
277	6	3.8164044086296175e-11	0.1265212724116333	1.3253787436969568e-11	0.0646185545486068	2.291036242668349e-11	0.0248041687031196	1.4563903117945328e-11	0.0126160193206865	3.06156846685033e-12	0.0097314501884772	0.9394819562010556	0.7960208481618273	0.6776892430278886	NL05WW	Wake	responsive	accurate	6	0.4150355928103356	0.1441354986763588	0.249151159917891	0.1583830620916609	0.0332946865037534	Narcos
278	7	1.6460893981144324e-11	0.1150607656914498	1.4728342050779803e-11	0.0665282210087979	1.1578650271800552e-11	0.0119476107649247	1.886480984465322e-11	0.0185769909418282	3.832525309089135e-12	0.0155281745150876	0.9308712106984984	0.8852043687099252	0.6952191235059761	NL05WW	Wake	responsive	accurate	7	0.2514448682013398	0.2249796414474646	0.1768671977887257	0.288165371240816	0.0585429213216538	Narcos
279	8	1.706199429959309e-11	0.105874368672228	1.9369536107331945e-11	0.048667443710901	4.138112337585983e-12	0.0148523388257442	2.1948263605692145e-11	0.0167394512596925	3.667710272693815e-12	0.0187143939677608	0.9194643361388668	0.9546666653473522	0.7019920318725101	NL05WW	Wake	responsive	accurate	8	0.2577900633124944	0.2926547654257411	0.0625228342460497	0.3316168183601861	0.0554155186555286	Narcos
280	9	6.845285965612917e-12	0.1223832090922348	1.2050784822345123e-11	0.0563697563393823	6.869815914433212e-12	0.0252741310430508	1.715922463395579e-11	0.0078535776457492	5.8371956601671606e-12	0.0175302821789798	0.9365988502036868	1.0421324370790976	0.7127490039840639	NL05WW	Wake	responsive	accurate	9	0.1403806830981613	0.2471331970246317	0.1408837345395553	0.3518952586714657	0.1197071266661857	Narcos
281	10	2.417859578876288e-11	0.105527539888585	9.527779379444044e-12	0.086961907614173	5.87158952241263e-12	0.0317594774056068	1.3154854681394484e-11	0.0210046788473748	3.4673341197638695e-12	0.0161799291843285	0.9148196127842024	0.9077447373426276	0.70398406374502	NL05WW	Wake	responsive	accurate	10	0.4302229493430158	0.1695329778919191	0.1044763965506187	0.2340715080665934	0.0616961681478528	Narcos
282	11	1.8609404643443147e-11	0.1256087239575578	4.3796199735799626e-12	0.0588275437614151	8.946599252849933e-12	0.01936283602111	1.2261181092760672e-11	0.0042130212646158	1.910233831785806e-12	0.0062270031481056	0.9470139010165088	0.886601640754454	0.6960159362549803	NL05WW	Wake	responsive	accurate	11	0.4036130953110678	0.0949880991730495	0.1940397710800887	0.2659286176982738	0.04143041673752	Narcos
283	12	1.1553311560119956e-11	0.1114835694952816	5.104201316369197e-12	0.0563967942801173	9.027374349507705e-12	0.0473063079513639	2.6972084680749084e-11	0.0273847223316045	5.1355754957943654e-12	0.0190996234889693	0.936201484114232	0.9674477504158128	0.702788844621514	NL05WW	Wake	responsive	accurate	12	0.1999100589847355	0.0883193689459142	0.156203087685851	0.4667052395680262	0.088862244815473	Narcos
284	13	1.263736266173148e-11	0.1101268212007803	5.716677258941566e-12	0.057931884129627	1.1175023277334452e-11	0.0260951630655682	1.050566587274974e-11	0.019030857425324	2.0087699685485027e-12	0.0162602566702553	0.9676257652468728	0.8011382600829101	0.6856573705179285	NL05WW	Wake	responsive	accurate	13	0.3005782808399708	0.1359705397877836	0.2657966994347239	0.2498761071938416	0.04777837274368	Narcos
285	14	2.5513662096253617e-11	0.1181529219973709	9.583854996165266e-12	0.041340609058997	1.4777997654176838e-11	0.0339912407161991	7.059519196787676e-12	0.0121098860079566	1.7295354539324616e-12	0.0191757730919061	0.9482441489213856	0.7481848653513332	0.6844621513944225	NL05WW	Wake	responsive	accurate	14	0.4349075150191245	0.1633670048996177	0.2519066926766361	0.1203370154986713	0.0294817719059503	Narcos
286	15	1.0122559697043796e-11	0.1312720147036187	4.637762295188428e-12	0.0640561838972615	4.803241104596943e-12	0.0396579277670315	6.8051925827388335e-12	0.0159297861234989	2.251840370827615e-12	0.0120475283023004	0.9446260252273468	0.904329047920737	0.7007968127490042	NL05WW	Wake	responsive	accurate	15	0.3536809533672823	0.1620428270264595	0.1678246356623501	0.2377725666773724	0.0786790172665355	Narcos
287	0	2.091111953109671e-11	0.0942466400975943	3.035213467747394e-12	0.054600541458028	8.234614164886622e-12	0.0303469349008074	9.94736228808413e-12	0.0115869919509272	3.1922009175529832e-12	0.0076946614278923	0.9652128001809872	0.8585595230229831	0.7000000000000002	NL05WW	Wake	non-responsive	non-accurate	0	0.461405208385088	0.0669721819769906	0.1816972955020472	0.2194891938994482	0.0704361202364259	Narcos
288	1	8.175645861043452e-12	0.118399417571387	3.64134155584687e-12	0.0337243094950536	8.631800892620474e-12	0.0197170496067688	1.7110091751700398e-11	0.0115624592543494	3.524099028887734e-12	0.0112393906201348	0.9664326622902204	0.9267132921213672	0.706374501992032	NL05WW	Wake	non-responsive	non-accurate	1	0.1990032378887002	0.0886338244327671	0.210106498695971	0.4164764126324998	0.085780026350062	Narcos
289	2	1.2405310621329054e-11	0.1210032622226809	7.024464378522727e-12	0.0703285057906518	1.0414519399487604e-11	0.0151404160831373	2.319962583166304e-11	0.0066680493911484	3.693432928258414e-12	0.0134932248271944	0.9275454626062968	0.8668091120294574	0.7019920318725101	NL05WW	Wake	non-responsive	non-accurate	2	0.2186445071998256	0.1238066985395876	0.1835566662803993	0.4088951024299999	0.0650970255501875	Narcos
290	3	1.119398278169084e-11	0.0829242876843624	2.105073996447029e-11	0.0650135871748005	2.694695646345989e-11	0.014360981687117	3.7811429790782224e-11	0.0073455472777904	1.6386984700360706e-12	0.0127040241881961	0.9493157431893928	0.7220527296802656	0.6828685258964144	NL05WW	Wake	non-responsive	non-accurate	3	0.1134811199099876	0.2134058621216842	0.273179873265555	0.3833205286928003	0.0166126160099727	Narcos
291	4	2.394686819258924e-11	0.1054387520425596	8.547603917058195e-12	0.0652621245694211	8.165090191030807e-12	0.0590288539027706	8.743838150245299e-12	0.0110476357779265	3.2137260726595507e-12	0.0155232158005171	0.9243816653982104	0.7169532400973646	0.6641434262948208	NL05WW	Wake	non-responsive	non-accurate	4	0.4551154685700331	0.1624490823007437	0.1551793252596414	0.1661785568302802	0.0610775670393014	Narcos
292	5	1.5697881858288704e-11	0.1092832747328324	6.685916320107279e-12	0.0455598910332389	6.239773776372393e-12	0.0320695566371067	1.0801905883761878e-11	0.0159098380117495	1.5506124795036357e-12	0.0140568510424591	0.943993623466195	0.8088297093959479	0.6960159362549803	NL05WW	Wake	non-responsive	non-accurate	5	0.3830985761806549	0.1631662822932806	0.1522784074308383	0.2636148495359958	0.0378418845592303	Narcos
293	6	1.470641924397858e-11	0.1285334058864505	5.866980407712334e-12	0.0520021696604777	3.263618763921228e-12	0.0194700552707999	1.4471173283272573e-11	0.0194541454557051	3.3057586675888764e-12	0.0140458146453924	0.9320176550893596	0.9257843774034108	0.704382470119522	NL05WW	Wake	non-responsive	non-accurate	6	0.3534011819225615	0.1409859039107011	0.0784260743135449	0.3477481266698323	0.07943871318336	Narcos
294	7	8.490516950014444e-12	0.1016210286493234	6.669112038590504e-12	0.0655005444754876	5.063542695381976e-12	0.0127880853338743	2.7368722961313772e-11	0.012220420980462	5.9726039511958015e-12	0.0118648200037863	0.9411397348146352	0.907782296479292	0.7067729083665341	NL05WW	Wake	non-responsive	non-accurate	7	0.1585101545330209	0.1245061974504641	0.0945316922226014	0.5109489247250021	0.1115030310689112	Narcos
295	8	1.2756772930031596e-11	0.108950056894016	1.1493425543293714e-11	0.0607170443918914	1.906432267611924e-11	0.0305003492079824	1.7199878406378894e-11	0.0271456642547549	3.5233270555636346e-12	0.0154132546474084	0.9459984665189772	0.8805943239067909	0.6988047808764942	NL05WW	Wake	non-responsive	non-accurate	8	0.1992071487397744	0.1794789751522811	0.2977045514406074	0.2685897722565379	0.055019552410799	Narcos
296	9	2.2461163249739745e-11	0.1230421352481205	7.2349953655893765e-12	0.0458907318632057	4.403390989105615e-12	0.0244255521391545	6.72357427403828e-12	0.0116720540483256	3.4459412500001358e-12	0.0099398881197326	0.8860799921468565	0.8926572151364903	0.6964143426294822	NL05WW	Wake	non-responsive	non-accurate	9	0.5073783054725745	0.1634323052585979	0.0994688046003805	0.1518797438917178	0.0778408407767292	Narcos
297	10	5.98333535439611e-12	0.1174609009810395	2.9739864411932866e-12	0.0634989206295124	2.590850898676824e-12	0.0393271673164048	1.0780518286859023e-11	0.0077636734908467	3.477297414038866e-12	0.0142078223447321	0.930266550582344	0.9166288772390708	0.6992031872509962	NL05WW	Wake	non-responsive	non-accurate	10	0.2318584067687696	0.1152440431907887	0.1003972744234177	0.4177525821440433	0.1347476934729805	Narcos
298	0	3.5935503711245565e-11	0.1065459163125203	1.1492937802769063e-11	0.0579724503853151	3.4798585075626797e-12	0.0200580650654549	1.6194261034710837e-11	0.0155904006451814	1.383968175995702e-11	0.0192710855404523	0.9195803221833692	0.8944112724473113	0.6920318725099602	NL05WW	ME	non-responsive	non-accurate	0	0.4439647637739201	0.1419893667742849	0.0429918715677627	0.2000718101112542	0.170982187772778	Narcos
299	1	5.070732365596345e-12	0.1067950383359331	5.4858435142391646e-12	0.0462741218995218	6.364494986712473e-12	0.0288620026344121	2.6228555568844064e-11	0.022996345320865	2.56892861180348e-12	0.0189257774740219	0.9353555343293726	0.8490014562198995	0.7007968127490042	NL05WW	ME	non-responsive	non-accurate	1	0.1109119122501093	0.1199916206576541	0.1392103267511925	0.573696074641208	0.0561900656998358	Narcos
300	2	1.3311572010920519e-11	0.0924292623389065	9.671839239301992e-12	0.0511663263812666	2.8348436077559598e-12	0.0196785490822502	9.303747558623068e-12	0.0116189303339825	3.2751481180249444e-12	0.0138104200960756	0.9114712752164182	0.957639723258372	0.709163346613546	NL05WW	ME	non-responsive	non-accurate	2	0.3466812465397964	0.2518895049407362	0.0738295307929035	0.2423030727301747	0.085296644996389	Narcos
301	3	3.490136307530754e-11	0.1609897781013573	1.0360577710320288e-11	0.0421735136512152	7.293795687961446e-12	0.0113043935404707	1.3577287948103231e-11	0.030680894321166	7.788309862335557e-12	0.0178039445008527	0.9228796209562616	0.9242756472330828	0.7003984063745021	NL05WW	ME	non-responsive	non-accurate	3	0.4721419521623618	0.1401568006133631	0.0986696974372308	0.1836721168470146	0.1053594329400294	Narcos
302	4	3.147996894410007e-11	0.1037896691607386	9.59182781933664e-12	0.0492942626820323	6.759884731470456e-12	0.016180275264297	7.0757634117890186e-12	0.0041472620157535	2.0894091734951428e-12	0.0129643742618128	0.9078277896712004	0.7831956002110474	0.6888446215139444	NL05WW	ME	non-responsive	non-accurate	4	0.552310639808463	0.1682869690639677	0.1186010147500366	0.1241430518574555	0.0366583245200772	Narcos
303	0	1.6556636487329615e-11	0.1159646256956664	9.515266685596439e-12	0.0361703027542302	8.183944095088069e-12	0.0390857895216176	1.84336745181184e-11	0.0105865310772225	3.5222342862950597e-12	0.0155770460625401	0.9278100094430342	0.8833776522690726	0.6988047808764942	NL05WW	ME	responsive	accurate	0	0.2945404599350492	0.1692753856210475	0.1455913258526071	0.3279327280643399	0.0626601005269563	Narcos
304	1	5.952816794560313e-11	0.1068644366589219	1.7038262040752906e-11	0.0338777509948043	6.984397117782074e-12	0.0304039663161259	6.5131704856211744e-12	0.0132177528899158	1.6002185788648986e-12	0.0143294653782355	0.9048534214317804	0.6145112803426592	0.6657370517928288	NL05WW	ME	responsive	accurate	1	0.6494155564053039	0.1858769185284861	0.0761954600139019	0.071054668417604	0.0174573966347037	Narcos
305	2	5.759983300841644e-12	0.0848566235055404	6.054771765871349e-12	0.0571532222044017	5.941695240823807e-12	0.0385524804930209	1.4789495661058047e-11	0.0117610811276222	3.662568778997766e-12	0.0147440137492193	0.9400282963225182	0.9439489648488608	0.7015936254980082	NL05WW	ME	responsive	accurate	2	0.1590781433868288	0.1672195561756344	0.1640966298187873	0.4084535298991061	0.1011521407196432	Narcos
306	3	1.80602901706731e-11	0.1265441101003543	1.965072474021495e-11	0.0462656659447365	5.896329572037573e-12	0.0230012788703438	8.088902275932997e-12	0.0090572731471788	6.4154759612384705e-12	0.0116293166389199	0.9077452160503416	0.992876685070794	0.7000000000000002	NL05WW	ME	responsive	accurate	3	0.310785661228164	0.3381542281041176	0.1014654065658668	0.1391957060866063	0.110398998015245	Narcos
307	4	5.795282980511702e-12	0.1064221002453594	4.450704563249161e-12	0.0757080489590445	4.717045515493437e-12	0.0261016783747382	1.3330162185717706e-11	0.0121240612399579	4.416582536348595e-12	0.012503806268649	0.953897989672788	1.0268484929226112	0.709561752988048	NL05WW	ME	responsive	accurate	4	0.1771728019449029	0.136066487305542	0.1442090358127463	0.4075283627677254	0.1350233121690832	Narcos
308	0	7.191877576809884e-11	0.1459085789425097	2.9876334414081504e-11	0.0446113660497197	4.801339936015493e-12	0.012288546282785	5.614983314640201e-12	0.0064975050203674	3.4799617585404616e-12	0.0155061056309593	0.8449260829666038	0.6958411398870763	0.6713147410358566	NL05WW	ME	responsive	non-accurate	0	0.6216432574707127	0.2582416295063269	0.0415012709292089	0.0485341481564113	0.03007969393734	Narcos
309	1	4.045538288190275e-11	0.107189387562764	1.3160080762176151e-11	0.0540179649571562	5.299632033088505e-12	0.0184658966973323	1.4407176601278151e-11	0.0097750900438784	1.7029836353370017e-11	0.0108439737218777	0.8513575002254017	0.8947922458391577	0.6948207171314742	NL05WW	ME	responsive	non-accurate	1	0.4477525040036226	0.1456532776208181	0.0586553220875506	0.1594558978140436	0.188482998473965	Narcos
310	0	1.9835425782972208e-11	0.1127532070155893	3.6196479503295295e-11	0.0654040998821477	1.0781759561531329e-11	0.0168654320181821	1.3344493626767864e-11	0.0098564865656565	1.4253303547106142e-11	0.0157621245785124	0.8942120498248529	0.9088536729300702	0.704382470119522	NL05WW	ME	non-responsive	non-accurate	0	0.2100955260963848	0.3833907316781741	0.1141996885829	0.1413439993515251	0.1509700542910159	Narcos
311	1	5.4992061329131647e-11	0.1133997674378579	9.21627189975696e-12	0.0544423862147068	4.078188865843665e-12	0.0336669969150976	5.636080122728439e-12	0.0096955502966094	7.81714022628966e-12	0.0133844257417919	0.8724311031660316	0.854774393695178	0.6840637450199204	NL05WW	ME	non-responsive	non-accurate	1	0.6727701811266987	0.1127514183947812	0.0498923625634138	0.0689515277908654	0.0956345101242405	Narcos
312	2	2.9249043369915486e-11	0.1322099243566155	5.445706609101179e-12	0.0646869538567363	6.905702503902709e-12	0.0297945359669976	1.187332564850408e-11	0.0127003152900795	3.04543073537159e-12	0.012144245243401	0.9586503265323196	0.9122307928546124	0.6976095617529882	NL05WW	ME	non-responsive	non-accurate	2	0.517506241795597	0.0963514302179223	0.1221832832122284	0.2100759350062248	0.0538831097680274	Narcos
313	3	1.8930057066127056e-10	0.1212729432591726	1.949682352024137e-11	0.0291181081602513	1.2862548709965689e-11	0.023705850449127	1.2216433431109943e-11	0.0090877094326224	1.5723167105066577e-12	0.0118128159527594	0.8024090852454894	0.5243420038911668	0.6470119521912351	NL05WW	ME	non-responsive	non-accurate	3	0.8039992417144691	0.0828071002182243	0.0546299431280247	0.0518857559739897	0.006677958965292	Narcos
314	0	1.453833401971311e-11	0.0899969872283148	1.0911995258073374e-11	0.0544613794068194	2.1929679141925667e-12	0.0255361397205071	7.032449726029549e-12	0.0072249465454917	6.218950129844185e-12	0.013815233184743	0.8821740453064834	0.9896050008244676	0.7011952191235061	NL05WW	N1	responsive	accurate	0	0.3555065832301222	0.266831546528019	0.0536247502121478	0.171964832452495	0.1520722875772157	Narcos
315	1	1.57057225983616e-11	0.0958246521717358	3.125748606507567e-11	0.0401074409502924	4.395633317589421e-12	0.0316958976193573	2.2535705036480467e-11	0.0230697590030195	7.649048616178326e-12	0.0132317583478706	0.869133253605729	0.903124961586854	0.7127490039840639	NL05WW	N1	responsive	accurate	1	0.1926052251720133	0.3833223911966333	0.053905316333311	0.2763638868430155	0.0938031804550266	Narcos
316	2	1.2996766340103829e-11	0.1139685727072346	5.165758399276715e-12	0.0262609239672201	3.2657862969941535e-12	0.0112639968843111	2.7378439472187927e-11	0.0102961051642324	6.215955717527128e-12	0.0131110891785476	0.9129909954948742	0.9184901288528772	0.710756972111554	NL05WW	N1	responsive	accurate	2	0.2362073266025806	0.0938841208218744	0.0593534291747656	0.4975843856114454	0.1129707377893337	Narcos
317	0	2.8872308881761767e-11	0.1228991586247556	1.6125877882225965e-11	0.0403586242562002	4.002963350912641e-12	0.011325634945322	9.371579278693926e-12	0.0107769487529027	9.680092165742849e-12	0.0107734823416723	0.8946836321568121	0.8710447122400125	0.6844621513944225	NL05WW	N1	responsive	non-accurate	0	0.4242632152523932	0.2369611944475419	0.0588214163526246	0.1377103706203068	0.1422438033271332	Narcos
318	0	8.822927022255123e-11	0.1259586848307849	1.7878250400069766e-11	0.0738875982116199	2.4058377252353124e-12	0.0155830237102449	6.692381446037126e-12	0.014124868807638	2.8830390058730624e-12	0.015533199915815	0.8559535565185881	0.6954833397454159	0.6645418326693228	NL05WW	N1	non-responsive	non-accurate	0	0.7471435569009856	0.151396691385762	0.020373127317327	0.0566724587556693	0.0244141656402561	Narcos
319	1	5.724197325186578e-11	0.116675140383859	2.7281125922646834e-11	0.0521086971213142	6.7056528098830665e-12	0.0132070313335068	9.41472772719944e-12	0.0144462420706559	4.5661273345151375e-12	0.0131170808071329	0.8856157943468826	0.779593480314324	0.6880478087649404	NL05WW	N1	non-responsive	non-accurate	1	0.5440755351056327	0.2593026120769591	0.0637361263686136	0.0894854376090697	0.0434002888397248	Narcos
320	2	1.4287314373346535e-11	0.1178885741988505	7.624963378749316e-12	0.0427725679651957	4.093131475229038e-12	0.0234813753830617	1.888937995186164e-11	0.0255011368477156	1.7472446948949304e-11	0.0150777961440296	0.91558459032905	1.009622116991363	0.7135458167330679	NL05WW	N1	non-responsive	non-accurate	2	0.2290836545007816	0.1222591195653362	0.0656295152605375	0.3028734496595728	0.2801542610137718	Narcos
321	3	9.218091026086072e-11	0.1193780755723518	1.3744753409224948e-11	0.0486718019747443	8.336798760377406e-12	0.0112620273328862	7.672938392286912e-12	0.0100482542570649	3.726395075190215e-12	0.0189380446935422	0.9221813679016186	0.5905918318001815	0.6549800796812749	NL05WW	N1	non-responsive	non-accurate	3	0.7335635274202835	0.1093789350296102	0.066343145112683	0.0610602318505674	0.0296541605868557	Narcos
322	0	2.473733425858629e-11	0.1019604222935281	4.194098787291362e-12	0.0475149205654746	4.981215667077373e-12	0.0096838132398549	1.0006107704881834e-11	0.0021513453889638	4.366690935821573e-12	0.013216036076552	0.92415122174292	0.8710272470396943	0.7055776892430281	NL05WW	N1	responsive	accurate	0	0.5123144884089392	0.0868605142367721	0.1031618415087535	0.2072282282401532	0.0904349276053817	Narcos
323	1	2.01832694718252e-11	0.1068401942599411	2.6036532142731594e-11	0.0417148587476065	3.8595028526493794e-12	0.016914800731475	1.9945143965391188e-11	0.0077320304486221	1.5024171928578946e-11	0.0155615664026874	0.9070796137561018	1.0219330528976802	0.7123505976095619	NL05WW	N1	responsive	accurate	1	0.2373144841869607	0.3061370311730179	0.0453799583845007	0.2345146091810786	0.176653917074442	Narcos
324	2	1.3956013556532474e-11	0.1115292620026781	8.496362310132717e-12	0.0702517413355748	4.784568970556145e-12	0.0247093959277209	9.696556225968924e-12	0.0195298920981297	7.614357317522815e-12	0.0213007844352018	0.9188657733074306	1.0135733068930226	0.7007968127490042	NL05WW	N1	responsive	accurate	2	0.3132813577088749	0.1907243719220227	0.1074028953236417	0.2176660467738002	0.1709253282716602	Narcos
325	3	2.049068373370245e-11	0.0866787300062239	4.729528075427543e-12	0.0404534661626323	2.7390131608531588e-12	0.0264691840159076	6.29924133544544e-12	0.0077964806042672	5.060384347295603e-12	0.0138076772334126	0.9167337050171322	1.0246286463257888	0.7055776892430281	NL05WW	N1	responsive	accurate	3	0.5211414726916175	0.1202865291562091	0.0696615774719597	0.1602091930682871	0.1287012276119265	Narcos
326	4	1.871061253446376e-11	0.1434393676752859	1.946777388121469e-11	0.0284257399972798	2.697302247979129e-12	0.0203723731184399	6.871343407295427e-12	0.0254416875533518	7.885245510876126e-12	0.0232855907816074	0.9067807515813784	0.9687812566046372	0.6968127490039842	NL05WW	N1	responsive	accurate	4	0.3363265598274751	0.3499366685568406	0.0484844835628324	0.1235136094722783	0.1417386785805735	Narcos
327	0	3.1838865394234035e-11	0.0881730902021291	5.8050399302943106e-12	0.0544033055104747	6.5941967769922694e-12	0.0481617433278033	2.917740960358416e-11	0.0118181096327222	4.422953539384108e-12	0.014076340899688	0.9243140530635996	0.9205471320745054	0.7003984063745021	NL05WW	N1	non-responsive	non-accurate	0	0.4090376820024504	0.0745780368621196	0.0847164285200131	0.3748456436279745	0.0568222089874422	Narcos
328	1	1.9643290314555408e-11	0.1222646496955832	2.281607957247944e-11	0.0508259827804286	5.290227187325284e-12	0.0232782201708461	5.452962947385787e-12	0.0055633348556752	5.437850591044714e-12	0.016554730840031	0.9133887044454564	0.911500339963033	0.6912350597609562	NL05WW	N1	non-responsive	non-accurate	1	0.334978730695839	0.3890845806509888	0.0902147023194851	0.0929898493274941	0.092732137006193	Narcos
329	2	7.528199702896807e-11	0.104354038898016	3.208846382606012e-11	0.0550808273430533	1.0878552442192667e-11	0.0271301694658831	1.0159171570322592e-11	0.0289806246611296	8.852635338685592e-12	0.023932955739215	0.9044475160144068	0.8332965281501981	0.6868525896414345	NL05WW	N1	non-responsive	non-accurate	2	0.5484594723815565	0.2337772991436919	0.0792546075846557	0.0740136300734531	0.0644949908166427	Narcos
330	3	3.6769116313359325e-11	0.1094599961459944	2.8790921259272554e-11	0.0514270196460157	4.3189899855051255e-12	0.0225290268540176	8.676611230046738e-12	0.0114829223607606	6.531132628046417e-12	0.0163939717508652	0.9062763411708756	0.9649582486256596	0.6928286852589643	NL05WW	N1	non-responsive	non-accurate	3	0.432136696472957	0.3383712976771937	0.0507598292145479	0.1019736803457051	0.0767584962895961	Narcos
331	4	3.856854084643118e-11	0.1171381608727968	9.593221852601815e-12	0.0452488433425011	7.281797221429988e-12	0.0256584084414969	1.2382661304991932e-11	0.0093869036016354	8.347815124209266e-12	0.0198170917987213	0.8978938536661497	0.8862530953241645	0.6908366533864544	NL05WW	N1	non-responsive	non-accurate	4	0.5063213490406199	0.1259382108697212	0.0955942151733185	0.1625575051340511	0.1095887197822892	Narcos
332	5	3.8118854603496826e-11	0.1323419576615894	5.789211441170787e-12	0.0629026029269146	5.020418938965226e-12	0.0318516270155314	8.736928015787583e-12	0.0085639217838301	4.144668425426996e-12	0.0100541044075167	0.9069074280576054	0.7767958146420144	0.6920318725099602	NL05WW	N1	non-responsive	non-accurate	5	0.6167093413368842	0.0936612815857502	0.0812233024651385	0.1413511811404178	0.0670548934718091	Narcos
333	6	9.095403444067098e-12	0.1017598965848551	7.520548293965105e-12	0.0612851587075551	3.638750777765786e-12	0.0320479885607451	1.1771725483024058e-11	0.0182834461988671	1.0844718077782248e-11	0.0195086039986719	0.9064860761500996	1.0659135030295297	0.7187250996015938	NL05WW	N1	non-responsive	non-accurate	6	0.2121567598826254	0.1754221424481402	0.0848764521308547	0.2745838765772613	0.2529607689611181	Narcos
334	7	1.0730596179651344e-11	0.1155042872553411	9.039251103741298e-12	0.0396780354818293	4.158472768421332e-12	0.0238684961070965	9.097811198245246e-12	0.0047734998309154	5.309720553766005e-12	0.0101617068939099	0.9363814903965236	0.9445450224738898	0.7103585657370519	NL05WW	N1	non-responsive	non-accurate	7	0.2799102061058318	0.235791059241296	0.1084747715976508	0.2373186135213891	0.1385053495338322	Narcos
335	8	8.334663650873148e-12	0.1038530051413673	9.167002296271188e-12	0.0505039208717878	1.4078418046626324e-11	0.023734755338888	1.886957523841705e-11	0.007898038273925	2.6014940117983085e-12	0.0123064834520037	0.9276026716170024	0.8286071621867304	0.6836653386454185	NL05WW	N1	non-responsive	non-accurate	8	0.1571061728392866	0.1727955329097464	0.2653744016059119	0.3556864287498998	0.0490374638951551	Narcos
336	9	1.2877676941190134e-11	0.1218626534566378	6.106202575821264e-12	0.0430960099554931	4.980976525352053e-12	0.0333376101859054	1.4218261614230904e-11	0.0040870383809668	1.2371979688188432e-11	0.0088506539282093	0.9419673858110011	0.9850902051854982	0.7103585657370519	NL05WW	N1	non-responsive	non-accurate	9	0.2547255888632779	0.1207831236913129	0.0985257033802563	0.2812428886698249	0.244722695395328	Narcos
337	10	1.4027921300585944e-11	0.1197455738150018	1.2131952404702711e-11	0.057965931507166	3.5798459699392004e-12	0.0309925800641749	9.388401238861396e-12	0.0100704909387267	5.43097480706878e-12	0.0089556998212861	0.8942228376780339	0.9591045669571492	0.7019920318725101	NL05WW	N1	non-responsive	non-accurate	10	0.3148161127050219	0.2722665756195336	0.0803392867831332	0.2106955064261659	0.1218825184661453	Narcos
338	11	8.983327106035865e-12	0.0667177828999491	4.972079281523871e-12	0.0612379792311037	2.9904015134708583e-12	0.0222929322927118	9.179693900098322e-12	-0.0055325065214569	9.035529291325807e-12	0.0126935687243122	0.917866621549998	1.141172058047144	0.7191235059760958	NL05WW	N1	non-responsive	non-accurate	11	0.2554910031624077	0.1414088019333096	0.0850487434685206	0.2610757880211372	0.256975663414625	Narcos
339	12	2.087574499937073e-11	0.1133345005883733	8.954274590158311e-12	0.064020725034123	4.597857779875489e-12	0.0134127466490237	3.3779524663617815e-12	0.012580279581201	2.3351724385437127e-12	0.0128989731419613	0.9065099462497967	0.8987276402006874	0.6924302788844623	NL05WW	N1	non-responsive	non-accurate	12	0.5200603825662587	0.2230705284578553	0.1145426750546806	0.0841521704734225	0.0581742434477827	Narcos
340	0	7.890718546359975e-11	0.1030235802418306	5.804431603477893e-12	0.0665194182401985	3.1081782141436858e-12	0.0177817972893855	6.075421823632845e-12	0.0107577244933717	4.738364257132038e-12	0.013546566022095	0.8923709856837025	0.8581959352928005	0.6804780876494025	NL05WW	N2L	responsive	non-accurate	0	0.8000032481230669	0.0588484319774983	0.0315123730804891	0.0615958757630019	0.0480400710559438	Narcos
341	0	4.085121273004418e-11	0.1142671442691292	3.4283018974926793e-11	0.0386917161304795	2.596552733905865e-12	0.0202005441893641	4.757666280317727e-12	0.0171049163150145	1.5849598491742161e-12	0.0178654129622847	0.8410734773268349	0.6679704655170579	0.6689243027888447	NL05WW	N2L	non-responsive	non-accurate	0	0.4858993164886993	0.4077748094571198	0.0308843511444601	0.0565894287879373	0.0188520941217832	Narcos
342	1	1.1297003879077432e-10	0.1430976341407952	6.479757281785196e-11	0.0305731012501471	1.2090536610654968e-11	0.0216899868777685	1.570844759317809e-11	0.0104212052959259	1.5825158824212646e-12	0.0132782392863256	0.9006417743680852	0.5928069842878393	0.652988047808765	NL05WW	N2L	non-responsive	non-accurate	1	0.545356134363603	0.3128064237769711	0.0583663454394324	0.0758315952438926	0.0076395011761007	Narcos
343	2	4.857333983463101e-11	0.1138728119281905	1.3800759247023436e-11	0.0383917497342996	8.690575080629629e-12	0.0190751575227946	1.1421947122741086e-11	0.0301125902521342	2.6463176983517512e-11	0.0228231055364763	0.9307961771738624	0.8821401274186649	0.6960159362549803	NL05WW	N2L	non-responsive	non-accurate	2	0.4458323063151159	0.1266708104682022	0.079766784507566	0.1048367900102754	0.2428933086988403	Narcos
344	3	5.5152468982275576e-11	0.119994928423529	9.166882473534057e-12	0.0544013224169587	2.635355730003712e-12	0.0141852567146581	1.0886849590804364e-11	0.015495358823464	3.1299462587395298e-12	0.0171403730813015	0.8499261732897967	0.7715794610393661	0.6840637450199204	NL05WW	N2L	non-responsive	non-accurate	3	0.6811343116379173	0.1132112178963902	0.0325467063252234	0.1344528529506298	0.0386549111898392	Narcos
345	4	3.078424383316873e-11	0.172091052705537	1.7469500826825398e-11	0.0450559462232734	7.43413112025623e-12	0.0278667863457888	8.859968288748542e-12	0.0156311264221203	1.2165589083731242e-12	0.0099311180821236	0.9342262030438844	0.7149508670068861	0.6788844621513945	NL05WW	N2L	non-responsive	non-accurate	4	0.4680988869276417	0.2656376403635297	0.1130418704297238	0.1347228574673908	0.0184987448117139	Narcos
346	5	3.882866071416282e-11	0.1121288318211153	1.0596337410144714e-11	0.0645400900930444	4.8701281749856985e-12	0.0249939117788982	8.265025586272877e-12	0.0090660133858594	9.445066351280678e-12	0.0141854777981533	0.8536792968717872	0.7489023769161135	0.6804780876494025	NL05WW	N2L	non-responsive	non-accurate	5	0.5392478720978762	0.1471606873725481	0.0676357671601853	0.1147837030239492	0.131171970345441	Narcos
347	6	1.4896278547171466e-11	0.1391121848147395	3.47779303280848e-12	0.0356190810963042	2.1364907402562344e-12	0.0280562184145727	6.540505468453219e-12	0.0026561693310543	3.862560128116754e-12	0.0154103708101774	0.9192042608817864	0.9971750338857877	0.7023904382470121	NL05WW	N2L	non-responsive	non-accurate	6	0.4818676923737289	0.112500319993752	0.0691116146576485	0.211573532749208	0.1249468402256623	Narcos
348	7	8.172884562720888e-12	0.0960931500569561	7.1105107491260936e-12	0.0521474866373129	4.979726026610771e-12	0.0251323788463744	1.964895873812777e-11	0.0200067354964886	6.8655252150632536e-12	0.013491594163062	0.9293844936697262	0.9923480234345604	0.7167330677290839	NL05WW	N2L	non-responsive	non-accurate	7	0.1747178914304105	0.1520067285358777	0.106455343225956	0.4200505480265726	0.146769488781183	Narcos
349	8	1.4427023292317795e-11	0.1168364807730947	7.1289761961758536e-12	0.0635949775885212	2.779743029414285e-12	0.0213755682154757	9.806971410775793e-12	0.0258417757270745	1.1159969619055936e-11	0.0186734987124331	0.9155292567146274	1.083747497809727	0.7207171314741038	NL05WW	N2L	non-responsive	non-accurate	8	0.3184584700620372	0.1573632208490119	0.0613593458869828	0.2164766111579521	0.246342352044016	Narcos
350	9	2.0790365383033118e-11	0.1263103986833325	6.9242661732748964e-12	0.0544113220516842	2.6482635643415826e-12	0.0142223865814715	1.3412569763786084e-11	0.0249757467402762	2.679203336782702e-12	0.0139772696389218	0.9449080170621108	0.9586299501515164	0.706374501992032	NL05WW	N2L	non-responsive	non-accurate	9	0.4475409292351166	0.1490542595267574	0.0570074798883608	0.2887238307227825	0.0576735006269824	Narcos
351	10	1.2560985969008767e-11	0.1255822442463166	5.036785968285081e-12	0.0530781561686488	1.8432645178603438e-12	0.0134151778185319	2.0421854833818152e-11	0.0174405621462737	7.79221883092036e-12	0.0106113378383298	0.9183906049353444	0.974193975431372	0.7163346613545818	NL05WW	N2L	non-responsive	non-accurate	10	0.263581092088704	0.105692463108643	0.0386792625853341	0.4285344170318776	0.1635127651854412	Narcos
352	11	1.027403608669784e-11	0.1030266727656847	2.9093379267610984e-12	0.054466189352327	1.17054841098199e-12	0.0121767096967416	4.916908974477984e-12	0.0275145112700632	3.934225397039954e-12	0.0236606761667233	0.9304347644426444	0.9865158926832216	0.7035856573705181	NL05WW	N2L	non-responsive	non-accurate	11	0.442749878918075	0.1253751694013417	0.0504436779135933	0.2118895470807146	0.1695417266862753	Narcos
353	0	2.705358792705144e-11	0.0916340718065024	1.3702153070135383e-11	0.0478884195016789	4.182627127642649e-12	0.0193539661672897	6.456505502876951e-12	0.0211074905490219	2.7788712593517584e-12	0.0160672885375841	0.9043996940703184	0.830681787914566	0.6824701195219125	NL05WW	N2	responsive	accurate	0	0.4993855969058989	0.2529297743529035	0.0772076424910742	0.1191814506517413	0.051295535598382	Narcos
354	0	2.4121733637108727e-11	0.116302593034222	1.3967194504655522e-11	0.0513389114570666	8.516207400886949e-12	0.0237152707998221	5.528248734032026e-12	0.0147411241932822	7.0820334661183686e-12	0.0173557015356872	0.9292042519925212	0.8000038273094283	0.6888446215139444	NL05WW	N2	non-responsive	accurate	0	0.4073556272435659	0.2358709106017142	0.1438173996825718	0.0933582662211997	0.1195977962509482	Narcos
355	1	5.934990772044329e-11	0.1212896516016481	3.2834484744164374e-11	0.0564750990324153	5.347004210438908e-12	0.0266911575047131	1.3285715690658478e-11	0.0182057711153899	3.769071932406487e-12	0.0169174721101487	0.8724755962752457	0.7680702600900623	0.6776892430278886	NL05WW	N2	non-responsive	accurate	1	0.5179499438260066	0.2865483735695482	0.0466636029744035	0.1159451793603134	0.0328929002697282	Narcos
356	0	2.89790971306222e-11	0.140417269090558	2.541086007752439e-11	0.0592691064996864	5.001142468185466e-12	0.014787388963304	9.553367855805376e-12	0.0132094488769681	3.493668263179788e-12	0.0158085438033301	0.8837632151690021	0.87251022267025	0.6992031872509962	NL05WW	N2	non-responsive	non-accurate	0	0.4000530495774514	0.3507939540206538	0.0690401873719777	0.1318831269043088	0.0482296821256081	Narcos
357	1	3.3392403323604214e-11	0.1378501495276853	9.675958115991786e-12	0.0569664124398716	3.962138171954176e-12	0.0123867903632959	7.591812240450596e-12	0.0112875551782735	2.9457172627219604e-12	0.0190088050616252	0.8926827155496412	0.8085700398953023	0.6888446215139444	NL05WW	N2	non-responsive	non-accurate	1	0.5800511818297471	0.1680786760427275	0.068825322542454	0.1318754933458201	0.0511693262392512	Narcos
358	2	8.409163375192979e-11	0.1226350883727533	1.04868468945485e-11	0.0473059711933952	1.6339257326811566e-11	0.0241839603659711	1.3387605605134489e-11	0.0111545741550035	4.339298415287634e-12	0.014205353153468	0.9098897536408912	0.7171961612240298	0.6756972111553786	NL05WW	N2	non-responsive	non-accurate	2	0.6536738137608568	0.0815179453417196	0.1270107878073166	0.1040665619465819	0.0337308911435249	Narcos
359	3	3.687257699103055e-11	0.1402574587562459	7.498507429764509e-12	0.0380251562839745	1.841775412453617e-11	0.0173638088431053	1.4865040655456188e-11	0.0070034545699135	1.601517052557746e-12	0.0112710307608012	0.9004843168738634	0.7884182641333671	0.6832669322709164	NL05WW	N2	non-responsive	non-accurate	3	0.4652374315707778	0.0946119480091302	0.2323848595200078	0.1875587197613535	0.0202070411387306	Narcos
360	4	3.243180320067142e-11	0.1001167694651249	7.747647302708435e-12	0.0456241791124487	2.72024632352633e-12	0.021876370301908	6.777998869053536e-12	0.0009286129933142	5.9520140291389716e-12	0.013332439481232	0.8944958665486598	0.904363520720668	0.6924302788844623	NL05WW	N2	non-responsive	non-accurate	4	0.5829942913766278	0.139271754984781	0.0488991644387284	0.1218413488502435	0.106993440349619	Narcos
361	5	2.7400298721049567e-11	0.1357136282741927	2.0807235065907432e-11	0.0579655535571002	4.327405591546124e-12	0.0168479801377334	5.780621633412068e-12	0.0104326068195528	1.4688496442728934e-12	0.018042216167764	0.928192774817462	0.7326078133957471	0.6800796812749005	NL05WW	N2	non-responsive	non-accurate	5	0.4583184549334259	0.348037805132294	0.072383511755806	0.0966911201426008	0.0245691080358731	Narcos
362	6	8.97744916643922e-11	0.1308675150664952	3.8472910944403554e-11	0.0496411113400071	1.2957421279033672e-11	0.0217625190155214	1.287412638016772e-11	0.0116137241007375	1.394930855681143e-12	0.0113397020258698	0.8463401417203787	0.6679131300469	0.659760956175299	NL05WW	N2	non-responsive	non-accurate	6	0.5774249090300723	0.2474557827098858	0.0833414666526922	0.0828057181509892	0.0089721234563604	Narcos
363	7	3.3702808863191645e-11	0.1183016496390109	1.7576412695036858e-11	0.0549411276104874	8.455215368094301e-12	0.025038258946879	1.393700760303607e-11	0.0109733622246757	7.352671281875836e-12	0.0159364708266333	0.8857635576603922	0.748508831676977	0.6824701195219125	NL05WW	N2	non-responsive	non-accurate	7	0.4159602178407043	0.2169281641528229	0.1043543059179167	0.1720106102176505	0.0907467018709054	Narcos
364	8	6.112626965905085e-11	0.1237691676804764	9.095221883770073e-12	0.0537368397081199	4.381728343225793e-12	0.0173178066209236	6.352041185993375e-12	0.0213399795998663	1.067946868024806e-11	0.0181828599872706	0.8996435634614187	0.9060651083379327	0.6924302788844623	NL05WW	N2	non-responsive	non-accurate	8	0.6670644396975975	0.0992551831424259	0.0478173325230588	0.0693191457339869	0.1165438989029308	Narcos
365	9	4.6445577775482895e-11	0.110875587551288	1.2488707814803483e-11	0.0444791147846448	5.495655775182515e-12	0.0315669294250909	2.5935157509764938e-11	0.0089415248868106	3.5165899882240125e-12	0.0100067705154643	0.8601237285530988	0.7239786288024508	0.6760956175298806	NL05WW	N2	non-responsive	non-accurate	9	0.4947245659697671	0.1330260242012384	0.0585381008982	0.27625363181829	0.0374576771125044	Narcos
366	10	1.837901136805814e-11	0.096728963361045	1.2409253195883432e-11	0.0414198781553796	1.1967895232268776e-11	0.0208680087225528	1.043288882702854e-11	0.0072635084898411	2.629069307382077e-12	0.0147112252377128	0.9481149745311658	0.8450769386936114	0.6916334661354584	NL05WW	N2	non-responsive	non-accurate	10	0.3292660528415218	0.2223158654562214	0.2144087919113333	0.1869086456837559	0.0471006441071673	Narcos
367	11	3.761677177056192e-11	0.1287129650595677	1.8244309648371703e-11	0.0524503395978844	3.276633157863796e-12	0.0210729514385274	1.129235459100086e-11	0.0096615397771903	7.69800000299028e-12	0.0115314700178263	0.9050486895600732	0.918732676934409	0.6940239043824703	NL05WW	N2	non-responsive	non-accurate	11	0.4814757637019208	0.2335179896547744	0.0419392568207599	0.1445364605941519	0.0985305292283928	Narcos
368	12	1.4116441437357273e-11	0.0745807453907812	9.363747077100311e-12	0.0755338476793362	3.860342801528803e-12	0.0276941915791904	1.4015086810199156e-11	0.0325965019753163	5.624581364785314e-12	0.0195684925512987	0.8883432428192707	0.9599817710066872	0.709561752988048	NL05WW	N2	non-responsive	non-accurate	12	0.3004764047472875	0.1993126291194215	0.0821695702307676	0.2983190144369804	0.1197223814655428	Narcos
369	13	2.3807039912638903e-11	0.0732567258751795	2.376256282910681e-11	0.0585118748438494	1.5429957080823003e-11	0.0199072473908163	1.4823137764980477e-11	0.0107431041963917	1.025469894428146e-11	0.0065730711369734	0.910633711578282	0.950834586919314	0.6988047808764941	NL05WW	N2	non-responsive	non-accurate	13	0.2702968167779026	0.2697918395046924	0.1751863439247628	0.1682967293387638	0.1164282704538782	Narcos
370	14	1.7063137989042477e-11	0.108268564527322	7.362570332549156e-12	0.0376143782425685	3.7004335389375545e-12	0.011037092556603	1.890062797028379e-11	0.0098484586647632	2.3466999310831e-12	0.0186771303646835	0.9318124472178676	0.923709257828668	0.7000000000000001	NL05WW	N2	non-responsive	non-accurate	14	0.3455932522330228	0.1491199700579118	0.0749478121911002	0.3828093926036029	0.0475295729143622	Narcos
371	15	3.850119382093147e-11	0.123091713847697	1.5644756734743618e-11	0.0628190269582898	1.425208677219054e-11	0.0307486254187291	7.627908553488489e-12	0.0027129671733305	3.840877413567012e-12	0.0188689719347568	0.9261099054967604	0.7736835787182015	0.6912350597609563	NL05WW	N2	non-responsive	non-accurate	15	0.4820674246521563	0.1958855515884591	0.1784481488585368	0.0955078496777217	0.0480910252231261	Narcos
372	16	4.4109087032103416e-11	0.1292083730842924	2.020896470773879e-11	0.0171059747381806	8.297077693052178e-12	0.0329396284275313	1.2905752195110247e-11	0.0048175357860186	5.734418136689317e-12	0.0077321047501398	0.9400362233072738	0.8088471238623132	0.6888446215139444	NL05WW	N2	non-responsive	non-accurate	16	0.4833591818320772	0.221455244351271	0.0909215981367282	0.141424686877237	0.0628392888026863	Narcos
373	17	2.441686311807772e-11	0.078509385058438	1.4569195475286007e-11	0.0466204999463449	6.636160243207111e-12	0.015304882604186	1.4834221453588388e-11	0.0206425882705935	8.831567004154379e-12	0.0164576158943421	0.933366495535954	0.9632972038453772	0.7003984063745021	NL05WW	N2	non-responsive	non-accurate	17	0.3523966711059041	0.2102700892147274	0.0957764626570771	0.2140950798393912	0.1274616971829002	Narcos
374	18	2.152881882803684e-11	0.1109869981478448	7.897579782286884e-12	0.0635657353065624	4.49724407763868e-12	0.0280495457065887	8.558537308434083e-12	0.0125759331782628	3.39833261735224e-12	0.0156095713165949	0.8983802977874717	0.8546063274084039	0.6904382470119523	NL05WW	N2	non-responsive	non-accurate	18	0.4692366671941986	0.1721336430735577	0.0980207896868837	0.1865397054406362	0.0740691946047238	Narcos
375	19	2.0806566820665992e-11	0.0931221663535657	7.342743230824279e-12	0.0391808419756665	5.4729653066859635e-12	0.0193112821549303	8.089697170404563e-12	0.0102102225432653	4.640267793118669e-12	0.0144009987100238	0.909294127423358	0.866815718791725	0.6976095617529883	NL05WW	N2	non-responsive	non-accurate	19	0.4488794214963877	0.1584118303638244	0.1180733718306132	0.1745265625622291	0.1001088137469455	Narcos
376	20	5.7141619440946914e-11	0.0929976394972019	1.4622722631456698e-11	0.0421177238259666	1.1721688250303186e-11	0.0249717802767593	5.792937814232676e-12	0.0069023085930268	2.000882634049335e-12	0.0162136241719668	0.9273432664300064	0.5970475515949216	0.6494023904382471	NL05WW	N2	non-responsive	non-accurate	20	0.6260047421013977	0.1601966097440662	0.1284148489649881	0.0634634890975723	0.0219203100919756	Narcos
377	21	1.692261702048151e-11	0.0850810171670232	1.1169985178798383e-11	0.0272585741842439	3.6128656843286562e-12	0.0177487187193096	1.3331410008072954e-11	0.0129802925397245	2.855078395001905e-12	0.0112030329908359	0.9065602588409252	0.9103890172555028	0.7003984063745021	NL05WW	N2	non-responsive	non-accurate	21	0.3533498802843208	0.2332330112375103	0.0754378389285641	0.2783642816399174	0.0596149879096873	Narcos
378	22	2.975468072707596e-11	0.121473514864965	7.0119821867811625e-12	0.0473415680526845	3.950460894456603e-12	0.0193485301847485	6.700776831963188e-12	0.0025693019697764	2.020512944368904e-12	0.0139430346587064	0.8749092186939137	0.76524833237426	0.6836653386454185	NL05WW	N2	non-responsive	non-accurate	22	0.6018534691881159	0.1418326697472932	0.079906708326974	0.1355378610701267	0.0408692916674902	Narcos
379	23	2.385576705347194e-11	0.1122186264615853	2.8116939308942985e-11	0.0461503886802441	6.616731323120157e-12	0.0239212003572742	1.8099430058321605e-11	0.0035177205944686	5.93108587442757e-12	0.015825274470765	0.8710158725066883	0.9455206531588118	0.6972111553784861	NL05WW	N2	non-responsive	non-accurate	23	0.2887409882083561	0.3403165709684028	0.0800863596909093	0.2190685090667504	0.0717875720655813	Narcos
380	24	3.583807048113725e-11	0.1089190491137361	8.054304455906448e-12	0.0599122871348748	1.0950019258207577e-11	0.0171297285905303	1.696484939764848e-11	0.0166752897219919	4.513253768375255e-12	0.0109080393470683	0.9575893160735932	0.7429970605491067	0.6836653386454185	NL05WW	N2	non-responsive	non-accurate	24	0.4695733350831316	0.1055326515730124	0.1434741601115876	0.2222843139680119	0.0591355392642564	Narcos
381	25	1.5718689262678586e-10	0.103960255159888	3.249926616216825e-11	0.0658752038723735	1.0942719861877363e-11	0.0287943242536118	1.0391759644135847e-11	0.0125756552797971	1.7718033221292684e-12	0.016285127741786	0.880335168543537	0.5025957589222562	0.6394422310756973	NL05WW	N2	non-responsive	non-accurate	25	0.7386864469069414	0.152727540109945	0.0514243822699677	0.0488351915376534	0.0083264391754923	Narcos
382	26	3.5698814363976224e-11	0.1197918980165162	4.6270339571651895e-11	0.0577226938905886	1.0179260062989624e-11	0.0209453891834219	9.145113621161526e-12	0.0215165487083603	1.2403939153795542e-11	0.0226115354139972	0.9101000970204752	0.9495725903265526	0.6940239043824703	NL05WW	N2	non-responsive	non-accurate	26	0.3139807365723404	0.4069601626551445	0.089529347942829	0.0804337500269355	0.1090960028027504	Narcos
383	27	1.1549880060189371e-10	0.1030999451057603	1.811557375077216e-11	0.0504806403808632	1.5841723905947368e-11	0.0310498088150277	9.491914091294511e-12	0.0133290080666663	3.3738629158315616e-12	0.013039897457084	0.8657065912001807	0.5903649068239536	0.653386454183267	NL05WW	N2	non-responsive	non-accurate	27	0.7115418079837303	0.1116027874931515	0.0975945101669917	0.0584758774857373	0.0207850168703889	Narcos
384	28	5.148037552465286e-11	0.103066257834855	3.785689224317651e-11	0.0657356256142914	1.4945308408340265e-11	0.0370401979273131	1.4114261917456388e-11	0.0137229626467703	3.6673168995641566e-12	0.0129827573302355	0.9039017745942496	0.7000642148707923	0.6756972111553786	NL05WW	N2	non-responsive	non-accurate	28	0.4217485102610581	0.3101393053946796	0.122438142542125	0.1156298662637185	0.0300441755384187	Narcos
385	29	7.579346224400673e-12	0.1262257517303421	9.134383497201049e-12	0.0571975492195988	1.9031585185026133e-11	0.0134444511516855	1.5254734681406953e-11	0.0070193958128355	6.14409369411597e-12	0.0118639660563381	0.9626221991519136	0.9098665382883706	0.7003984063745021	NL05WW	N2	non-responsive	non-accurate	29	0.1326355736401094	0.1598481134295737	0.3330452447428804	0.2669518485225385	0.1075192196648979	Narcos
386	30	3.3766883162658134e-11	0.1414116029303872	2.2469668262389755e-11	0.0481192948834499	1.6476759986644647e-11	0.0274994669136709	1.501023485265955e-11	0.0157330142391886	1.9571024773012024e-12	0.0184021842743267	0.9239557461827564	0.7094283952880002	0.6792828685258965	NL05WW	N2	non-responsive	non-accurate	30	0.3765236272981452	0.2505520263030104	0.1837270383057768	0.1673742893620244	0.0218230187310431	Narcos
387	31	5.187542563755646e-11	0.1214470426421188	2.222903784299969e-11	0.0538421402197241	3.5266847000063254e-12	0.019613786519461	8.510468298612707e-12	0.0028067686092815	2.4936935190868465e-12	0.0129137443649719	0.8539812697756212	0.7937573828871531	0.6788844621513945	NL05WW	N2	non-responsive	non-accurate	31	0.5852681695204048	0.2507921261113157	0.0397887106174218	0.0960166811486255	0.028134312602232	Narcos
388	32	6.02058592427368e-11	0.1502391520090253	2.703117731435169e-11	0.0671633015370986	1.6054824687549977e-11	0.0257366155183248	1.1899395923051196e-11	0.0023634033589038	2.043619920619301e-12	0.0167971149983939	0.9299485570702186	0.7119922234118827	0.6780876494023905	NL05WW	N2	non-responsive	non-accurate	32	0.5135490456256103	0.2305728293977742	0.1369458056023416	0.1015004768085166	0.0174318425657572	Narcos
389	33	3.7554716060925236e-11	0.140482178548544	2.300692522848957e-11	0.0409776702206843	1.1942546821065576e-11	0.0153779896782986	1.24193647711046e-11	0.0069836396711426	5.0497125549491534e-12	0.0134669278858632	0.9132952385715496	0.8055683484112517	0.6848605577689244	NL05WW	N2	non-responsive	non-accurate	33	0.4173986114510404	0.255708460917408	0.1327343935237037	0.1380339449818573	0.0561245891259904	Narcos
390	34	9.411923542401684e-11	0.1164882449461366	2.3926222780689083e-11	0.0330469373819655	1.2212090920013342e-11	0.016084372927035	7.321247365451181e-12	0.0051862799607697	1.6519806914826256e-12	0.0111547611822613	0.8500272889314381	0.6092311055997034	0.651792828685259	NL05WW	N2	non-responsive	non-accurate	34	0.6759944699670847	0.1718457891639344	0.0877111452454247	0.0525835416109128	0.0118650540126433	Narcos
391	35	1.5087857064382782e-10	0.1186410154263204	1.5522204423225168e-11	0.0447557495941387	1.7775711795531663e-11	0.0299360616217312	1.4384981256458757e-11	0.0149883010921965	1.751714700814365e-12	0.0099545439054273	0.9051961671976968	0.4603986218434944	0.6231075697211156	NL05WW	N2	non-responsive	non-accurate	35	0.7532133857586066	0.0774896799337681	0.0887396003862482	0.0718124541478391	0.0087448797735378	Narcos
392	36	1.6895902826992792e-10	0.0961824263593886	1.7772594565407312e-11	0.0578074827472818	9.95458183891428e-12	0.0303151004843215	5.039588143817282e-12	0.012192435254022	4.8333273968143934e-12	0.0151667610306081	0.920491001131307	0.7180262655863161	0.6721115537848606	NL05WW	N2	non-responsive	non-accurate	36	0.8179693450192937	0.0860411999572745	0.0481924101369072	0.024397800196741	0.0233992446897834	Narcos
393	37	5.142530163557523e-11	0.1202967592675568	3.5168562124965636e-11	0.0580983464330336	1.3534816009546611e-11	0.0269129994195113	8.971556038326917e-12	0.0115682702301609	2.813532251515153e-12	0.0133424383034746	0.8887566296273505	0.8273233980880732	0.6840637450199205	NL05WW	N2	non-responsive	non-accurate	37	0.4595082671869032	0.3142469665227692	0.1209396863690511	0.0801649001177645	0.0251401798035118	Narcos
394	38	7.81160935642943e-11	0.1316837738699277	1.5293767246584217e-11	0.0430005110613029	8.24979334700357e-12	0.0159592452492751	8.14399463611751e-12	0.0110719832571691	4.126310855843226e-12	0.0114485333989881	0.9164769276538928	0.6740533579357264	0.6617529880478089	NL05WW	N2	non-responsive	non-accurate	38	0.6856501468479373	0.1342383275969615	0.0724110968910972	0.0714824674839489	0.0362179611800548	Narcos
395	39	3.787894433653036e-11	0.1610974639455626	2.0483872559906323e-11	0.0712127804496089	1.220721092277367e-11	0.0257626149916598	1.3000447301098798e-11	0.0046734106197372	4.193924197252992e-12	0.0124575120448763	0.9233419876529734	0.827239633007203	0.6968127490039843	NL05WW	N2	non-responsive	non-accurate	39	0.4315980583365147	0.2333961460362594	0.1390906907321696	0.1481289384099657	0.0477861664850905	Narcos
396	40	1.8504016180184258e-11	0.1161833218710637	5.719181768123311e-12	0.0508541512192064	2.1137287052498635e-12	0.0186836814756068	7.335865201511042e-12	0.0211465838406785	1.7018784558222638e-11	0.0270812282256579	0.8896432969015382	1.115626956490123	0.709163346613546	NL05WW	N2	non-responsive	non-accurate	40	0.365031381729383	0.1128231192002102	0.0416978293990409	0.1447156652162746	0.335732004455091	Narcos
397	41	2.3144345332175356e-11	0.1323348914861405	7.036063529631593e-12	0.0511226948806159	5.631761427798505e-12	0.0291868819711113	9.592217265183834e-12	0.002806686744174	1.0177892858366055e-11	0.0164733471252243	0.9152818572391216	1.0149529759447258	0.7035856573705181	NL05WW	N2	non-responsive	non-accurate	41	0.4163979088324253	0.1265882485808603	0.1013229645479886	0.1725768931012324	0.1831139849374933	Narcos
398	42	1.6874631226057744e-11	0.0980431442431575	6.8161136108880106e-12	0.0576991668871726	2.419749998943168e-12	0.0215789798732244	6.919274007627811e-12	0.0068917962434301	6.554629209284375e-12	0.0067617170165974	0.9184679339648036	0.9683333300561534	0.709561752988048	NL05WW	N2	non-responsive	non-accurate	42	0.4262950065212282	0.1721919227316804	0.0611288820336612	0.174798010024007	0.165586178689423	Narcos
399	43	8.424637666384206e-12	0.10813225713934	7.788299786041565e-12	0.0427943729698869	3.928191958764915e-12	0.0095025979482803	1.23551020675504e-11	0.0178612735710959	2.3678894824421327e-12	0.0172408178026499	0.9367020470717732	0.9369968348709012	0.708764940239044	NL05WW	N2	non-responsive	non-accurate	43	0.2416420501685377	0.2233901091243014	0.1126714757311236	0.3543787058708934	0.0679176591051435	Narcos
400	44	8.341823713334891e-11	0.145597005694828	9.041910004829131e-11	0.0669457672997107	8.225265131252359e-12	0.0360604402245261	7.236668591015506e-12	0.0200170305358386	4.081895546184999e-12	0.0190287085912914	0.8931347336847884	0.7500157428304701	0.6760956175298806	NL05WW	N2	non-responsive	non-accurate	44	0.4313669147035427	0.4675693176751329	0.0425339513782232	0.0374217858122347	0.0211080304308663	Narcos
401	45	1.9416778800399216e-11	0.1074631841133198	9.073417466577686e-12	0.0676723140448604	3.6338601478078483e-12	0.026184967161176	9.768741488803186e-12	-0.0008986252897261	2.900826734662583e-12	0.0080505994071489	0.8927641656194188	0.8474026621003361	0.6912350597609562	NL05WW	N2	non-responsive	non-accurate	45	0.4334719272487426	0.2025604656880042	0.081124494326025	0.218083300194943	0.064759812542285	Narcos
402	46	4.6328829279663024e-11	0.099518225157329	1.4762763378188515e-11	0.0445612338539049	1.2295005931537267e-11	0.0162827966560381	1.457822779970344e-11	0.0125834667830806	3.6808812312907646e-12	0.0149979831920788	0.9118497312363718	0.8135209108957995	0.6788844621513946	NL05WW	N2	non-responsive	non-accurate	46	0.5055209947373355	0.1610851589398947	0.1341580118783732	0.159071583145931	0.0401642512984655	Narcos
403	47	2.5326159016398695e-11	0.1196549343062721	5.561340011174045e-12	0.0359531299629303	5.296020647437099e-12	0.0252775818355124	1.5606927982506635e-11	0.0074289900098892	2.3228269024023174e-12	0.0129178166799754	0.9195712427167492	0.8292985122651807	0.6928286852589643	NL05WW	N2	non-responsive	non-accurate	47	0.4680211874510649	0.1027721951111285	0.0978691585476479	0.2884121892351076	0.0429252696550508	Narcos
404	48	1.2950518693357447e-10	0.0963115916270089	4.3356104230188143e-11	0.0536491007408367	5.846973512296965e-12	0.0241580423412564	1.5504029927647075e-11	0.0109166527390792	3.705776078834559e-12	0.0165104999219932	0.8728127226741919	0.533948878945534	0.6406374501992033	NL05WW	N2	non-responsive	non-accurate	48	0.6543373552852565	0.2190608673612777	0.0295423934365016	0.0783355955026229	0.0187237884143413	Narcos
405	49	5.796984683795959e-11	0.0978624843445307	1.2720392681853494e-11	0.0349073255035774	3.8249168119444105e-12	0.0197817028589932	8.257064588464085e-12	0.013767040638737	1.891797068652796e-12	0.0164079109340897	0.876118481652623	0.768273277585429	0.6804780876494025	NL05WW	N2	non-responsive	non-accurate	49	0.6847046503932444	0.1502455586684424	0.0451775961359055	0.0975274359120203	0.0223447588903871	Narcos
406	50	7.126984423200073e-11	0.1305694659261596	1.557898622119672e-11	0.0468263189775919	3.4438014428552205e-12	0.0162500543098856	8.672680467597796e-12	0.0237392493395868	3.6587000595454964e-12	0.0143276341131101	0.8702768684594797	0.6458682553179769	0.6645418326693229	NL05WW	N2	non-responsive	non-accurate	50	0.694475323553922	0.1518064423066294	0.0335574624450838	0.0845092709085843	0.0356515007857802	Narcos
407	51	4.674956178171153e-11	0.1387707940922365	2.652501447403974e-11	0.0633270539123338	6.866432630106415e-12	0.0098579586609675	9.414879420912532e-12	0.0062377124712811	5.201870745862604e-12	0.0126575890157045	0.8841837219414594	0.7941518145971622	0.6844621513944225	NL05WW	N2	non-responsive	non-accurate	51	0.4933586679244353	0.2799244593712534	0.0724630119871501	0.0993573456679476	0.0548965150492134	Narcos
408	52	2.459887961860901e-11	0.146816090309914	1.3548821361328285e-11	0.0455454056766311	5.425536893521189e-12	0.0150025922255195	6.7471944750834736e-12	0.0083924175866008	5.8601151281052375e-12	0.0104781581755534	0.8852312993314204	0.9003350594681387	0.6972111553784861	NL05WW	N2	non-responsive	non-accurate	52	0.4378540388705562	0.2411657053886877	0.0965732292974974	0.1200984108937014	0.1043086155495572	Narcos
409	53	3.4612267886305726e-11	0.1032676277777451	7.355530634414742e-12	0.0548795509208075	8.009291782146316e-12	0.0242975423097588	5.6616090477628395e-12	0.0107918237661978	2.9445071120555147e-12	0.0097175517588401	0.9290797036260736	0.7472483706246932	0.6796812749003985	NL05WW	N2	non-responsive	non-accurate	53	0.5908223529613761	0.1255569825987569	0.1367165142667271	0.0966421845033188	0.0502619656698209	Narcos
410	54	3.6501398103105306e-11	0.0646873388825788	1.2425002427025378e-11	0.0248295440681325	1.0469078713017136e-11	0.0310096449753919	1.3139673552910291e-11	0.0207558605234379	8.681322556846212e-12	0.0143256538653624	0.9052065583417352	0.8710132146570555	0.6940239043824703	NL05WW	N2	non-responsive	non-accurate	54	0.4494334178440804	0.152986230602053	0.1289033865053435	0.1617858137257912	0.1068911513227317	Narcos
411	55	4.9346685738896196e-11	0.0882971906889573	1.7490911986517918e-11	0.0520080742875052	2.204701592277769e-11	0.0078804317095054	2.1461997008180734e-11	0.0067903601299307	1.1535969278734028e-11	0.0134524596733404	0.933893388219585	0.8422169535267413	0.6912350597609563	NL05WW	N2	non-responsive	non-accurate	55	0.4048707023199677	0.143506249997584	0.1808873420181628	0.1760874853453845	0.094648220318901	Narcos
412	56	1.1539109758956483e-10	0.1100216136819802	8.080350770758425e-11	0.0635142287441655	6.571374015445224e-12	0.0126704100662691	9.77728985816622e-12	0.0137772453847719	8.197321202611562e-12	0.0138736049904676	0.8758375232486451	0.6546329831003738	0.6745019920318727	NL05WW	N2	non-responsive	non-accurate	56	0.5227452612787995	0.366056408433578	0.0297696676643387	0.0442931218115726	0.0371355408117111	Narcos
413	57	6.554225047829784e-11	0.1458370978895981	1.6472098595671634e-11	0.0455841495906916	9.228811477245309e-12	0.0302304660850434	1.3798094412913375e-11	0.0120718303386682	1.6972957062987362e-12	0.0136083886625401	0.8749791704175832	0.6390105480430269	0.6657370517928288	NL05WW	N2	non-responsive	non-accurate	57	0.6140447857557152	0.1543219248547976	0.0864618398814577	0.1292700184352071	0.0159014310728222	Narcos
414	58	1.9132076183462783e-10	0.1198294885328153	1.6171285730093173e-11	0.0442546285652848	1.522030668340993e-11	0.0209955167322073	1.7444958673245764e-11	0.009631876473373	2.5806663903502165e-12	0.0153065195627752	0.8836379758048741	0.5140314819699677	0.6362549800796813	NL05WW	N2	non-responsive	non-accurate	58	0.7881781103110012	0.0666203359521495	0.062702617557279	0.0718674462179762	0.0106314899615939	Narcos
415	59	7.060583944556478e-11	0.1308956354156807	9.248158444441389e-12	0.0652799179428988	1.1416347912446515e-11	0.0100241954338531	1.2552153414539094e-11	0.0101817658737726	2.3444195110075658e-12	0.0125243316224771	0.9306593970911946	0.66118747206771	0.6713147410358566	NL05WW	N2	non-responsive	non-accurate	59	0.6650455743795072	0.0871096058475169	0.1075320641234329	0.1182303637039502	0.0220823919455926	Narcos
416	60	9.635667329851654e-11	0.1381904294018335	2.2669775481625964e-11	0.0478369418663801	3.32946857887728e-12	0.0313703126656699	5.61107225956597e-12	0.0079533743944795	8.955116812077361e-13	0.0154478325388376	0.8720204372454246	0.4814319664276326	0.6334661354581674	NL05WW	N2	non-responsive	non-accurate	60	0.7477479664494994	0.1759222058625545	0.0258373735205667	0.0435430959586298	0.0069493582087496	Narcos
417	61	8.182750386860666e-11	0.1083062933878995	2.5369590404503932e-11	0.0473590228276318	9.294414030702424e-12	0.0140660949330507	8.463871071872392e-12	0.0179789018456918	1.775831168433726e-12	0.012435640385147	0.9160939283331316	0.6293191299653467	0.6689243027888447	NL05WW	N2	non-responsive	non-accurate	61	0.6456775999951484	0.2001842347720018	0.0733395821818236	0.066786003507209	0.0140125795438172	Narcos
418	62	5.272031770519348e-11	0.117111285662019	1.0464246757785042e-11	0.0545802486073552	4.172597484323005e-12	0.0284391587087291	1.553079977986062e-11	0.0087456150263324	3.858388348657511e-12	0.0114403954918573	0.8939685350942561	0.7200279442444193	0.6764940239043826	NL05WW	N2	non-responsive	non-accurate	62	0.6077525758618534	0.1206303982661966	0.048101130257077	0.1790369250842958	0.0444789705305771	Narcos
419	63	3.305040115612836e-11	0.1176595406554987	1.1463289144566022e-11	0.0964946588470968	8.690298927885374e-12	0.02185277729343	1.0428761918642666e-11	0.0144821559680051	4.220225623585772e-12	0.0152689150087817	0.9127196250678696	0.7539493227825353	0.6752988047808766	NL05WW	N2	non-responsive	non-accurate	63	0.4870884481275602	0.1689430543819232	0.1280754263330142	0.1536964539355234	0.0621966172219787	Narcos
420	64	1.9640068604044912e-10	0.1110179221029963	4.604394249913202e-11	0.0542531418380007	8.624608177052329e-12	0.0193330916274815	7.004392941173453e-12	0.0123548276946338	1.5245656775227633e-12	0.0160297822209498	0.8444494187320835	0.4400923885187587	0.6282868525896415	NL05WW	N2	non-responsive	non-accurate	64	0.7565564382554866	0.177366188696558	0.0332229126859364	0.0269816703930691	0.0058727899689496	Narcos
421	65	4.642491126686701e-11	0.1536583448566714	5.523952778796178e-12	0.0587423430781722	7.817862189963679e-12	0.0216102364232265	8.64555745227012e-12	0.0081318648238145	1.3594823793109777e-12	0.0123371582558796	0.9295150161165798	0.6611507296613022	0.6749003984063746	NL05WW	N2	non-responsive	non-accurate	65	0.6653824875544644	0.0791717494075641	0.1120490798876022	0.1239119767147967	0.0194847064355723	Narcos
422	66	3.8648420871672114e-11	0.1213465693353628	1.4354907045650106e-11	0.0631473647567971	8.466004091961649e-12	0.0330198904534263	1.0790485742738844e-11	0.0150417506118125	2.4117936233232203e-12	0.0094519279845755	0.9034538050871864	0.6905019299346055	0.6725099601593627	NL05WW	N2	non-responsive	non-accurate	66	0.5175785035279489	0.1922404884701552	0.1133764751560837	0.14450586433041	0.032298668515402	Narcos
423	67	1.4659520342212262e-10	0.0975486798478465	7.33453362413189e-12	0.0350903895126468	5.15576105780888e-12	0.0138866798749792	3.5110488567453346e-12	0.0140150735209824	4.4616276911558e-12	0.0162845944100082	0.8953960010763474	0.5295183000661429	0.6382470119521912	NL05WW	N2	non-responsive	non-accurate	67	0.8775099077164419	0.0439040689832273	0.0308620698660809	0.0210169233804928	0.0267070300537569	Narcos
424	68	3.7294997581755456e-11	0.1098961244323883	1.1953528965769151e-11	0.0408266374641437	8.974418616584589e-12	0.0306035228890155	2.470162101623084e-11	0.0157176297040669	2.0458395170370693e-12	0.0150723008867369	0.8618420313332968	0.666142628842771	0.6764940239043826	NL05WW	N2	non-responsive	non-accurate	68	0.4389174945754871	0.1406787324088078	0.1056181683837907	0.2907085215552094	0.0240770830767049	Narcos
425	69	8.609968755893469e-11	0.1048831214766205	2.0437501121488628e-11	0.0441868283832998	3.772609195991753e-12	0.0069028608337042	5.991456972763252e-12	0.0022084333711951	1.7743415304415325e-12	0.0103637418658901	0.8580100303583308	0.6070066342742072	0.6601593625498009	NL05WW	N2	non-responsive	non-accurate	69	0.7291912147715878	0.1730882735140365	0.0319507951826268	0.0507425510136774	0.0150271655180713	Narcos
426	0	1.9782083551539685e-11	0.0918789993230207	1.5462275796974638e-11	0.0442145624953951	1.783366358685523e-12	0.0157423023715411	4.45553054105992e-12	0.0100139711004516	2.401252760488422e-12	0.0165406490860552	0.9108366628502828	0.9268607151411474	0.6912350597609563	NL05WW	REML	non-responsive	non-accurate	0	0.4507760027028263	0.3523401798546339	0.0406377192993093	0.1015285494061635	0.0547175487370667	Narcos
427	1	1.2770413964439659e-11	0.1354420912325906	1.1895110648439709e-11	0.0480150410141753	2.722167287098987e-12	0.0174312956920971	5.306786304892144e-12	0.0112239534106163	2.2744780437011843e-12	0.0167279668376635	0.8834134049558907	0.8999351376054715	0.7023904382470121	NL05WW	REML	non-responsive	non-accurate	1	0.365192883472502	0.3401620158144002	0.0778452541662628	0.151757068960527	0.065042777586308	Narcos
428	2	8.257957492896085e-12	0.1200539490042889	5.041667557963312e-12	0.0442285273096316	3.359228391328821e-12	0.034060328132488	7.2054640853579886e-12	0.0272198831349816	4.5137417525786426e-12	0.0219065245145872	0.9255693872555972	1.010514522007488	0.710756972111554	NL05WW	REML	non-responsive	non-accurate	2	0.2909979647085913	0.17766075925757	0.1183741410280837	0.253909684740298	0.1590574502654567	Narcos
429	3	2.1562741008195938e-11	0.0864576195183932	1.3535274431018992e-11	0.0565914894167147	8.137751624553309e-12	0.0194269630854585	1.1142727507131756e-11	0.0086259392773955	6.9682353062758956e-12	0.0173245824371034	0.9079882714747608	0.8970860464528296	0.7055776892430281	NL05WW	REML	non-responsive	non-accurate	3	0.3514896564391834	0.2206356305889224	0.1326517589584015	0.181635231893223	0.1135877221202696	Narcos
430	4	6.058316213454293e-11	0.1280191850361191	1.3903726018239488e-11	0.0530649930612123	9.301299425642334e-12	0.0217625913350499	9.35541887998382e-12	0.0107300581325559	1.5883929902449736e-12	0.0115966327158619	0.8880169799914336	0.5398632401606595	0.6458167330677291	NL05WW	REML	non-responsive	non-accurate	4	0.6395216240250488	0.1467690547983795	0.0981854017626198	0.0987566918721548	0.0167672275417971	Narcos
431	0	1.4828988515049674e-10	0.0993992245250874	3.2279360400175934e-11	0.033086304000689	1.2414667178557629e-11	0.0227853379902809	9.62628971853486e-12	0.0054572237864638	1.9215992298248934e-12	0.0144197134324095	0.8813547457276121	0.4914870040509441	0.6330677290836654	NL05WW	N3	non-responsive	non-accurate	0	0.7250211650912398	0.1578207405176966	0.0606979798580528	0.0470650023105408	0.0093951122224697	Narcos
432	1	3.7671601579488814e-11	0.0841249480580688	2.0218187430082213e-11	0.0554199133209479	1.3074975237867791e-11	0.0200283434901381	5.123442200238531e-12	0.0147490135892027	1.8922093409439613e-12	0.0143486146689669	0.9414132309764754	0.622638230157494	0.6573705179282869	NL05WW	N3	non-responsive	non-accurate	1	0.4830905452159149	0.2592726292315101	0.1676699861835778	0.0657016527601809	0.024265186608816	Narcos
433	2	5.5680748602611766e-11	0.1075839913303903	1.2029188030899284e-11	0.0545820699028481	8.851184800502618e-12	0.0285562021194709	1.4576422944765017e-11	0.0149458977130262	8.633965484771933e-12	0.0113347042597185	0.9441500629679468	0.6952266914577673	0.6780876494023905	NL05WW	N3	non-responsive	non-accurate	2	0.5580826498342242	0.1205673648454416	0.088714552005955	0.1460980490793414	0.0865373842350376	Narcos
434	3	6.151257632299642e-11	0.1190614258248361	1.9717872605093278e-11	0.0490423713584477	1.7924023848465466e-11	0.0253629936114994	6.058764667483471e-12	0.0122685535965276	1.700884402936131e-12	0.0135357305845839	0.9130403801180976	0.6881837563636644	0.6745019920318727	NL05WW	N3	non-responsive	non-accurate	3	0.5753456630456997	0.1844272044184705	0.1676487964248536	0.056669451732067	0.0159088843789091	Narcos
435	4	1.2414343377912823e-10	0.1071705912062273	1.7639168068792205e-11	0.0483278506472374	8.901575834078141e-12	0.0160753063374266	9.920061823824558e-12	0.0120607559163571	2.438201411221329e-12	0.0126741896884899	0.873639530800701	0.6175341057518631	0.6561752988047809	NL05WW	N3	non-responsive	non-accurate	4	0.7614179049385802	0.1081875858186333	0.0545966791469175	0.0608434329615554	0.0149543971343135	Narcos
436	5	1.2001749205930768e-10	0.0792758454569461	2.8955381226372197e-11	0.0379571111270135	3.033326099028752e-12	0.027076646819738	1.1704715503015211e-11	0.0175027520773287	4.498867777789575e-12	0.016924530175483	0.8830852899213175	0.6310761701882039	0.659760956175299	NL05WW	N3	non-responsive	non-accurate	5	0.7134988831057674	0.1721385092325469	0.0180329945795159	0.069584035586623	0.0267455774955468	Narcos
437	6	7.079744659202834e-11	0.0763283236621504	3.54477114734037e-11	0.0578758762404507	3.019533519888329e-11	0.0084902619056571	1.0560840472687726e-11	0.0150867519530717	1.76756410300905e-12	0.0153879269188596	0.9307919610381138	0.6851200080951229	0.6681274900398407	NL05WW	N3	non-responsive	non-accurate	6	0.4758887618308821	0.238273671365937	0.202968064140367	0.0709882282252637	0.0118812744375501	Narcos
438	7	5.4524997719167244e-11	0.1249990862469444	1.8872910073591905e-11	0.0414075872557631	5.098604018239673e-12	0.0237006573944941	9.12730430431312e-12	0.0095592373133609	2.1336212097876908e-12	0.0180452921308476	0.8481242405599634	0.6173290306576205	0.6549800796812749	NL05WW	N3	non-responsive	non-accurate	7	0.6074705266113916	0.2102656964818926	0.0568042512151124	0.1016885572529684	0.0237709684386348	Narcos
439	8	1.3128867929322055e-10	0.1179022008984169	2.6042079641856098e-11	0.0534115371764638	2.146762617843013e-11	0.0262610045409446	1.8491088708016696e-11	0.005307962315175	1.977589225835795e-12	0.013994293034029	0.9277139319903548	0.6057464089611587	0.6601593625498009	NL05WW	N3	non-responsive	non-accurate	8	0.6588579029842856	0.1306893334181713	0.1077329381490807	0.092795509831055	0.0099243156174073	Narcos
440	9	1.3881622394524652e-10	0.0930606410154456	2.9353075000730044e-11	0.0517657043141651	9.244484284085336e-12	0.0159308820699818	9.210886245111943e-12	0.0126022915814822	3.941914481087486e-12	0.0173516335682533	0.8911256817479739	0.637062349397102	0.650996015936255	NL05WW	N3	non-responsive	non-accurate	9	0.7284394832679978	0.1540305461290481	0.0485105210586506	0.04833421502285	0.0206852345214533	Narcos
441	10	8.184147304903549e-11	0.1342520256418732	1.5030606451441018e-11	0.0470824552860166	5.506654166831259e-12	0.0185796119168415	5.47638902973794e-12	0.0134042591657513	1.468027496795677e-12	0.0208984292585607	0.8936316075305092	0.6075383249692414	0.6569721115537849	NL05WW	N3	non-responsive	non-accurate	10	0.748619783677309	0.1374878644165501	0.050370430755676	0.0500935896928301	0.0134283314576346	Narcos
442	11	1.5095225426672418e-10	0.1153559571254085	2.999494256430419e-11	0.0289214384671108	1.2904099801639949e-11	0.018722531400881	2.130957245711196e-11	0.0082104828796017	1.803161592572567e-12	0.0146108363813892	0.8544746688776972	0.4924471531414082	0.6326693227091634	NL05WW	N3	non-responsive	non-accurate	11	0.6957478333711752	0.1382484574515414	0.0594757562396702	0.0982170749229411	0.0083108780146719	Narcos
443	12	9.26155658170656e-11	0.1152939381275951	8.447239921370271e-12	0.060266426570148	5.009855586845682e-12	0.0204943879204376	3.839645194265109e-12	0.0080167715975712	2.130630284137377e-12	0.0142497463321523	0.8977509042990202	0.5542130686010459	0.6442231075697211	NL05WW	N3	non-responsive	non-accurate	12	0.8266078028581303	0.0753928820713714	0.0447137118123179	0.0342694087088483	0.019016194549332	Narcos
444	13	9.876544344954287e-11	0.1118480546922721	4.9995418438486556e-11	0.0525314079954018	1.1868708756065718e-11	0.0177112742015182	9.015283757627335e-12	0.0115514493713993	2.816025572632321e-12	0.0139175417133797	0.8886814395054955	0.6500284267512385	0.6617529880478089	NL05WW	N3	non-responsive	non-accurate	13	0.5726831700280635	0.2898942557055313	0.0688197158557385	0.0522743694626162	0.0163284889480505	Narcos
445	14	9.278094452066962e-11	0.0920642485525081	3.0208333294360647e-11	0.0502708147921556	1.2632986788664118e-11	0.0211871361985312	9.816950969779652e-12	0.0237634067431874	2.0808657948789323e-12	0.0136006065366779	0.8875709811113891	0.5926206865035493	0.6478087649402391	NL05WW	N3	non-responsive	non-accurate	14	0.628937726037437	0.2047743806413134	0.0856357091962276	0.0665465398250902	0.0141056442999314	Narcos
446	15	1.4533534903148868e-10	0.1157832456106138	8.625096087460148e-11	0.059078593214966	6.64817283251487e-12	0.028193892628485	5.841403106469415e-12	0.0181425562827832	1.014552785749363e-12	0.0188449402830419	0.8738960142713067	0.4968580228940751	0.6302788844621514	NL05WW	N3	non-responsive	non-accurate	15	0.5929866127923709	0.3519148333832804	0.0271253863253674	0.023833663765514	0.004139503733467	Narcos
447	16	1.1094134415321534e-10	0.1071636352462824	1.9421817997987022e-11	0.0465635631569313	9.982595836736412e-12	0.0123887074916742	4.901697660167297e-12	0.003740080420049	1.4546112052338093e-12	0.0104921878867174	0.9086670929841524	0.4123288094681948	0.6147410358565738	NL05WW	N3	non-responsive	non-accurate	16	0.756235726822615	0.1323895321625106	0.0680467293396496	0.0334126012353158	0.0099154104399088	Narcos
448	17	1.1201306114603286e-10	0.1037368643127768	3.080253284171639e-11	0.0618885103363037	8.277016455158107e-12	0.0113328655104874	6.675354225739593e-12	0.0025425308906756	2.7520731225573928e-12	0.011601541901642	0.8942172142186428	0.65695494270349	0.6593625498007969	NL05WW	N3	non-responsive	non-accurate	17	0.6978135732296132	0.1918921354963959	0.0515637584506701	0.0415858002377405	0.0171447325855799	Narcos
449	18	7.12994547659077e-11	0.1119976574412131	1.500555236825458e-11	0.0585385102185943	5.743172372280639e-12	0.0220533224643873	5.568226855036985e-12	0.019603573247489	2.2950843695055098e-12	0.0173104066094348	0.8627696885798531	0.667697225386003	0.6756972111553786	NL05WW	N3	non-responsive	non-accurate	18	0.7136261729682679	0.1501884543856668	0.0574826011528973	0.0557315961787578	0.0229711753144099	Narcos
450	19	1.4212020456490574e-10	0.1199362241372905	1.001316185922049e-11	0.0503030599541638	5.5422841558822256e-12	0.0128351898851217	1.3645609087911404e-11	0.013638367985272	1.114706462352157e-12	0.0111329430485469	0.846400878409734	0.4713594970492843	0.6346613545816734	NL05WW	N3	non-responsive	non-accurate	19	0.8241911925586145	0.0580688709202101	0.0321411146424936	0.0791343557503682	0.0064644661283134	Narcos
451	20	5.856412582275827e-11	0.0823346508687656	6.495809477820405e-11	0.058054825793056	1.0887973901672534e-11	0.017265896930939	6.413902069375166e-12	0.012927573812203	1.019831702855247e-12	0.0117679321196138	0.8791239746006674	0.5281327116568619	0.651792828685259	NL05WW	N3	non-responsive	non-accurate	20	0.4128772132514031	0.457954708165782	0.076760239469495	0.0452180234105354	0.0071898157027843	Narcos
452	21	3.847022830110599e-11	0.0895054050498137	7.777516909686124e-12	0.0511535522770124	9.061820115890255e-12	0.0274683623890166	8.961992151131318e-12	0.0086698859047575	2.681090177328072e-12	0.0138408025716225	0.8942973028427514	0.6766665516152978	0.6729083665338647	NL05WW	N3	non-responsive	non-accurate	21	0.5745886032656634	0.116164441318981	0.1353467029797788	0.1338556795736078	0.0400445728619691	Narcos
453	22	3.0907854413805905e-10	0.1043563940362262	3.2440589003690386e-11	0.0453172954498294	1.6383411778151763e-11	0.0342478858610916	1.3067876807106186e-11	0.0089403945377694	1.867288666497184e-12	0.0116774664258084	0.8769871378524801	0.4974961541299959	0.6390438247011953	NL05WW	N3	non-responsive	non-accurate	22	0.8289894920013533	0.0870099458808809	0.0439424750271644	0.0350497721738338	0.0050083149167673	Narcos
454	23	1.303295381906735e-10	0.1455527917390619	2.6991351226639248e-11	0.0489052531082797	2.3156180162020053e-11	0.0209047060263328	1.4105899603583855e-11	0.0043019830534165	7.387584899381034e-13	0.0152580875641907	0.8979154218039133	0.4601814132629897	0.6290836653386455	NL05WW	N3	non-responsive	non-accurate	23	0.6672557105831206	0.1381891894374761	0.1185540412626517	0.0722187939439584	0.0037822647727929	Narcos
455	24	7.250227178315776e-11	0.0999078101408517	1.2298966627065944e-11	0.0562652531225023	6.414240978517917e-12	0.0329715838200647	8.770678166802657e-12	0.0182617364075478	2.965820630263913e-12	0.0177925431363841	0.8597124791402722	0.6244362565500761	0.6613545816733069	NL05WW	N3	non-responsive	non-accurate	24	0.7042338871071067	0.1194631404252253	0.0623032319684179	0.085191934349948	0.0288078061493018	Narcos
456	25	4.0586286015347613e-10	0.0996459649679457	1.5274940606308213e-11	0.0640903803032747	1.5443816938449578e-11	0.0265350720095764	3.905215605072977e-12	0.0141648807770396	1.048650892874188e-12	0.0169683279867436	0.8884999127777858	0.3197617113037014	0.5816733067729082	NL05WW	N3	non-responsive	non-accurate	25	0.9192077979697436	0.0345950464980552	0.0349775216063668	0.0088446245994983	0.0023750093263359	Narcos
457	26	6.165126042409262e-11	0.1315984946352672	2.1673918196123678e-11	0.0592253150290824	8.307835731944198e-12	0.0224212377920517	1.0605697390672696e-11	0.0103377825403339	6.734338314788682e-13	0.0186543090759717	0.8871286016318484	0.4867916104241208	0.6286852589641435	NL05WW	N3	non-responsive	non-accurate	26	0.5990669039114992	0.2106060278421958	0.0807274562742953	0.1030558378846975	0.006543774087312	Narcos
458	27	1.5083537413263606e-10	0.1133349313346226	1.3055672878461094e-11	0.0753850573827012	7.341595950509892e-12	0.027006019917031	5.953202374279078e-12	0.0127840042838447	1.6024582430219914e-12	0.0121030389749562	0.8300288353963143	0.47232432160497	0.6318725099601594	NL05WW	N3	non-responsive	non-accurate	27	0.8436534779584445	0.07302308158374	0.0410630662272025	0.033297493488726	0.0089628807418867	Narcos
459	28	9.188443564952604e-11	0.1043548147670699	3.6216761513718086e-11	0.0450486854147505	1.845709452746488e-11	0.0253069849010399	9.124875869291162e-12	0.0114851408777814	1.892342470298182e-12	0.0181904444150488	0.8875761747900253	0.5960666529376317	0.649800796812749	NL05WW	N3	non-responsive	non-accurate	28	0.5831136807480976	0.2298375014414003	0.1171317454337668	0.0579079570647535	0.0120091153119817	Narcos
460	29	6.223067854394556e-11	0.0941513779919115	1.2318383661993666e-11	0.0422988022882128	8.392969610365251e-12	0.0379431100341399	1.1663133338839682e-11	0.0122516012868974	2.112538952866415e-12	0.0080678764060811	0.869689471837296	0.5645594548311708	0.650996015936255	NL05WW	N3	non-responsive	non-accurate	29	0.6434259282504138	0.1273643101395063	0.086778007064687	0.1205894354751716	0.0218423190702212	Narcos
461	30	6.076083572177952e-11	0.1008341350411715	2.8163023617065932e-11	0.0487290402774044	5.9254284691706975e-12	0.0222025793925339	1.5185530084587838e-11	0.0101285805913088	1.6357206264395101e-12	0.0119590315086662	0.8574098119250229	0.561745716636773	0.6406374501992033	NL05WW	N3	non-responsive	non-accurate	30	0.544108021037418	0.2521974371267423	0.0530616987054308	0.1359851065999669	0.0146477365304418	Narcos
462	31	7.229318207658403e-11	0.0911523833206069	1.5555056899739366e-11	0.0549251213232667	7.418876790720518e-12	0.0255165683836507	7.433960665733234e-12	0.0165499001973164	6.40510738725898e-12	0.0157850245001778	0.906461715067883	0.617449069583039	0.655776892430279	NL05WW	N3	non-responsive	non-accurate	31	0.6625947269480815	0.1425680594364519	0.0679968497748715	0.0681350992716883	0.0587052645689066	Narcos
463	32	1.0206451022770527e-10	0.1427025539491153	3.203785749943631e-11	0.0596896777206956	1.3983835694572919e-11	0.0166466022485865	4.005497647612747e-12	0.0084743319777388	2.0603571998799598e-12	0.0153573061981247	0.8874219722796003	0.5608635645494466	0.6382470119521912	NL05WW	N3	non-responsive	non-accurate	32	0.6621028053317486	0.2078328233768129	0.0907145571170506	0.0259840685397638	0.0133657456346239	Narcos
464	33	1.0864227919175169e-10	0.1130563519698651	3.1909823496743805e-11	0.0473273915180764	5.443404995077939e-12	0.0216382053815704	5.5106893008376175e-12	0.0130344108479396	1.2721965644488393e-12	0.0139054220967385	0.8272854449025271	0.403408119854391	0.60398406374502	NL05WW	N3	non-responsive	non-accurate	33	0.7111102340332367	0.2088634574269087	0.0356294163633622	0.0360698209532832	0.0083270712232091	Narcos
465	34	1.1431433306734736e-10	0.1081489163420965	1.808532535260497e-11	0.0502816757919667	1.0513825557879446e-11	0.0347629567772153	9.473717638346543e-12	0.0150087488488596	3.4692384218063936e-12	0.0160163241391585	0.894759514647849	0.5785502096014516	0.6545816733067731	NL05WW	N3	non-responsive	non-accurate	34	0.7334591566411188	0.1160383577874439	0.0674583966842631	0.0607848968963852	0.0222591919907889	Narcos
466	35	9.979674946317629e-11	0.1362135333937396	3.517277053160917e-11	0.0512225768686212	8.374422314278507e-12	0.0095391692386567	7.49176490036918e-12	0.0118912457623917	1.1549777582200325e-12	0.018105345800893	0.8822559839980724	0.5621942421972467	0.6549800796812749	NL05WW	N3	non-responsive	non-accurate	35	0.6565978006113673	0.2314139878973153	0.0550982602391768	0.0492909476785605	0.0075990035735797	Narcos
467	36	9.429404603653243e-11	0.1190377777480556	2.9461084583320847e-11	0.0549318045383481	8.185756731774033e-12	0.0219994236489057	7.743830106771497e-12	0.0052492884449406	2.7150157502841025e-12	0.0157960418730676	0.8335927633208137	0.6547301594707761	0.6677290836653388	NL05WW	N3	non-responsive	non-accurate	36	0.662178530196732	0.2068900265434236	0.0574843544108192	0.0543809312860377	0.0190661575629872	Narcos
468	37	4.840779230933189e-11	0.1271569847128064	2.730907880319505e-11	0.0533323021872674	1.2601899895800786e-11	0.0268735613871252	1.4552425682739528e-11	0.018573420080607	1.3628556530772058e-12	0.0138638941176643	0.852765672246109	0.5845038385844976	0.6541832669322709	NL05WW	N3	non-responsive	non-accurate	37	0.4644143753473793	0.2619976695622463	0.1209000284685633	0.1396129705740739	0.0130749560477369	Narcos
469	38	9.03215317657078e-11	0.1614394223271327	2.608256752890671e-11	0.0406395373215312	1.1990901484424464e-11	0.0260110261326391	9.184538538566582e-12	0.0072023069821019	1.4645566680155245e-12	0.0134323902898276	0.8999992748987978	0.565663424170403	0.653386454183267	NL05WW	N3	non-responsive	non-accurate	38	0.6495891186566324	0.1875848617952392	0.0862381203561816	0.0660548617577863	0.0105330374341602	Narcos
470	39	3.28113672530027e-11	0.0790869807464411	2.0358432438954796e-11	0.0528278558185848	6.981842671911481e-12	0.0160912346407115	3.967065793024229e-12	0.0100456737870858	1.3786011266418358e-12	0.0139383531949843	0.8820640219829643	0.681915954223068	0.6645418326693229	NL05WW	N3	non-responsive	non-accurate	39	0.5009574837794284	0.3108285311511656	0.10659739687454	0.0605683780970447	0.0210482100978214	Narcos
471	40	1.25953035991263e-10	0.0963318239548551	6.616140922607911e-11	0.0366864095612248	1.2381261989018079e-11	0.0365430314573612	1.495304436872823e-11	0.0041150895595231	2.739800688352296e-12	0.0134997740858033	0.8813276309558761	0.5115224361442677	0.6278884462151395	NL05WW	N3	non-responsive	non-accurate	40	0.5668745518532617	0.2977714583046295	0.0557241219805873	0.0672988964390882	0.0123309714224332	Narcos
472	41	1.3698362567476175e-10	0.1172988371351376	3.050923480739787e-11	0.0541454694440187	9.411187462133412e-12	0.0250470185233427	1.1419166285180716e-11	0.0106258589125008	2.3343329285383865e-12	0.0136177628959658	0.9113263835897978	0.553418090392405	0.649003984063745	NL05WW	N3	non-responsive	non-accurate	41	0.7184799538055171	0.1600211230144096	0.0493617357530234	0.0598935969511702	0.0122435904758795	Narcos
473	42	1.4042778203863282e-10	0.1213296060134945	9.364531190538168e-12	0.0549167122095549	2.851789281497178e-12	0.0282998863576201	1.0055325152207596e-11	0.0158627578118474	7.461344638085302e-12	0.0161499965035783	0.8178543071962145	0.8168705802596155	0.6756972111553787	NL05WW	N3	non-responsive	non-accurate	42	0.8252653072722312	0.0550334314067125	0.016759381395221	0.0590930860047042	0.0438487939211307	Narcos
474	43	9.944357232612378e-11	0.0981354817916531	1.9556172370133118e-11	0.0512839741149071	3.421623443521864e-12	0.0109253575804656	5.7847891209762295e-12	0.0157462486382617	1.518825676530157e-12	0.0091235314177877	0.8721588670132677	0.5352171650452047	0.6298804780876495	NL05WW	N3	non-responsive	non-accurate	43	0.7665722521173831	0.150751011311271	0.0263759791371568	0.0445927144486336	0.0117080429855552	Narcos
475	44	1.265550775034231e-10	0.0883353104162514	1.3860728880502738e-11	0.0542016656915472	6.347633074572689e-12	0.0083206226480677	6.954476635276516e-12	0.0029185391331794	1.3290156574298645e-12	0.0096839832466149	0.8636776701157979	0.4898069202384542	0.6294820717131475	NL05WW	N3	non-responsive	non-accurate	44	0.816237226199993	0.0893969891822449	0.0409400753880017	0.0448540100518465	0.0085716991779138	Narcos
476	45	1.2457495873512378e-10	0.0953518111096329	3.604739727563325e-11	0.0234599397704835	9.73431094444659e-12	0.0108674213331263	5.8826946852166836e-12	0.0130324919045391	1.266360461279076e-12	0.0126048915984803	0.8947529133261745	0.4291194678470167	0.6171314741035857	NL05WW	N3	non-responsive	non-accurate	45	0.7018081291134397	0.2030773816687464	0.054839420550451	0.0331408735198196	0.007134195147543	Narcos
477	46	3.84087015460982e-11	0.1306292183745814	1.0295088642918904e-11	0.0398066800954579	3.2875102975272576e-12	0.0191527555368012	6.852775761654318e-12	0.0118988855265914	1.0966711536313777e-12	0.0130455754741166	0.8506054276315315	0.5888896944661308	0.6601593625498008	NL05WW	N3	non-responsive	non-accurate	46	0.6407778216146425	0.1717544256480956	0.0548460010931876	0.1143258310697189	0.0182959205743553	Narcos
478	47	1.4300946009719996e-10	0.1093994016620171	3.167664381563353e-11	0.0455195862107926	3.3915626272485867e-12	0.0151006249000649	4.448367637366013e-12	0.0093689163302926	1.9773435877311984e-12	0.0138072327781484	0.8348891448041933	0.5744076105463034	0.6386454183266933	NL05WW	N3	non-responsive	non-accurate	47	0.7751048345532765	0.1716859832016135	0.0183821167304865	0.0241099523014019	0.0107171132132214	Narcos
479	48	8.456175561972279e-11	0.1210969361621139	3.5452643355806705e-11	0.0704454041682469	1.647225932604408e-11	0.0254917427932731	6.083266189181997e-12	0.0102371021110649	9.245546058136432e-13	0.0150839805586111	0.8749187069936651	0.5645326638039803	0.6458167330677291	NL05WW	N3	non-responsive	non-accurate	48	0.5893031993433994	0.2470662535521503	0.1147936800757229	0.042393729901539	0.0064431371271882	Narcos
480	0	2.9592869169499376e-11	0.0996954789631842	1.5834463925226605e-11	0.0217642753045923	5.972460670954905e-11	0.018147188230072	1.4798729840071437e-11	0.0144957426314987	1.0871347147140094e-12	0.015083715280754	0.979288031556772	0.6522122190727166	0.6709163346613547	NL06DJ	Wake	responsive	accurate	0	0.2444927791461887	0.1308224650064985	0.4934376249289445	0.1222653527006387	0.0089817782177294	Narcos
481	1	2.6857353971814902e-11	0.1118140941149843	1.7558755241704457e-11	0.0564026072166115	1.7999428026673914e-11	0.0314683791206135	7.513009082589081e-12	0.0144405905185551	7.248420870251708e-13	0.0115590512683652	0.9689119347416856	0.6314628087395227	0.6661354581673308	NL06DJ	Wake	responsive	accurate	1	0.3801283218864955	0.2485196483409859	0.2547567559289964	0.1063361468102807	0.0102591270332415	Narcos
482	2	4.7638992597800394e-12	0.0927294427713374	5.446667927623157e-12	0.0552435003299235	5.414190818529652e-12	0.0217554885724235	5.644737132592848e-12	0.0084362620266787	9.40234374819508e-13	0.0099762145882571	0.9422431311294718	0.7412449401645561	0.6860557768924305	NL06DJ	Wake	responsive	accurate	2	0.2144960503421505	0.2452379226118177	0.2437756306431564	0.2541560503562676	0.0423343460466075	Narcos
483	3	7.027917804375525e-11	0.1109414242585929	2.055304595174911e-11	0.0736009684716699	7.127294953697521e-11	0.0344471131201423	1.639833663813866e-11	0.0183462811491838	8.205397631281338e-13	0.0168770295710186	0.9781821009645526	0.588162383127923	0.6653386454183268	NL06DJ	Wake	responsive	accurate	3	0.3919116151443201	0.1146139960554242	0.3974533787481821	0.0914452726457898	0.0045757374062837	Narcos
484	4	2.0584592851813918e-11	0.1019844116472912	8.22546623658183e-12	0.0425888546512931	1.523711831377775e-11	0.0157406711792657	1.468732506783908e-11	0.0281896141680366	1.0459764489246641e-12	0.0176179001959768	0.9494485875275036	0.6323763526577315	0.6581673306772908	NL06DJ	Wake	responsive	accurate	4	0.3443363657177584	0.1375945189019917	0.2548845139638207	0.2456876447536527	0.0174969566627764	Narcos
485	5	7.78614388014016e-12	0.1280537709603728	6.701962169535244e-12	0.0492824373493313	2.618164095307405e-12	0.0330091248301052	9.61531810121193e-12	0.0150033006820845	7.721019366850996e-13	0.012485519464591	0.913946731608622	0.6595028112703208	0.6776892430278887	NL06DJ	Wake	responsive	accurate	5	0.2831974837989753	0.2437636463114186	0.0952278169242527	0.3497281753469141	0.0280828776184392	Narcos
486	6	1.3282321236324552e-11	0.1212973125420551	9.793942790696472e-12	0.0415348390697769	6.206740339999959e-11	0.0457956807924794	1.2787428256779164e-11	0.0213574745868398	1.1807997674346904e-12	0.0110234175221398	0.9829305458417452	0.6433003801336066	0.6816733067729085	NL06DJ	Wake	responsive	accurate	6	0.1340133913881183	0.0988170264134978	0.6262356613948354	0.129020116087588	0.0119138047159603	Narcos
487	7	1.966363680550077e-11	0.1217599456806156	3.7454677031348106e-11	0.0644843277040484	7.201793239766317e-11	0.0388844154636613	1.3438680259821364e-11	0.0226916682147331	7.605775683628431e-13	0.0147898566656406	0.9752507985674655	0.5936556607005784	0.6637450199203188	NL06DJ	Wake	responsive	accurate	7	0.137186086127689	0.261307742811335	0.5024430818352016	0.0937568144591947	0.0053062747665795	Narcos
488	8	1.6845212978372026e-11	0.1276739744230139	1.2286763927394984e-11	0.0650963463059394	7.481863008699332e-11	0.0680702700620576	1.1051821956363644e-11	0.0282216595986356	1.7559707561822793e-12	0.0189191546814216	0.981017526825737	0.6170046321152411	0.6737051792828687	NL06DJ	Wake	responsive	accurate	8	0.1442740995156554	0.1052323769288231	0.6407986943623131	0.0946554764732817	0.0150393527199266	Narcos
489	9	3.1828798557517845e-11	0.1322822425168766	1.738619089615679e-11	0.0611564358781977	1.0517902392231396e-10	0.0643787701731979	1.542113297572448e-11	0.0242646042156051	1.3600211622492584e-12	0.0141492707932807	0.9788255882949024	0.6070169561117424	0.6685258964143428	NL06DJ	Wake	responsive	accurate	9	0.1859428503548661	0.1015695859899692	0.6144525835719411	0.0900897787902945	0.0079452012929289	Narcos
490	10	1.985545259624597e-11	0.1064611976297123	1.7418593778813118e-11	0.0203764695248736	6.574772503842437e-11	0.0419511908519029	1.8279781811395528e-11	0.0160626090965341	1.0642803393815885e-12	0.0183834726780355	0.9752132347656036	0.6393710044296167	0.6764940239043826	NL06DJ	Wake	responsive	accurate	10	0.1622630436772929	0.142348507515913	0.5373045982144751	0.149386321973575	0.0086975286187437	Narcos
491	11	1.0661184889564037e-11	0.1099099689486315	8.216479447376571e-12	0.0386450852220201	7.991258842932841e-12	0.0149731029590471	9.644344579501286e-12	0.0100433352103141	1.170558945859273e-12	0.0145764898181954	0.9538514500445154	0.6842009732556167	0.6764940239043826	NL06DJ	Wake	responsive	accurate	11	0.28291141908057	0.2180372898868936	0.212060704594603	0.2559279516631934	0.0310626347747398	Narcos
492	12	1.740918424060299e-11	0.1005673135499572	1.2065779581306907e-11	0.0272839941750175	7.027351317081234e-12	0.0198131520111706	4.679186116179194e-12	0.0101314197621728	8.05696782283765e-13	0.0143902777601979	0.9112930773345214	0.6391602344922747	0.6597609561752988	NL06DJ	Wake	responsive	accurate	12	0.4146307697187454	0.2873680584863938	0.1673689039886058	0.1114431620801462	0.0191891057261085	Narcos
493	13	5.824748180290421e-11	0.1226611928134805	2.0007549073037403e-11	0.0411977712931607	2.43776378498146e-11	0.0257252115847234	9.301454316467638e-12	0.0174432001709706	9.567087902461792e-13	0.0118621679180111	0.95531627680437	0.6482573717516225	0.6665338645418327	NL06DJ	Wake	responsive	accurate	13	0.5159629073275274	0.1772291757290671	0.2159399258036384	0.0823933544069459	0.008474636732821	Narcos
494	14	2.4764106273953103e-11	0.1045437024993357	9.210338007461214e-12	0.0365839707321994	1.066094340844937e-11	0.0085441406826866	1.3814385926087823e-11	0.0128547853048991	1.0852401408660473e-12	0.0114283737062578	0.9330362888164712	0.6976868419325021	0.6764940239043826	NL06DJ	Wake	responsive	accurate	14	0.4159586890347747	0.1547045583139133	0.179070142689411	0.2320380067856436	0.0182286031762573	Narcos
495	15	1.1163994275213672e-11	0.1121425088910792	5.293230859131696e-12	0.0772353458436623	1.062074394599853e-11	0.0364565692460601	1.6594822786955588e-11	0.0082237962002679	1.3067146183497373e-12	0.016394826673705	0.959547155370604	0.7338475825739914	0.6836653386454185	NL06DJ	Wake	responsive	accurate	15	0.2482017956060847	0.1176809456729034	0.236124065731737	0.3689418600502029	0.0290513329390718	Narcos
496	16	2.6392327537856223e-11	0.1089845764773336	2.2661610916190072e-11	0.0347800407611065	4.621690489251696e-11	0.0291505970103208	5.132254675640666e-12	0.0196996451227225	8.968373549234963e-13	0.0137277437110311	0.978959604064764	0.6020024325144917	0.6613545816733069	NL06DJ	Wake	responsive	accurate	16	0.2605364696394008	0.2237080490902944	0.4562382465542254	0.0506639481706864	0.0088532865453929	Narcos
497	17	1.8656197430339022e-11	0.1317086835789227	1.3344176962776864e-11	0.0565897637422675	8.029457572763249e-12	0.0296879785956802	1.5602483935983525e-11	0.0221579047370416	1.2258159401204185e-12	0.0164264995204004	0.9322626247525956	0.748050027350001	0.6828685258964144	NL06DJ	Wake	responsive	accurate	17	0.3281183680495743	0.234692497457747	0.141219159206255	0.2744107734553268	0.0215592018310966	Narcos
498	18	1.2468210456218347e-11	0.1258076804997245	7.34485662996914e-12	0.0372561959352377	1.1351149748951223e-11	0.0204049025228305	9.771098294418397e-12	0.0173173699901812	1.5810453637225313e-12	0.0178242257266769	0.9444943338089136	0.7680466212969466	0.6892430278884463	NL06DJ	Wake	responsive	accurate	18	0.2932567677844659	0.1727536539993847	0.2669831005583238	0.2298197254198855	0.03718675223794	Narcos
499	19	1.6977699737023043e-11	0.1055391682533509	9.041922181605574e-12	0.0686472386379885	2.049415076581419e-11	0.0300859140299172	1.2008503003868747e-11	0.0154544509922504	1.1435832509038349e-12	0.0151884167402477	0.970127037357635	0.7227230384937802	0.6820717131474104	NL06DJ	Wake	responsive	accurate	19	0.2845463056908152	0.1515426467054976	0.3434820369667788	0.2012625514383764	0.0191664591985319	Narcos
500	20	2.748702963271681e-11	0.0918360560510899	1.0556808691278666e-11	0.0552686693579678	1.0379915234228254e-11	0.0378633183909329	1.1931191939332074e-11	0.0151247749471261	1.3063561505435854e-12	0.0139570804969326	0.9455984048323198	0.7081561225129704	0.6812749003984064	NL06DJ	Wake	responsive	accurate	20	0.4457743981725377	0.171206387298249	0.1683375951657063	0.193495622382792	0.0211859969807149	Narcos
501	21	1.7328912842068357e-11	0.1189771375684516	8.34666197841861e-12	0.0673195523522415	1.2941989953804268e-11	0.070909740412182	6.859561210874154e-12	0.0267242606389901	8.660242239690859e-13	0.0184872125344474	0.9540376101129652	0.6894423033737738	0.6725099601593626	NL06DJ	Wake	responsive	accurate	21	0.3739260875419025	0.1801056238247144	0.2792643550427724	0.1480167226422622	0.0186872109483482	Narcos
502	22	1.3069669700805095e-11	0.1517818019640623	1.0684936688195529e-11	0.057386197773805	8.048573637169747e-12	0.0132901944948029	3.866361535709801e-12	0.0028622600487391	1.0942016211932345e-12	0.0125769312408937	0.9448745029270558	0.7175422564110207	0.6820717131474104	NL06DJ	Wake	responsive	accurate	22	0.3555043248921011	0.2906378883942111	0.218926935624864	0.1051677876340386	0.029763063454785	Narcos
503	0	4.5015094812240795e-11	0.1097503038538045	1.2952315420348362e-11	0.0758911700771695	1.838094905739228e-11	0.0300785427123673	1.5342335720161622e-11	0.016341168654367	1.4978184223624929e-12	0.0187499031339882	0.9533889519448564	0.6296220469766899	0.6717131474103587	NL06DJ	Wake	responsive	non-accurate	0	0.4830541142266881	0.1389904714997889	0.197244793165471	0.1646376270534001	0.0160729940546517	Narcos
504	0	1.348895348596786e-11	0.1191013628826522	1.9476602902292667e-11	0.0993633523156624	1.0093862557940398e-10	0.0660997221408704	3.30098631482703e-11	0.0262059531846924	1.807008379962862e-12	0.0178633044874074	0.9870239634389903	0.6482099867878837	0.6800796812749005	NL06DJ	ME	responsive	accurate	0	0.0799482530868374	0.1154367075047112	0.5982574402420872	0.1956475642150546	0.0107100349513097	Narcos
505	1	3.710088664495671e-11	0.106024501718946	1.849757744778734e-11	0.0602207402211525	9.990140411768188e-12	0.0209202017415392	1.3424241377919654e-11	0.0161189526436582	8.497883538761482e-13	0.0145095008682233	0.918301798348032	0.6229089614327298	0.6657370517928288	NL06DJ	ME	responsive	accurate	1	0.4645587639292956	0.2316174218978838	0.1250915463445401	0.1680916426848412	0.0106406251434392	Narcos
506	2	1.8203524798015592e-11	0.09883835196664	9.397344185830233e-12	0.0460668832686117	1.1491466910294125e-11	0.0255622809812729	6.399800802446007e-12	0.0151181608385233	6.808672815359354e-13	0.0106789207471708	0.894424889544321	0.579689675242421	0.6589641434262948	NL06DJ	ME	responsive	accurate	2	0.3942460578618829	0.203524643756836	0.2488784770369091	0.1386048177735721	0.0147460035707997	Narcos
507	3	1.2954332315253892e-11	0.1342510260529729	1.0414488801694002e-11	0.0325003372521699	8.581771663248372e-11	0.0289904340428064	5.981386933793359e-12	0.0165518918935484	7.759217227488717e-13	0.0107952346536693	0.9908540590963024	0.6078408349491482	0.6665338645418328	NL06DJ	ME	responsive	accurate	3	0.1117293648331684	0.0898235579077477	0.7401662036637597	0.0515886536388461	0.0066922199564779	Narcos
508	4	1.6332405726316657e-11	0.122640013230385	8.779767845792253e-12	0.0665191999551643	3.103425995149368e-12	0.0274189574156538	5.5530243432947946e-12	0.0177542915399704	6.374014198142937e-13	0.0119365790351427	0.940340605521986	0.5964483236718574	0.6573705179282869	NL06DJ	ME	responsive	accurate	4	0.4746960908588701	0.2551811132349273	0.0902000729625176	0.1613968567997767	0.0185258661439079	Narcos
509	5	6.438777611081036e-11	0.1329962989801125	1.3407304475172916e-11	0.0520634838253459	8.310637473418132e-12	0.0215985149664699	9.736977988819276e-12	0.0208849596854983	7.144223223973644e-13	0.0125047144586074	0.9241955998568424	0.5687227571024279	0.654581673306773	NL06DJ	ME	responsive	accurate	5	0.666836140072748	0.1388536101886477	0.0860696509346847	0.100841638121858	0.0073989606820615	Narcos
510	6	1.8566136591288663e-11	0.1611814190692913	9.547855503624904e-12	0.0603412881957667	3.0520655309980952e-12	0.018295662089247	3.652624336465655e-12	0.0116608063451478	8.507059587354028e-13	0.0133353199141197	0.920211079546818	0.6476445536919465	0.6733067729083666	NL06DJ	ME	responsive	accurate	6	0.5205061727537904	0.2676764604074836	0.0855654024046646	0.1024022151583841	0.023849749275677	Narcos
511	7	2.5892113395218265e-11	0.1042926255076988	7.811610651722918e-12	0.0566626411972552	2.891482534740492e-12	0.0267016641590207	4.0184806901998966e-12	0.018621511814233	7.441284959457371e-13	0.0157840135991539	0.8789765701835976	0.6091230319121661	0.6729083665338645	NL06DJ	ME	responsive	accurate	7	0.6260512774796975	0.1888787042230517	0.0699138114781633	0.097163755280469	0.0179924515386183	Narcos
512	8	2.2529375062941504e-11	0.1272248910335503	8.862734374085254e-12	0.0413682177856657	5.33419574404096e-12	0.0259781714048506	9.804851291080749e-12	0.0046104254885559	6.052521774209403e-13	0.010732389433641	0.9322237675946128	0.565884184854195	0.651792828685259	NL06DJ	ME	responsive	accurate	8	0.477961213176713	0.1880231147853097	0.1131650861162857	0.2080101469752154	0.012840438946476	Narcos
513	9	4.0879316608900746e-11	0.1249064183578637	1.5070233622934117e-11	0.0565518580499829	6.363416458769743e-12	0.014196981355079	3.5212473530067408e-12	0.0090897910256665	8.160471245605436e-13	0.0145259877921833	0.9391792304722976	0.6197619693471875	0.6649402390438247	NL06DJ	ME	responsive	accurate	9	0.6133406815279251	0.2261091458427884	0.0954747415424761	0.0528317112534928	0.0122437198333175	Narcos
514	10	2.9719075743831623e-11	0.1402368792785656	1.7593939263275927e-11	0.0592421327532945	3.280612569056959e-12	0.0240506247697917	6.338645220004047e-12	0.0234577386438256	1.16285681958477e-12	0.0174167304548658	0.8922485898913346	0.5756368632953477	0.6573705179282869	NL06DJ	ME	responsive	accurate	10	0.5115588163826538	0.3028470610125823	0.056469666059018	0.1091080312915806	0.0200164252541652	Narcos
515	11	5.24394200015439e-11	0.1570156958639788	2.605706680491711e-11	0.0464714077954136	8.459547591259171e-12	0.0154088359551611	6.761547665034723e-12	-0.0001072798657709	6.647571359883593e-13	0.0086426187849524	0.9107924091466404	0.5151852948291691	0.6382470119521912	NL06DJ	ME	responsive	accurate	11	0.5556062759911141	0.2760799003937388	0.0896306201252936	0.0716399669942144	0.0070432364956389	Narcos
516	12	9.472424236507927e-12	0.1007646254514532	1.4559627969028388e-11	0.054032974496814	4.289142656380398e-12	0.0236081932171206	4.5508986600449824e-12	0.0077233561802296	1.546478572249254e-12	0.0118349436451969	0.8908164958182894	0.6192497939258479	0.6613545816733069	NL06DJ	ME	responsive	accurate	12	0.2752125861171662	0.4230166181553259	0.1246171004607658	0.1322221807339422	0.0449315145327997	Narcos
517	13	4.2318665247183184e-11	0.1114125455194086	2.493413767737303e-11	0.0280910150568176	2.8485961601887205e-11	0.0156035408157024	5.4152796247960294e-12	0.0112968399951511	1.050726643158542e-12	0.0154358382967554	0.933441833995058	0.5778925726027293	0.654581673306773	NL06DJ	ME	responsive	accurate	13	0.4140576307569268	0.2439625614691923	0.2787145979632544	0.0529846071049831	0.0102806027056433	Narcos
518	14	1.4392875233058064e-11	0.1272903739163848	9.366553823662304e-12	0.066849137091251	5.674757666536266e-12	0.0257800410457878	6.416845716504823e-12	0.0197058354582109	9.401498344267485e-13	0.0167306401578647	0.9250159320780522	0.6875818644578151	0.6729083665338647	NL06DJ	ME	responsive	accurate	14	0.3912044773607548	0.2545869212317661	0.1542423297040263	0.1744125988853238	0.0255536728181288	Narcos
519	15	6.593961536021838e-11	0.0898489904974269	3.601904422651145e-11	0.0585154166845473	4.987850456823253e-12	0.0372641897319985	7.400580001357039e-12	0.014985045629228	1.021106528406239e-12	0.0160933052327559	0.8936464733655051	0.5002320165863636	0.6394422310756973	NL06DJ	ME	responsive	accurate	15	0.5715579970803638	0.3122094762365587	0.0432341893604402	0.0641474879660962	0.008850849356541	Narcos
520	16	7.363538241654524e-11	0.1111920797316663	1.747877405956791e-11	0.0412256267343656	6.913119319466017e-12	0.0191762201974563	9.777972358199135e-12	0.0153489879015362	8.347575351793796e-13	0.0184655348321655	0.882798979667383	0.5370351587217138	0.650597609561753	NL06DJ	ME	responsive	accurate	16	0.6777925125240457	0.1608870871160537	0.0636332746452412	0.0900034227372374	0.0076837029774219	Narcos
521	17	3.9969391944680296e-11	0.1120610315216903	1.357189888731696e-11	0.0618229249057367	8.000586168200769e-12	0.0287422277761439	7.272346597209928e-12	0.0031046098477128	9.902739249471392e-13	0.0114276207958716	0.9274461688388282	0.6020521392932303	0.6657370517928288	NL06DJ	ME	responsive	accurate	17	0.5725904972223312	0.1944272843303617	0.1146141932421841	0.1041816337819914	0.0141863914231314	Narcos
522	18	1.5220273363052223e-11	0.1058402848965082	7.79503820157128e-12	0.0852112938316921	9.938999608538292e-12	0.0350341134189095	6.216541722997945e-12	0.0116877767985297	9.869925649133086e-13	0.017209048337499	0.9758792502178142	0.6994499183400291	0.6804780876494025	NL06DJ	ME	responsive	accurate	18	0.3790112041196526	0.1941099705940994	0.2474983280209255	0.1548026706020357	0.0245778266632867	Narcos
523	19	2.176547169621757e-11	0.0870273354892472	6.525546903042543e-12	0.059548857903988	3.2078360859047208e-12	0.0216157984471131	6.0097071430427e-12	0.0156962722332334	7.728682179167823e-13	0.0140650829044118	0.910051095541052	0.6288794705544045	0.6653386454183268	NL06DJ	ME	responsive	accurate	19	0.5685647498014811	0.1704624643118106	0.083796140375103	0.1569875298754972	0.0201891156361079	Narcos
524	20	1.4653680630208013e-11	0.1031686113451455	9.777409098466563e-12	0.0320088926007422	3.243870393001777e-11	0.0608361644020664	1.8055818781005264e-11	0.0149865844815009	7.790110335886089e-13	0.0110086585060318	0.9382160779273644	0.5360854466247724	0.654581673306773	NL06DJ	ME	responsive	accurate	20	0.193563879693277	0.1291520735443153	0.4284903938722365	0.2385035147473732	0.0102901381427978	Narcos
525	0	2.8161476211743088e-11	0.0894503478850559	2.7260836739661436e-11	0.0355632522730434	1.0133256971552607e-11	0.0236670792108676	8.982938036046651e-12	0.0150179594776594	8.436908695833645e-13	0.0171693512164747	0.9175591742742754	0.6531638349024166	0.6705179282868526	NL06DJ	ME	responsive	non-accurate	0	0.3735825785047733	0.3616349372038127	0.1344250649227517	0.1191652429305372	0.0111921764381249	Narcos
526	1	3.811309130764701e-11	0.148479898592472	1.2651628462807032e-11	0.0578504245160587	3.681010972102779e-12	0.0162420789459884	3.2562612795676764e-12	0.0093547259970178	6.948058504908418e-13	0.0105592388640061	0.9172908597312756	0.5529744425389247	0.653386454183267	NL06DJ	ME	responsive	non-accurate	1	0.652657212314715	0.216649352767678	0.063034466035833	0.0557609560488362	0.0118980128329376	Narcos
527	2	3.2370870316538005e-11	0.0924325678227122	1.544740146203018e-11	0.0423511639352413	3.444544868026288e-12	0.0142256874247361	4.228672443679196e-12	0.0051868338610516	5.231648126506302e-13	0.0083404699204938	0.9177414123714216	0.5292750689702036	0.6581673306772908	NL06DJ	ME	responsive	non-accurate	2	0.5779000325992919	0.2757742909346751	0.0614936383253536	0.075492253348698	0.0093397847919813	Narcos
528	3	1.3525444872292086e-10	0.0939335177697704	1.9760970894812288e-11	0.0479143067438667	1.0886388097641026e-11	0.0270689059485398	9.677426336411744e-12	0.0128789222344137	1.5082617791375882e-12	0.0082543146890079	0.884959267186777	0.5312403557738307	0.6390438247011953	NL06DJ	ME	responsive	non-accurate	3	0.763771874960933	0.1115887420627333	0.0614746289485901	0.0546477112401622	0.0085170427875812	Narcos
529	4	3.390094820625601e-11	0.1096815346737004	1.0561448830652694e-11	0.0432387887628566	8.496183763020211e-12	0.033029035849536	1.002420286543915e-11	0.0188996807894662	9.757571750930082e-13	0.0142992758218938	0.9367360773050946	0.6533246961037593	0.6721115537848606	NL06DJ	ME	responsive	non-accurate	4	0.5300456789784953	0.1651296088351561	0.1328389242683505	0.1567296991725254	0.0152560887454726	Narcos
530	0	4.346912013937156e-11	0.1083163368519664	8.475235720824809e-12	0.0678892190259271	6.353270206813564e-12	0.0188197001616041	8.319608714754775e-12	0.0135453705717637	1.0239705918440053e-12	0.0145121309896332	0.9039452336892962	0.5093629316965612	0.649800796812749	NL06DJ	ME	non-responsive	accurate	0	0.6426426007531162	0.1252969351154046	0.0939260347553237	0.1229961628980787	0.0151382664780767	Narcos
531	0	4.257377922116416e-11	0.1115689112391563	8.711274522898904e-12	0.0582151638409471	3.1326583844983364e-12	0.0207126779900888	1.0336931542726351e-11	-0.0031350661599504	6.193398172624871e-13	0.0129576770223425	0.8647643650243346	0.5493242273321808	0.650996015936255	NL06DJ	ME	non-responsive	non-accurate	0	0.6512342823444534	0.1332529250634485	0.0479190377781858	0.1581199582940633	0.0094737965198489	Narcos
532	1	3.081694862692255e-11	0.1347888243851313	1.5536027203711688e-11	0.0550146009732396	4.639417660249327e-12	0.0189605174314267	3.725144185597797e-12	0.0084144010082551	5.874091236260144e-13	0.0102794054093454	0.8973559770801787	0.5830909777809569	0.6597609561752988	NL06DJ	ME	non-responsive	non-accurate	1	0.5572186650555231	0.2809156884259317	0.0838879327923034	0.06735643737371	0.0106212763525318	Narcos
533	2	1.2860900824333348e-10	0.0952924384332543	3.290769307990408e-11	0.0419456376800397	4.304296230148564e-12	0.0239595499021406	6.509347384072559e-12	0.0179277702380771	6.811313389194497e-13	0.0158198059453887	0.8538542692895138	0.4451885890184011	0.6095617529880479	NL06DJ	ME	non-responsive	non-accurate	2	0.7433553600680589	0.1902052614552314	0.0248786746566605	0.0376237896130899	0.0039369142069591	Narcos
534	3	4.62673827434804e-11	0.0865593058208762	3.2021584928583074e-11	0.0419010295548582	8.543099113250686e-12	0.0281790226888571	8.723015050012798e-12	0.018622922269273	6.802858186980125e-13	0.01234355738885	0.8861729110649058	0.502420540577271	0.6394422310756973	NL06DJ	ME	non-responsive	non-accurate	3	0.4807731696917905	0.3327423764171986	0.0887729669612103	0.0906425076628048	0.0070689792669957	Narcos
535	4	2.9528844635617756e-11	0.0891664927575291	1.155478692073522e-11	0.0573566855452059	5.458548689852479e-12	0.0171434472640246	6.095676829839216e-12	0.0044245486220702	7.500922105786033e-13	0.0113817755942832	0.8902798882323821	0.6092648742813854	0.6685258964143428	NL06DJ	ME	non-responsive	non-accurate	4	0.5530994359248861	0.2164306191777692	0.1022430859920696	0.1141770176845232	0.0140498412207517	Narcos
536	5	4.0296290811922965e-11	0.1158216519327577	1.147680316272718e-11	0.0794090632665966	1.0502770128241536e-11	0.0304322266646781	6.347594996782549e-12	0.0243727320955097	7.316294686148759e-13	0.0147618379694553	0.9453156617836715	0.5414310018813044	0.654581673306773	NL06DJ	ME	non-responsive	non-accurate	5	0.581014192956383	0.1654788913062489	0.1514347446604468	0.0915231330219197	0.0105490380550014	Narcos
537	6	3.568665936325876e-11	0.1173176109893094	2.1108206849285945e-11	0.044826030405585	1.0544900502362164e-11	0.016965538917012	9.770855105276312e-12	0.0124265510098952	8.707663335713776e-13	0.0144090094179458	0.9078921367461276	0.5322246014607888	0.650597609561753	NL06DJ	ME	non-responsive	non-accurate	6	0.4576304706566134	0.2706826250344153	0.1352232981743152	0.1252972707540328	0.0111663353806231	Narcos
538	7	1.7887213680968868e-11	0.0978480846262938	1.2539561421584514e-11	0.0643842687478492	3.4071733262665345e-12	0.0280202923141804	4.433807639390548e-12	0.0203818458681191	6.119079294978868e-13	0.0110884422061658	0.9224368106141456	0.6211546332985797	0.6613545816733069	NL06DJ	ME	non-responsive	non-accurate	7	0.4600660561784479	0.3225223711378684	0.0876338161375921	0.1140392478610896	0.0157385086850018	Narcos
539	0	2.5554187149210964e-11	0.1167641751486158	1.3958016440333566e-11	0.0583038571140506	6.3312228957979465e-12	0.0190017225828324	6.713710177184571e-12	0.0168887580876648	6.364967699362837e-13	0.0148971422929699	0.8865521668637145	0.562558526160852	0.6661354581673307	NL06DJ	N1	responsive	accurate	0	0.4803993542132356	0.2624001321145922	0.119022192831334	0.1262126638840821	0.011965656956756	Narcos
540	1	1.7214143090412526e-11	0.1239393906238935	1.1555849611949742e-11	0.0356351748240032	4.442286817235773e-12	0.0136716969151247	2.394851414242944e-12	0.0070757295877842	5.927185691806877e-13	0.0094593539393043	0.922309156046888	0.5753189041560816	0.6729083665338647	NL06DJ	N1	responsive	accurate	1	0.4755307916121483	0.3192236921036137	0.1227156156233458	0.0661563914524849	0.0163735092084074	Narcos
541	2	8.513310593805715e-11	0.0876380728001882	2.624922259044708e-11	0.0507681950930482	2.026932310923717e-12	0.0150481262597822	2.6575228637282778e-12	0.0120651800380176	8.85600624570867e-13	0.0118113878999992	0.8709488206691226	0.5529640371429243	0.652191235059761	NL06DJ	N1	responsive	accurate	2	0.7279296307418145	0.2244436720237426	0.0173312611160093	0.022723118293008	0.0075723178254255	Narcos
542	3	3.442480828274338e-11	0.0837125693719015	1.509641490946063e-11	0.0538309003966787	4.498496700281274e-12	0.011561551081947	2.180023690962461e-12	0.0146439781025323	8.019321182233462e-13	0.0129273268993796	0.9102806629080452	0.5736210954611263	0.657768924302789	NL06DJ	N1	responsive	accurate	3	0.6039262505704576	0.2648415984903766	0.0789186746688816	0.0382449053317664	0.0140685709385177	Narcos
543	4	2.6973835048183832e-11	0.1155341118230053	1.1078449653284914e-11	0.0430457212626376	3.343416177620362e-12	0.0257141169908592	6.677974369469041e-12	0.0146310390626389	5.288408152535662e-13	0.0165047296043992	0.8801171147423528	0.6320749941388812	0.6669322709163348	NL06DJ	N1	responsive	accurate	4	0.5549884498318784	0.2279398383149481	0.0687910101861946	0.1373997667260955	0.0108809349408832	Narcos
544	5	8.843478557947332e-12	0.1023190896874029	1.258452549646118e-11	0.0403742374993251	1.0154883351356655e-11	0.0198707485507019	7.429703376734195e-12	0.017529633340529	8.367078581504921e-13	0.0150866853255833	0.9367203233686144	0.6259764535214065	0.6808764940239046	NL06DJ	N1	responsive	accurate	5	0.2219230666440435	0.3158029357039633	0.2548321726545461	0.1864450223762591	0.0209968026211877	Narcos
545	6	4.282040070357832e-11	0.1167132690334123	1.5561394890576167e-11	0.0559509843134536	2.1573695926247574e-12	0.0310712265783088	3.101077507869149e-12	0.0121228720950533	9.358262977333625e-13	0.0154525018302077	0.8662415382346799	0.6163937887216968	0.6613545816733069	NL06DJ	N1	responsive	accurate	6	0.6631001448637261	0.2409777357679048	0.0334081901591016	0.0480220855226568	0.0144918436866103	Narcos
546	7	9.73802020525016e-12	0.0936212189368558	8.521342820410001e-12	0.0513212942780852	1.4619997118648288e-11	0.0480340043658632	1.943707363439421e-11	0.0200346800658043	1.004078401140489e-12	0.0167182700245259	0.9702156951479016	0.7529052872828002	0.6888446215139444	NL06DJ	N1	responsive	accurate	7	0.1826317829132076	0.159813596532393	0.2741908605329398	0.3645327630919127	0.0188309969295467	Narcos
547	8	2.8859153787934954e-11	0.1122151698985095	9.648003532577565e-12	0.0479357327564671	4.30043326938488e-12	0.0228615572229626	2.6452364654853265e-12	0.0188798217709379	8.808774447642766e-13	0.0121093593855991	0.9157354377850796	0.6116159387228561	0.6689243027888446	NL06DJ	N1	responsive	accurate	8	0.6228544447129928	0.2082286239932953	0.0928143630166941	0.0570909771627894	0.0190115911142283	Narcos
548	9	1.9949771809788778e-11	0.1222710934383538	5.312673613815657e-12	0.0729061760981356	5.0909390143769896e-11	0.0378956835814963	1.915032796857108e-11	0.0170360094621174	1.354513575161819e-12	0.0147102468978092	0.9749001587889	0.657370155391569	0.6772908366533865	NL06DJ	N1	responsive	accurate	9	0.2063555803315538	0.0549530018259727	0.5265943313842021	0.198086327962661	0.0140107584956102	Narcos
549	10	2.657437021706716e-11	0.1063127620956281	1.058457069976822e-11	0.0639368699568552	1.2210235195133896e-11	0.0523263412162249	1.0450534218981968e-11	0.0173398545570008	7.669916843331892e-13	0.0177102392355162	0.9295388542732	0.6919559450788257	0.6800796812749005	NL06DJ	N1	responsive	accurate	10	0.4386172102644429	0.1747012190413997	0.2015332538162182	0.1724889104600143	0.0126594064179248	Narcos
550	11	4.025029935126537e-11	0.0850535113819518	1.6533069170019644e-11	0.0294013717307139	5.997396882988753e-12	0.0249630461836567	4.543448797193768e-12	0.0123668451875254	7.219506890069211e-13	0.0173450484639219	0.9198227050674246	0.5621651778349903	0.6581673306772908	NL06DJ	N1	responsive	accurate	11	0.5915145903674561	0.2429684199929694	0.0881371770568117	0.0667700935755424	0.0106097190072204	Narcos
551	12	1.5434287379269343e-11	0.1339387836112284	4.672323978100327e-12	0.0422524063248303	1.6191052558957904e-12	0.0230694001600857	2.189088394795416e-12	0.0154479571985847	8.979751736881766e-13	0.0164161231003879	0.8934408575334538	0.6246094505435088	0.657768924302789	NL06DJ	N1	responsive	accurate	12	0.6220297470181103	0.1883031221764112	0.065252875495456	0.0882242287547282	0.0361900265552942	Narcos
552	13	2.0975937551112358e-11	0.1067493829562677	1.1976757078140294e-11	0.106666256073473	8.90511176560299e-12	0.0166535547665186	3.0691704745190084e-12	0.013064448365988	8.202685630246887e-13	0.0147568097210775	0.9534726424859098	0.6669228926323038	0.6729083665338645	NL06DJ	N1	responsive	accurate	13	0.458518045247303	0.2618028028777893	0.1946589719541052	0.067089732846414	0.0179304470743883	Narcos
553	14	3.2789429586538945e-11	0.0943902944564892	1.5001121676733485e-11	0.0275707137354868	1.5006476112624644e-11	0.0328017261905446	4.024856667895359e-12	0.0131462910009671	7.035116535087312e-13	0.0155696310851302	0.9450982772801644	0.5715023445979703	0.6549800796812749	NL06DJ	N1	responsive	accurate	14	0.4855866337092707	0.2221552576156624	0.2222345527584137	0.0596050808193371	0.0104184750973158	Narcos
554	15	2.286422929288242e-11	0.1293628770831427	1.0157260423195623e-11	0.0317599539320088	2.4506231742306684e-12	0.0397299217752211	3.089930748594412e-12	0.0072170629781414	6.703906527370433e-13	0.0148912575222057	0.8860185970028034	0.5957646036038142	0.6609561752988049	NL06DJ	N1	responsive	accurate	15	0.582788952704738	0.2588995714028375	0.0624642140738347	0.0787595978782491	0.0170876639403406	Narcos
555	16	2.700614962037701e-11	0.1105532179435884	8.367512596939628e-12	0.0476457041524966	4.007167069988981e-12	0.0302188527782038	9.136148294796851e-12	0.0106724447287119	8.094824314294704e-13	0.0130889272330389	0.9170148907276274	0.5574893131654649	0.6462151394422311	NL06DJ	N1	responsive	accurate	16	0.5474982314353858	0.169635376117486	0.081237677889102	0.1852180004867669	0.0164107140712591	Narcos
556	17	2.3302097893622e-11	0.0819549144213866	7.771349592772774e-12	0.0502819203235877	4.729911234763664e-12	0.0245772700700647	4.619652541578567e-12	0.0185240590835735	5.671203929859625e-13	0.0130834945079175	0.938180965176392	0.5520937564842763	0.652191235059761	NL06DJ	N1	responsive	accurate	17	0.5684806794312555	0.1895907448662159	0.1153914623766104	0.1127015785257567	0.0138355348001616	Narcos
557	18	2.614937860688097e-11	0.1512769756687111	2.5367033987061977e-11	0.045550191763542	4.46213664623002e-12	0.0269018627177185	3.2380551417551504e-12	0.0100774481923244	6.785377664457349e-13	0.0146113900011526	0.8731900999945876	0.6173571386421614	0.6661354581673308	NL06DJ	N1	responsive	accurate	18	0.4365859678920709	0.4235240635078897	0.0744991411018993	0.0540620662312438	0.0113287612668961	Narcos
558	19	1.458771833612764e-11	0.1170135969774983	8.173928253608094e-12	0.0534619963896671	3.776113877712306e-12	0.0263290950646886	7.47890576020535e-12	0.0248755987628814	1.0883426049230024e-12	0.0140360737725021	0.9140582084281142	0.687930119230947	0.6840637450199204	NL06DJ	N1	responsive	accurate	19	0.4155452119582056	0.2328422218205777	0.1075662420631037	0.2130438364472123	0.0310024877109004	Narcos
559	0	8.859549913831126e-12	0.0990049151596148	9.211869383578324e-12	0.0694272611840637	5.117850551625658e-12	0.0277678516428789	5.823699989334331e-12	0.0139790920556782	8.32036916891938e-13	0.0130052520760666	0.9515059768745344	0.6562360135693364	0.6681274900398408	NL06DJ	N1	responsive	non-accurate	0	0.2968519989451594	0.3086569709673248	0.1714809647588178	0.1951314682918498	0.0278785970368479	Narcos
560	1	5.056805817791383e-11	0.0860854936170211	1.1046241659576842e-11	0.0562355926091838	6.6097227139495385e-12	0.0173070924560956	5.619838641744675e-12	0.0123030648657222	1.072625592188553e-12	0.0124961413515041	0.9026264780880554	0.6179516503340071	0.6569721115537849	NL06DJ	N1	responsive	non-accurate	1	0.6749923861590724	0.1474474062194477	0.0882278787696703	0.0750147114859353	0.0143176173658742	Narcos
561	0	2.6126520539831024e-11	0.0962487214641592	1.7706108113040956e-11	0.0379952530550512	4.570276742256091e-12	0.017944235421628	9.99273965289704e-12	0.0133650093179182	6.707285171004696e-13	0.0134235138995547	0.8840242632308797	0.5356291668626801	0.655378486055777	NL06DJ	N1	non-responsive	non-accurate	0	0.4423247774137405	0.2997662975452268	0.0773752723657053	0.169178147391751	0.0113555052835762	Narcos
562	1	1.9822504308719095e-11	0.1338969748642412	8.869761995570192e-12	0.0687402728057027	9.25761722637242e-12	0.0163821122482244	8.596624213243445e-12	0.008197176423173	4.858271155148098e-13	0.0123386530597821	0.9386706419326708	0.6051796218203901	0.6641434262948207	NL06DJ	N1	non-responsive	non-accurate	1	0.4214654528202508	0.1885885959538684	0.1968351614701569	0.1827811491591652	0.0103296405965587	Narcos
563	2	2.5666559266338455e-11	0.1073224048702151	1.4200344639383084e-11	0.037907743886342	9.648626299914807e-12	0.0078635420892616	8.035720948810239e-12	0.0114251132882377	9.601572516980142e-13	0.0133465890985521	0.9188270883117372	0.5788487198120701	0.6569721115537849	NL06DJ	N1	non-responsive	non-accurate	2	0.4386590575324977	0.2426936049943352	0.1649016245334739	0.1373359686205462	0.0164097443191468	Narcos
564	3	9.262525547437788e-12	0.0863232680731345	1.517844312512414e-11	0.053611169461185	4.063008168325238e-12	0.014627294396778	5.186137693661352e-12	0.0154818247517593	7.053975328513924e-13	0.0138771601586969	0.9544595300702422	0.6569708852054925	0.6705179282868527	NL06DJ	N1	non-responsive	non-accurate	3	0.2692945966115391	0.4412913840439747	0.1181261136733056	0.1507794878441939	0.0205084178269864	Narcos
565	4	2.9271730712060966e-11	0.099376306044284	7.78070419311704e-12	0.0580811136365618	5.459642668129902e-12	0.0243199352672368	7.643323272778835e-12	0.0130365438756472	8.976259132838034e-13	0.012982393885656	0.929563346162517	0.5347152787683632	0.6454183266932272	NL06DJ	N1	non-responsive	non-accurate	4	0.57335935928007	0.1524043663422742	0.1069406265345043	0.1497134206910844	0.0175822271520669	Narcos
566	5	1.834386759404141e-11	0.1363211383885052	7.087719139246483e-12	0.0579902579007966	5.454291706901962e-12	0.0160788870620717	3.564561217013545e-12	0.0114416458969083	6.78346568477392e-13	0.0113417174842544	0.9196065664804228	0.6111465455801435	0.6613545816733069	NL06DJ	N1	non-responsive	non-accurate	5	0.5221890524822967	0.201763849559511	0.1552655896466647	0.1014712320008279	0.0193102763106995	Narcos
567	6	2.911888354337892e-11	0.1093532925087904	5.842697028332707e-12	0.0607328121470056	5.115085957095316e-12	0.0234888157945295	5.994598784036444e-12	0.0101974515433746	8.45114187408961e-13	0.0140398107281824	0.9038212552715528	0.6075915856588676	0.6617529880478089	NL06DJ	N1	non-responsive	non-accurate	6	0.6206549578963633	0.1245342690669743	0.1090255900301898	0.1277719817234448	0.0180132012830277	Narcos
568	7	2.8337411498345197e-11	0.1100088252144768	8.845406890663695e-12	0.0643952878856017	2.983404410832083e-12	0.0246558622584161	8.717367153050675e-12	0.0110484433854246	9.0053914915385e-13	0.0072671427840433	0.900963874305939	0.5783701432274153	0.6597609561752988	NL06DJ	N1	non-responsive	non-accurate	7	0.5692057290037216	0.1776752360683609	0.0599268173340307	0.1751033373544039	0.0180888802394827	Narcos
569	0	2.3559961869345256e-11	0.1178473257400862	6.839742731435084e-12	0.0615825154182483	5.5203679282225986e-12	0.0369915556729468	1.0863232802600764e-11	0.0159627806814892	1.1239093927919417e-12	0.013054848627113	0.926655733903084	0.6706743068258417	0.6768924302788846	NL06DJ	N2	responsive	accurate	0	0.4917831688793189	0.1427706196401374	0.1152304086134124	0.2267556747996228	0.0234601280675083	Narcos
570	1	1.9294539715408846e-10	0.1246396310245811	4.192162020847728e-11	0.0466799877791256	1.831977607601579e-11	0.0241466059916454	1.4596268182919083e-11	0.0124065473813781	1.4250409961831376e-12	0.0152296004762387	0.8702243062403185	0.4847310562226647	0.6314741035856575	NL06DJ	N2	responsive	accurate	1	0.7167146726935636	0.1557219853371662	0.0680506117679253	0.0542192751295008	0.0052934550718442	Narcos
571	0	3.591008588115896e-11	0.0851174284066346	1.637668766675775e-11	0.0566164837650516	5.750069687914044e-12	0.0177145122744615	4.863698702385851e-12	0.0111641023300185	6.807867698297709e-13	0.0155978282190818	0.9119852721620096	0.5705500359288389	0.6561752988047809	NL06DJ	N2	non-responsive	non-accurate	0	0.5647897993143772	0.257570705103639	0.0904364505233493	0.0764957071708748	0.0107073378877597	Narcos
572	1	2.2993027106818853e-11	0.127103265076608	8.50292132821313e-12	0.0456734013698206	3.337082339766419e-12	0.0051025619965924	4.423108286904321e-12	0.0097965658203806	4.906593553233344e-13	0.0169456619781393	0.9355588509869148	0.6193048348823156	0.6669322709163347	NL06DJ	N2	non-responsive	non-accurate	1	0.5784875266071616	0.2139272008527558	0.083958519243576	0.1112821274432414	0.012344625853265	Narcos
573	2	8.468344273418073e-11	0.0514661523735591	3.4009356821765446e-11	0.0552317801707027	6.703607204472136e-12	0.0196740607149286	3.522063247561224e-12	0.0160375297137059	4.795963840047121e-13	0.0139962776027198	0.9067091082038048	0.4490671869806236	0.6203187250996016	NL06DJ	N2	non-responsive	non-accurate	2	0.6544413305037345	0.2628273958804087	0.0518060848310126	0.0272188244057053	0.0037063643791389	Narcos
574	3	3.828992729800264e-11	0.1628948310008783	4.070064499223813e-11	0.0936271242366424	6.310195844285293e-12	0.0294003239093357	1.579774352244126e-11	0.0200461262654688	9.61519210023536e-13	0.0135099603309363	0.8688591260440713	0.5618428307389766	0.6593625498007969	NL06DJ	N2	non-responsive	non-accurate	3	0.3751706419519289	0.3987912275402014	0.0618282768551091	0.154788739413861	0.0094211142388995	Narcos
575	4	2.102881584359425e-11	0.1202433188011486	1.1735771905603477e-11	0.0555341424139226	1.2952259675107019e-11	0.0264661995393835	1.8858004992658832e-11	0.013598387493579	6.97254496974184e-13	0.0111049833087573	0.930167229152062	0.6036556782718767	0.6621513944223107	NL06DJ	N2	non-responsive	non-accurate	4	0.3221715498064288	0.1797976572301743	0.1984348336140698	0.288913685864674	0.0106822734846528	Narcos
576	5	3.1712040950347186e-11	0.0891728659688409	9.571603623381703e-12	0.0487946197669875	4.6605638853478856e-12	0.016914005994421	7.126140985651711e-12	0.0124196525956361	9.842389384842493e-13	0.0144875107801516	0.9148131306831916	0.6741036400458335	0.6689243027888447	NL06DJ	N2	non-responsive	non-accurate	5	0.586666958326071	0.1770729166509438	0.0862195795906805	0.1318323050604306	0.018208240371874	Narcos
577	6	3.88467060126032e-11	0.1103975540536917	1.7056990047314328e-11	0.0431359054653783	3.1913908985507746e-12	0.0250660488965359	6.525761424399817e-12	0.0123261302539372	9.029822028440074e-13	0.0127016501708028	0.896789487053708	0.5396099363625655	0.650996015936255	NL06DJ	N2	non-responsive	non-accurate	6	0.5839517308395442	0.2564042072913612	0.047973648998442	0.0980965973688444	0.0135738155018082	Narcos
578	7	4.206824195315701e-11	0.1032325596178357	3.543020326200046e-11	0.0454035807253957	8.246595392894303e-12	0.035432123375813	3.969193612685878e-12	0.0206228018484595	6.260881215145086e-13	0.015770622244849	0.9069922701731414	0.5593183125629817	0.6426294820717132	NL06DJ	N2	non-responsive	non-accurate	7	0.4656640674114763	0.392185929199743	0.0912836613716328	0.043936013396639	0.0069303286205088	Narcos
579	8	3.0879941188894776e-11	0.1067404286741213	1.0895333468571662e-11	0.069614273445677	7.991633538862788e-12	0.0386179987057464	9.824600218481394e-12	0.0115817718619881	7.163575915122155e-13	0.0124016805542033	0.937606827777077	0.5830171534585092	0.6573705179282869	NL06DJ	N2	non-responsive	non-accurate	8	0.5120383663659603	0.1806618968648197	0.1325139499717155	0.162907442578906	0.0118783442185984	Narcos
580	9	2.1170102581104326e-11	0.1080963628347628	1.5079767082963187e-11	0.0630741745262175	2.1226251605431967e-12	0.0184455549655632	2.838172581323387e-12	0.0137895436936328	5.723563248378072e-13	0.0127552147495838	0.892075626235683	0.5856030229084841	0.655378486055777	NL06DJ	N2	non-responsive	non-accurate	9	0.5066675575591051	0.3609065533439938	0.0508011381421385	0.0679264526093443	0.0136982983454183	Narcos
581	10	1.2982808876402336e-11	0.0968712670577943	7.652588489122957e-12	0.0548059664284404	4.045896079207622e-12	0.0236481395804973	5.859987905891846e-12	0.012212831666463	6.112677087359005e-13	0.0111178154909453	0.906738493102824	0.5794347402895328	0.652988047808765	NL06DJ	N2	non-responsive	non-accurate	10	0.4167494881932072	0.2456488704837949	0.1298736765167509	0.1881062090529329	0.0196217557533137	Narcos
582	11	3.0601393142192495e-11	0.1370151444668828	8.010857606450413e-12	0.0350763364399498	1.847795838332289e-12	0.0347545440336111	2.697941384371873e-12	0.0094444047388248	5.448096732094394e-13	0.0138875060953351	0.8476555598754704	0.5268027841403978	0.6398406374501993	NL06DJ	N2	non-responsive	non-accurate	11	0.7002158852867881	0.1833030844296125	0.0422809508297564	0.0617338369574131	0.0124662424964297	Narcos
583	12	4.206657596598398e-11	0.1103602139767409	1.8752002101223076e-11	0.0396710784120541	1.1991253491954472e-11	0.0149107903597323	8.563378378237837e-12	0.0113282227242815	7.034240010731627e-13	0.0098784814883183	0.8903225111915833	0.4638976836193322	0.6294820717131475	NL06DJ	N2	non-responsive	non-accurate	12	0.5125280356589493	0.2284694340082248	0.1460982610586044	0.1043339372891101	0.0085703319851112	Narcos
584	13	5.152810121910004e-11	0.1231280753422051	3.292074793112712e-11	0.0436572065390294	1.1116242744374603e-11	0.0139061762107799	1.4189989393534396e-11	0.0097332939652484	9.453944038709516e-13	0.0095454009929627	0.94988108368413	0.5387713956638188	0.655378486055777	NL06DJ	N2	non-responsive	non-accurate	13	0.4654731689000367	0.2973857856105318	0.1004172987955572	0.1281836352087053	0.0085401114851687	Narcos
585	14	5.347379609378812e-11	0.117271590148541	1.547054172095574e-11	0.0518588872246847	3.418417698184917e-12	0.0297910169030392	7.532758023088956e-12	0.0136502650389319	8.859361018267818e-13	0.0144405495530874	0.9106756488786912	0.4850723852559057	0.6450199203187251	NL06DJ	N2	non-responsive	non-accurate	14	0.6619563814900482	0.191511068324628	0.0423168649920272	0.0932486116163977	0.0109670735768987	Narcos
586	15	3.917295756547488e-11	0.1110413139263385	2.502722818768413e-11	0.0451800142635374	5.5726548241591815e-12	0.023800473530736	6.157050404657661e-12	0.0148840626587067	7.389693117624407e-13	0.0122768102045556	0.9290747616436408	0.5460842748177368	0.6549800796812749	NL06DJ	N2	non-responsive	non-accurate	15	0.510937001220484	0.3264327667295213	0.0726847223606676	0.0803070553164401	0.0096384543728869	Narcos
587	16	6.417475443387132e-11	0.1500588700089818	4.008509350429725e-11	0.0668334228505651	1.169231851132265e-11	0.0171728848100122	7.453083077614657e-12	0.0106050698560348	8.031952857248842e-13	0.012606699043579	0.9026137693484058	0.4676431442470384	0.6326693227091634	NL06DJ	N2	non-responsive	non-accurate	16	0.516669816859683	0.3227243812987219	0.0941346502562024	0.0600046404964306	0.0064665110889619	Narcos
588	17	2.082542193404031e-11	0.1055061379752982	2.0809311161379328e-11	0.0679873615758073	8.945074473980004e-12	0.0216494658801709	1.1438659964253674e-11	0.0092283380507335	8.823849406384667e-13	0.0151563884578368	0.9167181695726736	0.5619042564945823	0.6577689243027889	NL06DJ	N2	non-responsive	non-accurate	17	0.3310833019719704	0.3308271723325896	0.142209113582935	0.1818522247997953	0.0140281873127094	Narcos
589	18	7.201862828728043e-11	0.1118500689181225	8.755290451453173e-12	0.0472933693516299	2.569376890330307e-12	0.0233542953571193	1.102389470596768e-11	0.0144886167295621	9.674614355773998e-13	0.0099817645818594	0.8501760837178262	0.5539866107212096	0.6430278884462152	NL06DJ	N2	non-responsive	non-accurate	18	0.7554297094467731	0.0918374409393119	0.0269511331148788	0.115633659967553	0.0101480565314831	Narcos
590	19	5.4247090094224894e-11	0.1115344111910614	2.8029857682850447e-11	0.0625714738946299	1.1981132765561056e-11	0.0308372731837833	4.346509158375097e-11	0.0067811029251031	1.152404151153715e-12	0.014488453274923	0.9079683811490932	0.5708604591586017	0.6589641434262948	NL06DJ	N2	non-responsive	non-accurate	19	0.3906164895821045	0.201834321298031	0.0862724251931593	0.3129786586583556	0.0082981052683493	Narcos
591	20	9.639689406360423e-11	0.1160784005978877	1.076751305384411e-11	0.0638191851832549	3.4792966149160387e-12	0.0186971619583942	6.803928844230879e-12	0.0148321487539918	5.796817148184319e-13	0.0145748715304191	0.8869142972326076	0.4741826799138283	0.6278884462151395	NL06DJ	N2	non-responsive	non-accurate	20	0.8167337759257727	0.0912289932079512	0.0294787408813313	0.0576470699607019	0.0049114200242426	Narcos
592	21	7.205107887821767e-11	0.0872221077481247	2.770243407635842e-11	0.0450609043980621	7.703170504645793e-12	0.0185193559125483	6.462216159242857e-12	0.0106254396246179	4.772027656981733e-13	0.0089378741242041	0.8780536477114709	0.4708574311745395	0.6314741035856575	NL06DJ	N2	non-responsive	non-accurate	21	0.6298385817049696	0.2421623945134826	0.0673377007092177	0.0564898281021984	0.0041714949701314	Narcos
593	22	8.804736050029066e-11	0.0951609755570554	1.6383478722224648e-11	0.0631950465499675	1.1136907016349591e-11	0.0312366838779334	8.500401194691507e-12	0.011316580581075	6.754378730564673e-13	0.0161111223318142	0.8770140447971851	0.5078405793378121	0.6474103585657371	NL06DJ	N2	non-responsive	non-accurate	22	0.705826758817899	0.1313372441713532	0.0892783944679454	0.068142992473705	0.0054146100690971	Narcos
594	23	4.614491028239902e-11	0.1142391598856845	2.1498866029862023e-11	0.0607609142738673	9.091213031622705e-12	0.0296736738357959	1.1076729989502588e-11	0.013737449579251	6.470595430489826e-13	0.0077785443502321	0.8850562263017826	0.4386642627675622	0.6294820717131475	NL06DJ	N2	non-responsive	non-accurate	23	0.5216543894061332	0.2430382411212455	0.1027734403198338	0.1252191148260733	0.007314814326714	Narcos
595	24	4.515565894956223e-11	0.0997238897043001	1.0499632784539572e-11	0.0707312790274923	4.212432925879411e-12	0.0267793390758118	7.966119121316612e-12	0.0160720083594671	1.1503500054597614e-12	0.0181988442181086	0.912775728783476	0.5415971465659764	0.655378486055777	NL06DJ	N2	non-responsive	non-accurate	24	0.6545797880764744	0.1522034571715921	0.0610637407592352	0.1154774548201766	0.0166755591725214	Narcos
596	25	2.509747664580324e-11	0.1138335420617924	1.7955290298904597e-11	0.0654230139570405	5.298826167674239e-12	0.0264856940717209	7.199597307861354e-12	0.0090591396963217	6.865929202288805e-13	0.0108612692383841	0.897014518586148	0.560856552499891	0.650597609561753	NL06DJ	N2	non-responsive	non-accurate	25	0.4462742866990187	0.3192745025208492	0.0942218176629458	0.1280206451999338	0.0122087479172523	Narcos
597	26	2.1288584268109336e-11	0.1347319938142784	2.0966082201748285e-11	0.0525783485564259	5.945160643203016e-12	0.0289156076852969	1.0494091802422104e-11	0.0094427395419637	5.58690261445167e-13	0.0141973115443808	0.8875402294640031	0.5360119979120048	0.6414342629482073	NL06DJ	N2	non-responsive	non-accurate	26	0.359285178557146	0.3538423453918071	0.1003358455566202	0.1771076742137517	0.0094289562806748	Narcos
598	27	8.572545572670137e-11	0.1079588825941856	1.2988885724876004e-11	0.0478689797443319	1.087342036740708e-11	0.0284604813377017	1.3459254649410492e-11	0.0170233621678091	6.2013059053337e-13	0.0160814309577882	0.9091064902977806	0.461905652634918	0.6362549800796813	NL06DJ	N2	non-responsive	non-accurate	27	0.6931950624352364	0.1050310129551763	0.0879248905307552	0.1088345204809896	0.0050145135978423	Narcos
599	28	7.644267362288746e-11	0.1261250681675095	2.0047322897598737e-11	0.0694918797412845	1.007443255360424e-11	0.0201068884524358	1.268302408026459e-11	0.0139988799971816	8.919249471691259e-13	0.0120288961010259	0.919270515948832	0.4248089882099274	0.6127490039840637	NL06DJ	N2	non-responsive	non-accurate	28	0.6362832472654332	0.16686721052158	0.0838562069556479	0.1055692503214621	0.0074240849358767	Narcos
600	29	3.0761998278262106e-11	0.0547943871275917	1.2842968262153001e-11	0.0526661847582444	5.328966149635443e-12	0.0108714805580689	6.59561636769092e-12	0.013445601459308	6.022908115885393e-13	0.0163160186397138	0.9136877527548812	0.4460190030664893	0.6183266932270917	NL06DJ	N2	non-responsive	non-accurate	29	0.5480311771335723	0.2288000587910587	0.0949366021502378	0.1175022301610803	0.0107299317640508	Narcos
601	30	2.1180420536176064e-11	0.1230832575151444	1.6360048273176556e-11	0.0594870098859972	8.746485132342365e-12	0.0322603245177684	3.8140788565454185e-11	0.0155788589382734	7.474885806532499e-13	0.0134334509152201	0.905418930144557	0.583158814653473	0.660557768924303	NL06DJ	N2	non-responsive	non-accurate	30	0.2486687768929249	0.1920751850536441	0.1026881291736807	0.4477920174485579	0.008775891431192	Narcos
602	31	5.440469503619227e-11	0.0872291279133054	1.684456724387248e-11	0.0532591423189632	1.0762176922429086e-11	0.0263487460795394	1.544403580601323e-11	0.0129191311266897	8.030837507233122e-13	0.0099559464251191	0.9216750787336504	0.4979891421993372	0.6434262948207172	NL06DJ	N2	non-responsive	non-accurate	31	0.5536891210617467	0.1714310433266975	0.1095291551019018	0.1571775120766507	0.008173168433003	Narcos
603	32	5.5832003326541646e-11	0.1248330792522109	3.2438861443675985e-11	0.0551189809640879	6.458085988861459e-12	0.028811759458243	5.170554915799184e-12	0.0154595528375124	6.670622975418495e-13	0.0146756268153877	0.8829328111360459	0.5386403744348088	0.6478087649402391	NL06DJ	N2	non-responsive	non-accurate	32	0.5551745918370535	0.3225610866284328	0.0642170267820271	0.0514142524702362	0.0066330422822501	Narcos
604	33	1.4908576151845267e-10	0.0977148287397148	3.081711295222618e-11	0.043651550638492	2.5488241257707445e-12	0.0278337592098101	4.79617531229223e-12	0.0102290936107584	6.281945701731774e-13	0.0135585150469025	0.8622236858322871	0.4609964056795676	0.6286852589641435	NL06DJ	N2	non-responsive	non-accurate	33	0.7935324744949317	0.164028943131119	0.0135665183245879	0.025528399391807	0.0033436646575541	Narcos
605	34	5.146191589655109e-11	0.119399468572487	3.131385669058549e-11	0.0601315702090404	1.661594581439533e-11	0.0313392726435115	1.6178653403157488e-11	0.0106603687769161	8.705577020432155e-13	0.0210938262972565	0.9014039040456095	0.495931023512096	0.6334661354581674	NL06DJ	N2	non-responsive	non-accurate	34	0.4419572749423608	0.2689248258600935	0.1426984985845084	0.1389430114624947	0.0074763891505424	Narcos
606	35	4.286400967386291e-11	0.1035546269781339	2.0842123294146534e-11	0.0636445723341792	4.233164764474696e-12	0.0247104884083317	5.250328104474663e-12	0.0135730394302913	6.15512814544733e-13	0.0126620291788355	0.9313414162853152	0.5224818924919691	0.6426294820717132	NL06DJ	N2	non-responsive	non-accurate	35	0.5807727003435376	0.2823939318447706	0.0573559624955525	0.0711377039648404	0.0083397013512987	Narcos
607	36	7.638399650653799e-11	0.0991360847097219	1.6577725511137643e-11	0.0432981068004694	5.8838911585983895e-12	0.0140675600806547	7.587185239504912e-12	0.0192914398565862	6.120654338264963e-13	0.0145201949570392	0.8833270387200189	0.5056930017656551	0.6406374501992033	NL06DJ	N2	non-responsive	non-accurate	36	0.7135699346944383	0.1548670801658341	0.0549665901473336	0.0708785547166902	0.0057178402757037	Narcos
608	37	5.2669652225275477e-11	0.1053742360142901	1.0958427879474363e-11	0.0410497479724812	5.864400323537566e-12	0.0350819566249721	1.1351432119716983e-11	0.0118734421410723	1.177801702225066e-12	0.0114648299627252	0.8713919508321467	0.470375880985083	0.6398406374501993	NL06DJ	N2	non-responsive	non-accurate	37	0.642142787513468	0.1336039849891787	0.071498143840869	0.1383954508081404	0.0143596328483438	Narcos
609	38	4.537963142688764e-11	0.128769212919927	1.7918231408591086e-11	0.0476620540753187	6.553725886721519e-12	0.0150038618027763	9.082189336241099e-12	0.0162577871361937	1.1584617861810045e-12	0.0131843867901496	0.874200492208638	0.5677617970882631	0.653386454183267	NL06DJ	N2	non-responsive	non-accurate	38	0.5665921132299883	0.2237199439465317	0.0818272269502718	0.1133966206196805	0.0144640952535277	Narcos
610	39	1.535654329252779e-10	0.1075175009328774	3.895845295139061e-11	0.0527802879798245	2.214881083086255e-11	0.0191653405557147	1.2827284156883831e-11	0.0066669121514456	7.338499565623875e-13	0.008560625934486	0.9368483371823894	0.457923568822885	0.6290836653386455	NL06DJ	N2	non-responsive	non-accurate	39	0.672842550873766	0.1706953470099223	0.097044380980643	0.0562023785463485	0.0032153425893201	Narcos
611	40	9.327124179979449e-11	0.1102814908682797	1.6158960841013218e-11	0.0282662726190892	6.220445820196485e-12	0.0165709614716541	6.666598186617521e-12	0.0143913185654028	4.886913459602156e-13	0.0103973261383635	0.921821689193761	0.4302641743060776	0.6147410358565738	NL06DJ	N2	non-responsive	non-accurate	40	0.7595010740007458	0.1315812663867907	0.050652646947101	0.054285633867036	0.0039793787983261	Narcos
612	41	3.9131676405670326e-11	0.1169366517786937	1.6332391179344758e-11	0.0520544617952498	4.114620969416732e-12	0.0184296657324351	4.706569190742192e-12	0.0079080438874132	4.5212452605565153e-13	0.007689008062713	0.8932987879472659	0.4754251928469213	0.6334661354581674	NL06DJ	N2	non-responsive	non-accurate	41	0.6044680064714492	0.2522868643485935	0.0635586553712928	0.0727024946888201	0.0069839791198443	Narcos
613	42	2.570565171302164e-11	0.0952505339591528	1.6180118364670363e-11	0.047161697695265	6.2758414816763824e-12	0.0177862754825972	3.884222466471546e-12	0.0104939326802827	3.931960913428487e-13	0.0096239677836233	0.9235540155882012	0.5443657995521881	0.6557768924302789	NL06DJ	N2	non-responsive	non-accurate	42	0.4902007465732785	0.3085510606987484	0.1196788244872585	0.0740712110386419	0.0074981572020724	Narcos
614	43	1.7226434939757604e-11	0.1219780104137804	8.021072923873596e-12	0.0645589679083663	7.218319509564787e-12	0.0161734077274364	8.850749090449313e-12	0.011043193458031	8.327751634824487e-13	0.013324805927457	0.9343783363124548	0.6120299593144365	0.6725099601593627	NL06DJ	N2	non-responsive	non-accurate	43	0.4086998797075326	0.1903012173195839	0.171255766243365	0.2099854149299151	0.0197577217996033	Narcos
615	44	5.670061986694525e-11	0.1174391712666806	2.186756612057577e-11	0.0416272570571493	3.761809158608037e-12	0.0243798224915235	6.698351078301385e-12	0.0084918664478195	1.3345819511419502e-12	0.007627195111876	0.8738719487727022	0.5701731138248637	0.652589641434263	NL06DJ	N2	non-responsive	non-accurate	44	0.6274765660180653	0.2419970950707547	0.0416300050757425	0.0741272025325108	0.0147691313029265	Narcos
616	45	5.257344067096519e-11	0.090720259557135	1.6638714493047684e-11	0.0592755780646466	3.6898308135115824e-12	0.0171881704722244	2.1960790398517075e-12	0.0100536571504487	9.034327086994024e-13	0.0100346405074882	0.8987297835466089	0.4163048881373602	0.6127490039840638	NL06DJ	N2	non-responsive	non-accurate	45	0.6917421661932278	0.2189261394955255	0.0485494486807413	0.0288952074045541	0.0118870382259511	Narcos
617	46	9.418307965660468e-11	0.0921704459962902	9.47111284756413e-12	0.0552106069926393	3.628941326387278e-12	0.0303880104368557	3.5492675563983867e-12	0.012534604831473	5.783656556471854e-13	0.0103138022614761	0.8634774345324356	0.461043576787912	0.6239043824701196	NL06DJ	N2	non-responsive	non-accurate	46	0.8453678415174236	0.0850107498491822	0.0325726267103037	0.0318574914311576	0.0051912904919326	Narcos
618	47	5.4100839912953793e-11	0.1296602355278213	1.3219992698284023e-11	0.0338199413505017	3.229497087266465e-12	0.0156352019447756	6.087889093661922e-12	0.0145179026148936	9.22908481169269e-13	0.0156448893511917	0.8312470647473272	0.5173278026481035	0.649800796812749	NL06DJ	N2	non-responsive	non-accurate	47	0.697525188388449	0.170446113446689	0.0416380885734847	0.0784914983533879	0.0118991112379893	Narcos
619	48	1.419619829629723e-10	0.1026814000096476	3.1675454259080775e-11	0.0615927783428985	1.1341728619687357e-11	0.0172789477617953	1.1100986528587827e-11	0.0151936479365969	5.108613539934773e-13	0.0151632860137437	0.8508744637533052	0.4891836530156159	0.6262948207171315	NL06DJ	N2	non-responsive	non-accurate	48	0.7221183729285034	0.1611236122089438	0.0576919992670254	0.0564674158715853	0.0025985997239418	Narcos
620	49	9.885144870305916e-11	0.1154312643721283	1.5301738101925014e-11	0.051927898180795	4.9401320197246425e-12	0.0261043527707841	5.2245543484079856e-12	0.0134180125379931	8.311461886273739e-13	0.0135334879156975	0.9061437532385864	0.4683171749046982	0.6258964143426295	NL06DJ	N2	non-responsive	non-accurate	49	0.789869942307165	0.1222681422512406	0.0394739970390431	0.0417466662947343	0.0066412521078166	Narcos
621	50	1.9753229086579275e-11	0.0942335685970236	1.464788991062012e-11	0.0299257594321013	6.033428157942468e-12	0.0159914707085908	4.5024425558119594e-12	0.0179878654817478	5.236329873984253e-13	0.0118117168647143	0.8977993862326716	0.490751588704368	0.6370517928286853	NL06DJ	N2	non-responsive	non-accurate	50	0.4345129458003496	0.3222104986949737	0.1327176752060009	0.0990404945767527	0.0115183857219229	Narcos
622	51	4.054552131284432e-11	0.1849791513535132	1.809885749522699e-11	0.0612833861882814	4.95906603810646e-12	0.026394144417782	5.349821755025632e-12	0.0172556639348713	4.514553620914982e-13	0.0126128434139939	0.8905162042253357	0.5216012643255887	0.6454183266932272	NL06DJ	N2	non-responsive	non-accurate	51	0.5841896655718476	0.2607727108942051	0.0714514214282003	0.0770815241916092	0.0065046779141375	Narcos
623	0	3.3739063219050816e-11	0.1117491871852883	1.6852731307746083e-11	0.0570527266866625	6.331824449490953e-12	0.0267667476967409	8.396852572293625e-12	0.0078407551644359	9.12068844413786e-13	0.017516146236106	0.8989864910869623	0.5452702151556732	0.6438247011952192	NL06DJ	REM	responsive	accurate	0	0.5094031275088922	0.2544479074447282	0.095599903188382	0.1267783558122689	0.0137707060457286	Narcos
624	1	1.7838737025015885e-11	0.1192250197038338	1.0919732464666728e-11	0.056659943477866	8.167344637785718e-12	0.0266210894404345	1.0064983381183722e-11	0.0106351390688658	1.837053298583904e-12	0.0132817555123891	0.9337265634804168	0.5635598783565514	0.652988047808765	NL06DJ	REM	responsive	accurate	1	0.3653393858238852	0.223637376704864	0.167268157470805	0.2061320171743491	0.0376230628260964	Narcos
625	2	3.1029261243777095e-11	0.1174670587513615	7.033742310132389e-12	0.071769936891712	1.1475030672636228e-11	0.0263464660163008	8.673794965125042e-12	0.0041206384608983	1.1285516227302748e-12	0.011856065530322	0.9153164540011324	0.5413855460467871	0.6414342629482073	NL06DJ	REM	responsive	accurate	2	0.5229029678934376	0.1185321397267711	0.1933764245384049	0.1461701938222149	0.0190182740191716	Narcos
626	3	3.53813209214649e-11	0.1024487420924827	1.1846456842885348e-11	0.0669962148289863	2.274942610415448e-12	0.023870800862575	3.2696791529242064e-12	0.0188951721270626	8.248173070176012e-13	0.0159994181592304	0.9172821722903568	0.4726223661862347	0.6422310756972112	NL06DJ	REM	responsive	accurate	3	0.6601335481762051	0.2210274626650769	0.0424451631029893	0.0610046443830808	0.0153891816726476	Narcos
627	4	2.1786539623179836e-11	0.1327576627627779	1.0278653991665723e-11	0.044957332390147	8.748596536701231e-12	0.0085976097717761	6.455519251086508e-12	0.0114751948928159	1.1482766596757565e-12	0.0117361915504044	0.9266232517915748	0.5750593988884711	0.6613545816733069	NL06DJ	REM	responsive	accurate	4	0.4499716197156654	0.2122917482593623	0.1806904731979529	0.1333300516630226	0.0237161071639967	Narcos
628	5	4.1437453799596677e-11	0.1291376372354029	1.842662516430417e-11	0.0429521622962164	6.670815074463122e-12	0.0314643602249325	5.294050755814832e-12	0.0133795395133015	8.342105960933881e-13	0.0162398427077403	0.9092089218879368	0.5777013878362472	0.6621513944223107	NL06DJ	REM	responsive	accurate	5	0.5702677454211428	0.2535896640509921	0.0918046434762476	0.0728574299778285	0.0114805170737887	Narcos
629	6	2.5299883602670003e-11	0.1189855276261395	1.5173995877467788e-11	0.0546049849448052	3.5439419038256694e-12	0.0239902363116928	6.8379634205052205e-12	0.0132778963245477	1.957767522329214e-12	0.0115831823462423	0.8851837421025751	0.6273467991271351	0.6653386454183268	NL06DJ	REM	responsive	accurate	6	0.4790415052204829	0.2873125402278312	0.0671028883248865	0.129473650592437	0.0370694156343623	Narcos
630	7	2.7773803657373603e-11	0.1290153968546079	2.6552034223207227e-11	0.0616259490078328	5.48814142369345e-12	0.0222093165092662	4.151048191850662e-12	0.0096199010415357	7.785874989251906e-13	0.0121398507865331	0.8708032646127503	0.5872732261694342	0.6621513944223107	NL06DJ	REM	responsive	accurate	7	0.4289813545242569	0.4101104676536399	0.0847672998196507	0.0641151747885567	0.0120257032138955	Narcos
631	8	2.5110264095859213e-11	0.109393358026339	1.5629976309508568e-11	0.05215974864239	4.5258466764082114e-12	0.0367483179277458	4.209237579105406e-12	0.019727612845006	1.5415480354384402e-12	0.0136927930265403	0.914098238295624	0.62064228534946	0.6709163346613547	NL06DJ	REM	responsive	accurate	8	0.492195283025856	0.306368765536584	0.088712742220569	0.0825067738699131	0.0302164353470776	Narcos
632	9	1.3748125680218904e-11	0.130644233625983	8.802574103350848e-12	0.0619460270247896	3.1676590282653097e-12	0.0156236593761413	1.993052606685e-12	0.0148131751920134	7.370014808296788e-13	0.0127034211952676	0.9387371892154296	0.5682963052090899	0.6685258964143427	NL06DJ	REM	responsive	accurate	9	0.4832651202321782	0.309422326457869	0.1113474779585231	0.0700584814251819	0.0259065939262476	Narcos
633	10	4.085069504489156e-11	0.0818294419907895	1.1057826059686298e-11	0.0496108885478313	3.637977785460769e-12	0.0243370825065182	4.78144664290669e-12	0.0178269625129991	6.25234298197681e-13	0.0174337660524126	0.9154583520351408	0.4838278688808678	0.6370517928286853	NL06DJ	REM	responsive	accurate	10	0.6701979315608991	0.1814150810559761	0.059684790777757	0.0784445808430767	0.0102576157622908	Narcos
634	11	2.425411628867896e-11	0.1090615053794093	7.397336589534859e-12	0.0452898719485625	3.5112762997487058e-12	0.0171668401694308	4.6508627315936556e-12	0.0036202838549305	1.0155454195671525e-12	0.011542580168164	0.9127357416779478	0.64570781688882	0.6709163346613547	NL06DJ	REM	responsive	accurate	11	0.5940394011552763	0.1811778811270243	0.085999277218236	0.1139103844909357	0.0248730560085276	Narcos
635	12	2.505487171833306e-11	0.1562580321303103	1.6302837961340956e-11	0.056701764018604	3.2502290865496917e-12	0.0226020876762303	6.101077934392755e-12	0.0133145326515624	1.1266085364797462e-12	0.0159333624749526	0.8924692717006188	0.5276291695906555	0.6462151394422311	NL06DJ	REM	responsive	accurate	12	0.4833523586092006	0.314510298405233	0.0627026117980276	0.1177004792840139	0.0217342519035246	Narcos
636	13	3.7828514215824865e-11	0.0894578318545122	2.0173656336118128e-11	0.0586953045570854	1.1313309610234995e-11	0.0197291908789169	4.813812576463899e-12	0.0114105902981006	9.910394534021899e-13	0.0126696418652393	0.938939541922046	0.5887249662549985	0.6541832669322709	NL06DJ	REM	responsive	accurate	13	0.5035722435187959	0.2685512130663168	0.1506024970884404	0.064081353689404	0.0131926926370428	Narcos
637	14	3.3632827750627736e-11	0.1162064101869022	7.395500711069882e-12	0.0608451063061391	2.4161223479010827e-12	0.0239673775562662	3.0667216662244266e-12	0.0133520397341281	6.177902035571939e-13	0.011121504855467	0.90373962505508	0.5869166836685041	0.6649402390438247	NL06DJ	REM	responsive	accurate	14	0.7136339490311472	0.1569205068522658	0.0512661898446191	0.065070850107341	0.0131085041646267	Narcos
638	15	2.639934420670748e-11	0.1043119496877294	9.296824384981988e-12	0.0671048322583789	3.2145372151299773e-12	0.0305461256337393	5.166590222361643e-12	0.0177240682047167	5.752473438379504e-13	0.0072000765862933	0.8903320961206631	0.4962277571095566	0.6442231075697211	NL06DJ	REM	responsive	accurate	15	0.5912170329508953	0.2082036919446681	0.0719900138336204	0.1157065159581372	0.0128827453126788	Narcos
639	16	7.606980105797309e-11	0.114910044975944	2.5998831872910357e-11	0.0642088900475182	3.1119587746789438e-12	0.016486036023845	3.712303074258959e-12	0.011535233096663	8.434669813727282e-13	0.0160639222178754	0.8980909628288376	0.5316245907284219	0.649800796812749	NL06DJ	REM	responsive	accurate	16	0.6932050583517118	0.2369208478907698	0.0283585014550703	0.0338292888034468	0.0076863034990012	Narcos
640	17	2.8611287882111853e-11	0.1014895020183261	1.2636705420453356e-11	0.0569394304764424	2.893425123819274e-12	0.0224840639372309	3.591478252179269e-12	0.0166828665294862	7.218815287346014e-13	0.0161687840728497	0.9127197765478934	0.5546813855170571	0.654980079681275	NL06DJ	REM	responsive	accurate	17	0.5904740242480847	0.2607937934705063	0.0597139277253664	0.0741202082654113	0.0148980462906312	Narcos
641	18	1.8211851262422235e-11	0.121618930690583	8.680855072082811e-12	0.0643613636065771	2.4747938356837787e-12	0.023290925035165	3.1734788114589048e-12	0.0137356253365868	8.522625176307796e-13	0.0107863571173985	0.9159657991889792	0.5910860132900508	0.652191235059761	NL06DJ	REM	responsive	accurate	18	0.5453753647370746	0.2599584431559412	0.0741106201306407	0.0950335657449568	0.0255220062313864	Narcos
642	19	3.0220792650415565e-11	0.1083116132679481	1.1504718101912852e-11	0.0540281846207075	6.447335357985467e-12	0.0217477931988256	7.560469194406909e-12	0.0171997574206514	7.256167151755865e-13	0.0126677670932148	0.8921795705246611	0.5304129417368649	0.649800796812749	NL06DJ	REM	responsive	accurate	19	0.535270356154906	0.2037714439560872	0.1141951348940393	0.1339109494976378	0.0128521154973295	Narcos
643	20	2.6291112692590048e-11	0.1175048632129475	1.0504436905733904e-11	0.0726127086614503	3.9449106171382815e-12	0.0039483580595612	9.312474346158972e-12	0.008045056211632	7.212099462074077e-13	0.0151285397249585	0.8548790223550157	0.5618275989435506	0.6541832669322709	NL06DJ	REM	responsive	accurate	20	0.5178051338420158	0.206885551840549	0.0776952650877265	0.183409773545729	0.0142042756839794	Narcos
644	21	6.240706923602736e-11	0.0815340716072027	1.514005287005643e-11	0.0652415420357293	5.872694073361354e-12	0.0240263257817848	8.057649917725511e-12	0.0028660180715547	1.2111700381034573e-12	0.013818651902943	0.8568094032627789	0.4860316955969321	0.6322709163346614	NL06DJ	REM	responsive	accurate	21	0.6732979558027758	0.1633431400151399	0.0633593751966581	0.0869324466697924	0.0130670823156338	Narcos
645	22	5.509404235343406e-12	0.1370310196374448	1.2312889179374598e-11	0.0585934671506396	3.135057227527661e-12	0.0203560587986243	3.1261510403601997e-12	0.0065188147034127	3.635370545158785e-13	0.0185662507154085	0.9186184690726564	0.6466308758531542	0.6705179282868526	NL06DJ	REM	responsive	accurate	22	0.2253608011418421	0.5036556497404335	0.1282387311297223	0.1278744257730192	0.0148703922149828	Narcos
646	23	2.3242954259553897e-11	0.1158466009656272	1.767643501299963e-11	0.0508493813230741	7.402364452980724e-12	0.0291921135143424	6.641032319999847e-12	0.0143856567919135	8.126807394506589e-13	0.0142006229969876	0.9287680792116256	0.608375273202504	0.6577689243027889	NL06DJ	REM	responsive	accurate	23	0.4167236170188557	0.3169213281735954	0.1327172120587882	0.1190672656420989	0.0145705771066615	Narcos
647	24	3.8397559080698136e-11	0.1084328472639156	9.90034155577279e-12	0.0526356496158147	2.9025392518145506e-12	0.017027647422365	3.296507246151217e-12	0.009446088261175	7.780868194553385e-13	0.0150147238660356	0.8644107956007666	0.5516695735360928	0.655378486055777	NL06DJ	REM	responsive	accurate	24	0.6946636905321066	0.1791105467982383	0.0525108542535807	0.0596382672311158	0.0140766411849585	Narcos
648	25	2.9949029470818996e-11	0.084287525367783	1.06137244872298e-11	0.0577480354186445	4.305923857532805e-12	0.0303841861918083	6.228861880974702e-12	0.0057228669303282	7.619472699917395e-13	0.0081982118668063	0.8719999153973307	0.554645206466817	0.6478087649402391	NL06DJ	REM	responsive	accurate	25	0.5775033889197094	0.2046631216015727	0.0830305911107516	0.1201103644737679	0.0146925338941982	Narcos
649	26	6.062689688512334e-11	0.1076568950315586	1.2705140214035222e-11	0.0487788992264145	4.338656958159172e-12	0.022087775093486	3.698667449781018e-12	0.0132867513800408	5.371709116577329e-13	0.0137355520486333	0.8970296154464809	0.4756218145952978	0.6390438247011953	NL06DJ	REM	responsive	accurate	26	0.7401961125049393	0.155117544826324	0.0529708294324718	0.0451571729452683	0.0065583402909963	Narcos
650	27	1.2229543680889408e-11	0.0965745391181357	7.684786228005107e-12	0.0444350831627563	2.633816330460273e-12	0.0394562947473746	1.0045934386442714e-11	0.013244340437176	8.612844460306935e-13	0.0146461172078078	0.8682092370679773	0.7424675887718636	0.6872509960159363	NL06DJ	REM	responsive	accurate	27	0.3655480564816062	0.2297026564052127	0.0787262767811831	0.3002787255459397	0.0257442847860583	Narcos
651	28	1.687048177464253e-11	0.0872361979619144	7.561539180746212e-12	0.0709255647898318	5.205453038975324e-12	0.0400264568997713	4.0143476160147086e-12	0.0160514890529722	9.091264970980519e-13	0.0133372946788233	0.9263057099080017	0.6454883017568601	0.6673306772908367	NL06DJ	REM	responsive	accurate	28	0.488137122922065	0.2187885343084777	0.1506166156896948	0.1161527051726412	0.026305021907121	Narcos
652	29	3.0871857794857016e-11	0.0999524056265713	1.3663897656886791e-11	0.0444745599208217	7.014358539492424e-12	0.0184263577757469	5.464169970705038e-12	0.0197391044403749	9.644672813550177e-13	0.0157467124237747	0.9234578571524577	0.6043484140687954	0.6681274900398406	NL06DJ	REM	responsive	accurate	29	0.5324684842781352	0.2356707822068979	0.1209815387374947	0.0942443542423971	0.016634840535075	Narcos
653	30	5.7950192134448035e-11	0.1031135782463847	3.9351387227360735e-12	0.0439469221093262	5.1972945066232975e-12	0.029689641928667	5.288363989866179e-12	0.0215614646954497	9.859674748199917e-13	0.0200003138804074	0.9183898019584812	0.6440604331839489	0.6741035856573706	NL06DJ	REM	responsive	accurate	30	0.7899754111928863	0.0536437018773326	0.0708493745013771	0.0720908311699763	0.0134406812584272	Narcos
654	31	5.801369159424359e-11	0.138031788490973	1.2829029140291062e-11	0.0511031586513505	5.588350338481347e-12	0.021866298846306	7.838271741942658e-12	0.0087184220594892	9.88017023662396e-13	0.0094303981785099	0.8877176575503997	0.5279210783832295	0.6494023904382471	NL06DJ	REM	responsive	accurate	31	0.6804537661505647	0.1504741545430731	0.0655468378220862	0.0919365994534582	0.0115886420308177	Narcos
655	32	3.352494608384241e-11	0.1223789003627277	2.2459505823987137e-11	0.043010689201827	1.1384658550440342e-11	0.0369756312553583	1.1195855245882608e-11	0.0166535981356295	8.690272308524304e-13	0.0144560654275462	0.9424111390492852	0.5792390876262569	0.6669322709163347	NL06DJ	REM	responsive	accurate	32	0.4220478518721002	0.2827442634334664	0.1433222494525182	0.1409453916668065	0.0109402435751088	Narcos
656	33	1.6843631757214502e-11	0.1055575808808057	9.475928750753182e-12	0.0495705380674785	4.977544464998826e-12	0.0123806495110965	2.9407475937014573e-12	0.0072169968996796	5.543808503834569e-13	0.0142195966354328	0.9077929613532356	0.6156590524225624	0.6625498007968129	NL06DJ	REM	responsive	accurate	33	0.4841204516913697	0.2723575873145613	0.1430648157976362	0.0845231048680024	0.0159340403284302	Narcos
657	34	3.735691159482576e-11	0.1031141850786509	1.8776865976906997e-11	0.0419266128636339	2.8804269135303216e-12	0.0208537165984549	1.865486148983852e-12	0.0135329296694252	6.315047546031223e-13	0.016604810267948	0.8579897272155661	0.5253197236525822	0.650199203187251	NL06DJ	REM	responsive	accurate	34	0.6073189011962744	0.3052593248791035	0.0468276855184064	0.03032758731465	0.0102665010915654	Narcos
658	35	2.514254546838717e-11	0.1141155977051086	5.270400323085785e-12	0.057990346737098	6.084776007987762e-12	0.0297940679950954	5.912218176632252e-12	0.0247204765757336	6.66557574625341e-13	0.0161655475094188	0.9401461575463635	0.644458821992683	0.6689243027888447	NL06DJ	REM	responsive	accurate	35	0.5836719997670263	0.12234978753508	0.1412551241155003	0.1372492777452762	0.0154738108371168	Narcos
659	36	1.991548039863489e-11	0.1159339741557767	1.028672482469778e-11	0.053443559457357	3.718052088321621e-12	0.0250628474478762	2.4158991441952626e-12	0.0136882599793965	8.285563216474332e-13	0.0147016290483695	0.910321804900763	0.6090728217082051	0.6625498007968129	NL06DJ	REM	responsive	accurate	36	0.5358706931994263	0.2767874162322689	0.1000425352559936	0.0650051880841676	0.0222941672281433	Narcos
660	37	4.527217445503389e-11	0.1702736023878004	1.3375681800720738e-11	0.0715107003384981	7.652386043098065e-12	0.0281672298132903	7.373063033175413e-12	0.0130281840127451	6.771618430077305e-13	0.0166131743045401	0.919063770905036	0.4960803125832994	0.6362549800796813	NL06DJ	REM	responsive	accurate	37	0.6089023536120379	0.1799004405612101	0.1029231736376695	0.0991663309366671	0.0091077012524152	Narcos
661	38	1.513953104801659e-11	0.0928317047547961	9.327174202004695e-12	0.0474541971861725	3.3821192276958108e-12	0.0211667036922351	7.602075320552195e-12	0.0201584116325221	6.638978649106078e-13	0.0148016909310388	0.8956564551177031	0.6274294560610953	0.6745019920318727	NL06DJ	REM	responsive	accurate	38	0.4192057557462598	0.2582646118910428	0.0936491257472551	0.2104975193673239	0.0183829872481182	Narcos
662	39	3.623231601676978e-11	0.1043542377537992	1.0613081318894192e-11	0.0703287533923091	4.932390051839013e-12	0.0203192138161433	1.971190996333013e-12	0.0084394912878838	7.445188694592827e-13	0.0128284254421623	0.9139819980620114	0.530386810776223	0.650199203187251	NL06DJ	REM	responsive	accurate	39	0.6648924705337897	0.1947586749582751	0.0905133694927378	0.036172958163624	0.0136625268515733	Narcos
663	40	9.858041143221084e-12	0.1192785535326089	3.9821035658808295e-12	0.0338300870537167	2.3570318487264427e-12	0.0170216706712114	3.041400116043941e-12	0.0093707817866331	6.729574158275878e-13	0.0106596975820186	0.9179295449117484	0.6831770547630767	0.6780876494023906	NL06DJ	REM	responsive	accurate	40	0.4950919953636614	0.1999897922451263	0.1183752009316912	0.1527456449283452	0.0337973665311757	Narcos
664	41	9.271434645157958e-11	0.1251143036917697	1.4148384559280196e-11	0.0438865204116768	4.531536248207497e-12	0.0259423732753113	8.3932556502947e-12	0.005127139037552	9.941540842686556e-13	0.0130690735283487	0.8416156543331729	0.5114453615923192	0.6470119521912351	NL06DJ	REM	responsive	accurate	41	0.7676193008685318	0.1171401566151983	0.037518408097997	0.0694911335825989	0.0082310008356737	Narcos
665	42	3.3856067171291157e-11	0.1208183236582957	1.4972538367808327e-11	0.0638696874650903	9.127086334971812e-12	0.0105995933713976	6.953174843018393e-12	0.0070217850879915	7.042192243055754e-13	0.0182851014101437	0.8969543501020485	0.5695013895413586	0.6565737051792829	NL06DJ	REM	responsive	accurate	42	0.5159956536952239	0.228194393740017	0.1391046649310779	0.1059723794919336	0.0107329081417474	Narcos
666	43	3.2480306816660914e-11	0.1050462260391088	1.3309988271246074e-11	0.0420289844829236	5.65503337279352e-12	0.0344256655362435	8.20734880025978e-12	0.0173900460161955	7.734861804558876e-13	0.0164325676801939	0.9336142022414023	0.5967607760559115	0.6653386454183268	NL06DJ	REM	responsive	accurate	43	0.5375205865610005	0.2202686305601753	0.0935858418063581	0.1358244232767962	0.0128005177956696	Narcos
667	44	1.2964085419009692e-11	0.1088888931965921	7.455029198698259e-12	0.0616826018105655	6.476789148222685e-12	0.023975260516576	1.3123975088395943e-11	0.0056845806593158	8.524227624734761e-13	0.0160202537302021	0.9373541184066624	0.7252426996561117	0.6844621513944225	NL06DJ	REM	responsive	accurate	44	0.3171851084031187	0.1823980765407632	0.158464018223052	0.3210970405200155	0.0208557563130503	Narcos
668	45	3.738509267156165e-11	0.1188924717930842	1.5881731716223502e-11	0.0520061790363028	3.8695210149547954e-12	0.0229391420079552	3.408021237546966e-12	0.0158456586721051	5.174166462357542e-13	0.0183183941766104	0.8738654142303709	0.5606153496628324	0.650199203187251	NL06DJ	REM	responsive	accurate	45	0.6122502596450234	0.260092825027743	0.0633705864238796	0.0558126712669915	0.0084736576363624	Narcos
669	46	2.6590159367351627e-11	0.1398056570032022	9.936956272856951e-12	0.0583192782676251	2.8116651885870538e-12	0.0182163632760238	2.392273674079613e-12	0.0120330021878229	1.0992303011889757e-12	0.0194220792292222	0.8998709498967707	0.6048347389470361	0.6573705179282869	NL06DJ	REM	responsive	accurate	46	0.6208261161230583	0.2320077094587524	0.0656466610355169	0.0558547225409205	0.0256647908417519	Narcos
670	47	2.837299378378088e-11	0.1169194454559525	4.667274324932701e-12	0.0578528735631094	2.869713912538033e-12	0.0186125883851069	2.947004552181358e-12	0.0089849857346474	5.729625237805016e-13	0.0087135263155822	0.9197558769511972	0.5483586478667305	0.6474103585657371	NL06DJ	REM	responsive	accurate	47	0.7195797720617906	0.1183687636376517	0.0727800562324549	0.0747402575873379	0.0145311504807647	Narcos
671	48	1.1188937017638015e-11	0.1287410947556918	5.837339625796489e-12	0.0402996418654253	1.0361038484507349e-11	0.0229015973520586	7.547032320874171e-12	0.010819936345654	6.667336039701166e-13	0.0141453468992938	0.9323052329873954	0.6014723427359089	0.6685258964143428	NL06DJ	REM	responsive	accurate	48	0.3142864398147924	0.1639652351326466	0.2910315692140054	0.2119888525206326	0.0187279033179229	Narcos
672	49	1.8030690820659388e-11	0.1124835630114648	6.668059178554661e-12	0.037173128996937	6.8827152212969895e-12	0.01882694230741	6.793644265692376e-12	0.014007615224408	9.407789976153189e-13	0.0125823607577689	0.876858935863447	0.6380532790124125	0.6589641434262948	NL06DJ	REM	responsive	accurate	49	0.4586107936510271	0.169602149047173	0.1750619275494616	0.1727964069408845	0.0239287228114535	Narcos
673	50	2.9999440800024945e-11	0.1243723701203128	1.2651428551618539e-11	0.0438635748409038	3.079976713736836e-12	0.0196408636348263	3.909903731889389e-12	0.0088098485768603	5.728687834474064e-13	0.0124924420001639	0.918361939257023	0.5696234793972603	0.6549800796812749	NL06DJ	REM	responsive	accurate	50	0.5974363459148361	0.2519521378703606	0.061337477775792	0.0778654046930379	0.0114086337459734	Narcos
674	51	5.2016570459317486e-11	0.1250832898228977	1.603063793731698e-11	0.0531863441230394	3.7576035473622096e-12	0.0220864153223533	5.458809770588487e-12	0.0077823593086125	5.231692620469134e-13	0.0079345498355845	0.9002595769079698	0.5631335155013837	0.6474103585657371	NL06DJ	REM	responsive	accurate	51	0.6687069849036937	0.2060843201788944	0.048306447665273	0.0701765647104322	0.0067256825417065	Narcos
675	52	1.4896065183411534e-11	0.1228432479032406	6.165407109530768e-11	0.0580213229982796	1.6981532513495382e-11	0.0309723206023965	1.951647108019358e-11	0.0136619578745262	5.499776307866448e-13	0.0087940695670699	0.9131418505629628	0.4899926258305931	0.6390438247011953	NL06DJ	REM	responsive	accurate	52	0.1311295073441036	0.542738492947066	0.1494877986249886	0.1718027684714467	0.0048414326123949	Narcos
676	53	1.749560020206602e-11	0.1033285279346581	1.1534148346403506e-11	0.0461378759550124	4.069692014190929e-12	0.0204606142991081	8.127011198094558e-12	0.0177690185822879	1.1073527258454017e-12	0.0179060326822603	0.9459983475724828	0.6640600563791159	0.6760956175298806	NL06DJ	REM	responsive	accurate	53	0.4132772949240544	0.2724571648185865	0.0961333871015319	0.1919745058743051	0.0261576472815218	Narcos
677	54	3.367602699293072e-11	0.0815172970224837	1.3942931007817949e-11	0.0214890170597473	3.2912180130716216e-12	0.0247764824752372	5.440008548235602e-12	0.0174595734343368	1.1074060550358596e-12	0.0150186113811091	0.937476551889578	0.5767873830314192	0.6561752988047809	NL06DJ	REM	responsive	accurate	54	0.5861023170524872	0.2426647351215312	0.0572808218674695	0.0946786749985541	0.0192734509599579	Narcos
678	55	3.632108737906121e-11	0.0976224908120338	1.0910246064591208e-11	0.0325612880261386	6.303450692055629e-12	0.0190491413821121	7.211168255017674e-12	0.0190118159621563	6.545447144766345e-13	0.0157641726093384	0.9268921037507	0.5969807654165418	0.6557768924302789	NL06DJ	REM	responsive	accurate	55	0.5915438651388996	0.1776898653751583	0.1026612322251304	0.1174447861987535	0.0106602510620581	Narcos
679	56	2.0927063865819188e-11	0.1039325357604869	7.969639003525886e-12	0.0583360409942749	7.285990277971504e-12	0.0067593507455471	4.514302315001631e-12	0.0157242446571744	1.298116466500352e-12	0.0174790222348111	0.929093987104007	0.5778593888770749	0.6438247011952192	NL06DJ	REM	responsive	accurate	56	0.4983214213428082	0.1897753961707345	0.173496150940643	0.1074958991097188	0.0309111324360951	Narcos
680	57	2.870201781694951e-11	0.1255183507533663	9.259051779600806e-12	0.0448640643823143	6.962378259190724e-12	0.0234465251781739	8.636992468750163e-12	0.0188041708000687	1.026816056846063e-12	0.012837475363047	0.9126374027737862	0.4892705325275622	0.6418326693227092	NL06DJ	REM	responsive	accurate	57	0.5258007036741709	0.1696192919995584	0.1275458544857564	0.1582236045793107	0.0188105452612034	Narcos
681	58	3.294895620229947e-11	0.096491969590437	1.0050712551921044e-11	0.0514415557605115	4.7155767951435145e-12	0.0339462850773983	4.216359229000193e-12	0.010952454240596	9.58620593357325e-13	0.0131904694782706	0.8884668905934296	0.5891695137397871	0.6609561752988048	NL06DJ	REM	responsive	accurate	58	0.6229687238185992	0.1900296790433944	0.0891578124691591	0.0797190633877412	0.0181247212811058	Narcos
682	59	3.7632632516639696e-11	0.1042870187251495	1.6777372766987885e-11	0.0636600196916846	1.2998916705484555e-11	0.0435639339216313	1.2144341685684166e-11	0.020710744478903	1.5088488745507861e-12	0.0155463434446367	0.897964919490754	0.577914794027534	0.650996015936255	NL06DJ	REM	responsive	accurate	59	0.4642444088010978	0.2069693502840127	0.160357487569441	0.1498152626887341	0.0186134906567141	Narcos
683	60	3.2593180357841145e-11	0.0966479383526565	1.220809217992074e-11	0.033684658553002	2.953732339751043e-11	0.0008582248159285	1.5267310295593826e-11	0.0058958872619936	1.6553054645469745e-12	0.0120499599471311	0.9310130183201506	0.7116046030321116	0.6824701195219125	NL06DJ	REM	responsive	accurate	60	0.3571416569245411	0.1337708754149089	0.3236569277218462	0.1672924346714671	0.0181381052672366	Narcos
684	61	4.078276291710001e-11	0.0967971662150734	1.0919141900533394e-11	0.0591425352643845	4.270135673737682e-12	0.0192452498447128	7.547639135541973e-12	0.0154498580062363	1.2894287985288882e-12	0.0100739517038969	0.8950382753032985	0.5651915123040073	0.6577689243027889	NL06DJ	REM	responsive	accurate	61	0.6292751730108668	0.1684815941125783	0.0658878941167684	0.1164595427851776	0.0198957959746087	Narcos
685	62	3.3614667550792486e-11	0.1080897812736626	1.7302595178917622e-11	0.0502746456558451	6.469497049696708e-12	0.0227022145831601	8.52563256043974e-12	0.0159012136595775	9.006464813798499e-13	0.0122784640099249	0.9293458866521828	0.5697338994199767	0.652191235059761	NL06DJ	REM	responsive	accurate	62	0.5031153820250001	0.258970336990878	0.0968298578217244	0.127604322612118	0.0134801005502793	Narcos
686	63	1.5001492503871614e-11	0.1390174480138435	1.2347100834058675e-11	0.0552290461936879	5.230629857095746e-12	0.0228430462103095	4.811639313943129e-12	0.0194089963325457	1.1894104864469918e-12	0.0187603741102608	0.9159513477426552	0.6212535231144847	0.6673306772908367	NL06DJ	REM	responsive	accurate	63	0.3888384228295634	0.3200366372608528	0.1355778342397217	0.124717606703167	0.0308294989666949	Narcos
687	64	2.0293847958819863e-11	0.1159885071020367	7.234438129182281e-12	0.0425569453904052	3.419011985965143e-12	0.0318880802054718	5.865770986631349e-12	0.0167046768349843	5.81690520399052e-13	0.0170682182019329	0.9112912605338526	0.5694173495065387	0.6617529880478088	NL06DJ	REM	responsive	accurate	64	0.542692296626832	0.1934612820149937	0.0914302438169044	0.1568607754764672	0.0155554020648027	Narcos
688	65	5.0140784543385395e-11	0.1143605539642917	2.1944881903895776e-11	0.0604659366208418	4.255100173071323e-12	0.0178700613000898	6.213737838280724e-12	0.0090710234881946	5.36698346921997e-13	0.0141829144004236	0.9195904272943792	0.5169813837915245	0.6438247011952192	NL06DJ	REM	responsive	accurate	65	0.6034427574808575	0.2641059602332368	0.0512099961175052	0.0747821385233972	0.0064591476450033	Narcos
689	66	2.4763575379972325e-11	0.1353078936434073	8.962107217623592e-12	0.0442777735399995	8.640686806942622e-12	0.0304642435542294	6.655183868815084e-12	0.0191222995942955	6.697790288088913e-13	0.0162803086232144	0.912963692560066	0.6085169905632638	0.6661354581673308	NL06DJ	REM	responsive	accurate	66	0.4983479861113452	0.1803555429572084	0.1738872033939526	0.133930477620248	0.0134787899172456	Narcos
690	67	2.8282416353916796e-11	0.159408933339047	1.2666226067859431e-11	0.0673914199873376	4.806052769534437e-12	0.0248186713540382	4.758950114931501e-12	0.0109701587288574	7.518370115485345e-13	0.0119947533986924	0.9208183885155292	0.616470420014582	0.6661354581673308	NL06DJ	REM	responsive	accurate	67	0.5516853655759312	0.2470712357555224	0.0937483186004589	0.0928295199766412	0.0146655600914462	Narcos
691	68	1.4218675676647371e-11	0.0936841865756436	1.3197772238005663e-11	0.0339400262578028	1.3863424268664172e-11	0.017804227075982	1.5248655136191964e-11	0.0204676011328026	7.401369082542552e-13	0.0127208283733071	0.9395882552642488	0.6079292558937148	0.6677290836653388	NL06DJ	REM	responsive	accurate	68	0.2482802046874748	0.2304536418994645	0.242076962255098	0.2662652489247257	0.0129239422332369	Narcos
692	69	2.5331428561026092e-11	0.0863198590394332	1.5725299558327123e-11	0.0459849808694555	9.184325099513724e-12	0.0166645002341159	4.4776937097939204e-12	0.0161544888831047	7.526057277009601e-13	0.0138566260129458	0.9093823729689442	0.6544313291962103	0.6633466135458168	NL06DJ	REM	responsive	accurate	69	0.4566578485646666	0.2834850567957737	0.16556879649951	0.080720831480939	0.0135674666591106	Narcos
693	0	1.9625037411036598e-11	0.1219373303861091	1.9297733674457837e-11	0.0655434487126686	4.219702395891585e-12	0.0207180513158865	5.547264394785001e-12	0.0047308862220788	8.260070849296301e-13	0.0098827342753128	0.9031973859754274	0.5568400652215574	0.6581673306772908	NL06DJ	REM	responsive	non-accurate	0	0.3963393346187953	0.3897292404591316	0.0852194064576139	0.1120303127650186	0.0166817056994404	Narcos
694	1	2.335488367525896e-11	0.1130017115812304	1.2251931571164733e-11	0.0523919918739888	3.956881428873501e-12	0.0258191852702616	5.284858959598637e-12	0.0162685852510444	7.538600089438277e-13	0.0167390639452547	0.9137992384213444	0.5495099949118113	0.650199203187251	NL06DJ	REM	responsive	non-accurate	1	0.512141371142779	0.268668477276594	0.0867691189821438	0.1158898905898761	0.0165311420086068	Narcos
695	2	1.405095965312967e-11	0.1097430791703526	4.452458708880294e-12	0.057909299294696	5.79319320910901e-12	0.0109288761881116	5.126530130046813e-12	0.0128756614141577	1.2084189486722045e-12	0.0119832626184627	0.9497276603495894	0.6724746266706001	0.6729083665338647	NL06DJ	REM	responsive	non-accurate	2	0.458708578833184	0.1453552680445566	0.1891249771872021	0.1673610492344903	0.0394501267005667	Narcos
696	3	9.371040582940768e-11	0.1098100231102748	2.5738029167478835e-11	0.0555759211356889	4.815256756874638e-12	0.0296212555320391	4.542892466197813e-12	0.0138716068681506	9.108843683293108e-13	0.0155305018669103	0.9181104475984548	0.483430448070134	0.6366533864541833	NL06DJ	REM	responsive	non-accurate	3	0.7224193229274014	0.1984160610562718	0.037121112594001	0.0350214394070281	0.0070220640152975	Narcos
697	4	9.589080511701092e-12	0.1101643631294112	6.0383591694192665e-12	0.0394734901704336	2.6522633768480174e-12	0.0308855919286393	2.733715785881005e-12	0.0073413205699132	9.02472888006559e-13	0.0123335210178944	0.9241029370252488	0.6912581335328352	0.6776892430278886	NL06DJ	REM	responsive	non-accurate	4	0.4375400567325692	0.275524228870057	0.121020098533924	0.124736689673795	0.0411789261896546	Narcos
698	5	5.7293061950758785e-11	0.100168684327732	1.097134570251663e-11	0.0599718735786943	6.258720981306608e-12	0.0231413807144905	7.224202362961845e-12	0.0124626450924841	7.861897351805623e-13	0.0126626008258024	0.9387797528870516	0.5062118439870426	0.6466135458167331	NL06DJ	REM	responsive	non-accurate	5	0.6941793036588848	0.1329319966616485	0.0758324729848224	0.0875305245532492	0.0095257021413947	Narcos
699	6	6.795176000988515e-11	0.1189031271391824	1.0718249559326334e-11	0.0550923734909158	7.35343477839573e-12	0.0283196815748939	1.018439131288609e-11	0.0100741546451206	1.583027584204582e-12	0.011864258520594	0.9074830190660104	0.4382010428832804	0.6247011952191235	NL06DJ	REM	responsive	non-accurate	6	0.6948681886553385	0.1096037932757226	0.0751955196468155	0.104144609986744	0.016187888435379	Narcos
700	7	1.7400943990961263e-11	0.1144199691368608	1.3180753477275124e-11	0.0579127115118048	7.968243189230131e-12	0.0236335425333721	6.188499707878733e-12	0.0181843328812197	6.631275571197267e-13	0.0132490407893999	0.9250921773298512	0.5694108268850065	0.654581673306773	NL06DJ	REM	responsive	non-accurate	7	0.3832674682221969	0.2903149402193488	0.1755059032947493	0.1363058588295278	0.014605829434177	Narcos
701	8	3.9262948816838216e-11	0.1121612964033666	9.643428982707767e-12	0.0449995299828069	1.7079973901453645e-12	0.0151886787887822	3.301288552348807e-12	0.0032568218682381	1.003406712728569e-12	0.0099441062181421	0.8530954672773945	0.5295745450401463	0.6346613545816734	NL06DJ	REM	responsive	non-accurate	8	0.7149237685873641	0.1755934487392695	0.0311002603649686	0.0601118796259988	0.0182706426823988	Narcos
702	9	7.678672769424946e-12	0.0960871454740095	8.531803037348682e-12	0.0427265314075089	3.4712159459533164e-12	0.01444675952237	3.938532227257702e-12	0.0156016507699358	5.490018670863657e-13	0.0135237360206124	0.9031489999711096	0.621706397086019	0.6673306772908367	NL06DJ	REM	responsive	non-accurate	9	0.3177045395666034	0.3530027437094193	0.1436213128180926	0.1629564907117204	0.0227149131941641	Narcos
703	10	8.634080872982702e-12	0.1144263785309072	6.354632942827057e-12	0.0406639498510798	1.1533602016887692e-11	0.0121009955439658	4.392372421919492e-12	0.015997751487212	5.740311441278061e-13	0.0179540229584783	0.9690211641332498	0.6238188268172871	0.6697211155378487	NL06DJ	REM	responsive	non-accurate	10	0.2741959990067708	0.2018066489893639	0.3662772649099049	0.1394903478384893	0.0182297392554709	Narcos
704	11	1.1301675727452546e-11	0.1151221473450251	5.956215863863377e-12	0.0652185902913425	3.800093501523005e-12	0.0215419427486486	4.914394174222225e-12	0.0167870076997429	9.181573326497688e-13	0.0162338650562186	0.9346551101095312	0.676370502008997	0.6729083665338647	NL06DJ	REM	responsive	non-accurate	11	0.4202844999223273	0.2214985871247882	0.1413171316768686	0.1827555265027718	0.0341442547732438	Narcos
705	0	2.2988082253542155e-11	0.0972560364276907	1.3411417776885339e-11	0.0439651182695715	2.9580436297435895e-12	0.03695955533261	3.4671890450833808e-12	0.0124183733408256	6.365293363138201e-13	0.0092563081428919	0.8971246826238272	0.5938010742648568	0.652191235059761	NL06DJ	REM	non-responsive	accurate	0	0.5289326902554126	0.3085832566035028	0.0680616137404014	0.0797765385130143	0.014645900887669	Narcos
706	1	3.4266331308320293e-11	0.1562422908177284	1.841693845690677e-11	0.0525108138847726	2.8381017214625084e-12	0.0311252864399806	3.117869201051752e-12	0.0147443642547544	7.893072097748927e-13	0.012295334008339	0.8413825173614651	0.489125155806592	0.6266932270916336	NL06DJ	REM	non-responsive	accurate	1	0.5765971493601384	0.3099005294335401	0.0477565382609849	0.0524641659834677	0.0132816169618689	Narcos
707	0	1.5394669889235368e-11	0.1035321218688573	7.613534882587444e-12	0.0286164903999347	3.824872057961252e-12	0.0250866553785571	7.773995461576908e-12	0.0158352616746358	9.96608598627012e-13	0.0152150002533024	0.9024776689170728	0.5715252104450171	0.653784860557769	NL06DJ	REM	non-responsive	non-accurate	0	0.4323898401629721	0.2138412291165216	0.1074291186290469	0.2183480827613813	0.0279917293300779	Narcos
708	1	9.072072320823416e-11	0.1023736399716279	9.244355587328752e-12	0.0452584053934146	2.674250585263946e-12	0.022076104084077	2.48845539969463e-12	0.0141357679260949	4.681806918130303e-13	0.0109950595058262	0.8668999569651072	0.4673832524952631	0.6282868525896415	NL06DJ	REM	non-responsive	non-accurate	1	0.8591305813857294	0.0875445907992641	0.0253253102360675	0.0235658189076039	0.004433698671335	Narcos
709	2	1.3611436619494712e-11	0.1134500849275708	9.598464863948356e-12	0.0334501436926585	4.4373751767030735e-12	0.0261458639483418	5.022265426625842e-12	0.0142654794046557	2.3427373477339818e-12	0.0170268476140919	0.9061017549148792	0.6283489077189752	0.6689243027888447	NL06DJ	REM	non-responsive	non-accurate	2	0.3887617955567928	0.2741456717179257	0.1267376831321032	0.1434429722298001	0.0669118773633779	Narcos
710	3	2.8483577065054742e-11	0.0992651785306545	7.84060241215982e-12	0.0463884123894764	5.874457657734702e-12	0.0272018567550704	4.286730298587836e-12	0.0129072583113668	6.06297808084179e-13	0.0168304342622428	0.9305300626763924	0.5721440500154131	0.650597609561753	NL06DJ	REM	non-responsive	non-accurate	3	0.6048538933356715	0.1664966055443292	0.1247451672730963	0.0910294906029161	0.0128748432439868	Narcos
711	4	1.5839082605357478e-11	0.0852962114130226	6.241049264655817e-12	0.0472820544060688	3.4436706838664597e-12	0.02074825173263	4.008807005551826e-12	0.0153913898046256	6.029814275205206e-13	0.0137335861695146	0.9232475835219816	0.621241708417713	0.6673306772908367	NL06DJ	REM	non-responsive	non-accurate	4	0.525593893685887	0.2070989504522418	0.1142725452226065	0.133025664148665	0.0200089464905996	Narcos
712	5	1.3546609141778696e-11	0.1107486227038213	7.053574284799969e-12	0.0538598333154148	4.425440224051316e-12	0.0313279093595088	9.48742401957874e-12	0.0202796643990845	1.2137063331458226e-12	0.0144721461818161	0.9380410772402744	0.7707500769113477	0.6840637450199205	NL06DJ	REM	non-responsive	non-accurate	5	0.3791726822007604	0.1974311543706903	0.1238690820788194	0.2655551640288374	0.0339719173208924	Narcos
713	6	2.365000404384292e-11	0.1341009976696586	9.69831255370379e-12	0.0706665250956572	4.3967694072879904e-12	0.0260847460056679	3.183756249437891e-12	0.0097097328785724	9.65344739517016e-13	0.0084926481395926	0.8994924743029682	0.5575752947219659	0.6541832669322709	NL06DJ	REM	non-responsive	non-accurate	6	0.5645175557971513	0.2314954233421803	0.1049493909009325	0.0759951792335736	0.023042450726162	Narcos
714	7	2.6793956667818407e-11	0.0720861637891296	1.0844792661172104e-11	0.0522578989071743	3.5785631184470047e-12	0.014999142550491	2.182218632256255e-12	0.0127803809097112	3.9336808628208906e-13	0.0167329493966507	0.8930360421584735	0.5311315219320866	0.6426294820717132	NL06DJ	REM	non-responsive	non-accurate	7	0.6118333606155838	0.2476381529359394	0.081715601994839	0.0498304216851596	0.0089824627684779	Narcos
715	8	2.1619599377946224e-11	0.1105946819675631	1.8497873749440813e-11	0.0807052757748178	5.328871467607377e-12	0.0187330269814281	2.48765066008022e-12	0.011551644127215	5.639509215896992e-13	0.0162233596707152	0.9070923230648256	0.5566257302970502	0.650597609561753	NL06DJ	REM	non-responsive	non-accurate	8	0.4457838131782349	0.3814156105097375	0.1098782915094136	0.0512939383251078	0.0116283464775061	Narcos
716	9	6.78267136184846e-11	0.0953046027673976	1.4196284504545189e-11	0.0442269027161114	4.2193934209625934e-12	0.0081282715293464	2.53431866648441e-12	0.0136915501010384	7.284682369575924e-13	0.0143769379333377	0.8638877706249198	0.4805167986328039	0.6310756972111554	NL06DJ	REM	non-responsive	non-accurate	9	0.7577965297093803	0.1586085269120216	0.0471413329837737	0.028314771395856	0.0081388389989682	Narcos
717	10	4.4994913914403425e-11	0.0988301756469513	8.233397671992212e-12	0.0471063719719992	3.266767123556797e-12	0.0239910392705503	4.081397382403867e-12	0.0140652417797475	8.066024838579778e-13	0.012623945804929	0.8968482200391404	0.608687398652452	0.6549800796812749	NL06DJ	REM	non-responsive	non-accurate	10	0.7330182023786403	0.1341313903272134	0.0532193431696444	0.0664905944288267	0.0131404696956749	Narcos
718	11	4.356052719010861e-11	0.1067551831900306	8.435652133833808e-12	0.0566501231482075	4.959095470846288e-12	0.0224924844272586	6.696717363674105e-12	0.0048330920583388	1.2444917053032648e-12	0.0085338378302339	0.9236003117566164	0.4842167820893276	0.6314741035856575	NL06DJ	REM	non-responsive	non-accurate	11	0.671230929576293	0.1299862740105049	0.076415472389177	0.1031907580344751	0.0191765659895498	Narcos
719	12	3.7038520255679234e-11	0.1424936571559329	1.2440997655408768e-11	0.0494593823290256	4.0781225688236894e-12	0.0259311262095212	7.932648326610629e-12	0.0150200902317083	6.480070939938686e-13	0.0098015554028363	0.9081803693001416	0.5328484675398719	0.6414342629482073	NL06DJ	REM	non-responsive	non-accurate	12	0.5960659158561115	0.2002146578870924	0.0656297780575249	0.1276611823940401	0.0104284658052311	Narcos
720	13	4.38689568892328e-11	0.1182815218086299	1.3586004206847552e-11	0.0317384648687888	5.1764034606323615e-12	0.0244499522757002	5.875448113594989e-12	0.013644348448218	6.12528287746617e-13	0.0130710046388186	0.8715244223539136	0.5034051982034201	0.6362549800796813	NL06DJ	REM	non-responsive	non-accurate	13	0.634684247291291	0.1965586479635612	0.0748908104284979	0.0850044001021444	0.0088618942145055	Narcos
721	14	3.348524877705115e-11	0.1270107065338112	1.2089517137303538e-11	0.0502031050661556	4.175783898496404e-12	0.0228780492144871	2.2513464089514946e-12	0.0135501910338297	5.867153879859427e-13	0.0160149739516694	0.9277138418042964	0.6071096095090687	0.6597609561752988	NL06DJ	REM	non-responsive	non-accurate	14	0.6367395478229055	0.2298885018491963	0.0794047184489492	0.0428105314066219	0.0111567004723268	Narcos
722	15	3.464238475607877e-11	0.1079060188057214	1.8321993640875448e-11	0.0411636355827817	5.075692583328569e-12	0.0241977453236161	5.033502253807864e-12	0.00754351220187	5.685116583284082e-13	0.0143695805812113	0.9181036191295144	0.4817820765468045	0.6294820717131475	NL06DJ	REM	non-responsive	non-accurate	15	0.5443313935211025	0.287891159943095	0.079753713158652	0.0790907818673213	0.0089329515098291	Narcos
723	16	4.50849067873444e-11	0.1149644264272956	5.943319226135555e-12	0.0372965546872958	5.362509626887916e-12	0.0167201353734295	6.3682226875688e-12	0.0118038510345308	8.991049505269969e-13	0.0091536000366395	0.8734101473424524	0.5129586090016677	0.6370517928286853	NL06DJ	REM	non-responsive	non-accurate	16	0.7082356023011023	0.0933631800913782	0.0842392833006925	0.1000379584234578	0.0141239758833689	Narcos
724	17	5.801935730672846e-11	0.1353586755128905	7.671514467883853e-12	0.0531435669299805	7.19013170214566e-12	0.0148417359642742	2.9381304558438093e-12	0.0118633965258879	6.39775674201612e-13	0.0138060784755468	0.9196656486586358	0.5514808509604111	0.6466135458167331	NL06DJ	REM	non-responsive	non-accurate	17	0.7588305614754127	0.1003351278135574	0.09403916089206	0.0384275746404624	0.0083675751785071	Narcos
725	18	2.396506878661836e-11	0.1292127816150577	1.9999493931747364e-11	0.0445992258725635	5.511472578381945e-12	0.0165178703436403	6.169216445545991e-12	0.0226044285614278	6.825658950138468e-13	0.0144625597603609	0.8850477492906732	0.5729317515165653	0.6557768924302789	NL06DJ	REM	non-responsive	non-accurate	18	0.4254570795007263	0.3550553664358751	0.0978463716430501	0.1095234416016136	0.0121177408187347	Narcos
726	19	5.039862905565144e-11	0.1132670613697088	1.511338699727045e-11	0.0745219650636132	3.369532812306887e-12	0.0196767825933224	1.1998450393159807e-11	0.0166962850788247	2.2250293209155165e-12	0.011467572138906	0.8656912582820884	0.5995880348956367	0.6509960159362551	NL06DJ	REM	non-responsive	non-accurate	19	0.6064449999864674	0.1818588749157133	0.0405454744425178	0.1443769480412382	0.0267737026140632	Narcos
727	20	3.0971540325475416e-11	0.1086046547015831	1.3425804874098095e-11	0.0443507659959215	2.8051925900311524e-12	0.0273670968172263	2.804907374779786e-12	0.0205753578452278	7.281087358385288e-13	0.0151232078103742	0.9490800678646852	0.6132689332010047	0.6653386454183268	NL06DJ	REM	non-responsive	non-accurate	20	0.6104504227229752	0.264623204873281	0.0552904693924869	0.0552848477873316	0.0143510552239251	Narcos
728	21	2.1876434650020038e-11	0.117104513116041	1.0401883426661134e-11	0.0387764368980145	2.9584715481901637e-12	0.0240434039761182	4.074391756469677e-12	0.0113859946164309	8.789715024880507e-13	0.0175885402681098	0.9094513072593872	0.5539460381498553	0.6573705179282869	NL06DJ	REM	non-responsive	non-accurate	21	0.5443232503557421	0.2588167170383281	0.0736118510606745	0.1013778615932822	0.0218703199519729	Narcos
729	22	3.446761053604088e-11	0.0979409329228189	1.2155961869822396e-11	0.056421882581027	4.928755574585096e-12	0.0280323587843835	5.14711924295424e-12	0.0175069500218339	6.997605622202955e-13	0.0150879076090923	0.9273447643448514	0.5211006855122229	0.6426294820717132	NL06DJ	REM	non-responsive	non-accurate	22	0.6004893075314216	0.2117792620975365	0.0858680069765636	0.0896723045756646	0.0121911188188135	Narcos
730	23	3.3789122972994076e-11	0.1084524317037887	9.430346705766488e-12	0.0700364710966127	5.986834650621016e-12	0.0322250755249473	3.4930213568892266e-12	0.0095520060711437	5.639649541053484e-13	0.0187364429922774	0.9367612385498344	0.5328384318607484	0.654581673306773	NL06DJ	REM	non-responsive	non-accurate	23	0.6343791862416455	0.1770515225850095	0.1124007656801193	0.0655802770518527	0.0105882484413727	Narcos
731	24	6.966604308448886e-11	0.1108878365036824	1.4195356998708886e-11	0.0783563626837067	6.24312879802333e-12	0.028542088644223	7.174812020399473e-12	0.0157249158823521	6.036758620918517e-13	0.0163610565138555	0.9217327465705848	0.4738817466079873	0.6346613545816734	NL06DJ	REM	non-responsive	non-accurate	24	0.7117275844967188	0.1450236973486032	0.0637815323274528	0.073299866081154	0.006167319746071	Narcos
732	25	5.110494743397546e-11	0.1066416085778838	6.2636635459921124e-12	0.0548537390621751	3.630390408352757e-12	0.0228243801810263	7.059422287527983e-12	0.011118886078626	1.0491092225785506e-12	0.0125318844627026	0.8707587790844462	0.5895008503446495	0.6513944223107571	NL06DJ	REM	non-responsive	non-accurate	25	0.7394989415855531	0.090636480326947	0.0525324846090026	0.1021512705120555	0.0151808229664415	Narcos
733	26	1.867534654815366e-11	0.1539843463767247	6.933247915055306e-12	0.0506109201801955	4.907676808684498e-12	0.0255067525868037	3.907539656033516e-12	0.00982326668135	8.21537936780585e-13	0.0142347385555107	0.919592466477106	0.5580391029298264	0.6541832669322709	NL06DJ	REM	non-responsive	non-accurate	26	0.5298669796074555	0.1967138399358508	0.1392432467479058	0.11086681737874	0.0233091163300477	Narcos
734	27	2.1033774170564495e-11	0.1304820567324415	7.900752442610815e-12	0.0436829732269693	3.767452770910699e-12	0.0266303465718582	4.0833666303201125e-12	0.0139406218657835	7.840962578313162e-13	0.0119615864816475	0.9261885639672846	0.6278069093300118	0.6653386454183268	NL06DJ	REM	non-responsive	non-accurate	27	0.5598638919936204	0.2102973045316993	0.1002797098666199	0.1086885080893943	0.0208705855186659	Narcos
735	28	2.5468506011637152e-11	0.0901280856695416	1.1861740094151469e-11	0.0495817784089711	1.7885540285654233e-12	0.0083256157680783	2.8409989330054216e-12	0.0074084666001808	5.871944509971443e-13	0.0123145128513719	0.8741930302663364	0.6264220830435681	0.6625498007968129	NL06DJ	REM	non-responsive	non-accurate	28	0.5985970783258502	0.2787914988407772	0.0420371424785575	0.066773200597116	0.013801079757699	Narcos
736	29	4.155282904842131e-11	0.1169826833965502	1.0637672398736763e-11	0.0376085739252015	7.718047410561023e-12	0.0225080239838755	2.7980449752187898e-12	0.0097831225341754	6.547224009157992e-13	0.012707172411087	0.924712285101809	0.5093921539075555	0.6462151394422311	NL06DJ	REM	non-responsive	non-accurate	29	0.6558075418613197	0.1678890690887053	0.1218100864899221	0.0441601459933656	0.0103331565666873	Narcos
737	30	3.8547085348595827e-11	0.0960040095198083	1.6405927800038402e-11	0.032312727472296	1.1889435299384486e-11	0.0324654817749736	8.117969659875953e-12	0.0052488084577095	1.0454573087042664e-12	0.012943387162455	0.9320751986577184	0.6150486740047841	0.6681274900398407	NL06DJ	REM	non-responsive	non-accurate	30	0.5071592839015906	0.2158507840363024	0.1564278450082551	0.1068071332035874	0.0137549538502644	Narcos
738	31	1.633565345700575e-11	0.1686318753138262	4.430311701246098e-12	0.0566185613017816	1.6595146283527362e-12	0.0179476880846574	2.857964098738335e-12	0.0130325288229516	6.593476590997905e-13	0.0131628691472124	0.9058675209169884	0.5906325257056181	0.657768924302789	NL06DJ	REM	non-responsive	non-accurate	31	0.6296798642128035	0.1707723586205637	0.0639682366298096	0.1101640929366581	0.0254154476001651	Narcos
739	32	1.6054395649517135e-11	0.1009146574203585	7.915798370279043e-12	0.0473031311403826	4.527728189932538e-12	0.0227339351620011	8.876650417330679e-12	0.0072851560407694	6.943187566877339e-13	0.0140212808633482	0.9172037522773132	0.6975348124513358	0.6780876494023905	NL06DJ	REM	non-responsive	non-accurate	32	0.4217195475351112	0.2079335142829654	0.1189351206551177	0.2331733364087511	0.0182384811180543	Narcos
740	33	1.4426142903919796e-11	0.1610326352338204	5.77649110198666e-12	0.0584483048668914	1.698693603321706e-12	0.0216265940889542	2.4325208108437565e-12	0.0171558708635694	4.535722087537592e-13	0.0130834184396334	0.9101564722554196	0.5730967194490443	0.6641434262948207	NL06DJ	REM	non-responsive	non-accurate	33	0.5819945172973509	0.2330412344424852	0.0685304707076406	0.0981352939972681	0.0182984835552551	Narcos
741	34	2.770872170920798e-11	0.1027635006910957	8.716663681463638e-12	0.053181552631153	4.206985920606836e-12	0.0146083952428926	2.5807460506394987e-12	0.0112388279287216	5.121116981314343e-13	0.0170200532874813	0.8860319796043837	0.5171995796411732	0.6402390438247012	NL06DJ	REM	non-responsive	non-accurate	34	0.6337010075156982	0.1993508980706022	0.0962141539574151	0.0590218989383742	0.0117120415179102	Narcos
742	35	1.9828221108351178e-11	0.1220184905108971	7.070496465848285e-12	0.0457772815862319	3.683594207719648e-12	0.0228410178120605	5.473090019159861e-12	0.0188910709337894	6.218437380361217e-13	0.0166871146076836	0.9193170201075958	0.6059755903434947	0.6637450199203189	NL06DJ	REM	non-responsive	non-accurate	35	0.540613691592653	0.1927761030557168	0.1004326839045536	0.1492230383910096	0.0169544830560666	Narcos
743	36	2.958719941507002e-11	0.1297292845256234	7.1043535357588686e-12	0.0355681928204102	7.900960751330591e-12	0.0104581317332844	8.551314652269113e-12	0.018911980350093	7.023669926489952e-13	0.0181383630664332	0.9040504284318648	0.4791749553462424	0.6270916334661355	NL06DJ	REM	non-responsive	non-accurate	36	0.5494761370670512	0.1319378925468398	0.1467320151480192	0.1588100068565609	0.0130439483815287	Narcos
744	37	2.803200602235614e-11	0.1100869454492547	7.192072966702552e-12	0.057182357754329	3.802701613627366e-12	0.021954145315561	4.692550143421763e-12	0.0084758886847569	1.130617646699559e-12	0.0120321925140952	0.9216094295211328	0.6516295204542563	0.6697211155378486	NL06DJ	REM	non-responsive	non-accurate	37	0.6250175758697563	0.1603585561283711	0.0847872015441874	0.1046277713036189	0.0252088951540661	Narcos
745	38	2.5307887527193352e-11	0.1252472814983523	1.153397972320188e-11	0.0871209967057337	2.4768141740300663e-12	0.0450816146994202	7.158749696616199e-12	0.0125412513011889	7.448776258773632e-13	0.0131176948697653	0.8962560435146406	0.591958805499415	0.6561752988047809	NL06DJ	REM	non-responsive	non-accurate	38	0.5359307538906519	0.2442485348401023	0.0524500864052241	0.1515967746300267	0.0157738502339948	Narcos
746	39	2.078366227284457e-11	0.108305429052185	4.134356668135962e-12	0.0527184049421728	3.041493660114309e-12	0.0244418987668772	6.1996730930151146e-12	0.0089840402587161	9.119808042112362e-13	0.0121643030288503	0.8999932983832695	0.6060125019269199	0.6721115537848606	NL06DJ	REM	non-responsive	non-accurate	39	0.5926139432470675	0.1178847777513721	0.0867234815317563	0.1767740771699704	0.0260037202998335	Narcos
747	0	1.6861225946857718e-10	0.1423756902910247	2.0598510266076048e-11	0.0480766881989685	1.1674787466997702e-11	0.0265089249691059	3.877045693674105e-11	0.0097196254212687	5.562939549228829e-13	0.0137637529834606	0.8289617923335509	0.5151523000323542	0.6290836653386455	NL06DJ	N3	non-responsive	non-accurate	0	0.7019301417439304	0.0857512690734988	0.048601953662018	0.1614007926757856	0.002315842844767	Narcos
748	1	1.2077031660337425e-10	0.1231414516076374	1.932833747469457e-11	0.0408370091279859	4.765869237627288e-12	0.0221907144639623	6.690876849803584e-12	0.0137789844588732	6.603499190042477e-13	0.0157646416091127	0.8751560091548164	0.469200659405556	0.6223107569721116	NL06DJ	N3	non-responsive	non-accurate	1	0.7934153761113915	0.12697987865227	0.0313099612555302	0.0439565343671011	0.0043382496137071	Narcos
749	2	5.381117975803394e-10	0.0999629960949773	2.7571235776402008e-11	0.0395139193860792	1.3025557598594052e-11	0.0262356123318279	1.162930102324006e-11	0.0123460317781002	8.077766803512255e-13	0.0104153793411941	0.8911107207131946	0.4427296223950989	0.6139442231075698	NL06DJ	N3	non-responsive	non-accurate	2	0.91028629001224	0.046640341354357	0.022034429564787	0.0196724794577659	0.0013664596108498	Narcos
750	3	1.1851103093801987e-10	0.1280295846513899	1.96775442893854e-11	0.0456489203780889	1.9469224502408892e-11	0.0214715354638382	5.792408967028261e-12	0.0184270213610974	6.372961089451918e-13	0.0084629252917661	0.9211130623692464	0.4303238140021065	0.6235059760956176	NL06DJ	N3	non-responsive	non-accurate	3	0.722242873266239	0.1199210403782758	0.1186514751714487	0.0353007316058837	0.0038838795781524	Narcos
751	4	1.3182961167221956e-10	0.1595436037216314	6.026796458917286e-11	0.0563256428537213	1.3856443769749982e-11	0.0261694901436505	7.372570581563266e-12	0.011946796668488	5.624757061898616e-13	0.0118124312572517	0.8918397198908202	0.4296438097020692	0.6211155378486056	NL06DJ	N3	non-responsive	non-accurate	4	0.616345725104385	0.2817720682333383	0.0647833197284188	0.0344691325669317	0.002629754366926	Narcos
752	5	5.1634330252114646e-11	0.1276437778709336	2.551787562003123e-11	0.0364955275058952	1.0656103158301712e-11	0.0345693555744684	1.837504365147972e-11	0.0180014874389934	6.002816741269565e-13	0.0127968045229958	0.8874345634873562	0.4952914360330867	0.6302788844621514	NL06DJ	N3	non-responsive	non-accurate	5	0.4835416078829794	0.2389680382571138	0.0997915384933472	0.172077339025668	0.0056214763408913	Narcos
753	6	1.3084144447091342e-10	0.1141218297357371	2.669154981505071e-11	0.0499279757390176	7.687154858425698e-12	0.033095462786761	1.512434245206382e-11	0.0111967862059514	1.0848206266002588e-12	0.0175138014704114	0.8935479969674237	0.5084146417519202	0.6386454183266933	NL06DJ	N3	non-responsive	non-accurate	6	0.7211703713568266	0.1471181778070978	0.042369971887315	0.0833621770746149	0.0059793018741456	Narcos
754	7	1.842056707148339e-10	0.1075227078181611	1.1501821712006933e-11	0.0526011798297688	9.761650386534648e-12	0.0187668104967022	5.836625744772494e-12	0.0112369143601301	4.445263211001569e-13	0.0119360340476338	0.880735267651696	0.3850255129369594	0.6083665338645419	NL06DJ	N3	non-responsive	non-accurate	7	0.8699193114223442	0.0543178545208917	0.0460998195638938	0.0275637195598752	0.0020992949329947	Narcos
755	8	1.0217973979496259e-10	0.0645603310689984	1.6405602045592e-11	0.061654558978876	6.134785826453658e-12	0.0293575697728601	1.4403759781867746e-11	0.0115628429004318	4.850711581718564e-13	0.0137279100803021	0.8675457587977953	0.4560558953997159	0.6322709163346614	NL06DJ	N3	non-responsive	non-accurate	8	0.7318995916484423	0.1175110982080185	0.043942637260987	0.1031721740895544	0.0034744987929977	Narcos
756	9	7.822195453424487e-11	0.1082303023524457	1.5776024187880145e-11	0.0613698005508884	1.1755990564181949e-11	0.0174710459163453	1.1324054545691887e-11	0.003872317161184	5.992167382740536e-13	0.0091043345297593	0.8760011942872726	0.3795979055566986	0.5996015936254981	NL06DJ	N3	non-responsive	non-accurate	9	0.6647160840547865	0.134061812729703	0.0999002908906728	0.0962297763850907	0.0050920359397467	Narcos
757	10	9.229442200828328e-11	0.1164104991923727	2.2291709618008248e-11	0.0499779792077663	1.1136927218700983e-11	0.03051401297514	7.585059680532914e-12	0.0180391657978174	5.266666188419909e-13	0.0145000464954847	0.8891171933678169	0.4808853382788984	0.6298804780876495	NL06DJ	N3	non-responsive	non-accurate	10	0.6896146013812882	0.1665614032552315	0.0832139955743762	0.0566747999957628	0.0039351997933412	Narcos
758	11	4.55715278607418e-11	0.1147455425169494	1.900441550883309e-11	0.0589393365819901	6.852371160752391e-12	0.0441912548370683	9.115732897872159e-12	0.0168315385427307	7.033341223871789e-13	0.0160509168436786	0.8875076862768522	0.5192478415978621	0.6406374501992033	NL06DJ	N3	non-responsive	non-accurate	11	0.5608984190138834	0.2339080367408575	0.0843395938426143	0.112197251454762	0.0086566989478825	Narcos
759	0	1.626600396987971e-11	0.1046742622602026	1.4138374121426759e-11	0.0435991077761518	5.625936953386795e-12	0.0034781982752557	1.0501794403244187e-11	0.0202387880338049	1.6385437318311725e-12	0.0119406368543595	0.9353632187087604	0.7812473295925348	0.6800796812749005	RL01AN	Wake	responsive	accurate	0	0.3376745569377359	0.2935059665614995	0.1167917929697007	0.218012289849017	0.0340153936820468	Narcos
760	0	1.0058249162318144e-11	0.1189919283167191	2.0230659743112046e-11	0.0463819663713078	1.2155792248483355e-11	0.019106511485849	9.94346905993594e-12	-0.0117833874378144	4.607930925033226e-12	0.0065598879303059	0.9511542478832384	0.7486375349895141	0.6804780876494025	RL01AN	Wake	responsive	non-accurate	0	0.1764725825334816	0.3549481339752677	0.213274101308496	0.1744587587790722	0.0808464234036825	Narcos
761	0	1.186708327216683e-11	0.0983825983523954	2.3754633428524e-11	0.0810586085318159	2.8021623270136137e-11	0.0244296659754284	5.272588129473422e-12	0.002458284723144	2.2454934505241743e-12	0.0080860717477373	0.9485975755152816	0.6308229396982507	0.656175298804781	RL01AN	Wake	non-responsive	non-accurate	0	0.1667628753550289	0.3338133627861563	0.3937754847986373	0.0740933502249903	0.031554926835187	Narcos
762	0	6.009832710969908e-11	0.0966637146221311	2.0561947884467068e-11	0.0506166072016457	4.779792709449395e-12	0.0300361416087329	8.45531492965182e-12	0.0061970676131594	1.0393766034054137e-12	0.0103295988124687	0.885838710878242	0.5514364602188746	0.6581673306772909	RL01AN	Wake	responsive	non-accurate	0	0.6330487125360869	0.2165902989568451	0.050348183825203	0.0890644796240825	0.0109483250577825	Narcos
763	0	2.479978307408332e-11	0.1550605977276777	3.9695238363594386e-11	0.06640373267189	1.8782202142437364e-11	0.0326643622104914	1.0861150688265574e-11	0.0136045154408058	2.335928615917976e-12	0.0128438499774499	0.9272564888411132	0.657621067634616	0.6756972111553786	RL01AN	Wake	non-responsive	accurate	0	0.2570610238440969	0.4114591883726881	0.1946860623078335	0.1125807636183836	0.0242129618569978	Narcos
764	0	7.91123826525219e-12	0.117951010744577	8.114545612614025e-12	0.0535866620834904	7.442614183484225e-12	0.0435495484780166	9.346172879781702e-12	0.0046973112170658	2.0521945931781908e-12	0.0028985934919375	0.924673552383096	0.8475797776307742	0.6964143426294822	RL01AN	ME	responsive	accurate	0	0.2268991156483157	0.2327300937802498	0.2134586925236981	0.2680539114127085	0.0588581866350277	Narcos
765	0	3.2305562379038305e-10	0.0933776511169463	2.4978188020584032e-11	0.0835493519695663	7.778598565642885e-12	0.01121245911607	4.868555758583063e-12	-0.0029900658196444	2.199643695522684e-12	0.0026775272148912	0.9005300722319669	0.3393403177932994	0.5920318725099603	RL01AN	ME	responsive	non-accurate	0	0.8902531990923651	0.0688330744159529	0.0214356963555358	0.0134164119732224	0.0060616181629236	Narcos
766	1	3.599507066519884e-11	0.1089903096251327	1.8001957631693453e-11	0.0702194139974972	6.0333591806805195e-12	0.0141822522155704	3.3298256998308655e-12	-0.0142763482799078	1.568932340690931e-12	-0.0019475294361932	0.918278673413339	0.6355681130710427	0.6557768924302789	RL01AN	ME	responsive	non-accurate	1	0.5543746244922881	0.277255421860998	0.0929222020794826	0.051283990775805	0.024163760791426	Narcos
767	2	3.995622908099777e-11	0.0933102607588736	4.366567996618994e-12	0.0278351836068581	2.344198824346352e-12	0.0287262057251597	1.0389599228236449e-11	0.0043229268607063	3.9928372349378595e-12	-0.0004398917511535	0.8654619562188269	0.736520883820881	0.6749003984063746	RL01AN	ME	responsive	non-accurate	2	0.6544897721901666	0.0715251203402268	0.0383983721638175	0.1701833878830539	0.0654033474227352	Narcos
768	0	2.3645164849109336e-11	0.1192488169713764	1.5937391706243826e-11	0.0180701115279271	1.7970070797009233e-12	0.0134791887145125	6.340195096362528e-12	0.0081538107378957	2.2880544495113575e-12	0.0094825251934794	0.8516649575173452	0.6363464983848882	0.6593625498007969	RL01AN	ME	non-responsive	accurate	0	0.4728294109474708	0.3186980332169783	0.0359345263349021	0.1267840901865422	0.0457539393141065	Narcos
769	0	1.7693976488193745e-11	0.0776634452911877	4.258586602881218e-12	0.0600064538727635	2.838930854282485e-12	0.0242311669889929	4.777966882971727e-12	0.0055100123377876	1.1698202512114649e-12	0.010811470135298	0.9129122050059976	0.778428828237674	0.6832669322709164	RL01AN	ME	responsive	accurate	0	0.5756145188434629	0.138538913511404	0.0923551480249813	0.1554352188851883	0.0380562007349635	Narcos
770	1	2.084171238686681e-11	0.1145297839669663	2.4880682997827315e-11	0.0537872022226157	3.0147424570124266e-11	0.0211849151952646	1.5817028566253077e-11	0.0162520666986102	3.721199852910185e-12	0.0131518061427548	0.9665579216523094	0.7046349202872247	0.6733067729083666	RL01AN	ME	responsive	accurate	1	0.2184481575932798	0.2607818042802815	0.3159840818874317	0.165782958941297	0.0390029972977099	Narcos
771	2	2.5657250171716062e-11	0.0764277227287604	1.4467636472068706e-11	0.0433205638694913	5.204714303224216e-12	0.0181269634865905	6.394294715301551e-12	0.0141257225244634	1.3492966865058158e-12	0.0113605534488952	0.8657910826807982	0.7017428586946127	0.6657370517928287	RL01AN	ME	responsive	accurate	2	0.4834314469551269	0.2725978188193792	0.0980667277185238	0.1204806877505298	0.02542331875644	Narcos
772	3	2.4216283605578908e-11	0.1132791813955484	8.646544377605293e-12	0.0636863099344485	3.0247062723135248e-12	0.0161350539555137	3.2851305610350095e-12	0.0151153419953782	9.1323275681148e-13	0.0147788445172609	0.9118699491264984	0.6388448580855518	0.6653386454183268	RL01AN	ME	responsive	accurate	3	0.6041098009910082	0.2157004059042189	0.0754556204405624	0.0819522764838752	0.0227818961803352	Narcos
773	4	1.3947657140072938e-11	0.1060704995180605	5.9457123017320066e-12	0.0409859176659475	2.770598853621948e-12	0.0190901090859249	8.084371958140287e-12	0.0259979945322379	6.5433925357917096e-12	0.0170150748719736	0.9189032822695402	1.0308042998653324	0.7011952191235061	RL01AN	ME	responsive	accurate	4	0.3740147238224572	0.1594378125392071	0.0742952565189604	0.2167872435374508	0.1754649635819242	Narcos
774	5	7.179302533022062e-11	0.0903168507201886	7.720883270883224e-12	0.0586197975834202	5.669226214249875e-12	0.0298055208829296	3.631090317695337e-12	0.0135098380010296	1.2177991605830116e-12	0.0160922320261929	0.8830457566989661	0.6693418737951987	0.6637450199203189	RL01AN	ME	responsive	accurate	5	0.7974165403198484	0.085757077345081	0.0629689964068802	0.0403310971421994	0.0135262887859908	Narcos
775	6	3.4096537809384586e-11	0.081506498068836	1.194431239655752e-11	0.0507306860261209	8.376577486503648e-12	0.0368316703014972	8.454832879802516e-12	0.0156284651939807	4.5106104171033684e-13	0.0134313866104564	0.9098761771223164	0.5898217848458681	0.6625498007968129	RL01AN	ME	responsive	accurate	6	0.5384515047591653	0.1886242239371819	0.1322826610007957	0.1335184678300069	0.0071231424728501	Narcos
776	7	5.7801295785721216e-11	0.1199419255655871	1.4491989391089342e-11	0.0513160529569454	2.993071663754888e-12	0.024296498503168	2.001457360907109e-12	0.0120717162837403	5.302201188963837e-13	0.012594172588801	0.884922966752916	0.5264465148127956	0.6306772908366535	RL01AN	ME	responsive	accurate	7	0.742775068665435	0.1862291886149076	0.0384624424131906	0.0257197110976526	0.006813589208814	Narcos
777	8	1.8069116797258367e-10	0.1213040615030327	1.2354113590953115e-11	0.0588905188946108	3.2845375509024624e-12	0.0235286469545105	3.652841485580441e-12	0.0173793756523421	1.1901074225681665e-12	0.0126818132961655	0.9030305680424318	0.3610601200081146	0.5856573705179284	RL01AN	ME	responsive	accurate	8	0.8981890031572042	0.0614104667962116	0.0163269491352511	0.0181577333825336	0.0059158475287994	Narcos
778	9	4.6994553622661216e-11	0.0872942670464627	2.734165036759253e-11	0.0587187523701917	4.92614569726658e-12	0.0178499482380023	2.5429156564864044e-12	0.0060836430305685	5.985446668818099e-13	0.0121175928224386	0.8809545852292032	0.5324887424639739	0.6442231075697211	RL01AN	ME	responsive	accurate	9	0.5702958833633	0.3318008034334784	0.0597805574355804	0.0308592000315324	0.0072635557361088	Narcos
779	10	1.3554951095120032e-10	0.1116518108829716	3.404540078335629e-11	0.0488551729737627	1.4544767966210304e-11	0.0248519688146966	1.0490395162476179e-11	0.0162246702533347	7.158643103295085e-13	0.0139147643766246	0.8975114578055736	0.4709309312459834	0.6266932270916336	RL01AN	ME	responsive	accurate	10	0.6938946953525315	0.1742826133340074	0.0744564644022965	0.0537016290528314	0.0036645978583329	Narcos
780	11	9.685457057004101e-11	0.1249085886503862	4.588994505364461e-12	0.0601228189994304	4.360864972486231e-12	0.0231889971440647	4.247652515694523e-12	0.0192696633058133	8.559151925621606e-13	0.0146923978511996	0.8973453963440114	0.4802747207238648	0.6318725099601594	RL01AN	ME	responsive	accurate	11	0.8732875223569861	0.0413765877863398	0.0393196618883553	0.0382988837742231	0.0077173441940954	Narcos
781	12	1.4338800577662743e-11	0.1016793421947031	1.4004587816781482e-11	0.0541666272570007	6.1360155105560256e-12	0.0258170306800594	2.535428411188901e-12	0.0095252958779007	7.382470836018731e-13	0.0104186839284547	0.9100146851958189	0.6286836009275392	0.6665338645418327	RL01AN	ME	responsive	accurate	12	0.3798047948836224	0.3709521988518637	0.1625301990753631	0.0671581881928003	0.0195546189963502	Narcos
782	0	3.569616702534471e-11	0.1073037647024934	3.4840700228989446e-11	0.0353078057792997	3.77596858447611e-12	0.0272219922691082	5.157798414879649e-12	0.0107411560749108	8.570655224284305e-13	0.0112190978325187	0.899531292059172	0.5892880376637021	0.6581673306772908	RL01AN	ME	responsive	non-accurate	0	0.4443817901525082	0.4337320790473783	0.0470070547893208	0.0642094623555133	0.010669613655279	Narcos
783	1	6.29023364050996e-11	0.0601468222667628	1.2630150440660778e-11	0.0385509299640293	5.655404090367089e-12	0.0268763485303809	1.0434816882648832e-11	0.0172035789705979	7.966085064420617e-13	0.0182262957512729	0.8685218846866538	0.5427510340747441	0.6354581673306774	RL01AN	ME	responsive	non-accurate	1	0.6806189323425617	0.1366613706188432	0.0611928795325215	0.112907315240564	0.0086195022655095	Narcos
784	2	5.203106714729816e-11	0.0993318609584876	3.507056453382274e-11	0.0464650896334715	5.8850986281567705e-12	0.027331002912227	4.829205269792035e-12	0.009573018685966	9.137819800484342e-13	0.0134079413627605	0.822491123898995	0.5242048171903344	0.6462151394422311	RL01AN	ME	responsive	non-accurate	2	0.5270051250388983	0.3552179161539981	0.0596081785064648	0.04891339091394	0.0092553893866988	Narcos
785	3	7.556746991145841e-12	0.1566510375046555	6.762132839498727e-12	0.0466640397008487	2.7579004326435564e-12	0.035500737645134	3.922774522023347e-12	0.0257057956162306	1.0011274011286988e-12	0.0164551172946352	0.906388253333699	0.792349756373897	0.6760956175298806	RL01AN	ME	responsive	non-accurate	3	0.3434778488734018	0.3073601437534731	0.1253552235004491	0.1783024039336878	0.0455043799389879	Narcos
786	4	5.0301741171813226e-11	0.1254083396209933	7.420182495635536e-12	0.036953109679299	2.2112776359205775e-12	0.0188850612167536	3.355850555486273e-12	0.0188171951787437	8.075508062791997e-13	0.0113626571446052	0.89842208940645	0.6283037555011404	0.6537848605577691	RL01AN	ME	responsive	non-accurate	4	0.7847801455969325	0.1157656129514603	0.034499139485959	0.0523561377038736	0.0125989642617745	Narcos
787	5	3.076667591603455e-11	0.1374938387254241	5.898361601432513e-12	0.0379009899234561	1.2766835611897493e-12	0.0209764896950686	4.339604504966552e-12	0.0078530841774615	1.5370239733153729e-12	0.0153325767603894	0.885899246586108	0.7042780974600849	0.6752988047808766	RL01AN	ME	responsive	non-accurate	5	0.7021413683337276	0.1346093967726471	0.0291358203606183	0.0990362382163105	0.0350771763166963	Narcos
788	6	2.3446943270494757e-10	0.1346436049457736	2.6247537567768452e-11	0.0736992417153662	1.0929351737636196e-11	0.0278078338328264	6.15023517824105e-12	0.0091728451225201	7.097444560568749e-13	0.0134663545890606	0.8884569296267266	0.4072002540713035	0.6083665338645419	RL01AN	ME	responsive	non-accurate	6	0.8418819657592889	0.094243962929277	0.039242744861052	0.0220829300519318	0.00254839639845	Narcos
789	7	5.973827454003761e-11	0.1169850116726895	1.5499813883621414e-11	0.0306837488174481	2.801271721220085e-12	0.038429371758818	1.6623978901341273e-11	0.0148211772143092	1.1548146772744636e-12	0.0160679763667087	0.897573927045145	0.6574583472283126	0.6737051792828687	RL01AN	ME	responsive	non-accurate	7	0.6234546609239209	0.1617628109215051	0.0292352921900769	0.1734950868424532	0.0120521491220436	Narcos
790	0	1.934590088340265e-11	0.0909369641456516	1.4396872576328106e-11	0.010945227025193	2.159829607007631e-12	0.0136417712447602	6.095357828159276e-12	0.01647091817676	1.1233484827714428e-12	0.016248469574051	0.8649290729892343	0.7852837279166771	0.6860557768924305	RL01AN	ME	non-responsive	accurate	0	0.4486389945621911	0.3338690959088478	0.050087291832704	0.1413537278002005	0.0260508898960564	Narcos
791	1	3.7963877227060367e-11	0.119755597991193	3.7394179541332786e-11	0.0574374168879335	1.1773920103092582e-11	0.0430683994569239	7.191176727965266e-12	0.0253975315918283	1.0720457839000066e-12	0.0166168269153036	0.9313540851398454	0.6128149097051244	0.6597609561752988	RL01AN	ME	non-responsive	accurate	1	0.3979642316643249	0.3919922572944384	0.1234225640200028	0.0753830043277871	0.0112379426934465	Narcos
792	2	5.826640931441604e-11	0.1154355574636406	3.103907791234202e-11	0.0499798912028336	6.255877613702256e-12	0.0273472670267909	3.4091803504946088e-12	0.0136968358396521	1.046017848506003e-12	0.006823674179015	0.8765394816237114	0.3807070647685905	0.5832669322709164	RL01AN	ME	non-responsive	accurate	2	0.5825676022423144	0.3103393774898637	0.0625484162181621	0.0340861578011787	0.0104584462484808	Narcos
793	3	1.088976071226578e-11	0.1389408984723288	1.624769307136032e-11	0.0466446847604809	4.116375691915472e-12	0.0187884997562269	4.6919138978070894e-12	0.0174499162834926	1.0644396616184877e-12	0.0139418447061347	0.9282779074928303	0.7746423299510974	0.6796812749003985	RL01AN	ME	non-responsive	accurate	3	0.2942368780499452	0.4390060177765004	0.1112227866591832	0.1267735934560004	0.0287607240583708	Narcos
794	0	3.42589680104985e-11	0.1675010532765689	5.737562052707582e-12	0.0453777524362629	3.580540162874515e-12	0.0150638218797392	5.690858834566218e-12	0.0133596494234214	9.551274616855946e-13	0.0139777119330912	0.9298015830149085	0.6632379935178853	0.6729083665338647	RL01AN	ME	non-responsive	non-accurate	0	0.6821362613656291	0.1142415943991041	0.0712927569687515	0.1133116785123521	0.0190177087541632	Narcos
795	1	1.7558917398371978e-10	0.1069253376654513	3.274134158133168e-11	0.0439179517197108	2.977323195679773e-12	0.0325790094697244	3.757636128068459e-12	0.0136474447685333	6.093591959691602e-13	0.0174114452729073	0.8266255121799265	0.3770831915455057	0.605577689243028	RL01AN	ME	non-responsive	non-accurate	1	0.8141384447047086	0.1518088177522975	0.0138046852258598	0.0174226916367607	0.0028253606803733	Narcos
796	2	9.675509923534623e-12	0.0931838671689871	8.859431765057815e-12	0.0116097757831328	1.1309059658991438e-11	0.0104222770355307	5.9154349544767584e-12	0.0089727942056252	1.0646292017739304e-12	0.0141661175961498	0.9768531746136982	0.7911040679272586	0.6920318725099602	RL01AN	ME	non-responsive	non-accurate	2	0.2627496391599426	0.2405880948733176	0.3071105676208891	0.1606404636082556	0.0289112347375948	Narcos
797	3	8.501820731240318e-11	0.1142537304699126	1.5249488092017798e-11	0.0469539507967912	3.476371108838858e-12	0.0265339148512843	4.654062801410326e-12	0.0060345554044881	5.896824716685595e-13	0.0073890633359791	0.9072872572656104	0.5028290227297544	0.6402390438247012	RL01AN	ME	non-responsive	non-accurate	3	0.7800707796489583	0.1399192060293229	0.0318968795855263	0.0427025988055822	0.0054105359306101	Narcos
798	4	6.066162908337751e-11	0.0930426100435234	5.7728592898951984e-11	0.0870597445351088	6.169880992357976e-12	0.0334448340216137	6.198152704315318e-12	0.0180039338027044	6.640823398542687e-13	0.0140898322994704	0.900903480908824	0.5009585427751729	0.6374501992031874	RL01AN	ME	non-responsive	non-accurate	4	0.4615777652249156	0.4392601270772464	0.0469469732875448	0.0471620943421808	0.0050530400681121	Narcos
799	5	2.6725499793752358e-11	0.0791939672654532	1.1945621989900363e-11	0.0360106474734102	2.378424949893682e-12	0.0153326066798725	6.160409979151019e-12	0.0067956595800611	1.4809336677494024e-12	0.0147453045968576	0.8959234750485445	0.625464367294137	0.6729083665338647	RL01AN	ME	non-responsive	non-accurate	5	0.5488809012308538	0.2453358707668541	0.0488474318565512	0.1265207912818308	0.03041500486391	Narcos
800	6	2.2439271093118964e-11	0.0869583070447654	1.4295077059749514e-11	0.0363634552445809	2.6694854327307625e-12	0.0188510288039079	3.0908581156871016e-12	0.0118762223171393	8.197198831485791e-13	0.0149343330640289	0.8937625988095437	0.5982940967476971	0.656573705179283	RL01AN	ME	non-responsive	non-accurate	6	0.5180555448473999	0.3300305034014698	0.0616304212635326	0.0713586541435969	0.0189248763440006	Narcos
801	7	4.6579241502368025e-11	0.1090714124789803	1.526762616960825e-11	0.0567900467297471	5.113451885934037e-12	0.0246800206833231	5.828854849418565e-12	0.0116255191954009	8.218816208930832e-13	0.0156975501937015	0.8876387680088789	0.5198795541171913	0.6414342629482073	RL01AN	ME	non-responsive	non-accurate	7	0.6327750750445676	0.2074094163756426	0.0694658134502726	0.079184502490819	0.0111651926386979	Narcos
802	0	1.4300257152616668e-11	0.1041408797682666	1.2044741008782908e-11	0.0654843604764745	1.0931803494056934e-11	0.020053264415559	5.320304476056354e-12	0.0020632580443655	4.580663534585813e-12	0.0007118853949065	0.946868680226601	0.8603021680499247	0.6928286852589642	RL01AN	N1	responsive	accurate	0	0.3031143111221013	0.2553054350392087	0.2317151398090016	0.1127714284441779	0.0970936855855103	Narcos
803	0	4.4479330240432355e-11	0.0660417514222424	3.928183679821168e-11	0.0765180095016929	1.1545626336941647e-11	0.0192075224976727	8.621023582336013e-12	0.0025893081584948	1.2653557663473085e-12	0.0106003619527714	0.911298064140084	0.650704478969486	0.6625498007968129	RL01AN	N1	responsive	non-accurate	0	0.4228347628321945	0.3734257250817667	0.1097564227595349	0.081954212037442	0.0120288772890617	Narcos
804	1	8.977547864965396e-12	0.1211526467670619	7.954844170310916e-12	0.0921148034336209	3.69668954384616e-12	0.0236494091651881	9.045426788048082e-12	0.006113832707093	1.6094752030528984e-12	0.0101819381287747	0.9237818236333688	0.7954801970240519	0.6912350597609563	RL01AN	N1	responsive	non-accurate	1	0.2869694597816614	0.2542784921381448	0.1181655633959839	0.2891392257556883	0.0514472589285215	Narcos
805	0	2.9198928339830806e-11	0.0732854025451097	2.1531506019911364e-11	0.0293732114706157	1.6981034684409812e-11	0.020247265232684	5.838139625079333e-12	-0.008066859413344	1.8368447468611682e-12	-0.0008170332854774	0.8979271077146566	0.5934453779409714	0.6537848605577691	RL01AN	N1	non-responsive	accurate	0	0.3873232791396686	0.2856150547508726	0.2252531312314651	0.0774428210975247	0.0243657137804689	Narcos
806	0	9.495751873894099e-12	0.0852907329324731	1.5203011792484576e-11	0.0611487669737365	1.156278408931438e-11	0.0179689772935855	6.624788481027702e-12	0.0122695903040978	1.849702554169472e-12	0.0035851081000957	0.9335466643736148	0.7633316523490558	0.6836653386454185	RL01AN	N1	non-responsive	non-accurate	0	0.2122617945294646	0.3398381305852324	0.2584668737293064	0.1480861663231732	0.0413470348328232	Narcos
807	1	5.783771963215286e-11	0.1143169021646661	1.4528403124541552e-11	0.0566978346240611	2.421863532045079e-12	0.0173577764291278	5.136284698993188e-12	0.0020879815215276	2.226086330675393e-12	0.0017867195686427	0.868891141936494	0.7166221629371277	0.6752988047808766	RL01AN	N1	non-responsive	non-accurate	1	0.7040470853702874	0.1768513686219361	0.0294808642481996	0.0625229745390561	0.0270977072205208	Narcos
808	2	3.741561299061392e-11	0.1139307928958134	1.596045877025208e-11	0.0254402263199943	1.0668817786659463e-11	0.0104430392579297	1.2216949814831264e-11	-0.0038120324486945	3.732109651437357e-12	-0.0039773295271775	0.8917414137520181	0.7238739295695987	0.6721115537848606	RL01AN	N1	non-responsive	non-accurate	2	0.4677305402707648	0.1995208258502137	0.1333703101070775	0.152723424277061	0.0466548994948829	Narcos
809	0	1.994154789827172e-11	0.1018109856081227	1.2651974502816916e-11	0.0363184799129051	4.970705481058183e-12	0.0151890129260835	5.208920956152667e-12	0.0189242557886375	8.084108316929422e-13	0.0088428600463441	0.919051136715001	0.6150507567315298	0.6645418326693228	RL01AN	N1	responsive	accurate	0	0.4575684773393329	0.2903056842990474	0.1140552453537064	0.1195212148347964	0.0185493781731167	Narcos
810	1	1.4004445687589812e-11	0.0740858119323412	1.7373078520986216e-11	0.0384457390607297	5.651425680716031e-12	0.0311053573948283	1.052147069561324e-11	0.0183054087159278	8.979180631573175e-13	0.0142865727481718	0.928177330065092	0.6981618051883726	0.6780876494023905	RL01AN	N1	responsive	accurate	1	0.2890593584502579	0.3585897681071658	0.1166484927743136	0.217168864592924	0.0185335160753386	Narcos
811	0	5.771373623802039e-12	0.1205407992176212	4.3110417770977934e-12	0.1033725566890296	3.924829729019391e-12	0.0299155592413029	6.770426723745068e-12	0.0091644795202165	1.1605738941652168e-12	0.0136460596007585	0.947862430229599	0.7790732375797615	0.6936254980079684	RL01AN	N1	non-responsive	accurate	0	0.2630736153720512	0.1965080447475757	0.178903535594121	0.3086129493473702	0.0529018549388817	Narcos
812	1	3.4636174035029946e-11	0.1159154522401022	2.6806890389050268e-11	0.0174332230268714	7.062491382204184e-12	0.0181659382470097	5.528023948560169e-12	0.0172830137695544	1.172327090345602e-12	0.0171059038892538	0.9076630940691262	0.6332757833239993	0.6681274900398407	RL01AN	N1	non-responsive	accurate	1	0.4605512450814243	0.3564466079005164	0.0939087324183481	0.0735051830428624	0.0155882315568484	Narcos
813	0	2.698753272002336e-11	0.0740086874266372	2.2379938286319423e-11	0.0610541341078735	4.511735267435632e-12	0.0243806482965744	4.933859588657767e-12	0.0116735409186225	7.850156047246007e-13	0.0160968554854704	0.9135075345099374	0.6758884993443464	0.6657370517928288	RL01AN	N1	non-responsive	non-accurate	0	0.4528255281991551	0.3755144081047478	0.0757026930459439	0.0827855438832603	0.0131718267668927	Narcos
814	1	8.89267328629632e-12	0.0824325108296624	6.641840792391193e-12	0.0547845275021232	3.26782467961349e-12	0.0072306312283276	7.688188013477453e-12	0.0152488396710146	2.626133642333084e-12	0.0118324257020514	0.9303264016643762	0.8622443463465626	0.6960159362549803	RL01AN	N1	non-responsive	non-accurate	1	0.3054152900717432	0.2281113526732684	0.1122321252896751	0.2640477274567976	0.0901935045085155	Narcos
815	2	2.008886519525353e-11	0.1466125380006437	2.828169198238985e-12	0.0533587430154012	2.510989079098852e-12	0.0228414509733381	5.428914460197971e-12	0.011508710734864	1.0934018050991325e-12	0.019320273969529	0.8527018292391861	0.7176063815605714	0.6796812749003985	RL01AN	N1	non-responsive	non-accurate	2	0.6287527882350198	0.0885176565082087	0.0785903717988069	0.1699172686342381	0.0342219148237261	Narcos
816	0	1.7881015375682685e-11	0.0981471448260676	1.6786633610398568e-11	0.02498967409714	4.043897232146105e-12	0.0099905180528726	3.05589092614144e-12	0.0047221423021988	8.540283548773704e-13	0.0064528918473029	0.9003369988999352	0.5586415027364297	0.6366533864541833	RL01AN	N2L	non-responsive	non-accurate	0	0.4195307497345191	0.3938539750749647	0.0948793567930607	0.0716984010368082	0.0200375173606471	Narcos
817	1	2.02890783897656e-11	0.1046700898024901	1.6605728909029529e-12	0.0389149609237989	1.8951966957634264e-12	0.0009345402829894	6.132496451713896e-12	-0.0034009682146513	1.3676984344511434e-12	-0.0028935297187744	0.90166366727249	0.7518476632113081	0.6749003984063746	RL01AN	N2L	non-responsive	non-accurate	1	0.6472818837321123	0.0529772091294365	0.0604624056209187	0.1956448577402201	0.0436336437773122	Narcos
818	2	7.177243294871611e-11	0.0695857178034924	1.825975404267059e-11	0.0210926129204893	2.6251094380280975e-12	0.0054688295401223	6.159864100056292e-12	-0.0020222798827073	2.776996513165194e-12	0.0067386187315778	0.8748865129018439	0.67056229987753	0.660557768924303	RL01AN	N2L	non-responsive	non-accurate	2	0.7064622123750206	0.1797323249112394	0.025839177315349	0.0606320705773577	0.0273342148210331	Narcos
819	3	1.5388722557253988e-10	0.080668604962079	2.6239633176880098e-11	0.0198011299156329	6.3024794053030106e-12	0.0098296792981048	3.426015077446273e-12	-0.0008166721623141	1.5797411186283097e-12	0.0072348390706795	0.8703137260594467	0.4204800277227673	0.6111553784860558	RL01AN	N2L	non-responsive	non-accurate	3	0.8038611002565045	0.1370680400365722	0.0329222780529151	0.0178964838660576	0.0082520977879504	Narcos
820	4	2.160536502524618e-11	0.0957846427488053	3.1725090597320006e-11	0.0790593991555678	3.717447958972451e-12	0.0177243837661433	5.787496028511173e-12	0.0110680857308292	1.952333684850532e-12	0.0021913076717899	0.9187032147586562	0.6139957352833453	0.6649402390438247	RL01AN	N2L	non-responsive	non-accurate	4	0.3334792548907836	0.4896774278691612	0.0573788859389693	0.0893301205981028	0.0301343107029831	Narcos
821	5	5.296065150065698e-11	0.0641685879177913	1.5153425450552898e-11	0.0144241002257862	6.6230178920651635e-12	0.0089453177834154	3.5638065237085e-12	-0.0034367588254526	1.8814053753167774e-12	0.0019432273218488	0.8972893543753235	0.5092140907319214	0.6414342629482073	RL01AN	N2L	non-responsive	non-accurate	5	0.6605029669558944	0.1889871477413942	0.082599493094543	0.0444462958039146	0.0234640964042537	Narcos
822	6	8.344161879931528e-11	0.0694714655404074	4.842174918255412e-11	0.0418789505146058	9.62912379225324e-12	0.0112757525593488	1.2438146248579746e-11	-0.0023444135962953	3.0858863401294228e-12	0.0091948295212605	0.8970750775964624	0.5154060607287209	0.6382470119521912	RL01AN	N2L	non-responsive	non-accurate	6	0.5314193467083721	0.308386326719739	0.0613255441191806	0.0792155239650944	0.0196532584876136	Narcos
823	7	5.908024277664421e-11	0.136429162765563	5.6077994181235816e-11	0.0576051156429004	1.1293728534868948e-11	0.0101368649396261	1.0438973614197124e-11	0.0034985001122531	2.9211051833879146e-12	-0.0007503570196643	0.8763128557688787	0.5437384680558048	0.6466135458167331	RL01AN	N2L	non-responsive	non-accurate	7	0.4225690503026909	0.4010955884800892	0.0807779372098755	0.0746643371619652	0.0208930868453789	Narcos
824	8	4.434815926312153e-11	0.1175165768813542	1.9206493923437332e-11	0.0397419553182156	2.2513496708681318e-12	0.0115995721539059	3.54653346621794e-12	0.0021184209068229	8.165407663485946e-13	-0.0029217226885732	0.8524625207069603	0.4779630290262918	0.6282868525896415	RL01AN	N2L	non-responsive	non-accurate	8	0.632018562909755	0.2737173512885817	0.0320846413296945	0.0505426836620556	0.0116367608099129	Narcos
825	9	6.776809105458752e-11	0.0037506657734565	1.2185224527978612e-11	0.0143710333903782	5.9751196795989856e-12	-0.000348849295099	5.892776550100559e-12	0.0032320787843719	1.1801988182211998e-12	-0.0027118087529866	0.8927557232045406	0.5656857469468416	0.651792828685259	RL01AN	N2L	non-responsive	non-accurate	9	0.7286780984843728	0.1310219323058758	0.0642476241929203	0.0633622276280704	0.0126901173887605	Narcos
826	10	5.172323305968495e-11	0.08530864045816	4.0408772520000056e-11	0.0243080985265285	4.6003824800894655e-12	0.0142209819431665	1.3162574310839555e-11	-0.0005772547600499	1.3121965519959414e-12	0.0072854364091263	0.9242519873673752	0.4883560763177722	0.6318725099601594	RL01AN	N2L	non-responsive	non-accurate	10	0.465107044913175	0.3633648490932213	0.0413676828421712	0.1183608540885349	0.0117995690628973	Narcos
827	11	1.2834224636931483e-10	0.0994145223456934	1.191635301505706e-10	0.0398764053911939	6.207197829089518e-12	0.0044850605330487	6.476512419432425e-12	0.0013743137319305	1.9494766255804174e-12	-0.0031771117967313	0.8709375421511127	0.4626401308819616	0.6223107569721116	RL01AN	N2L	non-responsive	non-accurate	11	0.4895962229636953	0.4545815265602885	0.0236790355341425	0.0247064089045717	0.0074368060373016	Narcos
828	0	5.4278145553028065e-11	0.0961940955163222	1.0402863836259569e-11	0.0545713926189613	7.215108691167722e-12	0.0248438736803039	9.198463732776831e-12	0.0177583989683089	9.580750906022392e-13	0.0123819405609931	0.9255111730975416	0.653055862446384	0.6649402390438248	RL01AN	N2	responsive	accurate	0	0.6615038147593679	0.1267827786302118	0.087932663772531	0.1121043983201837	0.0116763445177052	Narcos
829	1	1.4981096496391043e-11	0.0961383914721687	8.069506343231322e-12	0.0135418225173154	4.4054497686810666e-12	0.0024746626906704	3.2108424640921978e-12	0.0020751142239821	1.2435787970278398e-12	0.0089765063146738	0.9411735247579116	0.7306705230651793	0.6812749003984064	RL01AN	N2	responsive	accurate	1	0.4694727053472524	0.2528795522201098	0.1380565449045981	0.1006203316575884	0.0389708658704512	Narcos
830	2	3.65485873396094e-11	0.1181918519952355	8.040304018283719e-12	0.0553133992230507	9.095903627358063e-12	0.0120191634717436	9.94075081756348e-12	0.0084008131268297	1.6399318423066317e-12	0.0163685855482838	0.9702016017267296	0.6781356211612601	0.6677290836653388	RL01AN	N2	responsive	accurate	2	0.5599987720666205	0.123193827861072	0.1393677631046648	0.1523125421929179	0.0251270947747245	Narcos
831	3	6.591669831310727e-11	0.1115644563890279	1.8419896335383372e-11	0.0298604172176577	4.079110170712516e-12	0.027811762772562	2.469251495051701e-12	0.0124577769386815	9.828970063285948e-13	0.0161758050519399	0.8980622864882539	0.472788155134679	0.6203187250996016	RL01AN	N2	responsive	accurate	3	0.7175164753560024	0.2005042642185729	0.0444019319410674	0.0268782975306385	0.0106990309537185	Narcos
832	0	1.1238249152054577e-10	0.1070011114424249	2.9619418954596946e-11	0.0408392337699857	5.8845047742715545e-12	0.0255838841583219	5.393650979081376e-12	0.0133190612735626	7.347632739649007e-13	0.0153787811020064	0.8754171958557478	0.4982531757455851	0.6386454183266933	RL01AN	N2	responsive	non-accurate	0	0.729686172971742	0.1923153702165008	0.0382073907641312	0.0350203353567015	0.0047707306909245	Narcos
833	1	4.380344870046963e-11	0.0831104324265346	5.4374235907009866e-11	0.04207099747452	7.68115452448192e-12	0.0298972856073968	3.4891087457770684e-12	0.0118166516071293	1.3016955857543402e-12	0.0171838651223095	0.9270221487484464	0.5755651033790071	0.6434262948207172	RL01AN	N2	responsive	non-accurate	1	0.3958751906410065	0.4914090475578425	0.0694187010825407	0.0315329416034516	0.0117641191151584	Narcos
834	0	3.1993549483127527e-11	0.1078819313587632	6.4379319806491364e-12	0.0410661775609367	4.184861834861879e-12	0.0206951967093938	1.0199090339494528e-11	0.0151558482783458	9.176919395628356e-13	0.0176962781103052	0.922783342697232	0.6726457419369282	0.6804780876494025	RL01AN	N2	non-responsive	accurate	0	0.5954157540466571	0.1198130931605709	0.077882345198973	0.1898101074493993	0.0170787001443995	Narcos
835	1	2.3360795008879148e-11	0.1305612367712963	8.356796106636788e-12	0.0358818475553037	9.93730469059734e-12	0.0170553768917644	6.689500707917648e-12	0.0137080936142309	8.857848317303396e-13	0.0119929311737707	0.9195575998030214	0.6586316547822235	0.6768924302788846	RL01AN	N2	non-responsive	accurate	1	0.4745218150794101	0.1697494479645322	0.2018539119489338	0.1358821057540877	0.0179927192530361	Narcos
836	2	2.231257936603574e-11	0.1188594187645306	1.0892505073940475e-11	0.0408963332826688	2.8076937030550343e-12	0.01555131793838	4.410080643470788e-12	0.010673157525296	7.985869384315807e-13	0.0132096682047828	0.8926980474916858	0.6135487065852676	0.6557768924302789	RL01AN	N2	non-responsive	accurate	2	0.5412857063511367	0.2642436450828294	0.0681124510234425	0.1069851036496583	0.019373093892933	Narcos
837	3	1.199774804992452e-11	0.104457859687842	1.2018112231924624e-11	0.0702578187279763	1.0535386192672043e-11	0.0184648440572407	1.9486100451473427e-11	0.0100508524579698	2.2522593111275037e-12	0.0102203125784497	0.9419688343481968	0.7843285517617951	0.6912350597609562	RL01AN	N2	non-responsive	accurate	3	0.2131432222031105	0.2135049973754989	0.1871639703481194	0.3461758174215588	0.0400119926517121	Narcos
838	4	3.952566343688392e-11	0.1372368667447729	5.840625608366162e-12	0.0418194737391697	2.913538562329757e-12	0.0202017549541099	5.104007059506209e-12	0.0146710087759383	1.240695993012435e-12	0.0127508953818705	0.915038689631502	0.5718711341962852	0.6470119521912351	RL01AN	N2	non-responsive	accurate	4	0.723588156442618	0.1069231266207026	0.0533375486639742	0.093438002996601	0.0227131652761041	Narcos
839	5	3.5061933769981426e-11	0.1423008696465178	1.466205669714085e-11	0.0396358608769725	2.9019372639732075e-12	0.0189045775881484	9.595302384409076e-12	0.010242100288335	1.290939978480527e-12	0.0119799648395821	0.897844401556668	0.7037236352481717	0.6808764940239045	RL01AN	N2	non-responsive	accurate	5	0.5520506340453633	0.2308542862799993	0.0456910425148271	0.1510781692738569	0.0203258678859531	Narcos
840	6	4.3442542190197795e-11	0.0896562013031035	1.3995964590570156e-11	0.0580241404512624	1.2230844670671404e-11	0.0269510521889833	6.1367597810218535e-12	0.013938664129778	1.2529191283679604e-12	0.0157768688229119	0.9364931448147013	0.605122046211983	0.6557768924302789	RL01AN	N2	non-responsive	accurate	6	0.5637566679307792	0.1816265339056825	0.1587204590221344	0.0796371269179803	0.0162592122234235	Narcos
841	0	1.2847624027636808e-11	0.1216845841224121	1.2301869882269659e-11	0.0529258797029137	5.1015807629179134e-12	0.0211450594891528	4.7688528351460135e-12	0.0113784246401361	8.442151853472713e-13	0.0101102158976955	0.9278080004451874	0.6338586872583198	0.653386454183267	RL01AN	N2	non-responsive	non-accurate	0	0.3582303399108051	0.3430130754125565	0.1422473919575514	0.1329699381336267	0.02353925458546	Narcos
842	1	1.5840894517285176e-11	0.1099428382441108	3.1186410233188696e-11	0.0247687064509954	4.089993039296639e-12	0.0180204877713871	6.73960157895264e-12	0.008335222820093	9.004145099302202e-13	0.0116093557742573	0.8852977440116346	0.6462828500828677	0.6669322709163348	RL01AN	N2	non-responsive	non-accurate	1	0.2695986843442174	0.5307664386700083	0.0696082371590941	0.1147023431478059	0.0153242966788742	Narcos
843	2	3.226686741554056e-11	0.1011479379071295	3.50270204460483e-11	0.0534453818203334	4.402240098784405e-12	0.0296782251768622	7.438490590521526e-12	0.0099373314749715	8.451998459864926e-13	0.0089673576487421	0.9150975014887986	0.6757774740389653	0.6697211155378487	RL01AN	N2	non-responsive	non-accurate	2	0.4034376179178567	0.4379482367943728	0.0550418866536969	0.0930045946542382	0.0105676639798353	Narcos
844	3	2.6786940309146905e-11	0.1041235231983871	1.9442069753165795e-11	0.0306980428019516	5.217728771457311e-12	0.023332731459006	4.7691225539624876e-12	0.006613440423221	7.631379686660648e-13	0.0151403235531976	0.8957178676921329	0.549901741499797	0.654581673306773	RL01AN	N2	non-responsive	non-accurate	3	0.4701195284528776	0.3412146575540469	0.0915728396495853	0.0836996543960355	0.0133933199474547	Narcos
845	4	2.1554684238623197e-11	0.1118972802043557	8.587797053680943e-12	0.0325048043405382	1.1221098026144444e-11	0.0205126461625673	2.5371115618354294e-11	0.0054472747309773	1.1752876833909769e-12	0.011985538841134	0.9405120736709308	0.7152025514092852	0.6912350597609562	RL01AN	N2	non-responsive	non-accurate	4	0.3174008210129279	0.1264585370564836	0.1652348829022923	0.3735992064708596	0.0173065525574363	Narcos
846	5	1.6252349361281764e-11	0.1340354186771202	7.061040126471913e-12	0.0710583341548195	3.024160423885356e-12	0.0130272536131642	7.902801266020438e-12	0.0190274844717023	8.307853591095224e-13	0.0166667260579498	0.9233152171498916	0.713758657925523	0.6796812749003985	RL01AN	N2	non-responsive	non-accurate	5	0.4634109688530513	0.2013347961811569	0.0862293248100126	0.2253363319929779	0.0236885781628011	Narcos
847	6	8.601184287361787e-11	0.0916106482176241	3.6152002348372354e-11	0.0410478238575493	7.68712484184792e-12	0.0317331095779221	3.614304171749648e-12	0.0001753304159747	1.6141977951847832e-12	0.010869747906346	0.8802526358816543	0.5909941056374295	0.6573705179282869	RL01AN	N2	non-responsive	non-accurate	6	0.6367499189960072	0.2676350581244242	0.0569081646994941	0.0267568722131684	0.0119499859669058	Narcos
848	7	7.103954396625553e-12	0.1157905225075834	5.312048836355126e-12	0.020439170859257	2.527933480610775e-12	0.0160911900718886	6.899546538782058e-12	0.0127208527074545	5.175665840840125e-13	0.0166268819380975	0.9088449521493894	0.8051316815126455	0.6908366533864544	RL01AN	N2	non-responsive	non-accurate	7	0.3176932410858118	0.2375581144537474	0.113050751154323	0.3085519950647852	0.0231458982413325	Narcos
849	8	2.7687216288341968e-11	0.1018304579828577	6.545379111854485e-12	0.0535473170352331	2.869209028058649e-12	0.02335679689041	5.112466328320521e-12	0.0142536271824815	7.669734184905601e-13	0.0189534047260094	0.892802653767799	0.7405616705960086	0.6784860557768926	RL01AN	N2	non-responsive	non-accurate	8	0.6441697261151779	0.1522845426529444	0.0667549086381055	0.1189464480715593	0.0178443745222128	Narcos
850	9	3.0809622409901226e-11	0.1233380925861683	1.0674650426402167e-11	0.0485322750294723	1.1579984947946366e-11	0.0209753288190964	7.733535153601085e-12	0.0094814580093633	1.2798977842052941e-12	0.0129683247835481	0.8815660350682781	0.6045281069264345	0.6557768924302789	RL01AN	N2	non-responsive	non-accurate	9	0.4963074826324782	0.17195630672211	0.1865402016932954	0.1245783318233738	0.0206176771287426	Narcos
851	10	1.158445755717274e-11	0.1237826422598629	1.1058467042945916e-11	0.0502017893885149	2.7990011009140054e-12	0.0350814952321874	6.188191057018482e-12	0.0106512509629775	9.515082164679846e-13	0.0167988253713984	0.8945428005625822	0.7886691287891064	0.6812749003984064	RL01AN	N2	non-responsive	non-accurate	10	0.3555518660052257	0.3394080881967775	0.0859073512479196	0.1899288651765538	0.0292038293735233	Narcos
852	11	5.132260853346099e-11	0.1202304306529393	5.070090019454772e-12	0.038971076774179	4.187977550240489e-12	0.0165367320154102	7.310545351390823e-12	0.0112314223773314	1.2502645126204278e-12	0.0112755054272928	0.8708449570042797	0.4248819281689854	0.6167330677290838	RL01AN	N2	non-responsive	non-accurate	11	0.7422838519529653	0.073329202410581	0.0605711244364807	0.1057331246086077	0.0180826965913652	Narcos
853	12	3.670257584463336e-11	0.0715129883697256	1.7453325772428373e-11	0.0405809360017014	1.1117272289493422e-11	0.0200490538258285	2.5382479583988007e-11	0.0147817949925725	1.1331770037166242e-12	0.0141468336124802	0.9452502481631534	0.7504298992502368	0.6948207171314742	RL01AN	N2	non-responsive	non-accurate	12	0.3998588460818076	0.1901465099669164	0.1211179206623475	0.2765312451123926	0.0123454781765357	Narcos
854	13	3.197006235083758e-11	0.1448350615677695	1.7675215764920018e-11	0.0458724112282713	2.6979263857360187e-12	0.0170947312570864	3.6556019816870406e-12	0.0117536052378847	6.516647484612158e-13	0.0126431335828553	0.888467793306134	0.6134569988820024	0.659760956175299	RL01AN	N2	non-responsive	non-accurate	13	0.5643388599560464	0.3120047438378165	0.0476240766772139	0.0645290657290282	0.0115032537998948	Narcos
855	14	9.059155370563976e-12	0.1417378533187183	8.6617383178725e-12	0.0442283923624023	1.948844987099996e-12	0.0143756059393972	4.811586623499556e-12	0.0142683014498644	8.051378948631827e-13	0.0150522150627208	0.8839221279505216	0.7489083580229807	0.6800796812749005	RL01AN	N2	non-responsive	non-accurate	14	0.3582610704034581	0.3425444773139445	0.0770706829245375	0.190283100748563	0.0318406686094967	Narcos
856	15	4.683066223974072e-11	0.1191627487660036	7.499463012717241e-12	0.0382157237717594	3.300956808103242e-12	0.0171698751895157	4.509483124702281e-12	0.0118642383309302	1.115879479334155e-12	0.0123417585981773	0.8637050685350518	0.5993506380151995	0.6621513944223107	RL01AN	N2	non-responsive	non-accurate	15	0.7403302934277961	0.1185565052301211	0.0521837233440131	0.0712889121197492	0.0176405658783202	Narcos
857	16	2.878327536937774e-11	0.1341803428290773	8.282291225871908e-12	0.062243529771746	2.606672965307001e-12	0.0190902920977934	2.351824806922128e-12	0.0147781558147015	6.960233619180392e-13	0.0147039798418373	0.8802575623913077	0.6466031818742698	0.6625498007968128	RL01AN	N2	non-responsive	non-accurate	16	0.6737644255718888	0.1938734601467741	0.0610175002874181	0.0550519657595126	0.0162926482344062	Narcos
858	17	7.160482153925153e-11	0.1338259051178836	2.4794890310635987e-11	0.0717955940058355	3.346412543756307e-12	0.0265001769084178	4.991100724413487e-12	0.0125178640379239	5.742472265302996e-13	0.0172709908955999	0.8939147296069564	0.4547528705383555	0.6338645418326694	RL01AN	N2	non-responsive	non-accurate	17	0.6799337236968332	0.2354433924302673	0.031776334232671	0.0473937037750474	0.0054528458651809	Narcos
859	18	8.816390362391569e-11	0.0834106909924173	4.008541580690255e-11	0.0537064615185997	6.202795947044889e-12	0.0166716666029027	6.107520482258689e-12	0.0088025549135292	4.621753183420879e-13	0.0082831648939345	0.9090997062998528	0.5041581624397533	0.6394422310756973	RL01AN	N2	non-responsive	non-accurate	18	0.6251792037498637	0.2842497587566381	0.0439846566655934	0.0433090486586474	0.0032773321692571	Narcos
860	19	5.447221220496386e-11	0.1204720827735087	3.809922429945026e-11	0.043642021673443	5.841417335777572e-12	0.0288466409289094	5.846075533153414e-12	0.0171331062033453	7.859781259720933e-13	0.0119094335223313	0.8969551120010999	0.4834708513296173	0.6306772908366535	RL01AN	N2	non-responsive	non-accurate	19	0.5185611897018229	0.3626946341944078	0.0556087627171792	0.0556531075358547	0.0074823058507353	Narcos
861	20	1.5779734185251277e-11	0.0891338960566683	2.738629952029068e-11	0.0612508483860639	3.922942632108583e-12	0.0222766842811527	6.836695637817608e-12	0.0169046216009208	6.436550332164135e-13	0.0135763928494979	0.8845218195019877	0.6379773710740089	0.6565737051792829	RL01AN	N2	non-responsive	non-accurate	20	0.2891685686858475	0.501862511808735	0.0718891517845594	0.1252845877452285	0.0117951799756294	Narcos
862	21	1.9069176409740328e-11	0.1340918803013967	1.1857763932436418e-11	0.0622190290329457	1.0358182248486676e-11	0.0219939236909922	6.8407244757857744e-12	0.0159494131723533	6.895317525698742e-13	0.0159692661983524	0.9428412276937148	0.5898231774559877	0.6609561752988049	RL01AN	N2	non-responsive	non-accurate	21	0.3906387058971413	0.2429104151050137	0.2121909631571066	0.140134618255191	0.0141252975855474	Narcos
863	22	4.974402775549813e-10	0.1473497345593051	4.771083874069781e-11	0.039361376054587	1.3694857877842872e-11	0.0359219142062339	4.0710267680820406e-12	0.0157807808000155	4.809191455668603e-13	0.017645370419149	0.8707593242130679	0.2979201222475374	0.5800796812749004	RL01AN	N2	non-responsive	non-accurate	22	0.8829288497870488	0.0846840874622253	0.0243076117067027	0.007225846285432	0.0008536047585913	Narcos
864	23	5.027478654048901e-11	0.0881410298985483	3.0369107553392026e-11	0.0799187469891904	9.748661240758812e-12	0.0266175276594482	5.781068533632549e-12	0.011046400111587	6.118652276181798e-13	0.0127702820861328	0.8999907439799409	0.4728041746311667	0.6398406374501993	RL01AN	N2	non-responsive	non-accurate	23	0.5194454975650231	0.31377748707044	0.1007244095351968	0.0597307363700454	0.0063218694592943	Narcos
865	24	3.316766468309577e-11	0.0755418858205242	1.0831707000540126e-11	0.0503812002150404	7.741806985547924e-12	0.0250939302836443	7.521224678232669e-12	0.0124227342194714	4.457729420812225e-13	0.0130580821276893	0.9449831043961068	0.5342040658949705	0.6418326693227092	RL01AN	N2	non-responsive	non-accurate	24	0.5554961940602724	0.181410782805057	0.1296607511174254	0.1259664110617896	0.0074658609554556	Narcos
866	25	7.391124441800047e-11	0.1207948937548996	3.9119420391644776e-11	0.0506963838322816	7.501749289116948e-12	0.0325375622154535	6.472526143539237e-12	0.0139744621392474	8.736580521748656e-13	0.0158692260452474	0.9031450993669196	0.4624782927114193	0.6227091633466136	RL01AN	N2	non-responsive	non-accurate	25	0.5779797824167507	0.3059106129828023	0.0586630553444296	0.0506146159706445	0.0068319332853729	Narcos
867	26	1.5280560384926247e-10	0.087492308498496	3.4699001966488606e-11	0.0360891241794788	1.957722587589947e-11	0.0264755388954942	7.686647975815394e-12	0.0068246446899544	6.832718955215129e-13	0.0107536479084659	0.9155431257820488	0.4161184682294825	0.6163346613545817	RL01AN	N2	non-responsive	non-accurate	26	0.7092335185986625	0.1610523085320303	0.0908659397469602	0.0356768878417226	0.0031713452806242	Narcos
868	27	3.409128298156705e-11	0.0920371227425849	2.065239159963373e-11	0.0515378562178716	4.336994352109121e-12	0.0085661312196008	4.213608939661667e-12	0.0101162290986844	6.442437245214251e-13	0.0103496078918463	0.8768541644801147	0.5561817158623612	0.650597609561753	RL01AN	N2	non-responsive	non-accurate	27	0.5331884774593185	0.3230038962997152	0.0678306949199021	0.0659009441317279	0.010075987189336	Narcos
869	28	3.397025628088326e-11	0.1081803702132305	1.5575903807259098e-11	0.0409425848209991	2.6818942938885146e-12	0.0252825969343816	5.471507771459696e-12	0.0142047246550773	1.0518480507875613e-12	0.0157223689560202	0.8961800355072352	0.6157947962615827	0.655378486055777	RL01AN	N2	non-responsive	non-accurate	28	0.5782032492968081	0.265115403240566	0.045648168862051	0.0931298117344811	0.0179033668660938	Narcos
870	29	4.242386452157451e-11	0.1280399340563888	1.5692982257673526e-11	0.0381263693861926	4.599759579455331e-12	0.0128305716189584	6.902340343128461e-12	0.0129563403230702	5.924123912687407e-13	0.0080801710824194	0.905960740348298	0.6001083591717435	0.655378486055777	RL01AN	N2	non-responsive	non-accurate	29	0.6042307835876	0.2235105894598132	0.0655130400389491	0.0983080292460359	0.0084375576676018	Narcos
871	30	8.694194028270112e-11	0.0692141178668438	6.735169297173114e-11	0.0229020036790083	8.528169801322027e-12	0.0134265752334353	8.805903202886256e-12	0.0072913209497995	6.604925085832549e-13	0.0143293290704771	0.9039619794466004	0.4998323538784525	0.6414342629482073	RL01AN	N2	non-responsive	non-accurate	30	0.5046308505445993	0.3909245871374456	0.0494994425755435	0.0511114705818231	0.0038336491605884	Narcos
872	31	4.5500810831536094e-11	0.094090639993424	1.129554926697376e-11	0.0452715201602266	2.295679228908615e-12	0.0213911031472051	4.936604473086077e-12	0.0084454275383857	3.0719921290383658e-12	0.0077853490714192	0.8789220353040348	0.6295389187787186	0.6629482071713149	RL01AN	N2	non-responsive	non-accurate	31	0.678098056765258	0.1683374398840917	0.0342124809565013	0.0735701592794085	0.0457818631147404	Narcos
873	32	4.049583470052559e-11	0.1221192230907304	7.446662112468639e-12	0.0601807293256562	1.6060082798755814e-12	0.009246336979594	5.8324208069167946e-12	0.0137285910168937	1.2809692295478462e-12	0.0177768830244792	0.866078501898996	0.5502983629008568	0.6450199203187251	RL01AN	N2	non-responsive	non-accurate	32	0.7146925567542564	0.1314227506064022	0.0283437092283934	0.1029337404547432	0.0226072429562045	Narcos
874	33	5.912223601726733e-11	0.0257108359191623	2.45469593474176e-11	0.0364315373165317	3.0318656967848496e-12	0.0240666219689492	3.740553522311546e-12	0.0134087176295603	1.0011945621332158e-12	0.0088028573986314	0.9075654270900582	0.5362034326217169	0.6438247011952192	RL01AN	N2	non-responsive	non-accurate	33	0.646548772609626	0.2684405649464269	0.033155867859953	0.0409059340723312	0.0109488605116627	Narcos
875	34	7.684736410650293e-11	0.1127146223691961	3.4504556791238875e-11	0.1182176105079063	1.2511729751155512e-11	0.0139672836040864	9.313495753700492e-12	0.0156942379922763	1.2526688266755425e-12	0.0124957102645732	0.8939455823989665	0.5200569311934438	0.6338645418326694	RL01AN	N2	non-responsive	non-accurate	34	0.5716541674585944	0.2566733929700825	0.0930725801401753	0.0692814740377058	0.0093183853934418	Narcos
876	35	2.4821535349534976e-10	0.0824901308001117	1.7419022671300614e-11	0.0563079178137692	3.5448462216715177e-12	0.0203005579248477	4.280495796596233e-12	0.0079626252001011	5.383055611777865e-13	0.0137676640879753	0.824886086125462	0.4383446745916808	0.6055776892430279	RL01AN	N2	non-responsive	non-accurate	35	0.9059019846265826	0.063573533973523	0.012937488282603	0.0156223601107532	0.001964633006538	Narcos
877	36	3.311155348993833e-11	0.1254096520381767	1.2906876745602064e-11	0.0500329745750673	5.206846760407063e-12	0.0186710262280299	2.504983120891888e-12	0.0091674908924044	8.790581106301383e-13	0.0123883855785683	0.9070134536715898	0.5518438899144791	0.6470119521912351	RL01AN	N2	non-responsive	non-accurate	36	0.6063352293104185	0.236349347776872	0.0953472214891693	0.0458709832350889	0.0160972181884511	Narcos
878	37	4.106857451103005e-11	0.1015683188032829	2.967090314217137e-11	0.0615403013707649	7.590616027994758e-12	0.0229026953895543	1.450010788823375e-11	0.0185110209038636	7.012284128780917e-13	0.0138768262820172	0.8865351021500774	0.5139447803460031	0.6294820717131475	RL01AN	N2	non-responsive	non-accurate	37	0.4390884916310848	0.3172292260236348	0.0811557786450026	0.1550292547753896	0.0074972489248879	Narcos
879	38	4.947027024640171e-11	0.1170328043774016	3.7357530097066656e-11	0.0239457955159908	1.4139423638883689e-11	0.0152362033358971	8.469062438226112e-12	0.0100128598152375	6.719008156795068e-13	0.0078198026548391	0.9254580542543456	0.546934002979598	0.6470119521912351	RL01AN	N2	non-responsive	non-accurate	38	0.4492878457825667	0.3392802209785646	0.1284139172007701	0.0769158284302161	0.0061021876078825	Narcos
880	39	8.448834080760233e-11	0.1172164178816911	1.6703712160880918e-11	0.0404580751305712	3.0708147209216205e-12	0.0182313453078141	2.209742005646437e-12	0.0093942733244036	7.736501564456114e-13	0.0126863234100542	0.8483263156252268	0.4519581128954827	0.6231075697211156	RL01AN	N2	non-responsive	non-accurate	39	0.7877975504655611	0.1557509994661857	0.0286333036245157	0.0206043736043219	0.0072137728394153	Narcos
881	40	4.7558419265032255e-11	0.114786369685323	1.885703015869549e-11	0.0440641675492919	4.424740995752416e-12	0.0350448206651997	5.253457304060054e-12	0.0134187544250005	6.887918750073258e-13	0.0112446721635299	0.8557689595650976	0.4921146662151271	0.6334661354581674	RL01AN	N2	non-responsive	non-accurate	40	0.6193918754560112	0.2455904013637539	0.0576269915215889	0.068420036293812	0.0089706953648338	Narcos
882	41	1.236647735959055e-10	0.1108151483479395	2.622457063607028e-11	0.0550708706176719	5.160843194183226e-12	0.0205782804905932	8.406184154343292e-12	0.0160707384292385	8.03215301940927e-13	0.016166869066628	0.8425217047845635	0.4626043024633082	0.6099601593625499	RL01AN	N2	non-responsive	non-accurate	41	0.7528618325602482	0.1596532119299593	0.0314188248742931	0.0511762163407814	0.0048899142947179	Narcos
883	42	8.226465647914815e-11	0.075630081941612	1.599014544702069e-11	0.0360128138903993	3.160620637133767e-12	0.015486908111075	4.3854073508972265e-12	0.0045319130765766	7.161350642920713e-13	0.0130454175674153	0.8870940036839601	0.5221876058738248	0.6386454183266933	RL01AN	N2	non-responsive	non-accurate	42	0.7723150626358833	0.1501182975899608	0.0296724623891787	0.0411709754571277	0.0067232019278494	Narcos
884	43	9.086367787005802e-11	0.1091240250488631	1.705998939207676e-11	0.0670599117941252	1.0194195391566676e-11	0.0192710715012997	6.135658310404508e-12	0.0126258937719867	9.719394406861465e-13	0.011034992190483	0.9199057045090366	0.5490233386181027	0.6454183266932272	RL01AN	N2	non-responsive	non-accurate	43	0.7256006691957099	0.1362341918083609	0.0814067311760234	0.0489968916111065	0.0077615162087992	Narcos
885	44	3.2189347183290963e-11	0.0604130820643946	1.469903461074695e-11	0.078300180178206	7.142997333378952e-12	0.0299042544355534	4.315620539233023e-12	0.0151224616006794	1.1919571385120697e-12	0.015908251998793	0.884339196144422	0.5370456397150162	0.6442231075697211	RL01AN	N2	non-responsive	non-accurate	44	0.5406434528006407	0.2468809565953389	0.1199718254512592	0.0724839797471705	0.0200197854055905	Narcos
886	45	9.679878634188759e-11	0.1048923657262028	3.79964287864712e-11	0.0712966466844759	4.692566443078087e-12	0.0272882366377552	3.7510020480002166e-12	0.0188384956515128	7.459827495709543e-13	0.010648488235078	0.9018581585353213	0.4653079808298455	0.6358565737051793	RL01AN	N2	non-responsive	non-accurate	45	0.672284914459694	0.2638920056938031	0.0325907147083313	0.0260513812856218	0.0051809838525495	Narcos
887	46	5.0778970133025e-11	0.0726875736543487	2.4840887559805326e-11	0.0350387243836503	2.6415121052251187e-12	0.011028375146145	6.23092368445651e-12	0.0063673467945494	1.495723332402657e-12	0.0125532467640028	0.8768792791357416	0.6379503661792346	0.6637450199203189	RL01AN	N2	non-responsive	non-accurate	46	0.5905354259108507	0.2888877832044229	0.0307195374782378	0.0724626978881056	0.0173945555183826	Narcos
888	47	2.708791123901712e-11	0.1299719421544587	1.9905994995820658e-11	0.0763514741477478	3.733157318972018e-12	0.0193163576093991	6.502816906893964e-12	0.0113638066004775	9.182819612884178e-13	0.0127515413519406	0.8852281531582568	0.5521722691559507	0.6430278884462152	RL01AN	N2	non-responsive	non-accurate	47	0.4658429451722831	0.3423323139837008	0.0642007788978745	0.1118318556604041	0.0157921062857373	Narcos
889	48	2.8242124887006123e-11	0.0591692068393518	1.0750611227290578e-11	0.0591132474335775	2.095592707575549e-12	0.0121818969224945	6.589076995660158e-12	0.0021825685781257	5.769467599184852e-13	0.008886147697936	0.905732065909986	0.5931946888684057	0.6657370517928288	RL01AN	N2	non-responsive	non-accurate	48	0.5852762161024947	0.2227904977076472	0.0434280556186513	0.1365488633400339	0.0119563672311726	Narcos
890	49	7.042772420692078e-11	0.0909480701039597	5.0848359116266415e-12	0.0665547974971223	1.3218184324065308e-12	0.0288015022942743	6.036176463433541e-12	0.0118687617960001	6.255296977297747e-13	0.013697572716724	0.8787622666545791	0.6045354555532103	0.6450199203187251	RL01AN	N2	non-responsive	non-accurate	49	0.8434853496393949	0.0608990940013347	0.0158309031730526	0.0722929282761632	0.0074917249100543	Narcos
891	50	1.9913603097338462e-10	0.1045818980322901	1.963476979779693e-11	0.0616586041244855	4.173663934238818e-12	0.0147342737581212	3.5061942628430946e-12	0.0121111375105212	6.676056035064411e-13	0.0108151296108213	0.8521715423058065	0.3654688049772109	0.5960159362549801	RL01AN	N2	non-responsive	non-accurate	50	0.8767944372455222	0.0864517428169776	0.0183766107147227	0.0154377468032084	0.0029394624195689	Narcos
892	0	5.080749222738016e-11	0.1038308750151759	9.17796329871423e-12	0.0495525354985136	6.12559369806248e-12	0.01000873086449	4.602554606428879e-12	0.00738088576743	1.6159632015165736e-12	0.0094283658778333	0.8849809669646168	0.692667999708977	0.6756972111553786	RL01AN	REML	responsive	accurate	0	0.7024443019938176	0.1268908922770232	0.0846900368606345	0.0636331004772378	0.0223416683912867	Narcos
893	1	7.312554797129294e-11	0.1063658769773055	2.990470428639018e-11	0.0531674418144522	5.969832348603977e-12	0.0212435103646982	9.212813396676408e-12	0.0054241955444738	2.2656216524104523e-12	0.0067023316006158	0.8721106016157021	0.6397758008899559	0.6705179282868527	RL01AN	REML	responsive	accurate	1	0.6069592171323727	0.2482160668302689	0.0495510101359192	0.0764685142466013	0.0188051916548378	Narcos
894	2	1.4831560934880502e-11	0.1405077869756903	2.023307352305134e-11	0.0317442828996491	3.3990224013819247e-12	0.0201955989878615	4.156209618703287e-12	0.0046099514352859	2.3614787864668404e-12	-0.0007332497861062	0.914933803300476	0.7702428088245088	0.6856573705179284	RL01AN	REML	responsive	accurate	2	0.3297269311905422	0.4498103247931727	0.0755651566531893	0.0923985175246619	0.0524990698384337	Narcos
895	3	1.5706159394036483e-10	0.1203125770340512	2.7623382440489197e-11	0.0447147969941392	3.251464942259711e-12	0.0069970559716939	3.455239183500856e-12	-0.000318261823874	1.2155428793435429e-12	-0.00073785602863	0.9218711578655714	0.5137025897158087	0.6346613545816734	RL01AN	REML	responsive	accurate	3	0.8154501746055245	0.1434182059991373	0.0168813239976167	0.0179393021858636	0.0063109932118577	Narcos
896	0	4.4648624425053766e-11	0.1262882444661213	1.1284241024588517e-11	0.0418954807013216	3.697073737408433e-12	0.0091153185601551	6.583126955686765e-12	0.0044283686753285	2.863981219848904e-12	-0.0027181353316219	0.901788065539419	0.67531739187139	0.6689243027888446	RL01AN	REML	responsive	non-accurate	0	0.6463597697031334	0.163357315569054	0.0535210157145606	0.0953012209849074	0.0414606780283445	Narcos
897	1	2.8936525251168594e-11	0.0941357596049816	2.502551836709147e-11	0.0435206324990657	4.705143926626115e-12	0.0094813609071528	5.693706508785172e-12	0.0036407282463397	2.2836039759692997e-12	0.0029343016861833	0.896621093319502	0.6566309814568758	0.6605577689243028	RL01AN	REML	responsive	non-accurate	1	0.4341922605268758	0.3755076428959099	0.0706006356973904	0.0854340069641285	0.0342654539156953	Narcos
898	2	1.463911461527678e-11	0.0956673814681692	7.740085485670469e-12	0.042819334371502	3.3539932021198952e-12	0.0030738425452496	7.2281109458564986e-12	0.0021663057388646	1.6433290169286566e-12	0.0106759843618637	0.9306593983853948	0.7628108568757508	0.6872509960159363	RL01AN	REML	responsive	non-accurate	2	0.4230391492032541	0.2236719408700786	0.0969232407797137	0.2088769700382627	0.0474886991086909	Narcos
899	3	2.914333990740003e-11	0.0824359391606908	9.602477170130429e-12	0.0201901288136397	1.91509744749362e-12	0.0182729811377016	4.790585342824821e-12	-0.0023103089312616	1.789712934068378e-12	0.0027516177663167	0.898661294605764	0.6914289180949047	0.6792828685258966	RL01AN	REML	responsive	non-accurate	3	0.6169049899205225	0.2032648317136496	0.0405387019914928	0.1014069084744241	0.0378845678999109	Narcos
900	4	1.824858892234653e-11	0.1028620856099679	1.147526597061742e-11	0.0520967799701373	3.2734109607824657e-12	0.0163974202231986	7.203437411087533e-12	0.0119152832352055	1.993570382937283e-12	0.0069643842606932	0.9083626498839908	0.6488525511271747	0.6633466135458168	RL01AN	REML	responsive	non-accurate	4	0.4324897040456686	0.2719626380207533	0.0775795073072758	0.1707207350272287	0.0472474155990735	Narcos
901	5	1.7588975329134568e-11	0.1502933353089458	5.362397732139561e-12	0.0271606617085339	2.8910000113877928e-12	0.0186633107648838	4.35165836563005e-12	0.0056070057399264	9.628857721969369e-13	0.0026790510352701	0.8979209095698346	0.663011603868632	0.6725099601593627	RL01AN	REML	responsive	non-accurate	5	0.5645287436593143	0.1721093809093	0.0927883844173949	0.1396690929411037	0.0309043980728871	Narcos
902	0	4.516981570897784e-11	0.072856794491416	1.5943306469220927e-11	0.0419210099061714	2.926678607434273e-12	0.0071428342362392	7.902691144129849e-12	0.0088456600020306	1.780216423355395e-12	0.0073119611385399	0.8652115506320233	0.7122029588533989	0.6669322709163347	RL01AN	REML	non-responsive	accurate	0	0.6126988104211077	0.2162604552298242	0.0396984683934293	0.1071948022619761	0.0241474636936625	Narcos
903	1	1.5754306222477817e-11	0.073462316237469	4.922085753896275e-12	0.041081988976438	2.9941186969182846e-11	0.0326334913825875	3.6712653050554334e-11	0.0082065127982417	1.7603784650373446e-12	0.0073345597270467	0.9387353592228536	0.6620854182822193	0.6665338645418328	RL01AN	REML	non-responsive	accurate	1	0.1768346421798073	0.05524808650899	0.3360756741277449	0.4120821808327859	0.0197594163506717	Narcos
904	0	4.1001268531797856e-11	0.1325256801955939	6.452038672666162e-12	0.0209349509490433	2.871999599998065e-12	0.0151945423862921	2.686257092282008e-12	-0.0021893489459556	1.5580377402180565e-12	0.0069251677605	0.8678065205036616	0.5625451552613817	0.6446215139442232	RL01AN	REML	non-responsive	non-accurate	0	0.7513572997026623	0.1182350334090755	0.0526300268619286	0.0492262543925645	0.0285513856337689	Narcos
905	1	9.268184716517732e-12	0.1010285632317248	7.65894292876321e-12	0.0144986247669208	5.5597839323764e-12	0.0070624832714479	8.418313869060548e-12	0.0053792827104036	2.3831416521221997e-12	0.0015565423308946	0.932807981956318	0.8636501245544299	0.6900398406374503	RL01AN	REML	non-responsive	non-accurate	1	0.2784211279874007	0.2300786609935601	0.1670188241997044	0.2528905621613947	0.0715908246579399	Narcos
906	2	1.0890223906647601e-10	0.1048238330214007	8.298831228147944e-12	0.0541206263806972	5.87394764613915e-12	0.0163056657390678	8.551442073788859e-12	0.0055658638689759	2.2001810620567587e-12	0.0027524397779531	0.844470167054195	0.4928652249821469	0.6235059760956176	RL01AN	REML	non-responsive	non-accurate	2	0.8137560517874405	0.06201180244371	0.0438922145761442	0.0638994000371989	0.0164405311555064	Narcos
907	3	2.059607294994206e-11	0.1091634777593957	1.0561948143022724e-11	0.0309711143384221	1.540159816307019e-11	0.0148655306317975	2.106001706802042e-11	0.0159595069308252	2.9052000194565734e-12	0.0062591234241122	0.944535874836866	0.7339648283502961	0.6788844621513945	RL01AN	REML	non-responsive	non-accurate	3	0.2920399963726655	0.1497621077995509	0.2183854505957614	0.29861844649226	0.0411939987397622	Narcos
908	4	1.6583010186659575e-11	0.1187045870849499	5.1685312043903236e-12	0.026488403729153	5.858575484703832e-12	0.0172670457119496	1.715433571217127e-11	-0.0013733218229232	2.29483344163818e-12	0.009222574072439	0.9374848574082456	0.726698722313414	0.6860557768924305	RL01AN	REML	non-responsive	non-accurate	4	0.3523855031766087	0.1098302086679214	0.1244935055118219	0.3645260512748689	0.0487647313687789	Narcos
909	5	1.0450402261319427e-10	0.1219883817857988	1.72311769818578e-11	0.057406384477183	3.189691610349705e-12	0.0046395099322442	6.657734047209267e-12	0.0069655523089931	1.7625409631844865e-12	0.0060181346785235	0.9096547409469984	0.5966301481021958	0.656573705179283	RL01AN	REML	non-responsive	non-accurate	5	0.7837106179317592	0.1292223593165138	0.0239205642084374	0.04992857436193	0.0132178841813592	Narcos
910	6	3.5321388806517157e-11	0.0439693054909318	2.2505934174154303e-11	0.0357395129301945	5.593166867431119e-12	0.0041281252251788	3.296056630444368e-12	-0.0020679301620708	1.2467964275627245e-12	0.00054245599041	0.9015325259218684	0.5935735297606224	0.650199203187251	RL01AN	REML	non-responsive	non-accurate	6	0.5197123522207129	0.3311481338586583	0.0822968180826242	0.0484975648563641	0.0183451309816404	Narcos
911	7	5.759715477745662e-11	0.1391823752827209	2.094768376242269e-11	0.0306239228999955	1.5468300361827955e-11	0.0190722444468298	7.233916430502431e-12	0.0013238149539778	2.5032182822197626e-12	-0.0013355733777594	0.926355918810861	0.5730746340837969	0.6597609561752988	RL01AN	REML	non-responsive	non-accurate	7	0.5551518349870268	0.2019048531888335	0.1490916584886639	0.0697243118354181	0.0241273415000576	Narcos
912	8	4.791303813954775e-11	0.0869664032044586	7.158843051605157e-11	0.046205832923407	8.643386630724673e-12	0.0150981638564178	1.1664944128879732e-11	-0.0024104225658373	2.078368533544628e-12	0.0020169608070085	0.9384502128023596	0.5496582931282072	0.6426294820717132	RL01AN	REML	non-responsive	non-accurate	8	0.3376817026551115	0.5045412281446199	0.0609168950144367	0.0822122400868072	0.0146479340990247	Narcos
913	9	1.268739331650269e-10	0.0377464799784094	5.122970941126008e-11	0.0236004239399111	9.007353845729464e-12	0.0156646143922748	7.278834772944674e-12	0.0038961724428519	2.405272949536414e-12	0.0075905349166789	0.9333922491616063	0.503310942383554	0.6278884462151395	RL01AN	REML	non-responsive	non-accurate	9	0.6447006581620508	0.2603200401451272	0.0457702130593441	0.0369868691834943	0.0122222194499835	Narcos
914	10	5.4492701251223934e-11	0.1079116526304501	2.548114179573985e-11	0.0207015411489678	8.868642898911472e-12	0.008060930895639	4.3395459833892715e-12	0.0066723252008744	1.667293883433268e-12	0.0010136829386994	0.9251418483504998	0.5866830102274337	0.6478087649402391	RL01AN	REML	non-responsive	non-accurate	10	0.5745185934039482	0.2686486337926991	0.0935024347608404	0.0457519960864953	0.0175783419560169	Narcos
915	11	1.854223910972133e-11	0.1088243694352307	1.1435555813667542e-11	0.0373890927653402	2.7789962488423495e-12	0.0262320255241967	1.6265925070756964e-11	0.0062902313052869	3.0307622642916e-12	-0.0008526512905388	0.939017616032516	0.8152799471560883	0.6936254980079684	RL01AN	REML	non-responsive	non-accurate	11	0.3562151779564195	0.2196885999091925	0.0533873302713804	0.3124848816488247	0.0582240102141827	Narcos
916	12	1.9181239508584096e-11	0.1012368637470983	4.390166056460445e-12	0.0467969208943774	3.0120394264856457e-12	0.0012453963304065	2.797121523658732e-12	0.0064481308487335	2.2620012916827424e-12	0.0025064055173226	0.8914588783787938	0.7707411136780992	0.6669322709163348	RL01AN	REML	non-responsive	non-accurate	12	0.6061846695140398	0.1387424081147754	0.095189475293833	0.0883974252889581	0.0714860217883933	Narcos
917	13	2.620410364577793e-11	0.1072098195839836	8.964095574986604e-12	0.0448225342906743	2.791823497449232e-12	0.0016007261007104	1.5487489339849288e-11	0.0131372979515932	1.6996418499467925e-12	0.0115528853635066	0.8977406455535888	0.7431845343948766	0.6752988047808766	RL01AN	REML	non-responsive	non-accurate	13	0.4751669268279667	0.1625486528269342	0.0506249787995629	0.2808393224731731	0.030820119072363	Narcos
918	14	2.443296413994142e-11	0.0970399289988229	9.505724118127742e-12	0.0515998903534747	4.453643107630175e-12	0.0108407405791098	5.088066169027253e-12	-0.0103421083140251	1.7315462876263172e-12	0.0027356438318842	0.9250443721112548	0.644370677871802	0.6657370517928288	RL01AN	REML	non-responsive	non-accurate	14	0.5404095040890875	0.2102480741699074	0.0985058975816094	0.1125380980968064	0.0382984260625891	Narcos
919	0	2.28166483108042e-11	0.0808295019214926	7.2392345707013e-12	0.025697872220885	1.5014188385766887e-11	0.025271793947836	2.529381412194927e-11	0.01319191134805	1.45545905049241e-12	0.0156193612699797	0.9606027746571584	0.7901984844835226	0.6952191235059761	RL01AN	REM	responsive	non-accurate	0	0.3176950233785097	0.1007978369501547	0.2090549350303518	0.3521866471947703	0.0202655574462133	Narcos
920	0	2.024708021514612e-11	0.1110272036650814	9.06185437801758e-12	0.0634627479299641	2.9169421360252928e-12	0.0253778160954347	4.702770043333194e-12	0.0095468199480029	1.4815867184871933e-12	0.0148312058480458	0.903656295709468	0.6862228378774569	0.6749003984063746	RL01AN	REM	non-responsive	non-accurate	0	0.5271272360238404	0.2359229183060986	0.0759417965190984	0.1224353412075446	0.0385727079434178	Narcos
921	1	1.1634590191607498e-11	0.1021261504640536	2.2762223238642094e-12	0.0208581752812831	1.7937775135470562e-12	0.0237599427229892	3.840683846780248e-12	0.0079201675050685	7.14318348446832e-13	0.0137707589853493	0.9211151479654476	0.6820890390654417	0.6725099601593627	RL01AN	REM	non-responsive	non-accurate	1	0.5742756351079812	0.1123528202675333	0.0885396652455984	0.1895736007057376	0.0352582786731494	Narcos
922	0	2.0416299755964958e-10	0.1466641988379635	3.6275407610447474e-11	0.0339676156167439	1.1936255456363292e-11	0.0268050812354286	8.330625093351915e-12	0.009353676613691	9.355637628023388e-13	0.0122984211319126	0.8826402725871738	0.3741532386682756	0.5896414342629483	RL01AN	N3	responsive	accurate	0	0.7803177445852763	0.1386458104007107	0.0456207640357643	0.0318399252632967	0.0035757557149519	Narcos
923	1	4.777387237564756e-11	0.111251569913384	1.2042035497937996e-11	0.0503250737365898	3.2201641684607906e-12	0.0249842836852652	4.165040063578354e-12	0.0154904544631834	5.203543822690397e-13	0.0141346589206138	0.8147301718281049	0.4540013937851392	0.6250996015936255	RL01AN	N3	responsive	accurate	1	0.7054465128008987	0.1778171106216475	0.0475501245832655	0.0615025084302171	0.0076837435639711	Narcos
924	0	6.608373152250769e-11	0.1039985666006701	4.869493391083479e-11	0.0525926040453339	7.416597113366331e-12	0.0270820795205318	3.351698483482161e-12	0.0188332039601033	6.844451700019376e-13	0.0147753878272709	0.8980150546391826	0.5122305045647024	0.6450199203187251	RL01AN	N3	responsive	non-accurate	0	0.5235125988987573	0.3857592605251383	0.0587539768162306	0.0265520173178347	0.0054221464420388	Narcos
925	1	9.00727694882128e-11	0.1173776290164548	3.181690987385124e-11	0.0522574366509105	3.6778141832526926e-12	0.0151572041817898	3.847818155830727e-12	0.0134913235206379	4.3406953103991124e-13	0.0171516548863909	0.8356150270072238	0.4540394112985543	0.6187250996015937	RL01AN	N3	responsive	non-accurate	1	0.6936711490919708	0.2450293530237046	0.0283236943322532	0.0296329340911554	0.0033428694609159	Narcos
926	0	1.7256125373852382e-10	0.0805255381503613	1.8068431294367228e-11	0.0532662912362766	1.392813562367564e-11	0.0320305143183757	1.3307753290517627e-11	0.0068966934386195	7.471795046473722e-13	0.0107154865540166	0.9208356783464398	0.3733400346153821	0.5896414342629483	RL01AN	N3	non-responsive	accurate	0	0.7893466918736938	0.0826503989775538	0.0637114505158587	0.0608736365120431	0.0034178221208505	Narcos
927	1	8.63689629301528e-11	0.0891843357106896	3.033437690656743e-11	0.0583013739786787	6.967837667804229e-12	0.0201269101351216	1.2122706726389869e-11	0.0158680991618387	7.742398734750257e-13	0.0140662576117865	0.9270740918155748	0.5677080167729411	0.650199203187251	RL01AN	N3	non-responsive	accurate	1	0.6324240264451056	0.2221190128040461	0.0510209663748341	0.0887667367908163	0.0056692575851976	Narcos
928	0	2.7120100653207486e-10	0.1223541574852504	3.7686862409366e-11	0.0891092454210913	3.5842011074818093e-12	0.0399412227739717	3.1129629280060448e-12	0.0092917279071713	6.153791396104328e-13	0.0105637896577536	0.8459324574825182	0.3812156933600875	0.5988047808764941	RL01AN	N3	non-responsive	non-accurate	0	0.8576870748420172	0.1191866327975438	0.0113352195953521	0.0098449047146046	0.0019461680504819	Narcos
929	1	1.2906993478548034e-10	0.1322875340644878	3.8638289178011655e-11	0.0570825747232248	6.016221816644247e-12	0.0208103377957341	5.175911630752541e-12	0.0088172318051433	6.410090915725969e-13	0.0106404000669953	0.8963842284427825	0.4774241088359267	0.6398406374501993	RL01AN	N3	non-responsive	non-accurate	1	0.7188868910815095	0.2152054979345495	0.0335088338350246	0.0288285186393609	0.0035702585095552	Narcos
930	2	8.063682082422341e-11	0.1402296920955614	1.3219186339537102e-11	0.0490357525177313	5.2146572297403895e-12	0.0283455969501467	3.5470023043905025e-12	0.0129413543839854	5.699501989054119e-13	0.0117525975605297	0.8755569369450779	0.4916540863951757	0.6286852589641435	RL01AN	N3	non-responsive	non-accurate	2	0.781458311076923	0.1281082627652723	0.0505356881626196	0.0343743019856543	0.0055234360095305	Narcos
931	3	3.751341045185093e-11	0.1193231819415473	1.5219058814564666e-11	0.0436106678531695	2.486207618392899e-12	0.0274426518429349	4.268704970890316e-12	0.0084456807755556	5.966411385001054e-13	0.0149822248777347	0.8932432789908837	0.6252942845502493	0.6541832669322709	RL01AN	N3	non-responsive	non-accurate	3	0.6243491794061931	0.253296268394579	0.0413788473956369	0.071045591792388	0.0099301130112028	Narcos
932	4	6.595267256368167e-11	0.1252248923710269	1.0169611403997538e-11	0.0370195775689391	5.157141735357455e-12	0.0102566074600455	4.056028070413426e-12	0.0208230442931151	5.97298888149703e-13	0.0127073009371323	0.8715302412484556	0.5125434666763513	0.6362549800796813	RL01AN	N3	non-responsive	non-accurate	4	0.7674916783289953	0.1183438338586117	0.0600136918186026	0.0472000249588876	0.0069507710349026	Narcos
933	5	4.2641980341855487e-10	0.1222417851087152	2.610663270237566e-11	0.0606610904768283	6.253493951358672e-12	0.0246859371895913	7.288618868139296e-12	0.0139998946632556	7.36991295046455e-13	0.0133908791022776	0.8313482941625541	0.3404500753875056	0.5872509960159363	RL01AN	N3	non-responsive	non-accurate	5	0.9134848810994232	0.0559261415132443	0.0133963576100749	0.0156138225447423	0.001578797232515	Narcos
934	6	5.3416566651199756e-11	0.1481586527646086	2.937069217688411e-11	0.0497170174015487	5.230515198685941e-12	0.0199769564110119	3.737652285313342e-12	0.0114290289703018	4.73039263726563e-13	0.0086623795478534	0.9011919356154272	0.510164063374069	0.6374501992031874	RL01AN	N3	non-responsive	non-accurate	6	0.5791765732814079	0.3184558259048782	0.0567125904787668	0.0405260161488979	0.0051289941860491	Narcos
935	7	6.852339270353976e-11	0.1095485510287353	5.078575647311048e-11	0.0393460901642743	6.3423658725418016e-12	0.0256775339842195	4.082650588534424e-12	0.0126452875627848	7.064616391199073e-13	0.011410703941801	0.8759337891603705	0.4739855224866408	0.6306772908366535	RL01AN	N3	non-responsive	non-accurate	7	0.5253224714881672	0.3893400203091872	0.0486226262856035	0.031298918701682	0.0054159632153601	Narcos
936	8	6.504239637943314e-11	0.0979379692407566	2.4589813576012568e-11	0.0470211421746357	6.208624057197771e-12	0.0082671459160526	1.2438030006931258e-11	0.0133346260055787	1.5765692459228805e-12	0.0126943720253728	0.918106791859433	0.5601310870684836	0.6549800796812749	RL01AN	N3	non-responsive	non-accurate	8	0.5920726398869983	0.2238379372332375	0.0565163130547473	0.1132218010270929	0.0143513087979239	Narcos
937	9	4.0318882786891917e-10	0.0925920859224848	3.730324237460054e-11	0.0550446064417127	2.728016699290149e-12	0.0350424270771838	5.600621249637577e-12	0.0088818864387043	6.825403121690259e-13	0.0145584387065893	0.8304155649775883	0.244192800412082	0.5398406374501992	RL01AN	N3	non-responsive	non-accurate	9	0.8969653260799035	0.0829877036455219	0.0060689588081188	0.0124595790314517	0.0015184324350038	Narcos
938	10	3.1985318297936765e-10	0.1007014749056187	1.0195945409361166e-11	0.0370994330104982	3.0389815200857173e-12	0.0195937727184163	2.4739078124586348e-12	0.0171290576494458	6.012303755632236e-13	0.0159875404602962	0.8295657280577837	0.2790517817440293	0.5685258964143426	RL01AN	N3	non-responsive	non-accurate	10	0.9514817125018664	0.0303303394023135	0.009040195611182	0.0073592453263837	0.0017885071582543	Narcos
939	11	1.3488885541588954e-10	0.1501909249455381	4.574615470389437e-11	0.0689368165791947	3.337741121473132e-12	0.0263896591288652	2.430863318644275e-12	0.0165163279894202	5.700020059587558e-13	0.0090712926728985	0.8798258727212442	0.3926759385241311	0.600398406374502	RL01AN	N3	non-responsive	non-accurate	11	0.7214325630181944	0.2446663627955264	0.0178514016189949	0.0130011033818133	0.003048569185471	Narcos
940	12	1.9395837683290342e-10	0.1312919794281503	4.4396722653547807e-11	0.040226658888608	2.566763187231352e-11	0.0158942826150949	1.0290199169778058e-11	0.0134889599047184	8.330643462884167e-13	0.0157445130292476	0.8786700309546157	0.3983514304736582	0.5984063745019921	RL01AN	N3	non-responsive	non-accurate	12	0.7049289484338617	0.1613569649587109	0.0932873178255426	0.0373990512726134	0.0030277175092713	Narcos
941	13	3.8999682182649167e-10	0.0666486872033159	2.458946643920151e-11	0.0251207023351254	7.353466980873866e-12	0.0159269960046311	7.25127914662237e-12	0.0115870223929512	9.273851774519112e-13	0.0145541329160242	0.7867859420962398	0.2831032562830675	0.5721115537848606	RL01AN	N3	non-responsive	non-accurate	13	0.9067196476165786	0.0571690616359734	0.0170963777561871	0.0168587970584027	0.0021561159328578	Narcos
942	14	4.2308577279763256e-11	0.0765435079481307	4.104750576166456e-11	0.0689525988574467	6.090174597708009e-12	0.0304317811912978	4.694156096853581e-12	0.0092130266322722	9.06162142050714e-13	0.0111189749105148	0.8897757834057373	0.4230864296333289	0.60597609561753	RL01AN	N3	non-responsive	non-accurate	14	0.4451352075434248	0.4318672754117418	0.0640756864878822	0.0493879558888784	0.0095338746680728	Narcos
943	15	2.689374688851444e-10	0.0853136537068658	2.978746696484635e-11	0.0492147490622362	5.081977626173202e-12	0.0226850862725117	4.849532402050765e-12	0.0096463714628572	5.924774259654783e-13	0.017624731633576	0.7790233360238638	0.2469302436312709	0.5398406374501992	RL01AN	N3	non-responsive	non-accurate	15	0.8696472279084216	0.0963219746946284	0.0164332912524792	0.0156816468437004	0.0019158593007701	Narcos
944	16	1.0071221109548939e-10	0.1136831963121974	4.289155307958993e-11	0.0635196758998448	7.508231418020424e-12	0.0095291145686231	1.9035068828341456e-11	0.0118231803555979	5.436134068138275e-13	0.0112778209284256	0.8791878788251839	0.4377588517495233	0.6183266932270917	RL01AN	N3	non-responsive	non-accurate	16	0.5900276006685244	0.2512823408126975	0.0439873548664153	0.1115179169157327	0.00318478673663	Narcos
945	17	1.1492391796605298e-10	0.1337320807179048	6.159895402036219e-11	0.0883569711954023	9.471554999833808e-12	0.040348973589238	3.058052445171273e-12	0.0138292864427078	5.458842001568137e-13	0.0105693554563356	0.8975593429407016	0.4068199185146949	0.6227091633466136	RL01AN	N3	non-responsive	non-accurate	17	0.6061440392458785	0.3248918020202948	0.0499558900109428	0.01612910779712	0.0028791609257639	Narcos
946	18	1.9628043353897654e-10	0.0984789563800391	1.7443773336670096e-11	0.0366665477434262	4.880470588832377e-12	0.0201878812539623	2.635735217732859e-12	0.0038223415033657	4.687195788692613e-13	0.0129266861421572	0.8069062943520121	0.242949974982577	0.5446215139442231	RL01AN	N3	non-responsive	non-accurate	18	0.885306038308967	0.078678641510033	0.0220129434410722	0.0118882573345199	0.0021141194054077	Narcos
947	19	1.2700304470087282e-10	0.1297026680549217	1.66789687294213e-11	0.0829979716572092	4.821567810569973e-12	0.0084101511444632	6.523262877410936e-12	0.0118817246262594	4.916569575236724e-13	0.0127340314472484	0.9167497428515734	0.4379845699353257	0.6199203187250997	RL01AN	N3	non-responsive	non-accurate	19	0.8166426748092974	0.1072474889742673	0.031003178253499	0.0419452530231855	0.0031614049397508	Narcos
948	20	1.0915842121032696e-10	0.1304111149500486	2.110791640440756e-11	0.0458934455542922	9.115345502705964e-12	0.0226690704620374	1.0234381454872603e-11	0.0082333548294049	7.689918512231379e-13	0.0164689675013719	0.8609320174855529	0.4081769687833615	0.6187250996015937	RL01AN	N3	non-responsive	non-accurate	20	0.7258594956595897	0.1403591347863738	0.0606133728941391	0.0680545108554473	0.0051134858044498	Narcos
949	21	4.614647819138852e-10	0.0940435582263364	4.294317156687771e-11	0.0411394246901467	8.980721226084214e-12	0.0227192482979121	3.037477011391252e-12	0.009248993382199	3.111848279945821e-13	0.0161629031591358	0.8708409893802582	0.2678918612521153	0.5764940239043825	RL01AN	N3	non-responsive	non-accurate	21	0.8930354926512989	0.0831044488751308	0.0173796638851558	0.0058781837435884	0.0006022108448258	Narcos
950	22	7.914583798886216e-10	0.0917449930388077	2.9536306907557626e-11	0.052769932102644	9.89326641014261e-12	0.0196122895797421	1.0379871073121689e-11	0.0095454778346124	7.136617945348967e-13	0.011212760014356	0.8235743146003214	0.3155699290179333	0.5796812749003986	RL01AN	N3	non-responsive	non-accurate	22	0.9399949915514916	0.035079520626137	0.0117499809363662	0.0123279089205646	0.0008475979654405	Narcos
951	23	7.610768815755462e-10	0.1234296673376612	3.8945633327580174e-11	0.0596957077541105	8.493332154298248e-12	0.0249522906770611	6.740793010018899e-12	0.0170460515445723	1.098581901474124e-12	0.0142877297494482	0.7804570193998243	0.2808703356869676	0.5625498007968128	RL01AN	N3	non-responsive	non-accurate	23	0.9322864129416004	0.0477067240822562	0.0104039662217308	0.0082571812228519	0.0013457155315605	Narcos
952	24	1.1814362947173212e-10	0.0786475391911156	3.773656876192442e-11	0.046015142070882	3.728547126250331e-12	0.0227676464292422	4.628367774752463e-12	0.0119177115497633	7.892956470119505e-13	0.0101697685245835	0.8433391260647058	0.4470752353270203	0.6211155378486056	RL01AN	N3	non-responsive	non-accurate	24	0.7159074135100113	0.2286698779941919	0.0225936391258636	0.0280462248977117	0.0047828444722213	Narcos
953	25	1.955055635871881e-10	0.0912826044375795	1.9234215631136453e-11	0.0489471741617358	9.02668544762004e-12	0.0062152965145021	6.257317184222734e-12	0.010368030899498	4.815849021976184e-13	0.0066086476816161	0.8649946943163013	0.4264412842606798	0.6103585657370518	RL01AN	N3	non-responsive	non-accurate	25	0.848160571450913	0.0834436781326659	0.0391604133769151	0.0271460802513333	0.0020892567881727	Narcos
954	26	4.249669096102604e-10	0.1078619907379716	4.863154770524376e-11	0.0418355562776225	1.2784628068715948e-11	0.0195313156566676	8.305232157206264e-12	0.0168139790324268	7.90318595235273e-13	0.0081624021416488	0.8471381164222024	0.2813731417692552	0.5677290836653387	RL01AN	N3	non-responsive	non-accurate	26	0.8576896734111602	0.0981506449691411	0.0258025818598356	0.0167620388680401	0.0015950608918227	Narcos
955	27	4.985824304527558e-10	0.0993714597298489	1.4140098472196482e-11	0.0605894552738436	2.312506099060046e-12	0.0261948435870585	2.214146427086453e-12	0.0035937610613225	4.736675064942257e-13	0.0113713545528273	0.8073195969212422	0.232700264610503	0.552191235059761	RL01AN	N3	non-responsive	non-accurate	27	0.9630296044623576	0.0273121004813034	0.0044666873477115	0.0042767021612905	0.0009149055473366	Narcos
956	28	1.8986249046421237e-10	0.0949378118736154	2.665505681302661e-11	0.0412206945936459	3.4393198196511168e-12	0.0227284380864468	2.7680977314540208e-12	0.020561207537853	4.139045617849395e-13	0.0111017642091567	0.8943212888477415	0.374840290304353	0.5780876494023903	RL01AN	N3	non-responsive	non-accurate	28	0.850871437070261	0.1194550142065286	0.0154133604290963	0.0124052691448138	0.0018549191493001	Narcos
957	29	1.5327468640511096e-10	0.1132824617566495	2.280842517927768e-11	0.0434625797436867	5.07488576100688e-12	0.0120321289478833	4.976321173790835e-12	0.0107955949102838	1.078066268798373e-12	0.0084381028717225	0.8779830427270008	0.3334513378964763	0.5733067729083665	RL01AN	N3	non-responsive	non-accurate	29	0.8187208692346518	0.1218318179382623	0.02710763909532	0.0265811536957154	0.0057585200360503	Narcos
958	30	2.0406202366223064e-10	0.1260584814288101	3.8997310163036794e-11	0.0611813194564188	4.617669847187013e-12	0.0084106309925988	1.2041470060821384e-11	0.001378239535446	6.453460185438713e-13	0.0097766670079978	0.8473355877816837	0.3867247829276853	0.6139442231075698	RL01AN	N3	non-responsive	non-accurate	30	0.783757220403141	0.1497800662173771	0.0177354513065164	0.0462486303676885	0.0024786317052769	Narcos
959	31	3.633986682071833e-11	0.1151200389750845	1.2778401519639974e-11	0.0535261151357173	5.069861121365549e-12	0.0207810088581159	1.938440934146284e-12	0.0096530559909574	5.349358469038467e-13	0.0061413953626471	0.8903459077617439	0.3863720498959116	0.5912350597609561	RL01AN	N3	non-responsive	non-accurate	31	0.6413501728142418	0.2255217407191606	0.0894762857104969	0.0342108966507308	0.0094409041053698	Narcos
960	32	1.9471400344142135e-10	0.0963520690908757	2.2605987891839954e-11	0.0411704130605216	8.329808816651454e-12	0.0166860980649227	2.465848114232272e-12	0.0048973987675529	6.508411208379668e-13	0.0048768600255294	0.8495957042286382	0.2471170733313533	0.5462151394422311	RL01AN	N3	non-responsive	non-accurate	32	0.8511474034719485	0.0988168675954857	0.0364118400341123	0.0107788868940615	0.0028450020043918	Narcos
961	33	2.0411314166545918e-10	0.0769940267955477	1.234095077946309e-11	0.0424210441978508	4.168093694941493e-12	0.0122278841576762	8.090709496993679e-12	0.0076990875598331	8.76931719920523e-13	0.0103707317822777	0.833820094930289	0.3806582655643023	0.601195219123506	RL01AN	N3	non-responsive	non-accurate	33	0.8890339089295601	0.0537521671649915	0.0181545225366817	0.0352398431156136	0.0038195582531528	Narcos
962	34	3.0002325396256516e-10	0.1171176999853615	3.9821871047663096e-11	0.0518592114220717	3.2211505985029867e-12	0.0298084966822436	7.887700903392259e-12	0.0069333515049797	1.3130381416713637e-12	0.0103633692555874	0.8074443569328482	0.2545678938266235	0.5498007968127488	RL01AN	N3	non-responsive	non-accurate	34	0.8516927259210617	0.1130445638993469	0.009144059660734	0.022391255994105	0.0037273945247522	Narcos
963	35	4.78959410723405e-10	0.0937621647870693	2.6335089008329688e-11	0.0460694373264677	1.6983728646666877e-12	0.0125216087500697	3.942993024168542e-12	0.0130678871057548	5.535230879980558e-13	0.0143225612640013	0.8214569919555267	0.3099477039176422	0.5788844621513944	RL01AN	N3	non-responsive	non-accurate	35	0.9364014607081174	0.0514870681380541	0.0033204459411265	0.0077088461876481	0.0010821790250539	Narcos
964	36	2.43856805960511e-10	0.106772733308996	2.629204915814292e-11	0.0775207809372734	5.96962419333268e-12	0.0273666239892086	5.463024412816881e-12	0.0109253236522998	6.525089204686618e-13	0.012060131491232	0.8120969338118009	0.2917436569257542	0.5796812749003986	RL01AN	N3	non-responsive	non-accurate	36	0.8640234522938389	0.0931569122789898	0.0211513280677323	0.0193563644637087	0.0023119428957301	Narcos
965	37	1.1118607950276768e-10	0.0699719213766055	1.6219233380187855e-11	0.0473611267505962	2.978256822595202e-12	0.0206833773113578	3.981454588239112e-12	0.0103284997182248	5.694743246343008e-13	0.0163896386203551	0.9056345850051633	0.3808741883140844	0.5900398406374502	RL01AN	N3	non-responsive	non-accurate	37	0.8240003901239988	0.1202007903557234	0.0220718708194654	0.0295065726630674	0.0042203760377447	Narcos
966	38	2.3231351293063077e-10	0.0875916251087323	5.231202375115586e-11	0.0565860554471227	4.58544456240334e-12	0.0299976972596958	2.603479264048113e-12	0.0139772725864194	5.565766124140103e-13	0.0141164560430531	0.8154356633441937	0.3390305190762573	0.5776892430278886	RL01AN	N3	non-responsive	non-accurate	38	0.7945845635686634	0.1789234127509298	0.0156836484474044	0.0089047098840154	0.0019036653489871	Narcos
[truncated: 8,432 more rows]
