# Supplementary material for: Behavioral and brain responses to verbal stimuli reveal transient periods of cognitive integration of the external world during sleep
Source: Nat Neurosci. 2023 Oct 12;26(11):1981–93. doi: 10.1038/s41593-023-01449-7 (PMC10620087; doi:10.1038/s41593-023-01449-7)
Supplement: Supplementary file 6 — EEG marker values (spectral, complexity, etc.) at the trial level computed during the −1 to 0 s time window (relative to stimulus presentation). For each trial, the CSV file also indicates the participant’s ID, group (healthy or narcoleptic), sleep stage and response. The second contains the results of the statistical analysis (contrast between responsive and nonresponsive trials, linear mixed model) for each group of participants, each sleep stage and each EEG marker. [file 41593_2023_1449_MOESM6_ESM.zip]

Archive with 5 entries (4 files):
- Source_data_Fig6/
- Source_data_Fig6/Fig5_6_8_E9_E10_eeg_markers_pre_stim_raw.csv
- __MACOSX/Source_data_Fig6/._Fig5_6_8_E9_E10_eeg_markers_pre_stim_raw.csv
- Source_data_Fig6/Fig6_eeg_markers_pre_stim_statistical_model.csv
- __MACOSX/Source_data_Fig6/._Fig6_eeg_markers_pre_stim_statistical_model.csv
