# Supplementary material for: Behavioral and brain responses to verbal stimuli reveal transient periods of cognitive integration of the external world during sleep
Source: Nat Neurosci. 2023 Oct 12;26(11):1981–93. doi: 10.1038/s41593-023-01449-7 (PMC10620087; doi:10.1038/s41593-023-01449-7)
Supplement: Supplementary file 6 — EEG marker values (spectral, complexity, etc.) at the trial level computed during the −1 to 0 s time window (relative to stimulus presentation). For each trial, the CSV file also indicates the participant’s ID, group (healthy or narcoleptic), sleep stage and response. The second contains the results of the statistical analysis (contrast between responsive and nonresponsive trials, linear mixed model) for each group of participants, each sleep stage and each EEG marker. [file 41593_2023_1449_MOESM6_ESM.zip › Source_data_Fig6/Fig6_eeg_markers_pre_stim_statistical_model.csv]

response	emmean	SE	df	lower.CL	upper.CL	state	Index	group	marker	p_val
non-responsive	0.2890461388850274	0.09043412802739167	29.530873820473875	0.1042318986401134	0.4738603791299414	Wake	1	SS	WSMI_theta	0.6443640225131966
responsive	0.2409327625211425	0.04727240208321532	14.267126409234105	0.1397213494213435	0.3421441756209415	Wake	1	SS	WSMI_theta	0.6443640225131966
non-responsive	-0.12818140524939275	0.06651771537314166	27.707944617503212	-0.26450150087697	0.00813869037818446	N1	2	SS	WSMI_theta	0.3211000067483656
responsive	-0.0249411039645608	0.0956302606988264	113.79012443352613	-0.2143876618573503	0.16450545392822874	N1	2	SS	WSMI_theta	0.3211000067483656
non-responsive	-0.1190552196959359	0.02389406113248215	15.884504684863659	-0.16973831541980572	-0.06837212397206607	N2	3	SS	WSMI_theta	0.22348973645689318
responsive	-0.24119227713485203	0.09782151545760638	782.0730469061411	-0.43321609941607664	-0.04916845485362739	N2	3	SS	WSMI_theta	0.22348973645689318
non-responsive	0.5892775871119551	0.08030348549830177	72.30238365560861	0.42920695191491154	0.7493482223089987	Wake	4	SS	Permutation_Entropy	1.7070592355159054e-4
responsive	0.8622031909350742	0.05808647098254565	24.509096268329557	0.7424502488860848	0.9819561329840637	Wake	4	SS	Permutation_Entropy	1.7070592355159054e-4
non-responsive	-0.18233113523008176	0.10234722045066022	25.33516005590626	-0.3929778776246258	0.028315607164462298	N1	5	SS	Permutation_Entropy	0.3687288680701837
responsive	-0.08225920667993519	0.12588516103917888	55.654401549404	-0.33447204840557404	0.16995363504570365	N1	5	SS	Permutation_Entropy	0.3687288680701837
non-responsive	-0.48470369799368807	0.07494620522977398	20.964369579551267	-0.640578994900357	-0.32882840108701916	N2	6	SS	Permutation_Entropy	0.5131811116455824
responsive	-0.41736082678733244	0.12268064692328624	150.47496329311463	-0.6597599490224846	-0.17496170455218024	N2	6	SS	Permutation_Entropy	0.5131811116455824
non-responsive	0.702529063775337	0.11933513097899828	51.93240929552681	0.4630581857714924	0.9419999417791816	Wake	7	SS	Sample_Entropy	0.20840659478448775
responsive	0.817791073243029	0.0963287871865079	23.375137058072827	0.6186966042496496	1.0168855422364085	Wake	7	SS	Sample_Entropy	0.20840659478448775
non-responsive	0.3228612106077137	0.09769289005039969	26.06015013132255	0.12207315504209795	0.5236492661733295	N1	8	SS	Sample_Entropy	0.007237719110107721
responsive	0.6458991604963764	0.12555662909192158	67.21308143333313	0.3953016834907172	0.8964966375020356	N1	8	SS	Sample_Entropy	0.007237719110107721
non-responsive	-0.4787495889300583	0.06154127588141083	20.852684390221633	-0.6067867536026041	-0.3507124242575125	N2	9	SS	Sample_Entropy	0.0010111409099427112
responsive	-0.17642495845991374	0.10620345092838633	180.85724876449956	-0.3859821587923446	0.03313224187251712	N2	9	SS	Sample_Entropy	0.0010111409099427112
non-responsive	0.6142209413277667	0.09259243398046148	50.87719625892141	0.42832297901112715	0.8001189036444063	Wake	10	SS	Kolmogorov	0.01587314901732279
responsive	0.7842046488931691	0.07512581014901593	23.28167286310893	0.6288990438443005	0.9395102539420377	Wake	10	SS	Kolmogorov	0.01587314901732279
non-responsive	0.2469967341899523	0.08403687680628531	25.81707187201128	0.07419687051815058	0.41979659786175405	N1	11	SS	Kolmogorov	0.0011022594632769053
responsive	0.5746135807493997	0.10665277697492083	63.55704259900597	0.36152156320287665	0.7877055982959228	N1	11	SS	Kolmogorov	0.0011022594632769053
non-responsive	-0.4929818019723209	0.06620920815756719	20.84721637298852	-0.6307328571001798	-0.355230746844462	N2	12	SS	Kolmogorov	0.013941405549517907
responsive	-0.23259785598997185	0.11972800945630525	213.09731443645867	-0.4686007685164967	0.003405056536553014	N2	12	SS	Kolmogorov	0.013941405549517907
non-responsive	-0.5828192198366872	0.08856738279354912	80.9702632493044	-0.759041511173554	-0.4065969284998203	Wake	13	SS	PSD_delta_norm	0.04879294450949291
responsive	-0.7502414549864989	0.06015339373999605	25.00896486042384	-0.8741274366890865	-0.6263554732839112	Wake	13	SS	PSD_delta_norm	0.04879294450949291
non-responsive	0.08163377745268566	0.09734985306281811	25.38125848524325	-0.11870939834898317	0.28197695325435446	N1	14	SS	PSD_delta_norm	0.47697331939507404
responsive	0.0030655283027838653	0.12152563191386286	58.75796606303471	-0.24012765945347625	0.24625871605904398	N1	14	SS	PSD_delta_norm	0.47697331939507404
non-responsive	0.4201572635319332	0.0688365553201565	20.913075861202156	0.27696757134944894	0.5633469557144175	N2	15	SS	PSD_delta_norm	0.3901539200820666
responsive	0.3309567847471545	0.11966181858008107	186.43618223579975	0.09489155200221072	0.5670220174920984	N2	15	SS	PSD_delta_norm	0.3901539200820666
non-responsive	-0.04581249976245211	0.09061066215330689	82.50722902599067	-0.22604938203212072	0.1344243825072165	Wake	16	SS	PSD_theta_norm	0.01504067337802826
responsive	-0.2661154307011182	0.05860479119424126	24.84002580546853	-0.3868536843888463	-0.1453771770133901	Wake	16	SS	PSD_theta_norm	0.01504067337802826
non-responsive	0.258017301956187	0.08859948217288102	25.25997200754559	0.07563843050170535	0.4403961734106686	N1	17	SS	PSD_theta_norm	0.938061799358124
responsive	0.2485600479695517	0.11958578899003028	77.88574083284189	0.01047752913433575	0.48664256680476764	N1	17	SS	PSD_theta_norm	0.938061799358124
non-responsive	0.036962072318131936	0.037156616205046664	21.220010253134994	-0.04026058808123126	0.11418473271749513	N2	18	SS	PSD_theta_norm	0.4444336442301057
responsive	0.12891980535768174	0.11939377909759918	812.5703759662811	-0.10543677862726678	0.3632763893426303	N2	18	SS	PSD_theta_norm	0.4444336442301057
non-responsive	0.6512315884475287	0.13476706866920948	61.953816827021804	0.3818320619802389	0.9206311149148185	Wake	19	SS	PSD_alpha_norm	0.00782597768027101
responsive	0.9468127095417489	0.10438523130583505	24.52460405442639	0.731615794438216	1.1620096246452818	Wake	19	SS	PSD_alpha_norm	0.00782597768027101
non-responsive	-0.30887249312455717	0.0966457713173181	25.03700779129016	-0.5079032678577887	-0.10984171839132562	N1	20	SS	PSD_alpha_norm	0.7187933637861619
responsive	-0.3433723484475146	0.1154451575197152	49.516512337609186	-0.5753068819576213	-0.11143781493740787	N1	20	SS	PSD_alpha_norm	0.7187933637861619
non-responsive	-0.4191185282046287	0.06087684395152049	20.9485924486058	-0.5457377753497653	-0.2924992810594921	N2	21	SS	PSD_alpha_norm	0.6829791160145764
responsive	-0.4508250575840176	0.09522710271270826	126.85556366128813	-0.6392643723375399	-0.2623857428304953	N2	21	SS	PSD_alpha_norm	0.6829791160145764
non-responsive	0.20459360324227788	0.10709405468154462	73.64130896194736	-0.008813230195232974	0.4180004366797887	Wake	22	SS	PSD_beta_norm	0.02071912973258556
responsive	0.4301270447177499	0.0767647634086703	24.548299057641987	0.2718794153702658	0.588374674065234	Wake	22	SS	PSD_beta_norm	0.02071912973258556
non-responsive	0.028941803055984743	0.08570315803523915	26.638818359979354	-0.14701818009745568	0.20490178620942515	N1	23	SS	PSD_beta_norm	0.17506811305900627
responsive	0.19362523649391494	0.11729550911427034	87.3392031214378	-0.039499522804854525	0.4267499957926844	N1	23	SS	PSD_beta_norm	0.17506811305900627
non-responsive	-0.1699742811143052	0.049765382278187845	20.8588615881268	-0.2735097149101788	-0.06643884731843164	N2	24	SS	PSD_beta_norm	0.2898144813102652
responsive	-0.03531611168298582	0.12986913145295845	591.7244304482724	-0.2903766364074632	0.21974441304149156	N2	24	SS	PSD_beta_norm	0.2898144813102652
non-responsive	0.5072671472879987	0.13381380767967244	68.95807891715444	0.24031300996104132	0.7742212846149561	Wake	25	SS	PSD_gamma_norm	0.8354675098986639
responsive	0.5320310602470251	0.09761621732703483	23.8818683315186	0.3305083391404344	0.7335537813536157	Wake	25	SS	PSD_gamma_norm	0.8354675098986639
non-responsive	0.32681201126874243	0.1023688108463205	24.798685478281843	0.11589268063591793	0.5377313419015669	N1	26	SS	PSD_gamma_norm	0.08785252803777285
responsive	0.5966742013633208	0.14611906946445372	98.34495194294345	0.30671837501313026	0.8866300277135114	N1	26	SS	PSD_gamma_norm	0.08785252803777285
non-responsive	-0.34038631989167173	0.04983447652559843	20.924126009629376	-0.4440456744598491	-0.23672696532349438	N2	27	SS	PSD_gamma_norm	0.0011021647326955142
responsive	-0.11604495060085718	0.08167913349950727	150.743673226058	-0.27742871138709163	0.045338810185377276	N2	27	SS	PSD_gamma_norm	0.0011021647326955142
non-responsive	0.24373600374086787	0.13609704720513258	102.60698794486295	-0.026192677975520745	0.5136646854572565	Wake	28	Narcos	WSMI_theta	0.8236351604468659
responsive	0.21322801726706617	0.07227317659919032	22.91817904383602	0.06369001965288129	0.36276601488125104	Wake	28	Narcos	WSMI_theta	0.8236351604468659
non-responsive	-0.043314194829780606	0.06966042193475884	65.584173984854	-0.1824121760569207	0.09578378639735949	N1	29	Narcos	WSMI_theta	0.9919750031368841
responsive	-0.04421366912528904	0.05715645050128368	25.826098806003902	-0.16173895057040152	0.07331161231982344	N1	29	Narcos	WSMI_theta	0.9919750031368841
non-responsive	-0.03525522832094756	0.028668514792461512	30.202751330621638	-0.09378766930593282	0.0232772126640377	N2	30	Narcos	WSMI_theta	0.6090675241547119
responsive	-0.06708257835934567	0.05757339493394452	208.82266514801694	-0.18058214797926525	0.04641699126057393	N2	30	Narcos	WSMI_theta	0.6090675241547119
non-responsive	-0.16140943112151288	0.04645249450318841	26.673341043090623	-0.25677672398665097	-0.066042138256374755	REM	31	Narcos	WSMI_theta	0.10994204566257168
responsive	-0.03277776718903669	0.06474515233923166	9.320767351268154	-0.17847672378675522	0.11292118940868184	REM	31	Narcos	WSMI_theta	0.10994204566257168
non-responsive	0.8553985759199485	0.13101925902253267	82.9606799787527	0.5948047127030847	1.1159924391368123	Wake	32	Narcos	Permutation_Entropy	0.8848678909476126
responsive	0.8712882248596338	0.09207339190564696	23.706961587173378	0.6811337034112889	1.0614427463079787	Wake	32	Narcos	Permutation_Entropy	0.8848678909476126
non-responsive	-0.15784677183824597	0.08639237632004837	55.496679085132534	-0.33094614142869394	0.015252597752202002	N1	33	Narcos	Permutation_Entropy	0.1395620956657554
responsive	-0.021926839539555737	0.07707360655509485	36.02233100860931	-0.1782359940449934	0.13438231496588193	N1	33	Narcos	Permutation_Entropy	0.1395620956657554
non-responsive	-0.32952236848645844	0.04723897135028341	26.816192885195502	-0.4264798272859429	-0.232564909686974	N2	34	Narcos	Permutation_Entropy	0.06415183206339471
responsive	-0.21378242163391217	0.06904919578401447	112.32412729213176	-0.3505902410305235	-0.07697460223730082	N2	34	Narcos	Permutation_Entropy	0.06415183206339471
non-responsive	-0.34106090007582074	0.07009719612109078	20.205224420253163	-0.4871859378737977	-0.19493586227784374	REM	35	Narcos	Permutation_Entropy	0.008723820971485764
responsive	-0.12719031483257115	0.08820313167427361	35.70330995512404	-0.3061261864203274	0.05174555675518508	REM	35	Narcos	Permutation_Entropy	0.008723820971485764
non-responsive	0.35987624071020063	0.14532419576483585	81.7906783182242	0.0707690437327223	0.648983437687679	Wake	36	Narcos	Sample_Entropy	0.0017049740267325371
responsive	0.7408051987890121	0.10266464782643725	23.68918110871187	0.5287685608443895	0.9528418367336347	Wake	36	Narcos	Sample_Entropy	0.0017049740267325371
non-responsive	0.05898016998257966	0.10164518120259554	38.10396283430735	-0.14677130632904617	0.2647316462942055	N1	37	Narcos	Sample_Entropy	1.223584892207688e-4
responsive	0.35575708623133706	0.09635127831032012	30.934622454266194	0.15923052443947527	0.5522836480231988	N1	37	Narcos	Sample_Entropy	1.223584892207688e-4
non-responsive	-0.5139424415370587	0.051023354085108386	26.257508127575285	-0.6187724107439074	-0.40911247233021	N2	38	Narcos	Sample_Entropy	5.458369716736397e-7
responsive	-0.206032269957533	0.07098598268589772	93.73263310980083	-0.346981844118043	-0.06508269579702297	N2	38	Narcos	Sample_Entropy	5.458369716736397e-7
non-responsive	-0.16098920209502182	0.06697647648006944	22.65527157368427	-0.2996573497006132	-0.02232105448943042	REM	39	Narcos	Sample_Entropy	5.153482512198087e-4
responsive	0.12538917190660248	0.08572410736457474	39.11482454699049	-0.0479879287508595	0.29876627256406446	REM	39	Narcos	Sample_Entropy	5.153482512198087e-4
non-responsive	0.4313753976774061	0.12196174455154862	89.52284290240124	0.18905950909795713	0.6736912862568551	Wake	40	Narcos	Kolmogorov	0.008771942926683684
responsive	0.7085407282483699	0.08275892831784334	23.602091279216758	0.5375821793201448	0.8794992771765949	Wake	40	Narcos	Kolmogorov	0.008771942926683684
non-responsive	0.022069477071640947	0.08786414201233719	43.24652200533441	-0.15509624700239613	0.19923520114567803	N1	41	Narcos	Kolmogorov	7.528677479173034e-6
responsive	0.3662458564995281	0.08177850100910372	32.86496467391234	0.1998402712018927	0.5326514417971635	N1	41	Narcos	Kolmogorov	7.528677479173034e-6
non-responsive	-0.5143956094203942	0.05131726348781303	26.81207184739353	-0.6197244800033566	-0.40906673883743183	N2	42	Narcos	Kolmogorov	8.881083511367947e-7
responsive	-0.1751186173306139	0.07551826896224743	114.54058422460899	-0.3247121534218077	-0.025525081239420128	N2	42	Narcos	Kolmogorov	8.881083511367947e-7
non-responsive	-0.1505286969704575	0.07752999506282662	19.891244008944124	-0.31231013736117363	0.011252743420258615	REM	43	Narcos	Kolmogorov	1.0569613348713794e-4
responsive	0.18370574227941622	0.09608043969065035	35.61321477063943	-0.011227931499274507	0.3786394160581069	REM	43	Narcos	Kolmogorov	1.0569613348713794e-4
non-responsive	-0.6987642216003717	0.13620703798689615	85.66018149060108	-0.9695501764326846	-0.4279782667680587	Wake	44	Narcos	PSD_delta_norm	0.24173744474636513
responsive	-0.8341019074075751	0.09445073394702018	23.69858078113328	-1.029169931044868	-0.639033883770282	Wake	44	Narcos	PSD_delta_norm	0.24173744474636513
non-responsive	0.14138477753988418	0.09055934404740432	46.71058358644	-0.04082692546697558	0.32359648054674395	N1	45	Narcos	PSD_delta_norm	7.169728456344181e-5
responsive	-0.1975985628278921	0.08318513476133836	33.87395028961217	-0.36667427038496275	-0.028522855270821434	N1	45	Narcos	PSD_delta_norm	7.169728456344181e-5
non-responsive	0.3483316522171407	0.0385596956059055	28.230448113182305	0.2693747341338091	0.4272885703004723	N2	46	Narcos	PSD_delta_norm	0.1428135425600008
responsive	0.25701821455900564	0.0632536345629017	161.19185257046726	0.13210555101464594	0.38193087810336535	N2	46	Narcos	PSD_delta_norm	0.1428135425600008
non-responsive	0.33292467930246455	0.06209315493263165	21.493209664291378	0.2039750838337875	0.4618742747711416	REM	47	Narcos	PSD_delta_norm	0.00362174446605402
responsive	0.09240372855402018	0.08154857452922337	33.34421976215465	-0.07344305257186617	0.25825050967990654	REM	47	Narcos	PSD_delta_norm	0.00362174446605402
non-responsive	-0.3634786605015587	0.1210949347333358	100.59733654932356	-0.6037100940293902	-0.12324722697372714	Wake	48	Narcos	PSD_theta_norm	0.9445933630490979
responsive	-0.37107056603310085	0.0779981184833787	23.948884165541667	-0.5320689550293508	-0.2100721770368509	Wake	48	Narcos	PSD_theta_norm	0.9445933630490979
non-responsive	0.28901149865767406	0.07293262824174758	65.58417398485203	0.1433795734948062	0.4346434238205419	N1	49	Narcos	PSD_theta_norm	0.5320980515707487
responsive	0.23048772205591472	0.059841299266491337	25.826098806003618	0.10744184575228298	0.35353359835954645	N1	49	Narcos	PSD_theta_norm	0.5320980515707487
non-responsive	0.11119348341662437	0.04997218418479625	27.231928569715873	0.008699876310245491	0.21368709052300325	N2	50	Narcos	PSD_theta_norm	0.39046849211550994
responsive	0.05155082361931711	0.07501960939267162	123.77231059111688	-0.09693668907892032	0.20003833631755452	N2	50	Narcos	PSD_theta_norm	0.39046849211550994
non-responsive	0.1363193433832188	0.0689127560185278	23.903036977449702	-0.005940132630925521	0.2785788193973631	REM	51	Narcos	PSD_theta_norm	0.9631258707079055
responsive	0.1406648709184382	0.09141089183616279	35.115593939381014	-0.04488727079069313	0.3262170126275695	REM	51	Narcos	PSD_theta_norm	0.9631258707079055
non-responsive	0.886450337528329	0.16993275999316582	82.16467285277484	0.548410087929549	1.224490587127109	Wake	52	Narcos	PSD_alpha_norm	0.5143364545603941
responsive	0.9786621618733711	0.12020512500411383	23.834196866753448	0.7304796151478625	1.2268447085988796	Wake	52	Narcos	PSD_alpha_norm	0.5143364545603941
non-responsive	-0.19975607232764123	0.08994200483181962	45.60918080394814	-0.3808418111615446	-0.018670333493737867	N1	53	Narcos	PSD_alpha_norm	0.021566190169485574
responsive	-0.010437334458977626	0.08297233546870043	33.583185672152105	-0.17913452818052422	0.15825985926256897	N1	53	Narcos	PSD_alpha_norm	0.021566190169485574
non-responsive	-0.2971312611782454	0.036678360485836004	26.833020021015873	-0.3724109599276656	-0.2218515624288252	N2	54	Narcos	PSD_alpha_norm	0.5770370880615696
responsive	-0.2698038914356513	0.05389277708313399	114.14889584050131	-0.3765635740192269	-0.1630442088520757	N2	54	Narcos	PSD_alpha_norm	0.5770370880615696
non-responsive	-0.36708480275371985	0.06577196675642905	18.63566065170514	-0.5049294987456445	-0.22924010676179524	REM	55	Narcos	PSD_alpha_norm	0.062095647336553476
responsive	-0.24199154125607722	0.07958793074595336	33.02584236896944	-0.40390959065407017	-0.08007349185808427	REM	55	Narcos	PSD_alpha_norm	0.062095647336553476
non-responsive	0.43731597023972313	0.13224855950901354	105.88862784188312	0.1751171544787472	0.699514786000699	Wake	56	Narcos	PSD_beta_norm	0.3999087510565513
responsive	0.542367073297216	0.07961189237607523	23.338726118574264	0.3778094858397899	0.7069246607546421	Wake	56	Narcos	PSD_beta_norm	0.3999087510565513
non-responsive	-0.1048680552368661	0.08101657439154648	55.237856479370386	-0.26721318551104517	0.057477075037312975	N1	57	Narcos	PSD_beta_norm	0.010554768002440668
responsive	0.11233779226896098	0.07262386708474981	36.49959569229535	-0.03488026722478438	0.25955585176270635	N1	57	Narcos	PSD_beta_norm	0.010554768002440668
non-responsive	-0.29642156779495865	0.04084262781268581	28.199579548571613	-0.38005723082800963	-0.21278590476190767	N2	58	Narcos	PSD_beta_norm	0.02252451047454646
responsive	-0.14963189358939305	0.06592973958830751	155.48743511188738	-0.27986544054827034	-0.01939834663051579	N2	58	Narcos	PSD_beta_norm	0.02252451047454646
non-responsive	-0.20563112013341034	0.07059196659611743	22.303360368628383	-0.3519145332001312	-0.05934770706668946	REM	59	Narcos	PSD_beta_norm	0.0034952191608760407
responsive	0.05374241315651995	0.09103995323189384	37.55295153464053	-0.13063041419427682	0.23811524050731672	REM	59	Narcos	PSD_beta_norm	0.0034952191608760407
non-responsive	0.09222122577763489	0.17549199857319145	96.15284373784955	-0.25612057158048673	0.44056302313575657	Wake	60	Narcos	PSD_gamma_norm	0.011042243400150194
responsive	0.4886461048608237	0.11557700713263686	23.81595263258715	0.25000929706660924	0.7272829126550382	Wake	60	Narcos	PSD_gamma_norm	0.011042243400150194
non-responsive	0.06179730242171487	0.10748525835284878	40.24862277914665	-0.15539671501477548	0.27899131985820524	N1	61	Narcos	PSD_gamma_norm	0.009644256690505393
responsive	0.2866228771401814	0.10108129124947018	31.74971850629449	0.08066335080075446	0.49258240347960836	N1	61	Narcos	PSD_gamma_norm	0.009644256690505393
non-responsive	-0.38117044358277946	0.040742625992603025	26.25571894968756	-0.4648784303491137	-0.29746245681644523	N2	62	Narcos	PSD_gamma_norm	1.213907696780307e-7
responsive	-0.11686894150344401	0.05715424320958079	96.23747201416006	-0.23031564504678664	-0.003422237960101396	N2	62	Narcos	PSD_gamma_norm	1.213907696780307e-7
non-responsive	-0.057029621046865014	0.07579441070004836	19.630689535901944	-0.21532488905702837	0.10126564696329834	REM	63	Narcos	PSD_gamma_norm	0.01945815660873259
responsive	0.1373959461142365	0.09370517479539894	35.12540556131807	-0.052811396786450415	0.3276032890149234	REM	63	Narcos	PSD_gamma_norm	0.01945815660873259
