# Supplementary material for: Behavioral and brain responses to verbal stimuli reveal transient periods of cognitive integration of the external world during sleep
Source: Nat Neurosci. 2023 Oct 12;26(11):1981–93. doi: 10.1038/s41593-023-01449-7 (PMC10620087; doi:10.1038/s41593-023-01449-7)
Supplement: Supplementary file 7 — The balanced accuracy scores of the random forest classifier (trained to classify trials based on the presence of response) for each fold (n = 10) and each sleep stage, when trained with only correct responses or only incorrect responses. [file 41593_2023_1449_MOESM7_ESM.zip]

Archive with 4 entries (4 files):
- Fig7_incorrect_trials_only.csv
- __MACOSX/._Fig7_incorrect_trials_only.csv
- Fig7_correct_trials_only.csv
- __MACOSX/._Fig7_correct_trials_only.csv
