# Supplementary material for: Behavioral and brain responses to verbal stimuli reveal transient periods of cognitive integration of the external world during sleep
Source: Nat Neurosci. 2023 Oct 12;26(11):1981–93. doi: 10.1038/s41593-023-01449-7 (PMC10620087; doi:10.1038/s41593-023-01449-7)
Supplement: Supplementary file 7 — The balanced accuracy scores of the random forest classifier (trained to classify trials based on the presence of response) for each fold (n = 10) and each sleep stage, when trained with only correct responses or only incorrect responses. [file 41593_2023_1449_MOESM7_ESM.zip › Fig7_incorrect_trials_only.csv]

	state	Classifier	balanced accuracy
0	Wake	True Classifier	0.5423076923076923
1	Wake	True Classifier	0.7817460317460317
2	Wake	True Classifier	0.7905982905982906
3	Wake	True Classifier	0.7136752136752136
4	Wake	True Classifier	0.8076923076923077
5	Wake	True Classifier	0.7692307692307692
6	Wake	True Classifier	0.9230769230769231
7	Wake	True Classifier	0.6965811965811965
8	Wake	True Classifier	0.6794871794871795
9	Wake	True Classifier	0.7521367521367521
10	N1	True Classifier	0.6166666666666667
11	N1	True Classifier	0.7333333333333334
12	N1	True Classifier	0.5087719298245614
13	N1	True Classifier	0.45175438596491224
14	N1	True Classifier	0.525
15	N1	True Classifier	0.525
16	N1	True Classifier	0.6000000000000001
17	N1	True Classifier	0.575
18	N1	True Classifier	0.55
19	N1	True Classifier	0.65
20	N2	True Classifier	0.5099206349206349
21	N2	True Classifier	0.5367063492063492
22	N2	True Classifier	0.501984126984127
23	N2	True Classifier	0.435515873015873
24	N2	True Classifier	0.40773809523809523
25	N2	True Classifier	0.623015873015873
26	N2	True Classifier	0.5059523809523809
27	N2	True Classifier	0.7013888888888888
28	N2	True Classifier	0.5835
29	N2	True Classifier	0.5515
30	REM	True Classifier	0.5
31	REM	True Classifier	0.34285714285714286
32	REM	True Classifier	0.6388888888888888
33	REM	True Classifier	0.5694444444444444
34	REM	True Classifier	0.4722222222222222
35	REM	True Classifier	0.5416666666666667
36	REM	True Classifier	0.75
37	REM	True Classifier	0.4722222222222222
38	REM	True Classifier	0.7083333333333333
39	REM	True Classifier	0.5138888888888888
40	N2 CP	True Classifier	0.4816068607537802
41	N2 CP	True Classifier	0.4946400361092304
42	N2 CP	True Classifier	0.4816068607537802
43	N2 CP	True Classifier	0.4934552019860077
44	N2 CP	True Classifier	0.4895057549085985
45	N2 CP	True Classifier	0.477657413676371
46	N2 CP	True Classifier	0.4820018054615211
47	N2 CP	True Classifier	0.5295644324080343
48	N2 CP	True Classifier	0.49306025727826674
49	N2 CP	True Classifier	0.47252313247573907
