# Supplementary material for: Behavioral and brain responses to verbal stimuli reveal transient periods of cognitive integration of the external world during sleep
Source: Nat Neurosci. 2023 Oct 12;26(11):1981–93. doi: 10.1038/s41593-023-01449-7 (PMC10620087; doi:10.1038/s41593-023-01449-7)
Supplement: Supplementary file 7 — The balanced accuracy scores of the random forest classifier (trained to classify trials based on the presence of response) for each fold (n = 10) and each sleep stage, when trained with only correct responses or only incorrect responses. [file 41593_2023_1449_MOESM7_ESM.zip › Fig7_correct_trials_only.csv]

	state	Classifier	balanced accuracy
0	Wake	True Classifier	0.7198544698544699
1	Wake	True Classifier	0.8284823284823285
2	Wake	True Classifier	0.7494802494802495
3	Wake	True Classifier	0.7765072765072765
4	Wake	True Classifier	0.7292099792099792
5	Wake	True Classifier	0.8737006237006237
6	Wake	True Classifier	0.7583160083160083
7	Wake	True Classifier	0.6725571725571726
8	Wake	True Classifier	0.8373180873180873
9	Wake	True Classifier	0.7695694716242661
10	N1	True Classifier	0.5307692307692308
11	N1	True Classifier	0.7004048582995952
12	N1	True Classifier	0.604251012145749
13	N1	True Classifier	0.64
14	N1	True Classifier	0.515
15	N1	True Classifier	0.6499999999999999
16	N1	True Classifier	0.565
17	N1	True Classifier	0.63
18	N1	True Classifier	0.655
19	N1	True Classifier	0.545
20	N2	True Classifier	0.7218253968253968
21	N2	True Classifier	0.7436507936507937
22	N2	True Classifier	0.6845238095238095
23	N2	True Classifier	0.6492063492063491
24	N2	True Classifier	0.6924603174603174
25	N2	True Classifier	0.6583333333333333
26	N2	True Classifier	0.6384920634920634
27	N2	True Classifier	0.632
28	N2	True Classifier	0.608
29	N2	True Classifier	0.6988304093567251
30	REM	True Classifier	0.7032163742690059
31	REM	True Classifier	0.7156432748538011
32	REM	True Classifier	0.6366959064327485
33	REM	True Classifier	0.797514619883041
34	REM	True Classifier	0.6798245614035088
35	REM	True Classifier	0.6225563909774436
36	REM	True Classifier	0.7518796992481203
37	REM	True Classifier	0.8194444444444444
38	REM	True Classifier	0.7777777777777778
39	REM	True Classifier	0.6527777777777778
40	N2 CP	True Classifier	0.607927008862827
41	N2 CP	True Classifier	0.6069563820387179
42	N2 CP	True Classifier	0.6041917690845315
43	N2 CP	True Classifier	0.5996666398907543
44	N2 CP	True Classifier	0.6055573406163814
45	N2 CP	True Classifier	0.6158259030176454
46	N2 CP	True Classifier	0.6130612900634589
47	N2 CP	True Classifier	0.6028261975526816
48	N2 CP	True Classifier	0.6124856079470908
49	N2 CP	True Classifier	0.6120906632393499
