# Supplementary material for: Behavioral and brain responses to verbal stimuli reveal transient periods of cognitive integration of the external world during sleep
Source: Nat Neurosci. 2023 Oct 12;26(11):1981–93. doi: 10.1038/s41593-023-01449-7 (PMC10620087; doi:10.1038/s41593-023-01449-7)
Supplement: Supplementary file 9 — Results, for each threshold and each window size, of the automatized response detection algorithm. For each trial, the predictions of the algorithm are presented for each possible combination of parameters. Window size is expressed in a number of samples (sampling rate 250 Hz). [file 41593_2023_1449_MOESM9_ESM.zip]

Archive with 5 entries (4 files):
- Source_data_FigE4/
- Source_data_FigE4/FigE4_NP.csv
- __MACOSX/Source_data_FigE4/._FigE4_NP.csv
- Source_data_FigE4/FigE4_HP.csv
- __MACOSX/Source_data_FigE4/._FigE4_HP.csv
