# Supplementary material for: Behavioral and brain responses to verbal stimuli reveal transient periods of cognitive integration of the external world during sleep
Source: Nat Neurosci. 2023 Oct 12;26(11):1981–93. doi: 10.1038/s41593-023-01449-7 (PMC10620087; doi:10.1038/s41593-023-01449-7)
Supplement: Supplementary file 9 — Results, for each threshold and each window size, of the automatized response detection algorithm. For each trial, the predictions of the algorithm are presented for each possible combination of parameters. Window size is expressed in a number of samples (sampling rate 250 Hz). [file 41593_2023_1449_MOESM9_ESM.zip › Source_data_FigE4/FigE4_NP.csv]

	ID_Sujets	IsStim	MiniBloc	Heure	Bloc	Stimonset	Duree	Stimulus	Type	Epoch_Compumedic	Sades_epoch	pas_debut_fenetre	stade_mini_epoch	LucidDream	Response	Accuracy	MicroEveil	ReactionTime	stage	algo_3.5_150	algo_3.5_250	algo_3.5_350	algo_3.5_500	algo_4_150	algo_4_250	algo_4_350	algo_4_500	algo_5_150	algo_5_250	algo_5_350	algo_5_500	algo_7_150	algo_7_250	algo_7_350	algo_7_500	algo_8_150	algo_8_250	algo_8_350	algo_8_500	algo_10_150	algo_10_250	algo_10_350	algo_10_500
0	NL03JV	1	1	10:29	1	60.2591756439	690.022675737	procérées	2.0	45.0	0.0	2738177.0	0.0	0	1	1	0.0	1.2982907859	Wake	1	1	1	1	1	1	1	1	1	1	1	1	1	1	1	1	1	1	1	1	1	1	1	1
1	NL03JV	1	1	10:29	1	71.3089899441	690.3854875283	restages	2.0	45.0	0.0	2760705.0	0.0	0	1	1	0.0	1.3868813463	Wake	1	1	1	1	1	1	1	1	1	1	1	1	1	1	1	1	1	1	1	1	1	1	1	1
2	NL03JV	1	1	10:29	1	81.6273197921	690.7029478458	service	1.0	46.0	0.0	2781185.0	0.0	0	1	1	0.0	0.9892658521	Wake	1	1	1	1	1	1	1	1	1	1	1	1	1	1	1	1	1	1	1	1	1	1	1	1
3	NL03JV	1	1	10:29	1	92.6509678629	688.7074829932	absurde	1.0	46.0	0.0	2803713.0	0.0	0	1	1	0.0	1.0742500879	Wake	1	1	1	1	1	1	1	1	1	1	1	1	1	1	1	1	1	1	1	1	1	1	1	1
4	NL03JV	1	1	10:29	1	103.7791309842	690.566893424	épisode	1.0	47.0	0.0	2826241.0	0.0	0	1	1	0.0	1.4906384868	Wake	1	1	1	1	1	1	1	1	1	1	1	1	1	1	1	1	1	1	1	1	1	1	1	1
5	NL03JV	1	1	10:29	1	114.0974841707	690.6575963719	réchisera	2.0	47.0	0.0	2846721.0	0.0	0	1	1	0.0	1.2807564684	Wake	1	1	1	1	1	1	1	1	1	1	1	1	1	1	1	1	1	1	1	1	1	1	1	1
6	NL03JV	1	2	10:29	1	180.1871838547	690.3854875283	cormage	2.0	49.0	0.0	2983937.0	0.0	0	1	1	0.0	1.4188624556	Wake	1	1	1	1	1	1	1	1	1	1	1	1	1	1	1	1	1	1	1	1	1	1	1	1
7	NL03JV	1	2	10:29	1	191.3153004699	690.9297052154	viracipe	2.0	49.0	0.0	3006465.0	0.0	0	1	1	0.0	3.7160880796	Wake	1	1	1	1	1	1	1	1	1	1	1	1	1	1	1	1	1	1	1	1	1	1	1	1
8	NL03JV	1	2	10:29	1	201.0589715621	690.2494331066	important	1.0	50.0	0.0	3024897.0	0.0	0	1	1	0.0	0.8622008293	Wake	1	1	1	1	1	1	1	1	1	1	1	1	1	1	1	1	1	1	1	1	1	1	1	1
9	NL03JV	1	2	10:29	1	211.5862879577	690.8390022676	évissione	2.0	50.0	0.0	3047425.0	0.0	0	1	1	0.0	1.4047518494	Wake	1	1	1	1	1	1	1	1	1	1	1	1	1	1	1	1	1	1	1	1	1	1	1	1
10	NL03JV	1	2	10:29	1	221.6172761433	691.156462585	sérieuse	1.0	50.0	0.0	3067905.0	0.0	0	1	1	0.0	1.1064766504	Wake	1	1	1	1	1	1	1	1	1	1	1	1	1	1	1	1	1	1	1	1	1	1	1	1
11	NL03JV	1	2	10:29	1	232.6409752927	690.9297052154	intéressé	1.0	51.0	0.0	3090433.0	0.0	0	1	1	0.0	0.9616264425	Wake	1	1	1	1	1	1	1	1	1	1	1	1	1	1	1	1	1	1	1	1	1	1	1	1
12	NL03JV	1	3	10:29	1	300.1935293879	690.566893424	détacher	1.0	53.0	0.0	3229697.0	0.0	0	1	0	0.0	1.1422235632	Wake	1	1	1	1	1	1	1	1	1	1	1	1	1	1	1	1	1	1	1	1	1	1	1	1
13	NL03JV	1	3	10:29	1	310.198403426	690.1587301587	répotion	2.0	53.0	0.0	3250177.0	0.0	0	1	1	0.0	3.0248708417	Wake	1	1	1	1	1	1	1	1	1	1	1	1	1	1	1	1	1	1	1	1	1	1	1	1
14	NL03JV	1	3	10:29	1	319.8897738861	691.0204081633	splendide	1.0	54.0	0.0	3268609.0	0.0	0	1	1	0.0	0.9114030407	Wake	1	1	1	1	1	1	1	1	1	1	1	1	1	1	1	1	1	1	1	1	1	1	1	1
15	NL03JV	1	3	10:29	1	330.6522323217	690.3401360544	voyageur	1.0	54.0	0.0	3291137.0	0.0	0	0	0	0.0		Wake	0	0	0	0	0	0	0	0	0	0	0	0	0	0	0	0	0	0	0	0	0	0	0	0
16	NL03JV	1	3	10:29	1	341.8065416759	690.4308390023	rampêter	2.0	54.0	0.0	3313665.0	0.0	0	1	1	0.0	1.0772744456	Wake	1	1	1	1	1	1	1	1	1	1	1	1	1	1	1	1	1	1	1	1	1	1	1	1
17	NL03JV	1	3	10:29	1	351.0799485709	690.022675737	remoignes	2.0	55.0	0.0	3332097.0	0.0	0	0	0	0.0		Wake	1	1	1	1	1	1	1	1	1	1	1	1	1	1	0	0	1	1	0	0	1	0	0	0
18	NL03JV	1	4	10:29	1	420.1999075926	688.5260770975	affection	1.0	57.0	0.0	3475457.0	0.0	0	1	1	0.0	2.2956464214	Wake	1	1	1	1	1	1	1	1	1	1	1	1	1	1	1	1	1	1	1	1	1	1	1	1
19	NL03JV	1	4	10:29	1	429.3949549751	690.5215419501	arricotai	2.0	57.0	0.0	3493889.0	0.0	0	1	1	0.0	1.1877236315	Wake	1	1	1	1	1	1	1	1	1	1	1	1	1	1	1	1	1	1	1	1	1	1	1	1
20	NL03JV	1	4	10:29	1	440.4708525893	690.7482993197	surpris	1.0	58.0	0.0	3516417.0	0.0	0	1	1	0.0	1.3109608312	Wake	1	1	1	1	1	1	1	1	1	1	1	1	1	1	1	1	1	1	1	1	1	1	1	1
21	NL03JV	1	4	10:29	1	450.2406425898	689.8412698413	souffrir	1.0	58.0	0.0	3536897.0	0.0	0	1	1	0.0	1.134545275	Wake	1	1	1	1	1	1	1	1	1	1	1	1	1	1	1	1	1	1	1	1	1	1	1	1
22	NL03JV	1	4	10:29	1	461.264316329	690.3401360544	amirave	2.0	58.0	0.0	3559425.0	0.0	0	1	1	0.0	1.0958634243	Wake	1	1	1	1	1	1	1	1	1	1	1	1	1	1	1	1	1	1	1	1	1	1	1	1
23	NL03JV	1	4	10:29	1	471.8438871018	690.7936507937	azimaté	2.0	59.0	0.0	3579905.0	0.0	0	1	1	0.0	0.9651576217	Wake	1	1	1	1	1	1	1	1	1	1	1	1	1	1	1	1	1	1	1	1	1	1	0	0
24	NL03JV	1	5	10:29	1	540.1801007755	691.2471655329	balatique	2.0	61.0	0.0	3721217.0	0.0	0	1	1	0.0	0.9817362139	Wake	1	1	1	1	1	1	1	1	1	1	1	1	1	1	1	1	1	1	1	1	1	1	1	1
25	NL03JV	1	5	10:29	1	550.1849870099	690.7936507937	poissième	2.0	61.0	0.0	3741697.0	0.0	0	0	0	0.0		Wake	1	1	1	1	1	1	1	1	1	1	1	0	1	1	0	0	1	0	0	0	1	0	0	0
26	NL03JV	1	5	10:29	1	559.5629348676	691.0657596372	spécial	1.0	62.0	0.0	3760129.0	0.0	0	1	1	0.0	1.1567067792	Wake	1	1	1	1	1	1	1	1	1	1	1	1	1	1	1	1	1	1	1	1	1	1	1	1
27	NL03JV	1	5	10:29	1	568.8102718548	690.5215419501	espagnol	1.0	62.0	0.0	3778561.0	0.0	0	1	0	0.0	4.5847169609	Wake	1	1	1	1	1	1	1	1	1	1	1	1	1	1	1	1	1	1	1	1	1	1	1	1
28	NL03JV	1	5	10:29	1	579.2069906701	690.1587301587	trofitue	2.0	62.0	0.0	3801089.0	0.0	0	1	1	0.0	1.8415000669	Wake	1	1	1	1	1	1	1	1	1	1	1	1	1	1	1	1	1	1	1	1	1	1	1	1
29	NL03JV	1	5	10:29	1	589.3685954684	690.6575963719	discours	1.0	63.0	0.0	3821569.0	0.0	0	1	1	0.0	0.9809457102	Wake	1	1	1	1	1	1	1	1	1	1	1	1	1	1	1	1	1	1	1	1	1	1	1	1
30	NL03JV	1	6	10:29	1	660.1864411528	690.612244898	dispule	2.0	65.0	0.0	3966977.0	0.0	0	1	1	0.0	1.2606655654	Wake	1	1	1	1	1	1	1	1	1	1	1	1	1	1	1	1	1	1	1	1	1	1	1	1
31	NL03JV	1	6	10:29	1	670.2958479287	691.156462585	sigime	2.0	65.0	0.0	3987457.0	0.0	0	1	1	0.0	1.1557144657	Wake	1	1	1	1	1	1	1	1	1	1	1	1	1	1	1	1	1	1	1	1	1	1	1	1
32	NL03JV	1	6	10:29	1	679.5953762282	690.3401360544	compabler	2.0	66.0	0.0	4005889.0	0.0	0	1	1	0.0	1.2995200208	Wake	1	1	1	1	1	1	1	1	1	1	1	1	1	1	1	1	1	1	1	1	1	1	1	1
33	NL03JV	1	6	10:29	1	689.1562078738	690.7029478458	parfaite	1.0	66.0	0.0	4026369.0	0.0	0	1	1	0.0	0.8760080645	Wake	1	1	1	1	1	1	1	1	1	1	1	1	1	1	1	1	1	1	1	1	1	1	1	1
34	NL03JV	1	6	10:29	1	698.5602278071	690.7482993197	parking	1.0	66.0	0.0	4044801.0	0.0	0	1	0	0.0	1.1101709181	Wake	1	1	1	1	1	1	1	1	1	1	1	1	1	1	1	1	1	1	1	1	1	1	1	1
35	NL03JV	1	6	10:29	1	708.6174088756	690.3854875283	ministre	1.0	67.0	0.0	4065281.0	0.0	0	1	1	0.0	1.1780046032	Wake	1	1	1	1	1	1	1	1	1	1	1	1	1	1	1	1	1	1	1	1	1	1	1	1
36	NL03JV	1	7	10:29	1	780.192815969	690.4308390023	prière	1.0	69.0	0.0	4212737.0	0.0	0	1	1	0.0	1.4750189012	Wake	1	1	1	1	1	1	1	1	1	1	1	1	1	1	1	1	1	1	1	1	1	1	1	1
37	NL03JV	1	7	10:29	1	789.544637904	690.2040816327	sustiler	2.0	69.0	0.0	4231169.0	0.0	0	0	0	0.0		Wake	0	0	0	0	0	0	0	0	0	0	0	0	0	0	0	0	0	0	0	0	0	0	0	0
38	NL03JV	1	7	10:29	1	800.6727763099	690.8843537415	respire	1.0	70.0	0.0	4253697.0	0.0	0	0	0	0.0		Wake	0	0	0	0	0	0	0	0	0	0	0	0	0	0	0	0	0	0	0	0	0	0	0	0
39	NL03JV	1	7	10:29	1	810.9388851023	690.5215419501	lutencer	2.0	70.0	0.0	4274177.0	0.0	0	0	0	0.0		Wake	0	0	0	0	0	0	0	0	0	0	0	0	0	0	0	0	0	0	0	0	0	0	0	0
40	NL03JV	1	7	10:29	1	820.5519454621	690.7029478458	agrisse	2.0	70.0	0.0	4294657.0	0.0	0	0	0	0.0		Wake	0	0	0	0	0	0	0	0	0	0	0	0	0	0	0	0	0	0	0	0	0	0	0	0
41	NL03JV	1	7	10:29	1	830.0866232854	690.7482993197	intention	1.0	71.0	0.0	4313089.0	0.0	0	0	0	0.0		Wake	0	0	0	0	0	0	0	0	0	0	0	0	0	0	0	0	0	0	0	0	0	0	0	0
42	NL03JV	1	8	10:29	1	900.1991260346	690.612244898	cavergie	2.0	73.0	0.0	4458497.0	0.0	0	0	0	0.0		Wake	0	0	0	0	0	0	0	0	0	0	0	0	0	0	0	0	0	0	0	0	0	0	0	0
43	NL03JV	1	8	10:29	1	911.1705537414	689.8412698413	obstacle	1.0	73.0	0.0	4481025.0	0.0	0	0	0	0.0		Wake	0	0	0	0	0	0	0	0	0	0	0	0	0	0	0	0	0	0	0	0	0	0	0	0
44	NL03JV	1	8	10:29	1	922.3509652112	690.8390022676	dormatera	2.0	74.0	0.0	4503553.0	0.0	0	0	0	0.0		Wake	0	0	0	0	0	0	0	0	0	0	0	0	0	0	0	0	0	0	0	0	0	0	0	0
45	NL03JV	1	8	10:29	1	933.5052076874	690.0680272109	paraître	1.0	74.0	0.0	4526081.0	0.0	0	0	0	0.0		Wake	0	0	0	0	0	0	0	0	0	0	0	0	0	0	0	0	0	0	0	0	0	0	0	0
46	NL03JV	1	8	10:29	1	942.9093782264	690.7482993197	cartiques	2.0	74.0	0.0	4544513.0	0.0	0	0	0	0.0		Wake	0	0	0	0	0	0	0	0	0	0	0	0	0	0	0	0	0	0	0	0	0	0	0	0
47	NL03JV	1	8	10:29	1	953.2537507155	690.9750566893	véhicule	1.0	75.0	1.0	4567041.0	1.0	0	0	0	0.0		N1	0	0	0	0	0	0	0	0	0	0	0	0	0	0	0	0	0	0	0	0	0	0	0	0
48	NL03JV	1	9	10:29	1	1020.1793891621	690.7482993197	prévisses	2.0	77.0	0.0	4704257.0	0.0	0	0	0	0.0		Wake	0	0	0	0	0	0	0	0	0	0	0	0	0	0	0	0	0	0	0	0	0	0	0	0
49	NL03JV	1	9	10:29	1	1030.1842582023	691.7006802721	supporter	1.0	77.0	0.0	4724737.0	0.0	0	0	1	0.0		Wake	1	1	0	0	1	0	0	0	0	0	0	0	0	0	0	0	0	0	0	0	0	0	0	0
50	NL03JV	1	9	10:29	1	1040.3720259814	690.7936507937	dépoudés	2.0	78.0	0.0	4745217.0	0.0	0	0	0	0.0		Wake	0	0	0	0	0	0	0	0	0	0	0	0	0	0	0	0	0	0	0	0	0	0	0	0
51	NL03JV	1	9	10:29	1	1050.2723777017	693.5600907029	surface	1.0	78.0	0.0	4765697.0	0.0	0	0	0	0.0		Wake	1	1	1	1	1	1	1	0	1	1	0	0	1	0	0	0	1	0	0	0	0	0	0	0
52	NL03JV	1	9	10:29	1	1061.1393021874	690.3854875283	maradron	2.0	78.0	0.0	4788225.0	0.0	0	0	0	0.0		Wake	1	1	1	1	1	1	1	1	1	1	1	0	1	0	0	0	0	0	0	0	0	0	0	0
53	NL03JV	1	9	10:29	1	1070.3605283363	690.3401360544	résultat	1.0	79.0	0.0	4806657.0	0.0	0	0	0	0.0		Wake	0	0	0	0	0	0	0	0	0	0	0	0	0	0	0	0	0	0	0	0	0	0	0	0
54	NL03JV	1	10	10:29	1	1140.1857646961	688.6167800454	capitaine	1.0	81.0	1.0	4950017.0	0.0	0	1	1	1.0	8.6822357178	ME	0	0	0	0	0	0	0	0	0	0	0	0	0	0	0	0	0	0	0	0	0	0	0	0
55	NL03JV	1	10	10:29	1	1150.4256444826	690.612244898	facabos	2.0	81.0	1.0	4970497.0	1.0	0	1	0	0.0	2.1811544767	N1	0	0	0	0	0	0	0	0	0	0	0	0	0	0	0	0	0	0	0	0	0	0	0	0
56	NL03JV	1	10	10:29	1	1161.2404149047	690.7482993197	abîmances	2.0	82.0	1.0	4993025.0	1.0	0	0	0	0.0		N1	0	0	0	0	0	0	0	0	0	0	0	0	0	0	0	0	0	0	0	0	0	0	0	0
57	NL03JV	1	10	10:29	1	1171.7415856069	690.0680272109	semercie	2.0	82.0	1.0	5013505.0	1.0	0	0	0	0.0		N1	0	0	0	0	0	0	0	0	0	0	0	0	0	0	0	0	0	0	0	0	0	0	0	0
58	NL03JV	1	10	10:29	1	1182.7130117129	690.1587301587	tiroir	1.0	82.0	1.0	5036033.0	1.0	0	0	0	0.0		N1	1	1	1	0	1	1	1	0	1	1	0	0	0	0	0	0	0	0	0	0	0	0	0	0
59	NL03JV	1	10	10:29	1	1193.4493340347	691.2471655329	promesse	1.0	83.0	1.0	5058561.0	1.0	0	0	0	0.0		N1	0	0	0	0	0	0	0	0	0	0	0	0	0	0	0	0	0	0	0	0	0	0	0	0
60	NL03JV	1	1	12:06	2	60.2907920693	690.3854875283	plaisante	1.0	7.0	0.0	372737.0	0.0	0	1	1	0.0	2.0509628788	Wake	1	1	1	1	1	1	1	1	1	1	1	1	1	1	1	1	1	1	1	1	1	1	1	1
61	NL03JV	1	1	12:06	2	70.7919942615	690.1587301587	raccage	2.0	7.0	0.0	393217.0	0.0	0	1	1	0.0	1.9703777682	Wake	1	1	1	1	1	1	1	1	1	1	1	1	1	1	1	1	1	1	1	1	1	1	1	1
62	NL03JV	1	1	12:06	2	81.1103380504	690.1587301587	réfléchi	1.0	7.0	0.0	415745.0	0.0	0	1	1	0.0	1.3733545119	Wake	1	1	1	1	1	1	1	1	1	1	1	1	1	1	1	1	1	1	1	1	1	1	1	1
63	NL03JV	1	1	12:06	2	91.2719457444	691.2471655329	difficile	1.0	8.0	0.0	436225.0	0.0	0	1	1	0.0	1.1947886149	Wake	1	1	1	1	1	1	1	1	1	1	1	1	1	1	1	1	1	1	1	1	1	1	1	1
64	NL03JV	1	1	12:06	2	101.6948005129	690.5215419501	allumard	2.0	8.0	0.0	456705.0	0.0	0	1	1	0.0	2.2942457302	Wake	1	1	1	1	1	1	1	1	1	1	1	1	1	1	1	1	1	1	1	1	1	1	1	1
65	NL03JV	1	1	12:06	2	112.849093992	690.022675737	audinir	2.0	8.0	0.0	479233.0	0.0	0	1	1	0.0	3.0140267649	Wake	1	1	1	1	1	1	1	1	1	1	1	1	1	1	1	1	1	1	1	1	1	1	1	1
66	NL03JV	1	2	12:06	2	180.1926367327	690.612244898	rassel	2.0	11.0	0.0	618497.0	0.0	0	1	1	0.0	3.4140285369	Wake	1	1	1	1	1	1	1	1	1	1	1	1	1	1	1	1	1	1	1	1	1	1	1	1
67	NL03JV	1	2	12:06	2	189.9624117019	690.7936507937	maradra	2.0	11.0	0.0	638977.0	0.0	0	1	1	0.0	1.0759041079	Wake	1	1	1	1	1	1	1	1	1	1	1	1	1	1	1	1	1	1	1	1	1	1	1	1
68	NL03JV	1	2	12:06	2	199.8889480007	690.8843537415	récultait	2.0	11.0	0.0	657409.0	0.0	0	1	1	0.0	3.4515656502	Wake	1	1	1	1	1	1	1	1	1	1	1	1	1	1	1	1	1	1	1	1	1	1	1	1
69	NL03JV	1	2	12:06	2	211.0693173723	740.9523809524	princesse	1.0	12.0	0.0	681985.0	0.0	0	1	1	0.0	3.2533908967	Wake	1	1	1	1	1	1	1	1	1	1	1	1	1	1	1	1	1	1	1	1	1	1	1	1
70	NL03JV	1	2	12:06	2	221.9623733032	690.6575963719	militaire	1.0	12.0	0.0	704513.0	0.0	0	1	0	0.0	5.140443043	Wake	1	1	1	1	1	1	1	1	1	1	1	1	1	1	1	1	1	1	1	1	1	1	1	1
71	NL03JV	1	2	12:06	2	232.1500958158	690.3854875283	général	1.0	12.0	0.0	724993.0	0.0	0	1	1	0.0	1.7256596063	Wake	1	1	1	1	1	1	1	1	1	1	1	1	1	1	1	1	1	1	1	1	1	1	1	1
72	NL03JV	1	3	12:06	2	300.199010086	690.7482993197	cauxite	2.0	15.0	0.0	864257.0	0.0	0	1	0	0.0	6.1387360275	Wake	0	0	0	0	0	0	0	0	0	0	0	0	0	0	0	0	0	0	0	0	0	0	0	0
73	NL03JV	1	3	12:06	2	310.7785980594	690.1587301587	récemment	1.0	15.0	0.0	884737.0	0.0	0	1	1	0.0	1.5268388974	Wake	1	1	1	1	1	1	1	1	1	1	1	1	1	1	1	1	1	1	1	1	1	1	1	1
74	NL03JV	1	3	12:06	2	320.7312101191	691.0657596372	distision	2.0	15.0	0.0	905217.0	0.0	0	1	0	0.0	1.1888928157	Wake	1	1	1	1	1	1	1	1	1	1	1	1	1	1	1	1	1	1	1	1	1	1	1	1
75	NL03JV	1	3	12:06	2	330.6316170393	690.5215419501	respecter	1.0	16.0	0.0	925697.0	0.0	0	1	1	0.0	1.092181298	Wake	1	1	1	1	1	1	1	1	1	1	1	1	1	1	1	1	1	1	1	1	1	1	1	1
76	NL03JV	1	3	12:06	2	341.7336589344	688.5260770975	animal	1.0	16.0	0.0	948225.0	0.0	0	1	0	0.0	2.1137739612	Wake	1	1	1	1	1	1	1	1	1	1	1	1	1	1	1	1	1	1	1	1	1	1	1	1
77	NL03JV	1	3	12:06	2	352.2348385768	690.022675737	soulence	2.0	16.0	0.0	970753.0	0.0	0	1	1	0.0	3.7175668696	Wake	1	1	1	1	1	1	1	1	1	1	1	1	1	1	1	1	1	1	1	1	1	1	1	1
78	NL03JV	1	4	12:06	2	420.2053334886	690.6575963719	placapé	2.0	19.0	0.0	1110017.0	0.0	0	1	1	0.0	1.471368441	Wake	1	1	1	1	1	1	1	0	1	1	1	0	0	0	0	0	0	0	0	0	0	0	0	0
79	NL03JV	1	4	12:06	2	430.0012286292	690.566893424	rasoir	1.0	19.0	0.0	1130497.0	0.0	0	1	1	0.0	1.567453528	Wake	1	1	1	1	1	1	1	1	1	1	1	1	1	1	1	1	1	1	1	1	1	1	1	1
80	NL03JV	1	4	12:06	2	440.8159497874	690.566893424	mémoire	1.0	19.0	0.0	1150977.0	0.0	0	1	1	0.0	1.1378214846	Wake	1	1	1	1	1	1	1	1	1	1	1	1	1	1	1	1	1	1	1	1	1	1	1	1
81	NL03JV	1	4	12:06	2	450.6902181228	690.612244898	accomples	2.0	20.0	0.0	1171457.0	0.0	0	1	1	0.0	1.46093307	Wake	1	1	1	1	1	1	1	1	1	1	1	1	1	1	1	1	1	1	1	1	1	1	1	1
82	NL03JV	1	4	12:06	2	460.4861060111	690.7936507937	obscur	1.0	20.0	0.0	1191937.0	0.0	0	1	1	0.0	1.1864533783	Wake	1	1	1	1	1	1	1	1	1	1	1	1	1	1	1	1	1	1	1	1	1	1	1	1
83	NL03JV	1	4	12:06	2	471.4314059871	690.7482993197	rociale	2.0	20.0	0.0	1214465.0	0.0	0	1	1	0.0	3.7474325857	Wake	1	1	1	1	1	1	1	1	1	1	1	1	1	1	1	1	1	1	1	1	1	1	1	1
84	NL03JV	1	5	12:06	2	540.2117149644	690.9297052154	canonçant	2.0	23.0	0.0	1355777.0	0.0	0	1	1	0.0	1.6077387	Wake	1	1	1	1	1	1	1	1	1	1	1	1	1	1	1	1	1	1	1	1	1	1	1	1
85	NL03JV	1	5	12:06	2	551.1047596419	691.1111111111	superbe	1.0	23.0	0.0	1378305.0	0.0	0	1	1	0.0	1.1922766573	Wake	1	1	1	1	1	1	1	1	1	1	1	1	1	1	1	1	1	1	1	1	1	1	1	1
86	NL03JV	1	5	12:06	2	562.1022536569	690.4308390023	bisceâtre	2.0	23.0	0.0	1400833.0	0.0	0	1	1	0.0	3.9286139704	Wake	1	1	1	1	1	1	1	1	1	1	1	1	1	1	1	1	1	1	1	1	1	1	1	1
87	NL03JV	1	5	12:06	2	572.5251042042	689.9319727891	réserve	1.0	24.0	0.0	1421313.0	0.0	0	1	1	0.0	1.421908635	Wake	1	1	1	1	1	1	1	1	1	1	1	1	1	1	1	1	1	1	1	1	1	1	1	1
88	NL03JV	1	5	12:06	2	583.6793721351	690.8843537415	devrige	2.0	24.0	0.0	1443841.0	0.0	0	1	1	0.0	1.4518007668	Wake	1	1	1	1	1	1	1	1	1	1	1	1	1	1	1	1	1	1	1	1	1	1	1	1
89	NL03JV	1	5	12:06	2	593.4491613319	690.7482993197	technique	1.0	24.0	0.0	1464321.0	0.0	0	1	1	0.0	0.8587497178	Wake	1	1	1	1	1	1	1	1	1	1	1	1	1	1	1	1	1	1	1	1	1	1	1	1
90	NL03JV	1	6	12:06	2	660.1919057733	690.4761904762	travers	1.0	27.0	0.0	1601537.0	0.0	0	1	1	0.0	1.4721733832	Wake	1	1	1	1	1	1	1	1	1	1	1	1	1	1	1	1	1	1	1	1	1	1	1	1
91	NL03JV	1	6	12:06	2	670.4841620645	690.9297052154	ciendes	2.0	27.0	0.0	1622017.0	0.0	0	1	1	0.0	1.7374420166	Wake	1	1	1	1	1	1	1	1	1	1	1	1	1	1	1	1	1	1	1	1	1	1	1	1
92	NL03JV	1	6	12:06	2	681.2466069232	690.9297052154	ouverture	1.0	27.0	0.0	1644545.0	0.0	0	1	1	0.0	1.0177828881	Wake	1	1	1	1	1	1	1	1	1	1	1	1	1	1	1	1	1	1	1	1	1	1	1	1
93	NL03JV	1	6	12:06	2	690.5723006876	690.022675737	rismines	2.0	28.0	0.0	1662977.0	0.0	0	1	1	0.0	1.3511738111	Wake	1	1	1	1	1	1	1	1	1	1	1	1	1	1	1	1	1	1	1	1	1	1	1	1
94	NL03JV	1	6	12:06	2	700.2114625058	690.2040816327	néandeuse	2.0	28.0	0.0	1683457.0	0.0	0	1	1	0.0	2.2850090765	Wake	1	1	1	1	1	1	1	1	1	1	1	1	1	1	1	1	1	1	1	1	1	1	1	1
95	NL03JV	1	6	12:06	2	710.8432986279	688.6167800454	attentif	1.0	28.0	0.0	1703937.0	0.0	0	1	1	0.0	1.0528073875	Wake	1	1	1	1	1	1	1	1	1	1	1	1	1	1	1	1	1	1	1	1	1	1	1	1
96	NL03JV	1	7	12:06	2	780.1983040241	691.201814059	réaction	1.0	31.0	0.0	1847297.0	0.0	0	1	1	0.0	1.2662707913	Wake	1	1	1	1	1	1	1	1	1	1	1	1	1	1	1	1	1	1	1	1	1	1	1	1
97	NL03JV	1	7	12:06	2	789.5762082891	690.8390022676	mécrymant	2.0	31.0	0.0	1865729.0	0.0	0	1	1	0.0	1.2203531573	Wake	1	1	1	1	1	1	1	1	1	1	1	1	1	1	1	1	1	1	1	1	1	1	1	1
98	NL03JV	1	7	12:06	2	798.9280610307	690.0680272109	tormater	2.0	31.0	0.0	1886209.0	0.0	0	1	1	0.0	1.0201612903	Wake	1	1	1	1	1	1	1	1	1	1	1	1	1	1	1	1	1	1	1	1	1	1	1	1
99	NL03JV	1	7	12:06	2	808.4104533942	690.0680272109	corutal	2.0	32.0	0.0	1904641.0	0.0	0	1	1	0.0	1.6367796211	Wake	1	1	1	1	1	1	1	1	1	1	1	1	1	1	1	1	1	1	1	1	1	1	1	1
100	NL03JV	1	7	12:06	2	817.971283943	689.7959183673	inutile	1.0	32.0	0.0	1925121.0	0.0	0	1	1	0.0	1.0900693504	Wake	1	1	1	1	1	1	1	1	1	1	1	1	1	1	1	1	1	1	1	1	1	1	1	1
101	NL03JV	1	7	12:06	2	828.4202541845	690.7482993197	présente	1.0	32.0	0.0	1945601.0	0.0	0	1	1	0.0	0.9320554015	Wake	1	1	1	1	1	1	1	1	1	1	1	1	1	1	1	1	1	1	1	1	1	1	1	1
102	NL03JV	1	8	12:06	2	900.2046421181	688.3446712018	complice	1.0	35.0	0.0	2093057.0	0.0	0	0	0	0.0		Wake	1	1	1	1	1	1	1	1	1	1	1	1	1	1	1	1	1	1	1	1	1	1	1	1
103	NL03JV	1	8	12:06	2	909.7915815355	690.4761904762	cuisage	2.0	35.0	0.0	2111489.0	0.0	0	1	1	0.0	3.0971312164	Wake	1	1	1	1	1	1	1	1	1	1	1	1	1	1	1	1	1	1	1	1	1	1	1	1
104	NL03JV	1	8	12:06	2	920.9719634002	688.5714285714	créature	1.0	35.0	0.0	2136065.0	0.0	0	1	1	0.0	0.8546501898	Wake	1	1	1	1	1	1	1	1	1	1	1	1	1	1	1	1	1	1	1	1	1	1	1	1
105	NL03JV	1	8	12:06	2	931.2902869079	690.2494331066	ingénieur	1.0	36.0	0.0	2156545.0	0.0	0	1	1	0.0	1.1388617075	Wake	1	1	1	1	1	1	1	1	1	1	1	1	1	1	1	1	1	1	1	1	1	1	1	1
106	NL03JV	1	8	12:06	2	941.9482449806	690.2947845805	dornivant	2.0	36.0	0.0	2179073.0	0.0	0	1	1	0.0	1.245475687	Wake	1	1	1	1	1	1	1	1	1	1	1	1	1	1	1	1	1	1	1	1	1	1	1	1
107	NL03JV	1	8	12:06	2	952.3188509852	690.4308390023	défouvit	2.0	36.0	0.0	2199553.0	0.0	0	1	1	0.0	1.3380899737	Wake	1	1	1	1	1	1	1	1	1	1	1	1	1	1	1	1	1	1	1	1	1	1	1	1
108	NL03JV	1	9	12:06	2	1020.2109677191	690.3854875283	apérigée	2.0	39.0	0.0	2338817.0	0.0	0	1	1	0.0	1.2657810334	Wake	1	1	1	1	1	1	1	1	1	1	1	1	1	1	1	1	1	1	1	1	1	1	1	1
109	NL03JV	1	9	12:06	2	1031.3652724479	690.2947845805	vérité	1.0	39.0	0.0	2361345.0	0.0	0	1	1	0.0	1.0779177758	Wake	1	1	1	1	1	1	1	1	1	1	1	1	1	1	1	1	1	1	1	1	1	1	1	1
110	NL03JV	1	9	12:06	2	1041.2395377232	693.0158730159	comptoir	1.0	39.0	0.0	2381825.0	0.0	0	1	0	0.0	2.2338845858	Wake	1	1	1	1	1	1	1	1	1	1	1	1	1	1	1	1	1	1	1	1	1	1	1	1
111	NL03JV	1	9	12:06	2	1051.9236150321	690.3401360544	épanomes	2.0	40.0	0.0	2402305.0	0.0	0	1	1	0.0	1.4243529945	Wake	1	1	1	1	1	1	1	1	1	1	1	1	1	1	1	1	1	1	1	1	1	1	1	1
112	NL03JV	1	9	12:06	2	1061.5888837116	691.0204081633	révolte	1.0	40.0	0.0	2422785.0	0.0	0	1	1	0.0	0.9075607792	Wake	1	1	1	1	1	1	1	1	1	1	1	1	1	1	1	1	1	1	1	1	1	1	1	1
113	NL03JV	1	9	12:06	2	1071.3325115042	690.1587301587	attrubine	2.0	40.0	0.0	2443265.0	0.0	0	1	1	0.0	1.6275989163	Wake	1	1	1	1	1	1	1	1	1	1	1	1	1	1	1	1	1	1	1	1	1	1	1	1
114	NL03JV	1	10	12:06	2	1140.1912217132	689.977324263	cliqueils	2.0	43.0	0.0	2584577.0	0.0	0	1	1	0.0	1.0822517641	Wake	1	1	1	1	1	1	1	1	1	1	1	1	1	1	1	1	1	1	1	1	1	1	1	1
115	NL03JV	1	10	12:06	2	1149.8565084309	690.1587301587	rombouvée	2.0	43.0	0.0	2603009.0	0.0	0	0	0	0.0		Wake	0	0	0	0	0	0	0	0	0	0	0	0	0	0	0	0	0	0	0	0	0	0	0	0
116	NL03JV	1	10	12:06	2	1159.574059334	690.566893424	rivière	1.0	43.0	0.0	2623489.0	0.0	0	1	1	0.0	0.9108914611	Wake	1	1	1	1	1	1	1	1	1	1	1	1	1	1	1	1	1	1	1	1	1	1	1	1
117	NL03JV	1	10	12:06	2	1170.5193400666	689.8866213152	société	1.0	44.0	0.0	2646017.0	0.0	0	1	1	0.0	1.0143732871	Wake	1	1	1	1	1	1	1	1	1	1	1	1	1	1	1	1	1	1	1	1	1	1	1	1
118	NL03JV	1	10	12:06	2	1181.1250439902	690.4308390023	matière	1.0	44.0	0.0	2668545.0	0.0	0	1	1	0.0	0.9541330645	Wake	1	1	1	1	1	1	1	1	1	1	1	1	1	1	1	1	1	1	1	1	1	1	1	1
119	NL03JV	1	10	12:06	2	1190.5552306168	690.612244898	lormenés	2.0	44.0	0.0	2686977.0	0.0	0	0	0	0.0		Wake	1	1	1	1	1	1	1	1	1	1	1	1	1	1	1	1	1	1	1	1	1	1	1	1
120	NL03JV	1	1	14:16	3	60.276134142	690.6575963719	exemple	1.0	6.0	0.0	323585.0	0.0	0	1	1	0.0	1.2783667452	Wake	1	1	1	1	1	1	1	1	1	1	1	1	1	1	1	1	1	1	1	1	1	1	1	1
121	NL03JV	1	1	14:16	3	69.7585699077	690.4761904762	proqueur	2.0	6.0	0.0	344065.0	0.0	0	1	1	0.0	1.5450457501	Wake	1	1	1	1	1	1	1	1	1	1	1	1	1	1	1	1	1	1	1	1	1	1	1	1
122	NL03JV	1	1	14:16	3	80.5209912169	688.4353741497	analyse	1.0	6.0	0.0	364545.0	0.0	0	1	1	0.0	0.9916186589	Wake	1	1	1	1	1	1	1	1	1	1	1	1	1	1	1	1	1	1	1	1	1	1	1	1
123	NL03JV	1	1	14:16	3	90.8393569339	690.7029478458	étudier	1.0	7.0	0.0	387073.0	0.0	0	1	1	0.0	1.0537527761	Wake	1	1	1	1	1	1	1	1	1	1	1	1	1	1	1	1	1	1	1	1	1	1	1	1
124	NL03JV	1	1	14:16	3	101.1315684458	690.8390022676	destiser	2.0	7.0	0.0	407553.0	0.0	0	1	1	0.0	1.2809919132	Wake	1	1	1	1	1	1	1	1	1	1	1	1	1	1	1	1	1	1	1	1	1	1	1	1
125	NL03JV	1	1	14:16	3	111.3454320058	690.3854875283	spirceux	2.0	7.0	0.0	428033.0	0.0	0	1	1	0.0	1.0809916835	Wake	1	1	1	1	1	1	1	1	1	1	1	1	1	1	1	1	1	1	1	1	1	1	1	1
126	NL03JV	1	2	14:16	3	180.204107691	690.9750566893	gravité	1.0	10.0	0.0	569345.0	0.0	0	1	1	0.0	1.199603173	Wake	1	1	1	1	1	1	1	1	1	1	1	1	1	1	1	1	1	1	1	1	1	1	1	1
127	NL03JV	1	2	14:16	3	191.1232973151	690.7936507937	magasin	1.0	10.0	0.0	591873.0	0.0	0	1	1	0.0	0.7774869857	Wake	1	1	1	1	1	1	1	1	1	1	1	1	1	1	1	1	1	1	1	1	1	1	1	1
128	NL03JV	1	2	14:16	3	201.9640884389	690.7029478458	promenade	1.0	11.0	0.0	614401.0	0.0	0	1	1	0.0	0.8018383723	Wake	1	1	1	1	1	1	1	1	1	1	1	1	1	1	1	1	1	1	1	1	1	1	1	1
129	NL03JV	1	2	14:16	3	212.1779579322	690.0680272109	raposent	2.0	11.0	0.0	634881.0	0.0	0	0	1	0.0		Wake	1	1	1	1	1	1	1	1	1	1	1	1	1	1	1	1	1	1	1	1	1	1	1	1
130	NL03JV	1	2	14:16	3	222.8358608956	690.4761904762	radigiés	2.0	11.0	0.0	657409.0	0.0	0	1	1	0.0	0.9387287427	Wake	1	1	1	1	1	1	1	1	1	1	1	1	1	1	1	1	1	1	1	1	1	1	1	1
131	NL03JV	1	2	14:16	3	232.7624031006	690.4308390023	dépastin	2.0	12.0	0.0	677889.0	0.0	0	1	1	0.0	1.0025682347	Wake	1	1	1	1	1	1	1	1	1	1	1	1	1	1	1	1	1	1	1	1	1	1	1	1
132	NL03JV	1	3	14:16	3	300.1843464606	690.2947845805	portaitut	2.0	14.0	0.0	815105.0	0.0	0	1	1	0.0	1.3776594593	Wake	1	1	1	1	1	1	1	1	1	1	1	1	1	1	1	1	1	1	1	1	1	1	1	1
133	NL03JV	1	3	14:16	3	310.5549322334	690.3401360544	vitrine	1.0	14.0	0.0	835585.0	0.0	0	1	0	0.0	2.386062458	Wake	1	1	1	1	1	1	1	1	1	1	1	1	1	1	1	1	1	1	1	1	1	1	1	1
134	NL03JV	1	3	14:16	3	321.656967158	689.7052154195	sacire	2.0	15.0	0.0	860161.0	0.0	0	0	0	0.0		Wake	0	0	0	0	0	0	0	0	0	0	0	0	0	0	0	0	0	0	0	0	0	0	0	0
135	NL03JV	1	3	14:16	3	331.844686057	690.8390022676	transport	1.0	15.0	1.0	880641.0	1.0	0	0	0	0.0		N1	0	0	0	0	0	0	0	0	0	0	0	0	0	0	0	0	0	0	0	0	0	0	0	0
136	NL03JV	1	3	14:16	3	342.1108292089	689.8412698413	lutance	2.0	15.0	1.0	901121.0	0.0	0	0	0	1.0		ME	0	0	0	0	0	0	0	0	0	0	0	0	0	0	0	0	0	0	0	0	0	0	0	0
137	NL03JV	1	3	14:16	3	352.4814354889	690.8843537415	gentiment	1.0	16.0	1.0	921601.0	0.0	0	1	1	1.0	1.2132648755	ME	1	1	1	1	1	1	1	1	1	1	1	1	1	1	1	1	1	1	1	1	1	1	1	1
138	NL03JV	1	4	14:16	3	420.1907014202	690.2947845805	cascuté	2.0	18.0	1.0	1060865.0	0.0	0	0	1	1.0		ME	1	1	1	1	1	1	1	1	1	1	1	1	1	1	1	1	1	1	1	1	1	1	1	1
139	NL03JV	1	4	14:16	3	430.4829143361	688.798185941	piralisse	2.0	18.0	1.0	1081345.0	1.0	0	0	0	0.0		N1	0	0	0	0	0	0	0	0	0	0	0	0	0	0	0	0	0	0	0	0	0	0	0	0
140	NL03JV	1	4	14:16	3	440.2004377149	690.1133786848	travail	1.0	18.0	1.0	1101825.0	1.0	0	0	0	0.0		N1	0	0	0	0	0	0	0	0	0	0	0	0	0	0	0	0	0	0	0	0	0	0	0	0
141	NL03JV	1	4	14:16	3	449.7612445564	688.3446712018	clinique	1.0	19.0	1.0	1122305.0	0.0	0	0	0	1.0		ME	0	0	0	0	0	0	0	0	0	0	0	0	0	0	0	0	0	0	0	0	0	0	0	0
142	NL03JV	1	4	14:16	3	460.8632811865	690.7482993197	prédita	2.0	19.0	1.0	1144833.0	0.0	0	1	0	1.0	1.3388985254	ME	1	1	1	1	1	1	1	1	1	1	1	1	1	1	1	1	1	1	1	1	1	1	1	1
143	NL03JV	1	4	14:16	3	471.6256967332	691.6553287982	artiste	1.0	20.0	1.0	1167361.0	1.0	0	0	0	0.0		N1	1	0	0	0	0	0	0	0	0	0	0	0	0	0	0	0	0	0	0	0	0	0	0	0
144	NL03JV	1	5	14:16	3	540.1970616653	690.7029478458	joyeuse	1.0	22.0	2.0	1306625.0	2.0	0	0	0	0.0		N2	0	0	0	0	0	0	0	0	0	0	0	0	0	0	0	0	0	0	0	0	0	0	0	0
145	NL03JV	1	5	14:16	3	550.9855845972	690.9297052154	brissez	2.0	22.0	2.0	1329153.0	2.0	0	0	0	0.0		N2	0	0	0	0	0	0	0	0	0	0	0	0	0	0	0	0	0	0	0	0	0	0	0	0
146	NL03JV	1	5	14:16	3	560.5725262951	691.4285714286	cérémonie	1.0	22.0	2.0	1347585.0	0.0	0	0	0	1.0		ME	0	0	0	0	0	0	0	0	0	0	0	0	0	0	0	0	0	0	0	0	0	0	0	0
147	NL03JV	1	5	14:16	3	569.9243136419	690.6575963719	natrosée	2.0	23.0	1.0	1368065.0	1.0	0	1	0	0.0	1.7410470286	N1	0	0	0	0	0	0	0	0	0	0	0	0	0	0	0	0	0	0	0	0	0	0	0	0
148	NL03JV	1	5	14:16	3	580.2427053532	690.3854875283	féminin	1.0	23.0	1.0	1388545.0	1.0	0	0	0	0.0		N1	0	0	0	0	0	0	0	0	0	0	0	0	0	0	0	0	0	0	0	0	0	0	0	0
149	NL03JV	1	5	14:16	3	590.143112238	690.1133786848	hocalasse	2.0	23.0	1.0	1409025.0	1.0	0	0	0	0.0		N1	0	0	0	0	0	0	0	0	0	0	0	0	0	0	0	0	0	0	0	0	0	0	0	0
150	NL03JV	1	6	14:16	3	660.2033578077	690.8390022676	optivelle	2.0	26.0	2.0	1552385.0	2.0	0	0	0	0.0		N2	0	0	0	0	0	0	0	0	0	0	0	0	0	0	0	0	0	0	0	0	0	0	0	0
151	NL03JV	1	6	14:16	3	670.495629383	690.7482993197	attilage	2.0	26.0	2.0	1572865.0	2.0	0	0	0	0.0		N2	0	0	0	0	0	0	0	0	0	0	0	0	0	0	0	0	0	0	0	0	0	0	0	0
152	NL03JV	1	6	14:16	3	681.4670141123	688.5714285714	délicieux	1.0	26.0	2.0	1595393.0	2.0	0	0	0	0.0		N2	1	1	1	1	1	1	1	1	1	1	1	0	1	1	0	0	1	1	0	0	1	0	0	0
153	NL03JV	1	6	14:16	3	690.8711098235	689.977324263	gratterie	2.0	27.0	2.0	1615873.0	2.0	0	0	0	0.0		N2	1	1	0	0	1	1	0	0	1	0	0	0	0	0	0	0	0	0	0	0	0	0	0	0
154	NL03JV	1	6	14:16	3	700.2490696021	690.9297052154	individu	1.0	27.0	2.0	1634305.0	2.0	0	0	0	0.0		N2	0	0	0	0	0	0	0	0	0	0	0	0	0	0	0	0	0	0	0	0	0	0	0	0
155	NL03JV	1	6	14:16	3	709.5486499836	689.9319727891	exprimer	1.0	27.0	2.0	1652737.0	2.0	0	0	0	0.0		N2	0	0	0	0	0	0	0	0	0	0	0	0	0	0	0	0	0	0	0	0	0	0	0	0
156	NL03JV	1	7	14:16	3	780.1836161341	688.6167800454	apprendre	1.0	30.0	2.0	1798145.0	2.0	0	0	0	0.0		N2	0	0	0	0	0	0	0	0	0	0	0	0	0	0	0	0	0	0	0	0	0	0	0	0
157	NL03JV	1	7	14:16	3	790.031780264	690.566893424	réception	1.0	30.0	2.0	1818625.0	2.0	0	0	0	0.0		N2	0	0	0	0	0	0	0	0	0	0	0	0	0	0	0	0	0	0	0	0	0	0	0	0
158	NL03JV	1	7	14:16	3	800.4807431393	690.2947845805	méfigna	2.0	30.0	2.0	1839105.0	0.0	0	0	0	1.0		ME	1	0	0	0	1	0	0	0	0	0	0	0	0	0	0	0	0	0	0	0	0	0	0	0
159	NL03JV	1	7	14:16	3	810.3811258771	688.5260770975	connaître	1.0	31.0	2.0	1859585.0	0.0	0	0	0	1.0		ME	0	0	0	0	0	0	0	0	0	0	0	0	0	0	0	0	0	0	0	0	0	0	0	0
160	NL03JV	1	7	14:16	3	821.4309281594	690.5215419501	gérivoyés	2.0	31.0	2.0	1882113.0	2.0	0	0	0	0.0		N2	0	0	0	0	0	0	0	0	0	0	0	0	0	0	0	0	0	0	0	0	0	0	0	0
161	NL03JV	1	7	14:16	3	832.6112990788	690.4308390023	rabis	2.0	32.0	2.0	1906689.0	2.0	0	0	0	0.0		N2	0	0	0	0	0	0	0	0	0	0	0	0	0	0	0	0	0	0	0	0	0	0	0	0
162	NL03JV	1	8	14:16	3	900.1900038943	688.5714285714	critique	1.0	34.0	2.0	2043905.0	0.0	0	0	0	1.0		ME	0	0	0	0	0	0	0	0	0	0	0	0	0	0	0	0	0	0	0	0	0	0	0	0
163	NL03JV	1	8	14:16	3	911.0830392564	690.022675737	décida	1.0	34.0	2.0	2066433.0	2.0	0	1	0	0.0	3.0836403139	N2	1	1	1	1	1	1	1	1	1	1	1	1	1	1	1	1	1	1	1	1	1	1	1	0
164	NL03JV	1	8	14:16	3	922.2372783971	688.4353741497	célèbre	1.0	35.0	2.0	2088961.0	2.0	0	0	0	0.0		N2	0	0	0	0	0	0	0	0	0	0	0	0	0	0	0	0	0	0	0	0	0	0	0	0
165	NL03JV	1	8	14:16	3	932.9213436881	689.6145124717	valaxe	2.0	35.0	2.0	2111489.0	2.0	0	0	0	0.0		N2	1	0	0	0	0	0	0	0	0	0	0	0	0	0	0	0	0	0	0	0	0	0	0	0
166	NL03JV	1	8	14:16	3	943.0046398656	690.4308390023	arrivrel	2.0	35.0	2.0	2131969.0	2.0	0	0	0	0.0		N2	1	1	1	0	1	1	0	0	1	1	0	0	1	0	0	0	0	0	0	0	0	0	0	0
167	NL03JV	1	8	14:16	3	953.2446237854	690.4308390023	avaloquer	2.0	36.0	2.0	2152449.0	2.0	0	0	0	0.0		N2	0	0	0	0	0	0	0	0	0	0	0	0	0	0	0	0	0	0	0	0	0	0	0	0
168	NL03JV	1	9	14:16	3	1020.1963338481	690.6575963719	dérosant	2.0	38.0	2.0	2289665.0	0.0	0	0	0	1.0		ME	0	0	0	0	0	0	0	0	0	0	0	0	0	0	0	0	0	0	0	0	0	0	0	0
169	NL03JV	1	9	14:16	3	1030.044449713	690.5215419501	football	1.0	38.0	2.0	2310145.0	2.0	0	0	0	0.0		N2	0	0	0	0	0	0	0	0	0	0	0	0	0	0	0	0	0	0	0	0	0	0	0	0
170	NL03JV	1	9	14:16	3	1040.7024078763	688.5714285714	coupable	1.0	38.0	2.0	2332673.0	2.0	0	0	0	0.0		N2	1	1	0	0	1	1	0	0	1	0	0	0	0	0	0	0	0	0	0	0	0	0	0	0
171	NL03JV	1	9	14:16	3	1051.8567179054	690.1587301587	amalacrez	2.0	39.0	2.0	2355201.0	0.0	0	0	0	1.0		ME	0	0	0	0	0	0	0	0	0	0	0	0	0	0	0	0	0	0	0	0	0	0	0	0
172	NL03JV	1	9	14:16	3	1062.3840407582	690.2494331066	policier	1.0	39.0	2.0	2375681.0	2.0	0	0	0	0.0		N2	0	0	0	0	0	0	0	0	0	0	0	0	0	0	0	0	0	0	0	0	0	0	0	0
173	NL03JV	1	9	14:16	3	1072.2321896989	690.4761904762	taphus	2.0	40.0	2.0	2396161.0	2.0	0	0	0	0.0		N2	0	0	0	0	0	0	0	0	0	0	0	0	0	0	0	0	0	0	0	0	0	0	0	0
174	NL03JV	1	10	14:16	3	1140.2026855367	690.8390022676	faterner	2.0	42.0	2.0	2535425.0	2.0	0	0	0	0.0		N2	1	0	0	0	1	0	0	0	0	0	0	0	0	0	0	0	0	0	0	0	0	0	0	0
175	NL03JV	1	10	14:16	3	1150.0246973873	690.4308390023	italienne	1.0	42.0	2.0	2555905.0	2.0	0	0	0	0.0		N2	0	0	0	0	0	0	0	0	0	0	0	0	0	0	0	0	0	0	0	0	0	0	0	0
176	NL03JV	1	10	14:16	3	1160.0557320147	691.156462585	frussades	2.0	42.0	2.0	2576385.0	2.0	0	0	0	0.0		N2	0	0	0	0	0	0	0	0	0	0	0	0	0	0	0	0	0	0	0	0	0	0	0	0
177	NL03JV	1	10	14:16	3	1171.1577414846	690.7482993197	immédiat	1.0	43.0	2.0	2598913.0	2.0	0	0	0	0.0		N2	0	0	0	0	0	0	0	0	0	0	0	0	0	0	0	0	0	0	0	0	0	0	0	0
178	NL03JV	1	10	14:16	3	1181.5805614979	689.977324263	ambassade	1.0	43.0	2.0	2619393.0	2.0	0	0	0	0.0		N2	1	1	1	0	1	1	1	0	1	1	0	0	1	0	0	0	0	0	0	0	0	0	0	0
179	NL03JV	1	10	14:16	3	1190.9846433419	691.2925170068	cultison	2.0	43.0	2.0	2639873.0	2.0	0	0	0	0.0		N2	0	0	0	0	0	0	0	0	0	0	0	0	0	0	0	0	0	0	0	0	0	0	0	0
180	NL03JV	1	1	16:13	4	60.2711174237	690.2040816327	voliteur	2.0	6.0	0.0	335873.0	0.0	0	1	1	0.0	1.9275885141	Wake	1	1	1	1	1	1	1	1	1	1	1	1	1	1	1	1	1	1	1	1	1	1	1	1
181	NL03JV	1	1	16:13	4	71.4776326679	690.7029478458	position	1.0	6.0	0.0	358401.0	0.0	0	1	1	0.0	1.2967268421	Wake	1	1	1	1	1	1	1	1	1	1	1	1	1	1	1	1	1	1	1	1	1	1	1	1
182	NL03JV	1	1	16:13	4	82.3967949964	690.612244898	dravassa	2.0	7.0	0.0	380929.0	0.0	0	1	1	0.0	1.2703363562	Wake	1	1	1	1	1	1	1	1	1	1	1	1	1	1	1	1	1	1	1	1	1	1	1	1
183	NL03JV	1	1	16:13	4	93.3682038437	690.9297052154	suivante	1.0	7.0	0.0	403457.0	0.0	0	1	1	0.0	1.2714510682	Wake	1	1	1	1	1	1	1	1	1	1	1	1	1	1	1	1	1	1	1	1	1	1	1	1
184	NL03JV	1	1	16:13	4	102.9029219533	690.4308390023	facite	2.0	7.0	0.0	423937.0	0.0	0	1	1	0.0	1.4769232965	Wake	1	1	1	1	1	1	1	1	1	1	1	1	1	1	1	1	1	1	1	1	1	1	1	1
185	NL03JV	1	1	16:13	4	113.5869339608	690.9297052154	magazine	1.0	8.0	0.0	444417.0	0.0	0	1	1	0.0	0.9648553992	Wake	1	1	1	1	1	1	1	1	1	1	1	1	1	1	1	1	1	1	1	1	1	1	0	0
186	NL03JV	1	2	16:13	4	180.1990726705	690.4761904762	écriture	1.0	10.0	0.0	581633.0	0.0	0	0	0	0.0		Wake	1	0	0	0	0	0	0	0	0	0	0	0	0	0	0	0	0	0	0	0	0	0	0	0
187	NL03JV	1	2	16:13	4	190.3868765501	690.2494331066	surélait	2.0	10.0	0.0	602113.0	0.0	0	1	1	0.0	1.439605877	Wake	1	1	1	1	1	1	1	1	1	1	1	1	1	1	1	1	1	1	1	1	1	1	1	1
188	NL03JV	1	2	16:13	4	200.2088811548	689.9319727891	profitues	2.0	11.0	0.0	622593.0	0.0	0	1	1	0.0	1.8951214206	Wake	1	1	1	1	1	1	1	1	1	1	1	1	1	1	1	1	1	1	1	1	1	1	1	1
189	NL03JV	1	2	16:13	4	209.874155723	691.3832199546	permettre	1.0	11.0	0.0	643073.0	0.0	0	1	1	0.0	1.7546778853	Wake	1	1	1	1	1	1	1	1	1	1	1	1	1	1	1	1	1	1	1	1	1	1	1	1
190	NL03JV	1	2	16:13	4	220.1664300298	690.3854875283	escalier	1.0	11.0	0.0	663553.0	0.0	0	1	1	0.0	1.0593970514	Wake	1	1	1	1	1	1	1	1	1	1	1	1	1	1	1	1	1	1	1	1	1	1	1	1
191	NL03JV	1	2	16:13	4	229.6749613271	690.7936507937	lochantes	2.0	12.0	0.0	681985.0	0.0	0	1	0	0.0	1.3749555362	Wake	1	1	1	1	1	1	1	1	1	1	1	1	1	1	1	0	1	1	1	0	1	0	0	0
192	NL03JV	1	3	16:13	4	300.2054621249	690.4308390023	propose	1.0	14.0	0.0	827393.0	0.0	0	1	1	0.0	1.1891805997	Wake	1	1	1	1	1	1	1	1	1	1	1	1	1	1	1	1	1	1	1	1	1	1	1	1
193	NL03JV	1	3	16:13	4	310.1581230917	691.0204081633	goutises	2.0	14.0	0.0	847873.0	0.0	0	1	1	0.0	3.2342878772	Wake	1	1	1	1	1	1	1	1	1	1	1	1	1	1	1	1	1	1	1	1	1	1	1	1
194	NL03JV	1	3	16:13	4	320.6070561154	691.0204081633	manivelle	1.0	15.0	0.0	868353.0	0.0	0	1	1	0.0	0.8893965854	Wake	1	1	1	1	1	1	1	1	1	1	1	1	1	1	1	1	1	1	1	1	1	1	1	1
195	NL03JV	1	3	16:13	4	331.0821324231	690.9750566893	possible	1.0	15.0	0.0	890881.0	0.0	0	1	1	0.0	1.1146041706	Wake	1	1	1	1	1	1	1	1	1	1	1	1	1	1	1	1	1	1	1	1	1	1	1	1
196	NL03JV	1	3	16:13	4	341.4788557678	690.2494331066	repellis	2.0	15.0	0.0	911361.0	0.0	0	1	1	0.0	1.1925477059	Wake	1	1	1	1	1	1	1	1	1	1	1	1	1	1	1	1	1	1	1	1	1	1	1	1
197	NL03JV	1	3	16:13	4	351.4315041062	690.3854875283	confronis	2.0	16.0	0.0	931841.0	0.0	0	1	1	0.0	1.2761781754	Wake	1	1	1	1	1	1	1	1	1	1	1	1	1	1	1	1	1	1	1	1	1	1	1	1
198	NL03JV	1	4	16:13	4	420.1856748358	690.9750566893	dircalet	2.0	18.0	0.0	1073153.0	0.0	0	1	1	0.0	1.2426014562	Wake	1	1	1	1	1	1	1	1	1	1	1	1	1	1	1	1	1	1	1	1	1	1	1	1
199	NL03JV	1	4	16:13	4	429.8248643006	690.9750566893	jettral	2.0	18.0	0.0	1093633.0	0.0	0	1	1	0.0	1.280856717	Wake	1	1	1	1	1	1	1	1	1	1	1	1	1	1	1	1	1	1	1	1	1	1	1	1
200	NL03JV	1	4	16:13	4	440.6656416076	690.612244898	justifier	1.0	19.0	0.0	1114113.0	0.0	0	1	1	0.0	0.9418346446	Wake	1	1	1	1	1	1	1	1	1	1	1	1	1	1	1	1	1	1	1	1	1	1	1	1
201	NL03JV	1	4	16:13	4	450.1481182282	694.4217687075	satisfait	1.0	19.0	0.0	1134593.0	0.0	0	1	1	0.0	0.9571262483	Wake	1	1	1	1	1	1	1	1	1	1	1	1	1	1	1	1	1	1	1	1	1	1	1	1
202	NL03JV	1	4	16:13	4	460.4141882998	691.2471655329	suffisant	1.0	19.0	0.0	1155073.0	0.0	0	1	1	0.0	1.5041449762	Wake	1	1	1	1	1	1	1	1	1	1	1	1	1	1	1	1	1	1	1	1	1	1	1	1
203	NL03JV	1	4	16:13	4	471.1243967989	689.8412698413	bousentît	2.0	20.0	0.0	1177601.0	0.0	0	1	1	0.0	2.976515247	Wake	1	1	1	1	1	1	1	1	1	1	1	1	1	1	1	1	1	1	1	1	1	1	1	1
204	NL03JV	1	5	16:13	4	540.1920018471	690.566893424	question	1.0	22.0	0.0	1318913.0	0.0	0	1	1	0.0	1.8257057436	Wake	1	1	1	1	1	1	1	1	1	1	1	1	1	1	1	1	1	1	1	1	1	1	1	1
205	NL03JV	1	5	16:13	4	550.5104042041	691.201814059	patience	1.0	22.0	0.0	1339393.0	0.0	0	1	1	1.0	0.8840930898	ME	1	1	1	1	1	1	1	1	1	1	1	1	1	1	1	1	1	1	1	1	1	1	1	1
206	NL03JV	1	5	16:13	4	561.6124012518	690.022675737	vanité	1.0	23.0	1.0	1361921.0	0.0	0	1	0	1.0	1.2058727305	ME	1	1	1	1	1	1	1	1	1	1	1	1	1	1	1	1	1	1	1	1	1	1	1	1
207	NL03JV	1	5	16:13	4	571.8524096407	690.7482993197	chiposons	2.0	23.0	1.0	1384449.0	0.0	0	1	1	1.0	1.044975855	ME	1	1	1	1	1	1	1	1	1	1	1	1	1	1	1	1	1	1	1	1	1	1	1	1
208	NL03JV	1	5	16:13	4	582.2491188625	690.7029478458	incraîne	2.0	23.0	1.0	1404929.0	0.0	0	1	0	1.0	0.2626938358	ME	1	1	1	1	1	1	1	1	1	1	1	1	1	1	1	1	1	1	1	1	1	1	1	1
209	NL03JV	1	5	16:13	4	592.5936212832	690.0680272109	trifitée	2.0	24.0	0.0	1425409.0	0.0	0	1	1	0.0	1.6983857514	Wake	1	1	1	1	1	1	1	1	1	1	1	1	1	1	1	1	1	1	1	1	1	1	1	1
210	NL03JV	1	6	16:13	4	660.19838905	690.7029478458	devoir	1.0	26.0	2.0	1564673.0	2.0	0	0	0	0.0		N2	0	0	0	0	0	0	0	0	0	0	0	0	0	0	0	0	0	0	0	0	0	0	0	0
211	NL03JV	1	6	16:13	4	669.4195870594	690.8843537415	soufflars	2.0	26.0	2.0	1583105.0	2.0	0	1	0	0.0	4.6428457281	N2	0	0	0	0	0	0	0	0	0	0	0	0	0	0	0	0	0	0	0	0	0	0	0	0
212	NL03JV	1	6	16:13	4	679.0326452964	690.0680272109	chansole	2.0	27.0	2.0	1603585.0	2.0	0	1	0	0.0	8.2019909274	N2	1	1	1	1	1	1	1	1	1	1	1	0	1	0	0	0	1	0	0	0	0	0	0	0
213	NL03JV	1	6	16:13	4	688.5673341444	690.612244898	remettre	1.0	27.0	2.0	1622017.0	2.0	0	0	0	0.0		N2	0	0	0	0	0	0	0	0	0	0	0	0	0	0	0	0	0	0	0	0	0	0	0	0
214	NL03JV	1	6	16:13	4	698.8334375496	691.4739229025	pharmacie	1.0	27.0	2.0	1644545.0	2.0	0	0	1	0.0		N2	1	1	1	1	1	1	1	1	1	1	1	1	1	1	1	1	1	1	1	1	1	1	1	1
215	NL03JV	1	6	16:13	4	709.4391473093	690.9297052154	reprellés	2.0	28.0	0.0	1665025.0	0.0	0	0	0	0.0		Wake	0	0	0	0	0	0	0	0	0	0	0	0	0	0	0	0	0	0	0	0	0	0	0	0
216	NL03JV	1	7	16:13	4	780.2047620076	690.3854875283	enconises	2.0	30.0	2.0	1810433.0	2.0	0	0	0	0.0		N2	0	0	0	0	0	0	0	0	0	0	0	0	0	0	0	0	0	0	0	0	0	0	0	0
217	NL03JV	1	7	16:13	4	791.2544904059	690.2947845805	examiner	1.0	30.0	2.0	1832961.0	2.0	0	0	0	0.0		N2	0	0	0	0	0	0	0	0	0	0	0	0	0	0	0	0	0	0	0	0	0	0	0	0
218	NL03JV	1	7	16:13	4	801.8080036061	690.2947845805	vérifier	1.0	31.0	2.0	1855489.0	2.0	0	0	0	0.0		N2	0	0	0	0	0	0	0	0	0	0	0	0	0	0	0	0	0	0	0	0	0	0	0	0
219	NL03JV	1	7	16:13	4	811.9173688877	690.5215419501	découvre	1.0	31.0	2.0	1875969.0	2.0	0	0	0	0.0		N2	0	0	0	0	0	0	0	0	0	0	0	0	0	0	0	0	0	0	0	0	0	0	0	0
220	NL03JV	1	7	16:13	4	821.8699944047	690.7936507937	fréminter	2.0	31.0	2.0	1896449.0	2.0	0	0	0	0.0		N2	0	0	0	0	0	0	0	0	0	0	0	0	0	0	0	0	0	0	0	0	0	0	0	0
221	NL03JV	1	7	16:13	4	832.8675224087	690.9750566893	contondre	2.0	32.0	2.0	1918977.0	2.0	0	0	0	0.0		N2	1	1	1	0	1	0	0	0	0	0	0	0	0	0	0	0	0	0	0	0	0	0	0	0
222	NL03JV	1	8	16:13	4	900.1849649811	690.3401360544	siafole	2.0	34.0	2.0	2056193.0	2.0	0	0	0	0.0		N2	0	0	0	0	0	0	0	0	0	0	0	0	0	0	0	0	0	0	0	0	0	0	0	0
223	NL03JV	1	8	16:13	4	909.9286500637	690.2494331066	univers	1.0	34.0	2.0	2076673.0	2.0	0	0	0	0.0		N2	1	0	0	0	0	0	0	0	0	0	0	0	0	0	0	0	0	0	0	0	0	0	0	0
224	NL03JV	1	8	16:13	4	921.0045221184	690.2040816327	soixante	1.0	35.0	2.0	2099201.0	2.0	0	0	0	0.0		N2	0	0	0	0	0	0	0	0	0	0	0	0	0	0	0	0	0	0	0	0	0	0	0	0
225	NL03JV	1	8	16:13	4	930.2779979106	690.3401360544	allonité	2.0	35.0	2.0	2117633.0	0.0	0	0	0	1.0		ME	0	0	0	0	0	0	0	0	0	0	0	0	0	0	0	0	0	0	0	0	0	0	0	0
226	NL03JV	1	8	16:13	4	941.4322760589	690.612244898	pouvoir	1.0	35.0	2.0	2140161.0	0.0	0	0	0	1.0		ME	0	0	0	0	0	0	0	0	0	0	0	0	0	0	0	0	0	0	0	0	0	0	0	0
227	NL03JV	1	8	16:13	4	951.6983562318	690.9750566893	navotiné	2.0	36.0	2.0	2160641.0	0.0	0	0	0	1.0		ME	0	0	0	0	0	0	0	0	0	0	0	0	0	0	0	0	0	0	0	0	0	0	0	0
228	NL03JV	1	9	16:13	4	1020.1913528438	690.5215419501	escarnat	2.0	38.0	2.0	2301953.0	0.0	0	0	0	1.0		ME	1	1	0	0	1	0	0	0	0	0	0	0	0	0	0	0	0	0	0	0	0	0	0	0
229	NL03JV	1	9	16:13	4	1030.1961937529	690.4761904762	sentiment	1.0	38.0	2.0	2322433.0	2.0	0	0	0	0.0		N2	0	0	0	0	0	0	0	0	0	0	0	0	0	0	0	0	0	0	0	0	0	0	0	0
230	NL03JV	1	9	16:13	4	1041.2198892298	690.566893424	visible	1.0	39.0	2.0	2344961.0	2.0	0	0	0	0.0		N2	0	0	0	0	0	0	0	0	0	0	0	0	0	0	0	0	0	0	0	0	0	0	0	0
231	NL03JV	1	9	16:13	4	1051.7994230581	690.6575963719	miguriner	2.0	39.0	2.0	2367489.0	2.0	0	0	0	0.0		N2	0	0	0	0	0	0	0	0	0	0	0	0	0	0	0	0	0	0	0	0	0	0	0	0
232	NL03JV	1	9	16:13	4	1062.143922459	690.6575963719	franchir	1.0	39.0	2.0	2387969.0	2.0	0	0	0	0.0		N2	0	0	0	0	0	0	0	0	0	0	0	0	0	0	0	0	0	0	0	0	0	0	0	0
233	NL03JV	1	9	16:13	4	1073.0108305102	690.5215419501	désigates	2.0	40.0	2.0	2410497.0	2.0	0	0	0	0.0		N2	0	0	0	0	0	0	0	0	0	0	0	0	0	0	0	0	0	0	0	0	0	0	0	0
234	NL03JV	1	10	16:13	4	1140.1976528145	691.4739229025	sensation	1.0	42.0	2.0	2547713.0	2.0	0	0	0	0.0		N2	1	1	1	1	1	1	1	0	1	0	0	0	0	0	0	0	0	0	0	0	0	0	0	0
235	NL03JV	1	10	16:13	4	1151.1951988341	690.7029478458	soupira	1.0	42.0	2.0	2570241.0	2.0	0	0	0	0.0		N2	1	0	0	0	0	0	0	0	0	0	0	0	0	0	0	0	0	0	0	0	0	0	0	0
236	NL03JV	1	10	16:13	4	1161.0694902262	690.9750566893	bridida	2.0	43.0	2.0	2590721.0	2.0	0	0	1	0.0		N2	1	1	1	1	1	1	1	1	1	1	1	1	1	1	1	1	1	1	1	1	1	1	1	1
237	NL03JV	1	10	16:13	4	1171.9625254567	690.612244898	balcieras	2.0	43.0	2.0	2613249.0	2.0	0	0	0	0.0		N2	0	0	0	0	0	0	0	0	0	0	0	0	0	0	0	0	0	0	0	0	0	0	0	0
238	NL03JV	1	10	16:13	4	1182.5942105817	688.7074829932	aéroport	1.0	43.0	2.0	2633729.0	2.0	0	0	0	0.0		N2	0	0	0	0	0	0	0	0	0	0	0	0	0	0	0	0	0	0	0	0	0	0	0	0
239	NL03JV	1	10	16:13	4	1192.5208863347	690.566893424	résondé	2.0	44.0	2.0	2654209.0	2.0	0	0	0	0.0		N2	0	0	0	0	0	0	0	0	0	0	0	0	0	0	0	0	0	0	0	0	0	0	0	0
240	NL03JV	1	1	18:05	5	60.2828856173	690.4308390023	acomine	2.0	6.0	0.0	329729.0	0.0	0	1	1	0.0	1.406281502	Wake	1	1	1	1	1	1	1	1	1	1	1	1	1	1	1	1	1	1	1	1	1	1	1	1
241	NL03JV	1	1	18:05	5	70.0526582882	690.7029478458	élégance	1.0	6.0	0.0	348161.0	0.0	0	1	1	0.0	0.7926430651	Wake	1	1	1	1	1	1	1	1	1	1	1	1	1	1	1	1	1	1	1	1	1	1	1	1
242	NL03JV	1	1	18:05	5	80.2403898848	690.1587301587	voyager	1.0	7.0	0.0	368641.0	0.0	0	1	1	0.0	0.9824683077	Wake	1	1	1	1	1	1	1	1	1	1	1	1	1	1	1	1	1	1	1	1	1	1	1	1
243	NL03JV	1	1	18:05	5	89.8273908397	690.6575963719	balation	2.0	7.0	0.0	389121.0	0.0	0	1	1	0.0	1.0089623236	Wake	1	1	1	1	1	1	1	1	1	1	1	1	1	1	1	1	1	1	1	1	1	1	1	1
244	NL03JV	1	1	18:05	5	99.1007859482	688.1179138322	caresser	1.0	7.0	0.0	407553.0	0.0	0	1	1	0.0	0.9523520521	Wake	1	1	1	1	1	1	1	1	1	1	1	1	1	1	1	1	1	1	1	1	1	1	1	1
245	NL03JV	1	1	18:05	5	108.7921948891	690.9297052154	indigales	2.0	7.0	0.0	428033.0	0.0	0	1	1	0.0	1.5561521797	Wake	1	1	1	1	1	1	1	1	1	1	1	1	1	1	1	1	1	1	1	1	1	1	1	1
246	NL03JV	1	2	18:05	5	180.1847449394	690.9297052154	mécanique	1.0	10.0	0.0	573441.0	0.0	0	1	1	0.0	1.1034583635	Wake	1	1	1	1	1	1	1	1	1	1	1	1	1	1	1	1	1	1	1	1	1	1	1	1
247	NL03JV	1	2	18:05	5	190.3724923822	690.4308390023	tromatit	2.0	10.0	0.0	595969.0	0.0	0	1	1	0.0	1.2201518397	Wake	1	1	1	1	1	1	1	1	1	1	1	1	1	1	1	1	1	1	1	1	1	1	1	1
248	NL03JV	1	2	18:05	5	200.2728790949	690.6575963719	influence	1.0	11.0	0.0	614401.0	0.0	0	1	1	0.0	0.8475185928	Wake	1	1	1	1	1	1	1	1	1	1	1	1	1	1	1	1	1	1	1	1	1	1	1	1
249	NL03JV	1	2	18:05	5	210.3822647483	689.8866213152	damersion	2.0	11.0	0.0	636929.0	0.0	0	1	1	0.0	1.230075467	Wake	1	1	1	1	1	1	1	1	1	1	1	1	1	1	1	1	1	1	1	1	1	1	1	1
250	NL03JV	1	2	18:05	5	220.9357135797	690.2040816327	pardonner	1.0	11.0	0.0	657409.0	0.0	0	1	1	0.0	3.9475020542	Wake	1	1	1	1	1	1	1	1	1	1	1	1	1	1	1	1	1	1	1	1	1	1	1	1
251	NL03JV	1	2	18:05	5	231.0712501	690.5215419501	restiner	2.0	12.0	0.0	677889.0	0.0	0	1	1	0.0	1.6741588962	Wake	1	1	1	1	1	1	1	1	1	1	1	1	1	1	1	1	1	1	1	1	1	1	1	1
252	NL03JV	1	3	18:05	5	300.1910677268	689.977324263	termolis	2.0	14.0	0.0	819201.0	0.0	0	1	1	0.0	1.1906355991	Wake	1	1	1	1	1	1	1	1	1	1	1	0	1	0	0	0	1	0	0	0	0	0	0	0
253	NL03JV	1	3	18:05	5	310.1959640383	690.612244898	directeur	1.0	14.0	0.0	839681.0	0.0	0	1	1	0.0	0.8438617337	Wake	1	1	1	1	1	1	1	1	1	1	1	1	1	1	1	1	1	1	1	1	1	1	1	1
254	NL03JV	1	3	18:05	5	321.271888473	690.3401360544	évidence	1.0	15.0	0.0	862209.0	0.0	0	1	1	0.0	0.8465420303	Wake	1	1	1	1	1	1	1	1	1	1	1	1	1	1	1	1	1	1	1	1	1	1	1	1
255	NL03JV	1	3	18:05	5	331.7208539397	690.2494331066	séparer	1.0	15.0	0.0	884737.0	0.0	0	1	1	0.0	0.85343687	Wake	1	1	1	1	1	1	1	1	1	1	1	1	1	1	1	1	1	1	1	1	1	1	1	1
256	NL03JV	1	3	18:05	5	340.9681647748	690.7029478458	volettir	2.0	15.0	0.0	903169.0	0.0	0	1	1	0.0	0.9624907791	Wake	1	1	1	1	1	1	1	1	1	1	1	1	1	1	1	1	1	1	1	1	1	1	1	1
257	NL03JV	1	3	18:05	5	351.8873381774	690.9297052154	ensevides	2.0	16.0	0.0	925697.0	0.0	0	1	1	0.0	1.1805930189	Wake	1	1	1	1	1	1	1	1	1	1	1	1	1	1	1	1	1	1	1	1	1	1	1	1
258	NL03JV	1	4	18:05	5	420.1974454387	688.6167800454	défendu	1.0	18.0	0.0	1064961.0	0.0	0	1	1	0.0	1.0649256552	Wake	1	1	1	1	1	1	1	1	1	1	1	1	1	1	1	1	1	1	1	1	1	1	1	1
259	NL03JV	1	4	18:05	5	431.3255858814	690.8390022676	désignels	2.0	18.0	0.0	1089537.0	0.0	0	1	1	0.0	1.0682417347	Wake	1	1	1	1	1	1	1	1	1	1	1	1	1	1	1	1	1	1	1	1	1	1	1	1
260	NL03JV	1	4	18:05	5	441.5655658087	691.3832199546	replagé	2.0	19.0	0.0	1110017.0	0.0	0	1	1	0.0	3.8298361173	Wake	1	1	1	1	1	1	1	1	1	1	1	1	1	1	1	1	1	1	1	1	1	1	1	1
261	NL03JV	1	4	18:05	5	452.0929246041	690.5215419501	exister	1.0	19.0	0.0	1130497.0	0.0	0	1	1	0.0	0.8114225326	Wake	1	1	1	1	1	1	1	1	1	1	1	1	1	1	1	1	1	1	1	1	1	1	1	1
262	NL03JV	1	4	18:05	5	461.810428579	690.7482993197	facéent	2.0	19.0	0.0	1150977.0	0.0	0	1	1	0.0	1.1281090193	Wake	1	1	1	1	1	1	1	1	1	1	1	1	1	1	1	1	1	1	1	1	1	1	1	1
263	NL03JV	1	4	18:05	5	472.5989841583	690.9750566893	gravement	1.0	20.0	0.0	1173505.0	0.0	0	1	1	0.0	0.8297166722	Wake	1	1	1	1	1	1	1	1	1	1	1	1	1	1	1	1	1	1	1	1	1	1	1	1
264	NL03JV	1	5	18:05	5	540.1776911722	690.3401360544	capirage	2.0	22.0	0.0	1310721.0	0.0	0	1	1	0.0	2.100431873	Wake	1	1	1	1	1	1	1	1	1	1	1	1	1	1	1	1	1	1	1	1	1	1	1	1
265	NL03JV	1	5	18:05	5	550.809470822	690.9750566893	fractuent	2.0	22.0	0.0	1333249.0	0.0	0	1	1	0.0	1.2190986551	Wake	1	1	1	1	1	1	1	1	1	1	1	1	1	1	1	1	1	1	1	1	1	1	1	1
266	NL03JV	1	5	18:05	5	561.1278357241	688.5260770975	conserver	1.0	23.0	0.0	1353729.0	0.0	0	1	1	0.0	2.3070782077	Wake	1	1	1	1	1	1	1	1	1	1	1	1	1	1	1	1	1	1	1	1	1	1	1	1
267	NL03JV	1	5	18:05	5	571.0543886195	689.977324263	fortune	1.0	23.0	0.0	1374209.0	0.0	0	1	1	0.0	1.0204948507	Wake	1	1	1	1	1	1	1	1	1	1	1	1	1	1	1	1	1	1	1	1	1	1	1	1
268	NL03JV	1	5	18:05	5	581.7907014906	691.2925170068	narlette	2.0	23.0	0.0	1396737.0	0.0	0	1	1	0.0	1.9839797481	Wake	1	1	1	1	1	1	1	1	1	1	1	1	1	1	1	1	1	1	1	1	1	1	1	1
269	NL03JV	1	5	18:05	5	592.2918821412	689.977324263	vertige	1.0	24.0	0.0	1419265.0	0.0	0	1	1	0.0	1.3607028428	Wake	1	1	1	1	1	1	1	1	1	1	1	1	1	1	1	1	1	1	1	1	1	1	1	1
270	NL03JV	1	6	18:05	5	660.1840780912	690.8843537415	apploquit	2.0	26.0	0.0	1556481.0	0.0	0	1	1	0.0	1.1284547211	Wake	1	1	1	1	1	1	1	1	1	1	1	1	1	1	1	1	1	1	1	1	1	1	1	1
271	NL03JV	1	6	18:05	5	671.3644144868	690.2494331066	élotiale	2.0	26.0	0.0	1581057.0	0.0	0	1	1	0.0	0.9988792173	Wake	1	1	1	1	1	1	1	1	1	1	1	1	1	1	1	1	1	1	1	1	1	1	1	1
272	NL03JV	1	6	18:05	5	681.4999266138	690.566893424	planète	1.0	27.0	0.0	1601537.0	0.0	0	1	1	0.0	0.8832850302	Wake	1	1	1	1	1	1	1	1	1	1	1	1	1	1	1	1	1	1	1	1	1	1	1	1
273	NL03JV	1	6	18:05	5	690.7733479565	688.5714285714	blessure	1.0	27.0	0.0	1619969.0	0.0	0	1	1	0.0	0.9033234299	Wake	1	1	1	1	1	1	1	1	1	1	1	1	1	1	1	1	1	1	1	1	1	1	1	1
274	NL03JV	1	6	18:05	5	701.0394934823	690.3401360544	paradis	1.0	27.0	0.0	1640449.0	0.0	0	1	1	0.0	0.8881092687	Wake	1	1	1	1	1	1	1	1	1	1	1	1	1	1	1	1	1	1	1	1	1	1	1	1
275	NL03JV	1	6	18:05	5	711.0966002627	690.2040816327	vendance	2.0	28.0	0.0	1660929.0	0.0	0	1	1	0.0	2.9796654486	Wake	1	1	1	1	1	1	1	1	1	1	1	1	1	1	1	1	1	1	1	1	1	1	1	1
276	NL03JV	1	7	18:05	5	780.1903982872	690.612244898	nautermé	2.0	30.0	0.0	1802241.0	0.0	0	1	1	0.0	1.604951756	Wake	1	1	1	1	1	1	1	1	1	1	1	1	1	1	1	1	1	1	1	1	1	1	1	1
277	NL03JV	1	7	18:05	5	790.0124235858	690.2947845805	réclande	2.0	30.0	0.0	1822721.0	0.0	0	1	1	0.0	1.7692268946	Wake	1	1	1	1	1	1	1	1	1	1	1	1	1	1	1	1	1	1	1	1	1	1	1	1
278	NL03JV	1	7	18:05	5	800.7748601018	689.8412698413	sublime	1.0	31.0	0.0	1845249.0	0.0	0	1	1	0.0	1.0168826196	Wake	1	1	1	1	1	1	1	1	1	1	1	1	1	1	1	1	1	1	1	1	1	1	1	1
279	NL03JV	1	7	18:05	5	811.0409307886	690.3401360544	mesuria	2.0	31.0	0.0	1865729.0	0.0	0	1	1	0.0	1.0907870057	Wake	1	1	1	1	1	1	1	1	1	1	1	1	1	1	1	1	1	1	1	1	1	1	1	1
280	NL03JV	1	7	18:05	5	820.7062412285	688.3446712018	colonel	1.0	31.0	0.0	1886209.0	0.0	0	1	1	0.0	0.803399691	Wake	1	1	1	1	1	1	1	1	1	1	1	1	1	1	1	1	1	1	1	1	1	1	1	1
281	NL03JV	1	7	18:05	5	831.8604581276	688.3900226757	bâtiment	1.0	32.0	0.0	1908737.0	0.0	0	1	1	0.0	0.8990535941	Wake	1	1	1	1	1	1	1	1	1	1	1	1	1	1	1	1	1	1	1	1	1	1	1	1
282	NL03JV	1	8	18:05	5	900.1967462828	690.566893424	médecine	1.0	34.0	0.0	2048001.0	0.0	0	1	0	0.0	1.7704656457	Wake	1	1	1	1	1	1	1	1	1	1	1	1	1	1	1	1	1	1	1	1	1	1	1	1
283	NL03JV	1	8	18:05	5	911.0897733265	690.612244898	matinée	1.0	34.0	0.0	2070529.0	0.0	0	1	1	0.0	0.8164769655	Wake	1	1	1	1	1	1	1	1	1	1	1	1	1	1	1	1	1	1	1	1	1	1	1	1
284	NL03JV	1	8	18:05	5	920.8595328071	690.2040816327	aspine	2.0	35.0	0.0	2091009.0	0.0	0	1	0	0.0	1.4228061143	Wake	1	1	1	1	1	1	1	1	1	1	1	1	1	1	1	1	1	1	1	1	1	1	1	1
285	NL03JV	1	8	18:05	5	930.3681324191	690.6575963719	diritulé	2.0	35.0	0.0	2111489.0	0.0	0	0	1	0.0		Wake	1	1	1	1	1	1	1	1	1	1	1	1	1	1	1	1	1	1	1	1	1	1	1	1
286	NL03JV	1	8	18:05	5	940.66036906	688.6167800454	agréable	1.0	35.0	0.0	2131969.0	0.0	0	1	1	0.0	0.6811531641	Wake	1	1	1	1	1	1	1	1	1	1	1	1	1	1	1	1	1	1	1	1	1	1	1	1
287	NL03JV	1	8	18:05	5	950.5868414203	690.2040816327	alitessé	2.0	36.0	0.0	2152449.0	0.0	0	1	1	0.0	0.7763356855	Wake	1	1	1	1	1	1	1	1	1	1	1	1	1	1	1	1	1	1	1	1	1	1	1	1
288	NL03JV	1	9	18:05	5	1020.1769591869	690.2040816327	béatinait	2.0	38.0	0.0	2293761.0	0.0	0	1	1	0.0	1.1756439209	Wake	1	1	1	1	1	1	1	1	1	1	1	1	1	1	1	1	1	1	1	1	1	1	1	1
289	NL03JV	1	9	18:05	5	1029.3720625731	690.6575963719	déromniez	2.0	38.0	0.0	2314241.0	0.0	0	1	1	0.0	0.9856956236	Wake	1	1	1	1	1	1	1	1	1	1	1	1	1	1	1	1	1	1	1	1	1	1	1	1
290	NL03JV	1	9	18:05	5	1040.1606242258	691.3832199546	président	1.0	39.0	0.0	2334721.0	0.0	0	1	0	0.0	1.1738358364	Wake	1	1	1	1	1	1	1	1	1	1	1	1	1	1	1	1	1	1	1	1	1	1	1	1
291	NL03JV	1	9	18:05	5	1049.4079236357	690.7936507937	poitrine	1.0	39.0	0.0	2355201.0	0.0	0	1	1	0.0	0.9585234939	Wake	1	1	1	1	1	1	1	1	1	1	1	1	1	1	1	1	1	1	1	1	1	1	1	1
292	NL03JV	1	9	18:05	5	1059.4912179546	690.2947845805	invisible	1.0	39.0	0.0	2375681.0	0.0	0	1	1	0.0	0.8463804183	Wake	1	1	1	1	1	1	1	1	1	1	1	1	1	1	1	1	1	1	1	1	1	1	1	1
293	NL03JV	1	9	18:05	5	1068.9474564202	690.4308390023	écoriqua	2.0	39.0	0.0	2394113.0	0.0	0	1	1	0.0	1.415799869	Wake	1	1	1	1	1	1	1	1	1	1	1	1	1	1	1	1	1	1	1	1	1	1	1	1
294	NL03JV	1	10	18:05	5	1140.1833163365	690.4308390023	tendresse	1.0	42.0	0.0	2539521.0	0.0	0	1	0	0.0	8.0585965392	Wake	1	1	1	1	1	1	1	1	1	1	1	1	1	1	1	1	1	1	1	1	1	1	1	1
295	NL03JV	1	10	18:05	5	1150.0575775811	690.1133786848	expert	1.0	42.0	0.0	2560001.0	0.0	0	1	1	0.0	2.8618021319	Wake	1	1	1	1	1	1	1	1	1	1	1	1	1	1	1	1	1	1	1	1	1	1	1	1
296	NL03JV	1	10	18:05	5	1160.4543149162	691.2925170068	rencaper	2.0	43.0	0.0	2582529.0	0.0	0	1	1	0.0	0.9541173135	Wake	1	1	1	1	1	1	1	1	1	1	1	1	1	1	1	1	1	1	1	1	1	1	1	1
297	NL03JV	1	10	18:05	5	1170.2502113404	689.977324263	judiffres	2.0	43.0	0.0	2600961.0	0.0	0	1	1	0.0	1.23437057	Wake	1	1	1	1	1	1	1	1	1	1	1	1	1	1	1	1	1	1	1	1	1	1	1	1
298	NL03JV	1	10	18:05	5	1179.6019925318	690.8843537415	direct	1.0	43.0	0.0	2621441.0	0.0	0	1	1	0.0	1.7013293851	Wake	1	1	1	1	1	1	1	1	1	1	1	1	1	1	1	1	1	1	1	1	1	1	1	1
299	NL03JV	1	10	18:05	5	1189.0322416042	690.9297052154	ancêtion	2.0	43.0	0.0	2639873.0	0.0	0	1	1	0.0	0.9449697515	Wake	1	1	1	1	1	1	1	1	1	1	1	1	1	1	1	1	1	1	1	1	1	1	1	1
300	NL04NF	1	1	10:24	1	60.2723303759	690.8390022676	liberté	1.0	49.0	1.0	2983937.0	0.0	0	1	1	1.0	2.3618818714	ME	1	1	1	1	1	1	1	1	1	1	1	1	1	1	1	1	1	1	1	1	1	1	1	1
301	NL04NF	1	1	10:24	1	70.6428921661	690.4761904762	cuisage	2.0	49.0	1.0	3004417.0	1.0	0	1	0	0.0	1.2310832034	N1	1	1	1	1	1	1	1	1	1	1	1	1	1	1	1	1	1	1	1	1	1	1	1	1
302	NL04NF	1	1	10:24	1	80.804530183	690.9750566893	musical	1.0	50.0	0.0	3024897.0	0.0	0	1	1	0.0	0.9166422198	Wake	1	1	1	0	1	0	1	0	0	0	0	0	0	0	0	0	0	0	0	0	0	0	0	0
303	NL04NF	1	1	10:24	1	90.5742943246	688.798185941	piralisse	2.0	50.0	0.0	3045377.0	0.0	0	1	1	0.0	2.6157293832	Wake	1	1	1	1	1	1	1	1	1	1	1	1	1	1	1	1	1	1	1	1	1	1	1	1
304	NL04NF	1	1	10:24	1	101.7024216386	690.0680272109	grimpides	2.0	50.0	0.0	3067905.0	0.0	0	1	1	0.0	1.7278709822	Wake	0	0	0	0	0	0	0	0	0	0	0	0	0	0	0	0	0	0	0	0	0	0	0	0
305	NL04NF	1	1	10:24	1	112.7522399716	678.5941043084	compliqué	1.0	51.0	0.0	3090433.0	0.0	0	1	1	0.0	1.735442623	Wake	1	1	1	0	1	1	0	0	1	0	0	0	0	0	0	0	0	0	0	0	0	0	0	0
306	NL04NF	1	2	10:24	1	180.2002731855	688.6167800454	délicat	1.0	53.0	0.0	3229697.0	0.0	0	1	1	0.0	2.4225050403	Wake	1	1	1	1	1	1	1	1	1	1	1	1	1	1	1	1	1	1	1	1	1	1	1	1
307	NL04NF	1	2	10:24	1	189.7088314676	690.0680272109	statirais	2.0	53.0	0.0	3248129.0	0.0	0	1	1	0.0	1.3854901714	Wake	1	1	1	1	1	1	1	1	1	1	1	1	1	1	1	1	1	1	1	1	1	1	1	1
308	NL04NF	1	2	10:24	1	200.889234941	690.9297052154	évolution	1.0	54.0	0.0	3272705.0	0.0	0	1	1	0.0	1.2653099798	Wake	1	1	1	1	1	1	1	1	1	1	1	1	1	1	1	1	1	1	1	1	1	1	1	1
309	NL04NF	1	2	10:24	1	210.2149525304	690.612244898	présence	1.0	54.0	0.0	3291137.0	0.0	0	1	1	0.0	0.9499470701	Wake	1	1	1	1	1	1	1	1	1	1	1	1	1	1	1	1	1	1	1	1	1	1	1	1
310	NL04NF	1	2	10:24	1	219.8541099695	690.3401360544	capirage	2.0	54.0	0.0	3311617.0	0.0	0	1	1	0.0	1.6692142281	Wake	1	1	1	1	1	1	1	1	1	1	1	1	1	1	0	0	1	0	0	0	0	0	0	0
311	NL04NF	1	2	10:24	1	230.1724445046	690.8843537415	soufflars	2.0	55.0	0.0	3332097.0	0.0	0	1	1	0.0	2.927446755	Wake	1	0	0	0	0	0	0	0	0	0	0	0	0	0	0	0	0	0	0	0	0	0	0	0
312	NL04NF	1	3	10:24	1	300.2066219961	688.5714285714	couloir	1.0	57.0	5.0	3475457.0	5.0	0	0	0	0.0		REM	0	0	0	0	0	0	0	0	0	0	0	0	0	0	0	0	0	0	0	0	0	0	0	0
313	NL04NF	1	3	10:24	1	310.8907250089	690.612244898	dravassa	2.0	57.0	5.0	3497985.0	5.0	0	1	1	0.0	2.9801222278	REM	0	0	0	0	0	0	0	0	0	0	0	0	0	0	0	0	0	0	0	0	0	0	0	0
314	NL04NF	1	3	10:24	1	320.8433320678	690.0680272109	goncile	2.0	58.0	5.0	3516417.0	5.0	0	0	0	0.0		REM	0	0	0	0	0	0	0	0	0	0	0	0	0	0	0	0	0	0	0	0	0	0	0	0
315	NL04NF	1	3	10:24	1	331.9976172396	690.8843537415	récultait	2.0	58.0	5.0	3540993.0	5.0	0	0	0	0.0		REM	0	0	0	0	0	0	0	0	0	0	0	0	0	0	0	0	0	0	0	0	0	0	0	0
316	NL04NF	1	3	10:24	1	342.9167843579	690.4761904762	naturel	1.0	59.0	5.0	3563521.0	5.0	0	1	1	0.0	2.9309421662	REM	1	1	1	1	1	1	1	1	1	1	1	1	1	1	1	1	1	1	1	1	1	1	0	0
317	NL04NF	1	3	10:24	1	353.3918637696	689.977324263	balancer	1.0	59.0	5.0	3584001.0	5.0	0	1	1	0.0	2.1018711213	REM	1	1	1	1	1	1	1	1	1	1	1	1	1	1	1	1	1	1	1	1	1	1	1	1
318	NL04NF	1	4	10:24	1	420.2129823962	690.2494331066	légitime	1.0	61.0	5.0	3721217.0	5.0	0	1	0	0.0	3.909032514	REM	0	0	0	0	0	0	0	0	0	0	0	0	0	0	0	0	0	0	0	0	0	0	0	0
319	NL04NF	1	4	10:24	1	431.0537892552	690.1587301587	récemment	1.0	61.0	5.0	3743745.0	5.0	0	1	0	0.0	3.4015967256	REM	0	0	0	0	0	0	0	0	0	0	0	0	0	0	0	0	0	0	0	0	0	0	0	0
320	NL04NF	1	4	10:24	1	441.4505069802	690.2040816327	traînage	2.0	62.0	5.0	3764225.0	5.0	0	0	0	0.0		REM	0	0	0	0	0	0	0	0	0	0	0	0	0	0	0	0	0	0	0	0	0	0	0	0
321	NL04NF	1	4	10:24	1	452.2652006467	689.6145124717	valaxe	2.0	62.0	5.0	3786753.0	5.0	0	1	1	0.0	1.5234839327	REM	0	0	0	0	0	0	0	0	0	0	0	0	0	0	0	0	0	0	0	0	0	0	0	0
322	NL04NF	1	4	10:24	1	462.7141671972	690.5215419501	emporter	1.0	62.0	5.0	3807233.0	5.0	0	1	1	0.0	2.3228620304	REM	0	0	0	0	0	0	0	0	0	0	0	0	0	0	0	0	0	0	0	0	0	0	0	0
323	NL04NF	1	4	10:24	1	473.633340471	690.7936507937	assemare	2.0	63.0	5.0	3829761.0	5.0	0	1	1	0.0	1.3129986178	REM	0	0	0	0	0	0	0	0	0	0	0	0	0	0	0	0	0	0	0	0	0	0	0	0
324	NL04NF	1	5	10:24	1	540.1932054661	690.6575963719	tracimer	2.0	65.0	5.0	3966977.0	5.0	0	0	0	0.0		REM	0	0	0	0	0	0	0	0	0	0	0	0	0	0	0	0	0	0	0	0	0	0	0	0
325	NL04NF	1	5	10:24	1	551.3736209043	690.7936507937	fréminter	2.0	65.0	5.0	3989505.0	5.0	0	1	0	0.0	1.4695784046	REM	1	1	1	1	1	1	1	1	1	1	1	1	1	1	1	1	1	1	1	1	1	1	1	1
326	NL04NF	1	5	10:24	1	562.1621817132	689.8412698413	souffrir	1.0	66.0	5.0	4012033.0	5.0	0	0	0	0.0		REM	0	0	0	0	0	0	0	0	0	0	0	0	0	0	0	0	0	0	0	0	0	0	0	0
327	NL04NF	1	5	10:24	1	572.7156239026	690.6575963719	déclaudi	2.0	66.0	5.0	4032513.0	5.0	0	0	0	0.0		REM	0	0	0	0	0	0	0	0	0	0	0	0	0	0	0	0	0	0	0	0	0	0	0	0
328	NL04NF	1	5	10:24	1	583.321325581	690.2040816327	décharge	1.0	67.0	5.0	4055041.0	5.0	0	0	0	0.0		REM	0	0	0	0	0	0	0	0	0	0	0	0	0	0	0	0	0	0	0	0	0	0	0	0
329	NL04NF	1	5	10:24	1	593.1694386817	690.8390022676	transport	1.0	67.0	5.0	4075521.0	5.0	0	0	0	0.0		REM	0	0	0	0	0	0	0	0	0	0	0	0	0	0	0	0	0	0	0	0	0	0	0	0
330	NL04NF	1	6	10:24	1	660.1995746804	690.566893424	question	1.0	69.0	5.0	4212737.0	5.0	0	1	0	0.0	2.8838993196	REM	0	0	0	0	0	0	0	0	0	0	0	0	0	0	0	0	0	0	0	0	0	0	0	0
331	NL04NF	1	6	10:24	1	669.5252538887	690.7936507937	reposer	1.0	69.0	5.0	4231169.0	5.0	0	1	1	0.0	2.2454871721	REM	1	1	1	1	1	1	1	1	1	1	1	1	1	1	1	1	1	1	1	1	1	1	1	1
332	NL04NF	1	6	10:24	1	679.4256913401	690.3401360544	punivors	2.0	70.0	5.0	4251649.0	5.0	0	0	0	0.0		REM	1	1	1	1	1	1	1	1	1	1	1	1	1	1	1	1	1	1	1	1	1	1	1	0
333	NL04NF	1	6	10:24	1	689.8485154953	690.2494331066	repellis	2.0	70.0	5.0	4274177.0	5.0	0	0	0	0.0		REM	0	0	0	0	0	0	0	0	0	0	0	0	0	0	0	0	0	0	0	0	0	0	0	0
334	NL04NF	1	6	10:24	1	699.9578896526	690.3401360544	connerage	2.0	70.0	5.0	4294657.0	5.0	0	0	0	0.0		REM	0	0	0	0	0	0	0	0	0	0	0	0	0	0	0	0	0	0	0	0	0	0	0	0
335	NL04NF	1	6	10:24	1	711.0076640531	690.7029478458	service	1.0	71.0	5.0	4317185.0	5.0	0	0	0	0.0		REM	0	0	0	0	0	0	0	0	0	0	0	0	0	0	0	0	0	0	0	0	0	0	0	0
336	NL04NF	1	7	10:24	1	780.2059516772	690.2494331066	important	1.0	73.0	5.0	4458497.0	5.0	0	1	0	0.0	1.9293365479	REM	0	0	0	0	0	0	0	0	0	0	0	0	0	0	0	0	0	0	0	0	0	0	0	0
337	NL04NF	1	7	10:24	1	791.046709503	690.5215419501	respecter	1.0	73.0	5.0	4481025.0	5.0	0	1	0	0.0	1.4590816703	REM	0	0	0	0	0	0	0	0	0	0	0	0	0	0	0	0	0	0	0	0	0	0	0	0
338	NL04NF	1	7	10:24	1	801.6524489762	690.1133786848	roulemble	2.0	74.0	5.0	4501505.0	5.0	0	0	0	0.0		REM	0	0	0	0	0	0	0	0	0	0	0	0	0	0	0	0	0	0	0	0	0	0	0	0
339	NL04NF	1	7	10:24	1	811.0564676528	690.1587301587	amalacrez	2.0	74.0	5.0	4521985.0	5.0	0	0	0	0.0		REM	0	0	0	0	0	0	0	0	0	0	0	0	0	0	0	0	0	0	0	0	0	0	0	0
340	NL04NF	1	7	10:24	1	820.3561054681	690.8390022676	merveille	1.0	74.0	5.0	4540417.0	5.0	0	0	0	0.0		REM	0	0	0	0	0	0	0	0	0	0	0	0	0	0	0	0	0	0	0	0	0	0	0	0
341	NL04NF	1	7	10:24	1	829.7601233587	690.7482993197	chiposons	2.0	75.0	5.0	4558849.0	5.0	0	0	0	0.0		REM	0	0	0	0	0	0	0	0	0	0	0	0	0	0	0	0	0	0	0	0	0	0	0	0
342	NL04NF	1	8	10:24	1	900.2122688775	690.3401360544	compabler	2.0	77.0	5.0	4704257.0	5.0	0	0	0	0.0		REM	0	0	0	0	0	0	0	0	0	0	0	0	0	0	0	0	0	0	0	0	0	0	0	0
343	NL04NF	1	8	10:24	1	910.2432936677	690.8843537415	devinter	2.0	77.0	5.0	4724737.0	5.0	0	0	0	0.0		REM	0	0	0	0	0	0	0	0	0	0	0	0	0	0	0	0	0	0	0	0	0	0	0	0
344	NL04NF	1	8	10:24	1	920.5616159917	690.6575963719	majorité	1.0	78.0	5.0	4745217.0	5.0	0	0	1	0.0		REM	1	0	0	0	1	0	0	0	0	0	0	0	0	0	0	0	0	0	0	0	0	0	0	0
345	NL04NF	1	8	10:24	1	930.7232691043	688.3446712018	colonel	1.0	78.0	5.0	4765697.0	5.0	0	0	0	0.0		REM	0	0	0	0	0	0	0	0	0	0	0	0	0	0	0	0	0	0	0	0	0	0	0	0
346	NL04NF	1	8	10:24	1	941.8775129817	690.3401360544	mesuria	2.0	78.0	5.0	4790273.0	5.0	0	0	0	0.0		REM	0	0	0	0	0	0	0	0	0	0	0	0	0	0	0	0	0	0	0	0	0	0	0	0
347	NL04NF	1	8	10:24	1	952.7444791726	690.2947845805	examiner	1.0	79.0	5.0	4810753.0	5.0	0	0	0	0.0		REM	0	0	0	0	0	0	0	0	0	0	0	0	0	0	0	0	0	0	0	0	0	0	0	0
348	NL04NF	1	9	10:24	1	1020.1924929557	690.2494331066	éternité	1.0	81.0	0.0	4950017.0	0.0	0	1	0	0.0	3.6918157762	Wake	0	0	0	0	0	0	0	0	0	0	0	0	0	0	0	0	0	0	0	0	0	0	0	0
349	NL04NF	1	9	10:24	1	1029.8055645007	690.4761904762	obstaches	2.0	81.0	0.0	4968449.0	0.0	0	1	1	0.0	2.0494494695	Wake	0	0	0	0	0	0	0	0	0	0	0	0	0	0	0	0	0	0	0	0	0	0	0	0
350	NL04NF	1	9	10:24	1	1039.8104295455	690.8390022676	fenêtre	1.0	82.0	5.0	4988929.0	5.0	0	1	1	0.0	3.0840058686	REM	1	1	1	1	1	1	1	1	1	1	1	1	1	1	1	1	1	1	1	1	1	1	1	0
351	NL04NF	1	9	10:24	1	1049.1622410925	691.0204081633	fantaisie	1.0	82.0	5.0	5009409.0	5.0	0	1	1	0.0	1.2054719002	REM	1	1	1	1	1	1	1	1	1	1	1	1	1	1	1	1	1	1	1	0	1	1	0	0
352	NL04NF	1	9	10:24	1	1058.6446993463	690.7936507937	poissième	2.0	82.0	5.0	5027841.0	5.0	0	1	0	0.0	6.5822870398	REM	0	0	0	0	0	0	0	0	0	0	0	0	0	0	0	0	0	0	0	0	0	0	0	0
353	NL04NF	1	9	10:24	1	1068.9108315062	690.8390022676	redignant	2.0	83.0	5.0	5050369.0	5.0	0	0	0	0.0		REM	0	0	0	0	0	0	0	0	0	0	0	0	0	0	0	0	0	0	0	0	0	0	0	0
354	NL04NF	1	10	10:24	1	1140.1988690115	690.9750566893	gravité	1.0	85.0	5.0	5195777.0	5.0	0	0	0	0.0		REM	0	0	0	0	0	0	0	0	0	0	0	0	0	0	0	0	0	0	0	0	0	0	0	0
355	NL04NF	1	10	10:24	1	1150.2037367588	689.4784580499	utiliser	1.0	85.0	5.0	5216257.0	5.0	0	0	0	0.0		REM	0	0	0	0	0	0	0	0	0	0	0	0	0	0	0	0	0	0	0	0	0	0	0	0
356	NL04NF	1	10	10:24	1	1159.5555742114	690.3401360544	délançant	2.0	86.0	5.0	5234689.0	5.0	0	0	0	0.0		REM	0	0	0	0	0	0	0	0	0	0	0	0	0	0	0	0	0	0	0	0	0	0	0	0
357	NL04NF	1	10	10:24	1	1169.4821142181	690.5215419501	désigates	2.0	86.0	5.0	5255169.0	5.0	0	0	0	0.0		REM	0	0	0	0	0	0	0	0	0	0	0	0	0	0	0	0	0	0	0	0	0	0	0	0
358	NL04NF	1	10	10:24	1	1180.505748515	690.7029478458	dispendus	2.0	86.0	5.0	5277697.0	5.0	0	0	0	0.0		REM	0	0	0	0	0	0	0	0	0	0	0	0	0	0	0	0	0	0	0	0	0	0	0	0
359	NL04NF	1	10	10:24	1	1190.3800098884	688.5260770975	connaître	1.0	87.0	5.0	5298177.0	5.0	0	0	0	0.0		REM	1	0	0	0	1	0	0	0	0	0	0	0	0	0	0	0	0	0	0	0	0	0	0	0
360	NL04NF	1	1	12:18	2	60.2735438395	690.7482993197	cormale	2.0	6.0	0.0	346113.0	0.0	0	1	1	0.0	2.4443338046	Wake	1	1	1	1	1	1	1	1	1	1	1	1	1	1	1	1	1	1	1	1	1	1	1	1
361	NL04NF	1	1	12:18	2	71.0881971489	690.9297052154	trottoir	1.0	6.0	0.0	366593.0	0.0	0	1	1	0.0	1.4048870456	Wake	1	1	1	1	1	1	1	1	1	1	1	1	1	1	1	1	1	1	1	1	1	1	1	1
362	NL04NF	1	1	12:18	2	80.8318876897	690.7029478458	monflard	2.0	7.0	0.0	387073.0	0.0	0	1	1	0.0	1.6881827078	Wake	1	1	1	1	1	1	1	1	1	1	1	1	1	1	1	1	1	1	1	1	1	1	1	1
363	NL04NF	1	1	12:18	2	91.3592320755	690.8390022676	pesturé	2.0	7.0	0.0	409601.0	0.0	0	1	1	0.0	2.6644981138	Wake	1	1	1	1	1	1	1	1	1	1	1	1	1	1	1	1	1	1	1	1	1	1	1	1
364	NL04NF	1	1	12:18	2	102.4090163776	692.2448979592	déplacer	1.0	8.0	0.0	432129.0	0.0	0	1	1	0.0	1.7809034778	Wake	1	1	1	1	1	1	1	1	1	1	1	1	1	1	1	1	1	1	1	1	1	1	1	0
365	NL04NF	1	1	12:18	2	111.7347220601	688.6621315193	réussir	1.0	8.0	0.0	450561.0	0.0	0	1	1	0.0	2.0407536004	Wake	1	1	1	1	1	1	1	1	1	1	1	1	1	1	1	1	1	1	1	1	1	1	1	1
366	NL04NF	1	2	12:18	2	180.2015237373	690.2947845805	observe	1.0	10.0	1.0	591873.0	0.0	0	1	1	1.0	2.4717960153	ME	1	1	1	1	1	1	1	1	1	1	1	1	1	1	1	1	1	1	1	1	1	1	1	1
367	NL04NF	1	2	12:18	2	190.1802811328	690.5215419501	pitubales	2.0	10.0	1.0	612353.0	1.0	0	1	1	0.0	1.8955393145	N1	1	1	1	1	1	1	1	1	1	1	1	1	1	1	1	1	1	1	1	1	1	1	1	1
368	NL04NF	1	2	12:18	2	199.5321060634	690.0680272109	dispaude	2.0	11.0	0.0	630785.0	0.0	0	1	1	0.0	1.8660691784	Wake	1	1	1	1	1	1	1	1	1	1	1	1	1	1	1	1	1	1	1	1	1	1	1	1
369	NL04NF	1	2	12:18	2	208.7794588968	690.7936507937	sirassé	2.0	11.0	0.0	649217.0	0.0	0	1	1	0.0	1.256974251	Wake	1	1	1	1	1	1	1	1	1	1	1	1	1	1	1	1	1	1	1	1	1	1	1	1
370	NL04NF	1	2	12:18	2	219.0194256514	691.0204081633	efficace	1.0	11.0	0.0	669697.0	0.0	0	1	1	0.0	3.3465174193	Wake	1	1	1	1	1	1	1	1	1	1	1	1	1	1	1	1	1	1	1	1	1	1	1	1
371	NL04NF	1	2	12:18	2	228.2667733375	690.3854875283	féminin	1.0	12.0	1.0	690177.0	1.0	0	1	1	0.0	2.2028649443	N1	1	1	1	1	1	1	1	1	1	1	1	1	1	1	1	1	1	1	1	1	1	1	1	1
372	NL04NF	1	3	12:18	2	300.2078671365	690.612244898	accomples	2.0	14.0	1.0	837633.0	0.0	0	0	0	1.0		ME	1	1	0	0	0	0	0	0	0	0	0	0	0	0	0	0	0	0	0	0	0	0	0	0
373	NL04NF	1	3	12:18	2	309.5074419375	690.4761904762	puissance	1.0	14.0	1.0	856065.0	0.0	0	1	1	1.0	3.5503087198	ME	1	1	1	1	1	1	1	1	1	1	1	1	1	1	1	0	1	1	1	0	1	0	0	0
374	NL04NF	1	3	12:18	2	319.0943812437	691.1111111111	dimeurât	2.0	15.0	1.0	874497.0	0.0	0	1	1	1.0	3.3330703243	ME	1	1	1	1	1	1	1	1	1	1	1	1	1	1	1	1	1	1	1	1	1	1	1	1
375	NL04NF	1	3	12:18	2	329.1253958858	690.9297052154	protéger	1.0	15.0	1.0	894977.0	1.0	0	1	1	0.0	2.0226133613	N1	1	1	1	1	1	1	1	1	1	1	1	1	1	1	1	1	1	1	1	0	1	0	0	0
376	NL04NF	1	3	12:18	2	339.2347562666	690.022675737	coiseille	2.0	15.0	1.0	917505.0	0.0	0	1	1	1.0	2.436151484	ME	1	1	1	1	1	1	1	1	1	1	1	1	1	1	1	1	1	1	1	1	1	1	1	1
377	NL04NF	1	3	12:18	2	349.5792417712	690.1587301587	tiroir	1.0	16.0	1.0	937985.0	1.0	0	0	0	0.0		N1	0	0	0	0	0	0	0	0	0	0	0	0	0	0	0	0	0	0	0	0	0	0	0	0
378	NL04NF	1	4	12:18	2	420.1881092125	690.022675737	salex	2.0	18.0	1.0	1083393.0	1.0	0	0	0	0.0		N1	1	1	1	1	1	1	1	0	1	1	0	0	0	0	0	0	0	0	0	0	0	0	0	0
379	NL04NF	1	4	12:18	2	430.6892944886	690.2040816327	carrière	1.0	18.0	1.0	1103873.0	1.0	0	0	0	0.0		N1	0	0	0	0	0	0	0	0	0	0	0	0	0	0	0	0	0	0	0	0	0	0	0	0
380	NL04NF	1	4	12:18	2	441.6868765621	690.022675737	déporade	2.0	19.0	1.0	1126401.0	1.0	0	0	0	0.0		N1	0	0	0	0	0	0	0	0	0	0	0	0	0	0	0	0	0	0	0	0	0	0	0	0
381	NL04NF	1	4	12:18	2	451.7439661063	688.4807256236	certaine	1.0	19.0	1.0	1146881.0	1.0	0	0	0	0.0		N1	1	1	1	0	1	1	0	0	0	0	0	0	0	0	0	0	0	0	0	0	0	0	0	0
382	NL04NF	1	4	12:18	2	461.2786538844	690.2947845805	duployain	2.0	20.0	2.0	1167361.0	2.0	0	0	0	0.0		N2	0	0	0	0	0	0	0	0	0	0	0	0	0	0	0	0	0	0	0	0	0	0	0	0
383	NL04NF	1	4	12:18	2	471.5447873633	691.7006802721	supporter	1.0	20.0	2.0	1187841.0	2.0	0	0	0	0.0		N2	1	0	0	0	1	0	0	0	0	0	0	0	0	0	0	0	0	0	0	0	0	0	0	0
384	NL04NF	1	5	12:18	2	540.1944620736	690.1587301587	sonnemble	2.0	22.0	2.0	1329153.0	2.0	0	0	0	0.0		N2	1	0	0	0	0	0	0	0	0	0	0	0	0	0	0	0	0	0	0	0	0	0	0	0
385	NL04NF	1	5	12:18	2	551.2964944423	694.4217687075	satisfait	1.0	23.0	2.0	1351681.0	2.0	0	0	0	0.0		N2	1	1	1	1	1	1	1	1	1	1	1	1	1	1	1	1	1	1	1	1	1	1	1	1
386	NL04NF	1	5	12:18	2	561.1707413735	690.022675737	soulence	2.0	23.0	2.0	1372161.0	2.0	0	0	0	0.0		N2	0	0	0	0	0	0	0	0	0	0	0	0	0	0	0	0	0	0	0	0	0	0	0	0
387	NL04NF	1	5	12:18	2	571.0711827418	688.5714285714	délicieux	1.0	23.0	2.0	1390593.0	2.0	0	0	0	0.0		N2	0	0	0	0	0	0	0	0	0	0	0	0	0	0	0	0	0	0	0	0	0	0	0	0
388	NL04NF	1	5	12:18	2	581.4939954915	690.9750566893	poursuite	1.0	24.0	2.0	1413121.0	2.0	0	0	0	0.0		N2	0	0	0	0	0	0	0	0	0	0	0	0	0	0	0	0	0	0	0	0	0	0	0	0
389	NL04NF	1	5	12:18	2	591.4988934507	690.1587301587	arritudi	2.0	24.0	2.0	1433601.0	0.0	0	0	0	1.0		ME	0	0	0	0	0	0	0	0	0	0	0	0	0	0	0	0	0	0	0	0	0	0	0	0
390	NL04NF	1	6	12:18	2	660.200834401	689.9319727891	exprimer	1.0	26.0	2.0	1574913.0	2.0	0	0	0	0.0		N2	0	0	0	0	0	0	0	0	0	0	0	0	0	0	0	0	0	0	0	0	0	0	0	0
391	NL04NF	1	6	12:18	2	671.3289604138	688.5714285714	confiance	1.0	27.0	2.0	1597441.0	2.0	0	0	0	0.0		N2	0	0	0	0	0	0	0	0	0	0	0	0	0	0	0	0	0	0	0	0	0	0	0	0
392	NL04NF	1	6	12:18	2	682.5093719302	690.6575963719	placapé	2.0	27.0	2.0	1619969.0	2.0	0	0	0	0.0		N2	1	1	1	0	1	1	0	0	1	0	0	0	0	0	0	0	0	0	0	0	0	0	0	0
393	NL04NF	1	6	12:18	2	691.7828047336	690.0680272109	vapiécha	2.0	27.0	2.0	1638401.0	2.0	0	0	0	0.0		N2	1	1	0	0	0	0	0	0	0	0	0	0	0	0	0	0	0	0	0	0	0	0	0	0
394	NL04NF	1	6	12:18	2	702.5191280459	690.7936507937	ralenti	1.0	28.0	2.0	1660929.0	2.0	0	0	0	0.0		N2	0	0	0	0	0	0	0	0	0	0	0	0	0	0	0	0	0	0	0	0	0	0	0	0
395	NL04NF	1	6	12:18	2	713.5689203557	690.2040816327	sustiler	2.0	28.0	2.0	1683457.0	2.0	0	0	0	0.0		N2	0	0	0	0	0	0	0	0	0	0	0	0	0	0	0	0	0	0	0	0	0	0	0	0
396	NL04NF	1	7	12:18	2	780.2071733389	678.5034013605	complexe	1.0	30.0	2.0	1820673.0	2.0	0	0	0	0.0		N2	0	0	0	0	0	0	0	0	0	0	0	0	0	0	0	0	0	0	0	0	0	0	0	0
397	NL04NF	1	7	12:18	2	790.525535363	690.5215419501	éclanique	2.0	30.0	2.0	1841153.0	2.0	0	0	0	0.0		N2	0	0	0	0	0	0	0	0	0	0	0	0	0	0	0	0	0	0	0	0	0	0	0	0
398	NL04NF	1	7	12:18	2	800.2169266233	690.4308390023	angénient	2.0	31.0	2.0	1861633.0	2.0	0	0	0	0.0		N2	0	0	0	0	0	0	0	0	0	0	0	0	0	0	0	0	0	0	0	0	0	0	0	0
399	NL04NF	1	7	12:18	2	809.8299591479	689.9319727891	province	1.0	31.0	2.0	1880065.0	2.0	0	0	0	0.0		N2	0	0	0	0	0	0	0	0	0	0	0	0	0	0	0	0	0	0	0	0	0	0	0	0
400	NL04NF	1	7	12:18	2	820.7230568839	690.022675737	remoignes	2.0	31.0	2.0	1902593.0	2.0	0	0	0	0.0		N2	0	0	0	0	0	0	0	0	0	0	0	0	0	0	0	0	0	0	0	0	0	0	0	0
401	NL04NF	1	7	12:18	2	830.100949116	688.5714285714	dernière	1.0	32.0	2.0	1921025.0	2.0	0	0	0	0.0		N2	0	0	0	0	0	0	0	0	0	0	0	0	0	0	0	0	0	0	0	0	0	0	0	0
402	NL04NF	1	8	12:18	2	900.187413492	689.8866213152	incusonde	2.0	34.0	2.0	2066433.0	0.0	0	1	1	1.0	2.3012821649	ME	1	1	1	0	1	1	1	0	1	1	0	0	0	0	0	0	0	0	0	0	0	0	0	0
403	NL04NF	1	8	12:18	2	911.3155717479	689.387755102	moussir	2.0	35.0	2.0	2088961.0	2.0	0	0	0	0.0		N2	0	0	0	0	0	0	0	0	0	0	0	0	0	0	0	0	0	0	0	0	0	0	0	0
404	NL04NF	1	8	12:18	2	920.6673753452	688.5714285714	cuisine	1.0	35.0	2.0	2107393.0	2.0	0	0	0	0.0		N2	0	0	0	0	0	0	0	0	0	0	0	0	0	0	0	0	0	0	0	0	0	0	0	0
405	NL04NF	1	8	12:18	2	931.1685717599	690.7482993197	textine	2.0	35.0	2.0	2129921.0	2.0	0	0	0	0.0		N2	0	0	0	0	0	0	0	0	0	0	0	0	0	0	0	0	0	0	0	0	0	0	0	0
406	NL04NF	1	8	12:18	2	940.755512725	690.612244898	novembre	1.0	35.0	2.0	2148353.0	2.0	0	0	0	0.0		N2	0	0	0	0	0	0	0	0	0	0	0	0	0	0	0	0	0	0	0	0	0	0	0	0
407	NL04NF	1	8	12:18	2	951.1261177214	690.9750566893	possible	1.0	36.0	2.0	2168833.0	2.0	0	0	0	0.0		N2	0	0	0	0	0	0	0	0	0	0	0	0	0	0	0	0	0	0	0	0	0	0	0	0
408	NL04NF	1	9	12:18	2	1020.1937647587	690.9750566893	gravement	1.0	38.0	2.0	2312193.0	2.0	0	0	0	0.0		N2	0	0	0	0	0	0	0	0	0	0	0	0	0	0	0	0	0	0	0	0	0	0	0	0
409	NL04NF	1	9	12:18	2	1030.7472284393	690.3854875283	restages	2.0	38.0	2.0	2332673.0	2.0	0	0	0	0.0		N2	0	0	0	0	0	0	0	0	0	0	0	0	0	0	0	0	0	0	0	0	0	0	0	0
410	NL04NF	1	9	12:18	2	1041.0133265505	689.9319727891	fusidique	2.0	39.0	2.0	2353153.0	2.0	0	0	0	0.0		N2	0	0	0	0	0	0	0	0	0	0	0	0	0	0	0	0	0	0	0	0	0	0	0	0
411	NL04NF	1	9	12:18	2	1051.0181995945	690.4308390023	officiel	1.0	39.0	2.0	2373633.0	2.0	0	0	0	0.0		N2	1	0	0	0	0	0	0	0	0	0	0	0	0	0	0	0	0	0	0	0	0	0	0	0
412	NL04NF	1	9	12:18	2	1060.3177882655	690.4308390023	désassant	2.0	39.0	2.0	2394113.0	2.0	0	0	0	0.0		N2	0	0	0	0	0	0	0	0	0	0	0	0	0	0	0	0	0	0	0	0	0	0	0	0
413	NL04NF	1	9	12:18	2	1070.9757036688	690.8390022676	généreux	1.0	40.0	2.0	2414593.0	2.0	0	0	0	0.0		N2	0	0	0	0	0	0	0	0	0	0	0	0	0	0	0	0	0	0	0	0	0	0	0	0
414	NL04NF	1	10	12:18	2	1140.2000871558	690.612244898	régulier	1.0	42.0	2.0	2557953.0	2.0	0	0	0	0.0		N2	0	0	0	0	0	0	0	0	0	0	0	0	0	0	0	0	0	0	0	0	0	0	0	0
415	NL04NF	1	10	12:18	2	1151.0670405492	690.2040816327	alitessé	2.0	42.0	2.0	2578433.0	2.0	0	0	0	0.0		N2	0	0	0	0	0	0	0	0	0	0	0	0	0	0	0	0	0	0	0	0	0	0	0	0
416	NL04NF	1	10	12:18	2	1161.4637427538	688.6167800454	couvercle	1.0	43.0	2.0	2600961.0	2.0	0	0	0	0.0		N2	0	0	0	0	0	0	0	0	0	0	0	0	0	0	0	0	0	0	0	0	0	0	0	0
417	NL04NF	1	10	12:18	2	1171.2335429958	690.022675737	vérission	2.0	43.0	2.0	2621441.0	2.0	0	0	0	0.0		N2	0	0	0	0	0	0	0	0	0	0	0	0	0	0	0	0	0	0	0	0	0	0	0	0
418	NL04NF	1	10	12:18	2	1181.2384158577	690.8843537415	optiliter	2.0	44.0	2.0	2641921.0	0.0	0	1	1	1.0	2.0342405586	ME	1	1	1	1	1	1	1	1	1	1	1	1	1	1	1	1	1	1	1	1	1	1	1	1
419	NL04NF	1	10	12:18	2	1191.9485922603	690.1587301587	quatorze	1.0	44.0	2.0	2662401.0	0.0	0	0	0	1.0		ME	0	0	0	0	0	0	0	0	0	0	0	0	0	0	0	0	0	0	0	0	0	0	0	0
420	NL04NF	1	1	14:22	3	60.2837665799	690.4308390023	entraîner	1.0	6.0	0.0	321537.0	0.0	1	1	1	0.0	1.7830677648	Wake	1	1	1	1	1	1	1	1	1	1	1	1	1	1	1	1	1	1	1	1	1	1	0	0
421	NL04NF	1	1	14:22	3	71.2290271425	690.7029478458	identité	1.0	6.0	5.0	344065.0	5.0	1	1	1	0.0	1.0783148325	REML	1	1	1	1	1	1	1	1	1	1	1	1	1	1	1	1	1	1	1	1	1	1	1	1
422	NL04NF	1	1	14:22	3	82.1221016716	690.3401360544	masquit	2.0	6.0	5.0	366593.0	5.0	1	1	0	0.0	1.0088076027	REML	1	1	1	1	1	1	1	1	1	1	1	1	1	1	1	1	1	1	1	1	1	1	1	1
423	NL04NF	1	1	14:22	3	93.0673931116	690.9297052154	sécurité	1.0	7.0	5.0	389121.0	5.0	1	1	1	0.0	1.3561727872	REML	1	1	1	1	1	1	1	1	1	1	1	1	1	1	1	1	1	1	1	1	1	1	1	1
424	NL04NF	1	1	14:22	3	103.5947123917	690.0680272109	pétintée	2.0	7.0	5.0	409601.0	5.0	1	1	1	0.0	4.3503774007	REML	1	1	1	1	1	1	1	1	1	1	1	1	1	1	1	1	1	1	1	1	1	1	1	1
425	NL04NF	1	1	14:22	3	113.2077594761	690.9297052154	ciendes	2.0	8.0	5.0	430081.0	5.0	1	1	0	0.0	3.4714199599	REML	1	1	1	1	1	1	1	1	1	1	1	1	1	1	0	0	1	0	0	0	0	0	0	0
426	NL04NF	1	2	14:22	3	180.1856352904	690.9750566893	surgir	1.0	10.0	5.0	567297.0	5.0	1	1	0	0.0	4.8247857863	REML	1	1	0	0	1	1	0	0	1	0	0	0	0	0	0	0	0	0	0	0	0	0	0	0
427	NL04NF	1	2	14:22	3	189.4851810548	691.0204081633	ordinaire	1.0	10.0	5.0	585729.0	0.0	1	1	1	1.0	5.8471934001	ME	1	1	1	1	1	1	1	1	1	1	1	1	1	1	1	0	1	1	0	0	1	0	0	0
428	NL04NF	1	2	14:22	3	199.4900380593	690.5215419501	marçonnes	2.0	10.0	5.0	606209.0	0.0	1	1	0	1.0	1.0344161167	ME	0	0	0	0	0	0	0	0	0	0	0	0	0	0	0	0	0	0	0	0	0	0	0	0
429	NL04NF	1	2	14:22	3	209.9129150405	690.7936507937	drôlement	1.0	11.0	5.0	628737.0	5.0	1	0	0	0.0		REML	1	1	1	0	1	1	0	0	0	0	0	0	0	0	0	0	0	0	0	0	0	0	0	0
430	NL04NF	1	2	14:22	3	219.4998247174	690.1587301587	compelle	2.0	11.0	5.0	647169.0	5.0	1	1	1	0.0	4.201212401	REML	1	1	1	1	1	1	1	1	1	1	1	1	1	1	1	0	1	1	1	0	1	0	0	0
431	NL04NF	1	2	14:22	3	229.1651420521	691.3378684807	désortent	2.0	11.0	5.0	667649.0	5.0	1	1	0	0.0	4.5624926167	REML	1	1	0	0	1	0	0	0	0	0	0	0	0	0	0	0	0	0	0	0	0	0	0	0
432	NL04NF	1	3	14:22	3	300.1919749993	690.6575963719	militaire	1.0	14.0	5.0	813057.0	5.0	1	1	1	0.0	2.8289940947	REML	1	1	1	1	1	1	1	1	1	1	1	1	1	1	0	0	1	1	0	0	1	0	0	0
433	NL04NF	1	3	14:22	3	310.9544207841	690.2040816327	minimum	1.0	14.0	5.0	835585.0	5.0	1	1	1	0.0	3.8446005544	REML	1	1	1	1	1	1	1	1	1	1	1	1	1	1	1	0	1	0	0	0	0	0	0	0
434	NL04NF	1	3	14:22	3	320.5935602784	690.612244898	nautermé	2.0	14.0	5.0	854017.0	5.0	1	0	0	0.0		REML	1	1	0	0	1	0	0	0	0	0	0	0	0	0	0	0	0	0	0	0	0	0	0	0
435	NL04NF	1	3	14:22	3	330.5462417254	690.1587301587	atomisse	2.0	15.0	5.0	874497.0	5.0	1	1	0	0.0	4.950861613	REML	1	0	0	0	0	0	0	0	0	0	0	0	0	0	0	0	0	0	0	0	0	0	0	0
436	NL04NF	1	3	14:22	3	340.159248755	690.1133786848	vordeur	2.0	15.0	5.0	894977.0	5.0	1	1	1	0.0	3.0180664062	REML	1	1	1	1	1	1	1	1	1	1	1	1	1	1	1	1	1	1	1	1	1	1	0	0
437	NL04NF	1	3	14:22	3	349.6678003774	690.2947845805	retraite	1.0	15.0	5.0	913409.0	5.0	1	1	1	0.0	2.7959750596	REML	0	0	0	0	0	0	0	0	0	0	0	0	0	0	0	0	0	0	0	0	0	0	0	0
438	NL04NF	1	4	14:22	3	420.1983169216	690.9297052154	individu	1.0	18.0	5.0	1058817.0	5.0	1	0	0	0.0		REML	1	1	1	0	1	1	0	0	1	0	0	0	0	0	0	0	0	0	0	0	0	0	0	0
439	NL04NF	1	4	14:22	3	430.6211741107	690.1587301587	trapuel	2.0	18.0	5.0	1079297.0	5.0	1	1	1	0.0	4.5516168738	REML	0	0	0	0	0	0	0	0	0	0	0	0	0	0	0	0	0	0	0	0	0	0	0	0
440	NL04NF	1	4	14:22	3	440.7566195771	690.7482993197	attergier	2.0	18.0	5.0	1099777.0	5.0	1	0	0	0.0		REML	0	0	0	0	0	0	0	0	0	0	0	0	0	0	0	0	0	0	0	0	0	0	0	0
441	NL04NF	1	4	14:22	3	451.1272247957	688.5714285714	blessure	1.0	19.0	5.0	1122305.0	0.0	1	1	0	1.0	4.5080172631	ME	0	0	0	0	0	0	0	0	0	0	0	0	0	0	0	0	0	0	0	0	0	0	0	0
442	NL04NF	1	4	14:22	3	460.7925572756	690.9297052154	problème	1.0	19.0	5.0	1140737.0	0.0	1	1	0	1.0	1.8707506734	ME	1	1	1	1	1	1	1	1	1	1	1	0	1	1	0	0	1	0	0	0	0	0	0	0
443	NL04NF	1	4	14:22	3	470.6929512341	690.9297052154	barnagea	2.0	19.0	5.0	1161217.0	5.0	1	1	1	0.0	3.2965411114	REML	1	1	0	0	1	0	0	0	0	0	0	0	0	0	0	0	0	0	0	0	0	0	0	0
444	NL04NF	1	5	14:22	3	540.2046785119	691.1111111111	survivre	1.0	22.0	5.0	1304577.0	5.0	1	0	0	0.0		REML	1	1	1	1	1	1	1	1	1	1	1	0	1	0	0	0	1	0	0	0	0	0	0	0
445	NL04NF	1	5	14:22	3	550.7058865048	690.7482993197	maléfier	2.0	22.0	5.0	1325057.0	5.0	1	1	0	0.0	2.3606985769	REML	1	1	1	1	1	1	0	0	1	0	0	0	0	0	0	0	0	0	0	0	0	0	0	0
446	NL04NF	1	5	14:22	3	561.7034412097	690.7029478458	volettir	2.0	22.0	5.0	1347585.0	5.0	1	0	0	0.0		REML	0	0	0	0	0	0	0	0	0	0	0	0	0	0	0	0	0	0	0	0	0	0	0	0
447	NL04NF	1	5	14:22	3	572.2307715902	691.201814059	réaction	1.0	23.0	5.0	1370113.0	5.0	1	0	0	0.0		REML	1	1	0	0	1	0	0	0	0	0	0	0	0	0	0	0	0	0	0	0	0	0	0	0
448	NL04NF	1	5	14:22	3	583.3327991868	690.566893424	épisode	1.0	23.0	5.0	1392641.0	5.0	1	0	0	0.0		REML	0	0	0	0	0	0	0	0	0	0	0	0	0	0	0	0	0	0	0	0	0	0	0	0
449	NL04NF	1	5	14:22	3	593.2070435303	690.4761904762	fascrie	2.0	24.0	5.0	1413121.0	5.0	1	1	1	0.0	0.485141385	REML	0	0	0	0	0	0	0	0	0	0	0	0	0	0	0	0	0	0	0	0	0	0	0	0
450	NL04NF	1	6	14:22	3	660.18486289	690.3854875283	exprès	1.0	26.0	5.0	1550337.0	5.0	1	0	0	0.0		REML	0	0	0	0	0	0	0	0	0	0	0	0	0	0	0	0	0	0	0	0	0	0	0	0
451	NL04NF	1	6	14:22	3	669.850208003	690.9297052154	magazine	1.0	26.0	5.0	1570817.0	5.0	1	0	0	0.0		REML	0	0	0	0	0	0	0	0	0	0	0	0	0	0	0	0	0	0	0	0	0	0	0	0
452	NL04NF	1	6	14:22	3	679.2543024801	690.2040816327	aspine	2.0	26.0	5.0	1589249.0	5.0	1	0	0	0.0		REML	0	0	0	0	0	0	0	0	0	0	0	0	0	0	0	0	0	0	0	0	0	0	0	0
453	NL04NF	1	6	14:22	3	688.5016257084	690.0680272109	symbième	2.0	27.0	5.0	1607681.0	5.0	1	0	0	0.0		REML	1	1	1	1	0	1	1	1	0	1	1	0	0	0	0	0	0	0	0	0	0	0	0	0
454	NL04NF	1	6	14:22	3	698.0884964245	689.9319727891	discuter	1.0	27.0	5.0	1628161.0	5.0	1	0	0	0.0		REML	0	0	0	0	0	0	0	0	0	0	0	0	0	0	0	0	0	0	0	0	0	0	0	0
455	NL04NF	1	6	14:22	3	707.4664820415	690.022675737	artitates	2.0	27.0	5.0	1646593.0	5.0	1	0	0	0.0		REML	0	0	0	0	0	0	0	0	0	0	0	0	0	0	0	0	0	0	0	0	0	0	0	0
456	NL04NF	1	7	14:22	3	780.1912488297	690.9297052154	dépordis	2.0	30.0	5.0	1796097.0	5.0	1	0	0	0.0		REML	0	1	1	1	0	1	1	1	0	0	1	0	0	0	0	0	0	0	0	0	0	0	0	0
457	NL04NF	1	7	14:22	3	789.9088158367	691.2471655329	difficile	1.0	30.0	5.0	1816577.0	5.0	1	0	0	0.0		REML	0	0	0	0	0	0	0	0	0	0	0	0	0	0	0	0	0	0	0	0	0	0	0	0
458	NL04NF	1	7	14:22	3	800.1749193707	690.022675737	rismines	2.0	30.0	5.0	1837057.0	5.0	1	0	0	0.0		REML	1	1	1	1	1	1	1	1	1	1	1	0	0	1	0	0	0	0	0	0	0	0	0	0
459	NL04NF	1	7	14:22	3	809.9969023779	691.3832199546	permettre	1.0	31.0	5.0	1857537.0	5.0	1	0	0	0.0		REML	0	0	0	0	0	0	0	0	0	0	0	0	0	0	0	0	0	0	0	0	0	0	0	0
460	NL04NF	1	7	14:22	3	820.9944732838	690.2494331066	parcours	1.0	31.0	5.0	1880065.0	5.0	1	0	0	0.0		REML	0	0	0	0	0	0	0	0	0	0	0	0	0	0	0	0	0	0	0	0	0	0	0	0
461	NL04NF	1	7	14:22	3	830.7381209936	690.566893424	dispone	2.0	31.0	5.0	1898497.0	0.0	1	1	0	1.0	11.14012146	ME	0	0	0	0	0	0	0	0	0	0	0	0	0	0	0	0	0	0	0	0	0	0	0	0
462	NL04NF	1	8	14:22	3	900.1976001431	690.5215419501	football	1.0	34.0	5.0	2041857.0	5.0	1	0	0	0.0		REML	0	0	0	0	0	0	0	0	0	0	0	0	0	0	0	0	0	0	0	0	0	0	0	0
463	NL04NF	1	8	14:22	3	909.3927283156	690.1133786848	autobus	1.0	34.0	5.0	2060289.0	5.0	1	0	0	0.0		REML	0	0	0	0	0	0	0	0	0	0	0	0	0	0	0	0	0	0	0	0	0	0	0	0
464	NL04NF	1	8	14:22	3	920.2073713899	690.9750566893	conqueil	2.0	34.0	5.0	2082817.0	5.0	1	0	0	0.0		REML	0	0	0	0	0	0	0	0	0	0	0	0	0	0	0	0	0	0	0	0	0	0	0	0
465	NL04NF	1	8	14:22	3	931.3355298971	690.9297052154	membrelle	2.0	35.0	2.0	2105345.0	2.0	1	0	0	0.0		N2	0	0	0	0	0	0	0	0	0	0	0	0	0	0	0	0	0	0	0	0	0	0	0	0
466	NL04NF	1	8	14:22	3	940.8702240772	691.0204081633	provirent	2.0	35.0	2.0	2125825.0	2.0	1	1	0	0.0	0.8542928388	N2	0	0	0	0	0	0	0	0	0	0	0	0	0	0	0	0	0	0	0	0	0	0	0	0
467	NL04NF	1	8	14:22	3	951.972217754	688.6621315193	agitation	1.0	35.0	2.0	2148353.0	2.0	1	0	0	0.0		N2	0	0	0	0	0	0	0	0	0	0	0	0	0	0	0	0	0	0	0	0	0	0	0	0
468	NL04NF	1	9	14:22	3	1020.2039904769	690.8390022676	mécrymant	2.0	38.0	2.0	2287617.0	2.0	1	0	0	0.0		N2	0	0	0	0	0	0	0	0	0	0	0	0	0	0	0	0	0	0	0	0	0	0	0	0
469	NL04NF	1	9	14:22	3	1029.5557784277	691.0657596372	rencontre	1.0	38.0	2.0	2306049.0	0.0	1	0	0	1.0		ME	0	0	0	0	0	0	0	0	0	0	0	0	0	0	0	0	0	0	0	0	0	0	0	0
470	NL04NF	1	9	14:22	3	1039.0904440399	690.5215419501	restiner	2.0	38.0	2.0	2326529.0	2.0	1	0	0	0.0		N2	0	0	0	0	0	0	0	0	0	0	0	0	0	0	0	0	0	0	0	0	0	0	0	0
471	NL04NF	1	9	14:22	3	1049.8790328062	690.7936507937	soutenir	1.0	39.0	2.0	2349057.0	2.0	1	0	0	0.0		N2	0	0	0	0	0	0	0	0	0	0	0	0	0	0	0	0	0	0	0	0	0	0	0	0
472	NL04NF	1	9	14:22	3	1059.4920459447	689.977324263	compine	2.0	39.0	2.0	2367489.0	2.0	1	0	0	0.0		N2	0	0	0	0	0	0	0	0	0	0	0	0	0	0	0	0	0	0	0	0	0	0	0	0
473	NL04NF	1	9	14:22	3	1070.4112354511	690.3854875283	général	1.0	39.0	2.0	2390017.0	2.0	1	0	0	0.0		N2	0	0	0	0	0	0	0	0	0	0	0	0	0	0	0	0	0	0	0	0	0	0	0	0
474	NL04NF	1	10	14:22	3	1140.184184135	690.3401360544	masperait	2.0	42.0	2.0	2533377.0	2.0	1	0	0	0.0		N2	0	0	0	0	0	0	0	0	0	0	0	0	0	0	0	0	0	0	0	0	0	0	0	0
475	NL04NF	1	10	14:22	3	1150.0845945259	690.3401360544	alpaster	2.0	42.0	2.0	2553857.0	2.0	1	0	0	0.0		N2	1	1	1	1	0	1	1	1	0	1	1	1	0	0	1	0	0	0	0	0	0	0	0	0
476	NL04NF	1	10	14:22	3	1160.1939685835	690.9297052154	couvraité	2.0	42.0	2.0	2574337.0	2.0	1	0	0	0.0		N2	1	0	0	0	0	0	0	0	0	0	0	0	0	0	0	0	0	0	0	0	0	0	0	0
477	NL04NF	1	10	14:22	3	1170.6168229413	690.8843537415	forcément	1.0	43.0	0.0	2594817.0	0.0	1	1	1	0.0	5.198910785	Wake	1	1	1	1	1	1	1	1	1	1	1	1	1	1	1	0	1	1	0	0	1	0	0	0
478	NL04NF	1	10	14:22	3	1179.9163799441	690.7029478458	devoir	1.0	43.0	0.0	2615297.0	0.0	1	1	1	0.0	0.8632023309	Wake	1	1	1	1	1	1	1	1	1	1	1	1	1	1	0	0	1	0	0	0	0	0	0	0
479	NL04NF	1	10	14:22	3	1190.3130970361	688.5260770975	conserver	1.0	43.0	0.0	2635777.0	0.0	1	1	0	0.0	2.3838158064	Wake	1	0	0	0	0	0	0	0	0	0	0	0	0	0	0	0	0	0	0	0	0	0	0	0
480	NL04NF	1	1	15:47	4	60.2957008294	690.8843537415	ritannier	2.0	8.0	0.0	434177.0	0.0	0	0	0	0.0		Wake	0	0	0	0	0	0	0	0	0	0	0	0	0	0	0	0	0	0	0	0	0	0	0	0
481	NL04NF	1	1	15:47	4	70.6402083535	690.7029478458	étudier	1.0	8.0	0.0	454657.0	0.0	0	1	1	0.0	4.639188869	Wake	1	1	1	1	1	1	1	1	1	1	1	1	1	1	1	1	1	1	1	1	1	1	1	1
482	NL04NF	1	1	15:47	4	81.3764835764	690.3854875283	ministre	1.0	8.0	0.0	477185.0	0.0	0	1	1	0.0	0.9415156867	Wake	1	1	1	1	1	1	1	1	1	1	1	1	1	1	1	1	1	1	1	1	1	1	1	1
483	NL04NF	1	1	15:47	4	92.2434182306	688.4807256236	contact	1.0	9.0	0.0	499713.0	0.0	0	1	1	0.0	0.9992103166	Wake	0	0	0	0	0	0	0	0	0	0	0	0	0	0	0	0	0	0	0	0	0	0	0	0
484	NL04NF	1	1	15:47	4	102.0654567105	691.0657596372	crayeuser	2.0	9.0	0.0	520193.0	0.0	0	1	1	0.0	2.4865171371	Wake	0	0	0	0	0	0	0	0	0	0	0	0	0	0	0	0	0	0	0	0	0	0	0	0
485	NL04NF	1	1	15:47	4	111.8352073685	690.9750566893	palsèrent	2.0	9.0	0.0	538625.0	0.0	0	1	1	0.0	2.3137600806	Wake	0	0	0	0	0	0	0	0	0	0	0	0	0	0	0	0	0	0	0	0	0	0	0	0
486	NL04NF	1	2	15:47	4	180.1975327513	690.1587301587	réfléchi	1.0	12.0	0.0	679937.0	0.0	0	1	1	0.0	3.2569325765	Wake	1	0	0	0	1	0	0	0	0	0	0	0	0	0	0	0	0	0	0	0	0	0	0	0
487	NL04NF	1	2	15:47	4	190.5681673287	690.7482993197	abîmances	2.0	12.0	0.0	700417.0	0.0	0	1	1	0.0	1.9225472071	Wake	0	0	0	0	0	0	0	0	0	0	0	0	0	0	0	0	0	0	0	0	0	0	0	0
488	NL04NF	1	2	15:47	4	201.278348339	690.8843537415	savoir	1.0	12.0	0.0	722945.0	0.0	0	1	1	0.0	1.2363023655	Wake	0	0	0	0	0	0	0	0	0	0	0	0	0	0	0	0	0	0	0	0	0	0	0	0
489	NL04NF	1	2	15:47	4	212.0146697488	690.5215419501	cuberle	2.0	13.0	1.0	745473.0	1.0	0	1	1	0.0	5.8858161844	N1	0	0	0	0	0	0	0	0	0	0	0	0	0	0	0	0	0	0	0	0	0	0	0	0
490	NL04NF	1	2	15:47	4	222.280755156	690.7029478458	élégance	1.0	13.0	1.0	765953.0	1.0	0	1	1	0.0	2.6626775598	N1	0	0	0	0	0	0	0	0	0	0	0	0	0	0	0	0	0	0	0	0	0	0	0	0
491	NL04NF	1	2	15:47	4	232.3640343503	689.9319727891	profitues	2.0	13.0	1.0	786433.0	1.0	0	1	1	0.0	2.2305391373	N1	1	1	1	0	1	1	1	0	0	0	0	0	0	0	0	0	0	0	0	0	0	0	0	0
492	NL04NF	1	3	15:47	4	300.1777982061	690.4308390023	italienne	1.0	16.0	5.0	925697.0	5.0	0	0	0	0.0		REM	0	0	0	0	0	0	0	0	0	0	0	0	0	0	0	0	0	0	0	0	0	0	0	0
493	NL04NF	1	3	15:47	4	309.6863368491	690.7482993197	chapervez	2.0	16.0	5.0	944129.0	0.0	0	1	0	1.0	2.2196082659	ME	0	0	0	0	0	0	0	0	0	0	0	0	0	0	0	0	0	0	0	0	0	0	0	0
494	NL04NF	1	3	15:47	4	319.8740788897	689.7959183673	inutile	1.0	16.0	5.0	964609.0	5.0	0	1	1	0.0	1.0136822116	REM	0	0	0	0	0	0	0	0	0	0	0	0	0	0	0	0	0	0	0	0	0	0	0	0
495	NL04NF	1	3	15:47	4	330.0618433979	690.2947845805	cascuté	2.0	17.0	5.0	987137.0	0.0	0	1	0	1.0	3.1168982393	ME	0	0	0	0	0	0	0	0	0	0	0	0	0	0	0	0	0	0	0	0	0	0	0	0
496	NL04NF	1	3	15:47	4	341.0593655814	690.4761904762	radigiés	2.0	17.0	5.0	1009665.0	0.0	0	1	1	1.0	2.4970230595	ME	0	0	0	0	0	0	0	0	0	0	0	0	0	0	0	0	0	0	0	0	0	0	0	0
497	NL04NF	1	3	15:47	4	350.4634341463	690.3401360544	résultat	1.0	17.0	5.0	1028097.0	5.0	0	0	0	0.0		REM	0	0	0	0	0	0	0	0	0	0	0	0	0	0	0	0	0	0	0	0	0	0	0	0
498	NL04NF	1	4	15:47	4	420.1841322636	691.3832199546	président	1.0	20.0	5.0	1171457.0	5.0	0	0	0	0.0		REM	0	0	0	0	0	0	0	0	0	0	0	0	0	0	0	0	0	0	0	0	0	0	0	0
499	NL04NF	1	4	15:47	4	430.3457661097	690.7482993197	prévisses	2.0	20.0	5.0	1191937.0	5.0	0	0	0	0.0		REM	0	0	0	0	0	0	0	0	0	0	0	0	0	0	0	0	0	0	0	0	0	0	0	0
500	NL04NF	1	4	15:47	4	439.6453407754	688.3900226757	couvrir	1.0	20.0	5.0	1210369.0	5.0	0	0	0	0.0		REM	0	0	0	0	0	0	0	0	0	0	0	0	0	0	0	0	0	0	0	0	0	0	0	0
501	NL04NF	1	4	15:47	4	450.8257263862	690.7482993197	attilage	2.0	21.0	5.0	1232897.0	0.0	0	1	1	1.0	8.1069934804	ME	1	0	0	0	1	0	0	0	0	0	0	0	0	0	0	0	0	0	0	0	0	0	0	0
502	NL04NF	1	4	15:47	4	460.9873368499	690.7482993197	facéent	2.0	21.0	5.0	1255425.0	0.0	0	1	1	1.0	3.2568915582	ME	0	0	0	0	0	0	0	0	0	0	0	0	0	0	0	0	0	0	0	0	0	0	0	0
503	NL04NF	1	4	15:47	4	471.5669104137	688.4353741497	célèbre	1.0	21.0	5.0	1275905.0	5.0	0	1	0	0.0	2.2619392641	REM	0	0	0	0	0	0	0	0	0	0	0	0	0	0	0	0	0	0	0	0	0	0	0	0
504	NL04NF	1	5	15:47	4	540.1905021434	690.7029478458	agrisse	2.0	24.0	2.0	1417217.0	2.0	0	0	0	0.0		N2	0	0	0	0	0	0	0	0	0	0	0	0	0	0	0	0	0	0	0	0	0	0	0	0
505	NL04NF	1	5	15:47	4	550.4827553923	690.7936507937	provoquer	1.0	24.0	2.0	1437697.0	2.0	0	0	0	0.0		N2	0	0	0	0	0	0	0	0	0	0	0	0	0	0	0	0	0	0	0	0	0	0	0	0
506	NL04NF	1	5	15:47	4	560.6443569512	689.7505668934	objectif	1.0	24.0	2.0	1458177.0	2.0	0	0	0	0.0		N2	0	0	0	0	0	0	0	0	0	0	0	0	0	0	0	0	0	0	0	0	0	0	0	0
507	NL04NF	1	5	15:47	4	570.7275725179	690.2947845805	expliqua	1.0	25.0	2.0	1478657.0	2.0	0	0	0	0.0		N2	0	0	0	0	0	0	0	0	0	0	0	0	0	0	0	0	0	0	0	0	0	0	0	0
508	NL04NF	1	5	15:47	4	580.2883768325	690.3854875283	cormage	2.0	25.0	2.0	1499137.0	2.0	0	0	0	0.0		N2	0	0	0	0	0	0	0	0	0	0	0	0	0	0	0	0	0	0	0	0	0	0	0	0
509	NL04NF	1	5	15:47	4	591.3904521722	690.566893424	panteusez	2.0	25.0	2.0	1521665.0	2.0	0	0	0	0.0		N2	0	0	0	0	0	0	0	0	0	0	0	0	0	0	0	0	0	0	0	0	0	0	0	0
510	NL04NF	1	6	15:47	4	660.1968228145	690.7482993197	déroguias	2.0	28.0	2.0	1662977.0	0.0	0	1	1	1.0	6.4033203125	ME	0	0	0	0	0	0	0	0	0	0	0	0	0	0	0	0	0	0	0	0	0	0	0	0
511	NL04NF	1	6	15:47	4	669.8360332728	690.2947845805	réclande	2.0	28.0	2.0	1681409.0	2.0	0	1	1	0.0	1.1440482191	N2	0	0	0	0	0	0	0	0	0	0	0	0	0	0	0	0	0	0	0	0	0	0	0	0
512	NL04NF	1	6	15:47	4	681.016404028	688.5714285714	décision	1.0	28.0	2.0	1705985.0	2.0	0	1	0	0.0	3.6099743587	N2	0	0	0	0	0	0	0	0	0	0	0	0	0	0	0	0	0	0	0	0	0	0	0	0
513	NL04NF	1	6	15:47	4	691.5698609555	690.4761904762	écriture	1.0	29.0	2.0	1726465.0	2.0	0	0	0	0.0		N2	0	0	0	0	0	0	0	0	0	0	0	0	0	0	0	0	0	0	0	0	0	0	0	0
514	NL04NF	1	6	15:47	4	701.5747458971	690.9297052154	ressibué	2.0	29.0	2.0	1746945.0	2.0	0	0	0	0.0		N2	0	0	0	0	0	0	0	0	0	0	0	0	0	0	0	0	0	0	0	0	0	0	0	0
515	NL04NF	1	6	15:47	4	712.2588262108	690.1587301587	lumière	1.0	29.0	2.0	1769473.0	2.0	0	0	0	0.0		N2	0	0	0	0	0	0	0	0	0	0	0	0	0	0	0	0	0	0	0	0	0	0	0	0
516	NL04NF	1	7	15:47	4	780.2032213407	690.022675737	vanité	1.0	32.0	2.0	1908737.0	2.0	0	0	0	0.0		N2	0	0	0	0	0	0	0	0	0	0	0	0	0	0	0	0	0	0	0	0	0	0	0	0
517	NL04NF	1	7	15:47	4	789.790126252	690.9297052154	ensevides	2.0	32.0	2.0	1927169.0	2.0	0	0	0	0.0		N2	0	0	0	0	0	0	0	0	0	0	0	0	0	0	0	0	0	0	0	0	0	0	0	0
518	NL04NF	1	7	15:47	4	800.3435815964	689.977324263	vertige	1.0	32.0	2.0	1949697.0	2.0	0	0	0	0.0		N2	0	0	0	0	0	0	0	0	0	0	0	0	0	0	0	0	0	0	0	0	0	0	0	0
519	NL04NF	1	7	15:47	4	809.9043955747	690.7936507937	lucitifs	2.0	33.0	2.0	1968129.0	2.0	0	0	0	0.0		N2	0	0	0	0	0	0	0	0	0	0	0	0	0	0	0	0	0	0	0	0	0	0	0	0
520	NL04NF	1	7	15:47	4	819.2562244157	690.6575963719	occasion	1.0	33.0	2.0	1988609.0	0.0	0	0	0	1.0		ME	0	0	0	0	0	0	0	0	0	0	0	0	0	0	0	0	0	0	0	0	0	0	0	0
521	NL04NF	1	7	15:47	4	828.7909023035	690.8843537415	emploger	2.0	33.0	2.0	2007041.0	0.0	0	0	0	1.0		ME	0	0	0	0	0	0	0	0	0	0	0	0	0	0	0	0	0	0	0	0	0	0	0	0
522	NL04NF	1	8	15:47	4	900.2095675422	690.566893424	boudité	2.0	36.0	2.0	2154497.0	2.0	0	0	0	0.0		N2	0	0	0	0	0	0	0	0	0	0	0	0	0	0	0	0	0	0	0	0	0	0	0	0
523	NL04NF	1	8	15:47	4	909.9793241737	688.6167800454	apprendre	1.0	36.0	2.0	2174977.0	2.0	0	0	0	0.0		N2	0	0	0	0	0	0	0	0	0	0	0	0	0	0	0	0	0	0	0	0	0	0	0	0
524	NL04NF	1	8	15:47	4	919.9842207579	690.7936507937	lochantes	2.0	36.0	2.0	2195457.0	0.0	0	0	0	1.0		ME	0	0	0	0	0	0	0	0	0	0	0	0	0	0	0	0	0	0	0	0	0	0	0	0
525	NL04NF	1	8	15:47	4	929.4927638714	688.6621315193	activité	1.0	37.0	2.0	2213889.0	0.0	0	1	1	1.0	2.6456287343	ME	0	0	0	0	0	0	0	0	0	0	0	0	0	0	0	0	0	0	0	0	0	0	0	0
526	NL04NF	1	8	15:47	4	939.8895015081	691.2471655329	suffisant	1.0	37.0	2.0	2234369.0	2.0	0	0	0	0.0		N2	0	0	0	0	0	0	0	0	0	0	0	0	0	0	0	0	0	0	0	0	0	0	0	0
527	NL04NF	1	8	15:47	4	950.6258079949	690.612244898	lormenés	2.0	37.0	2.0	2256897.0	2.0	0	0	0	0.0		N2	0	0	0	0	0	0	0	0	0	0	0	0	0	0	0	0	0	0	0	0	0	0	0	0
528	NL04NF	1	9	15:47	4	1020.1897502259	690.6575963719	réchisera	2.0	40.0	2.0	2400257.0	0.0	0	0	0	1.0		ME	0	0	0	0	0	0	0	0	0	0	0	0	0	0	0	0	0	0	0	0	0	0	0	0
529	NL04NF	1	9	15:47	4	1031.1350671674	689.8412698413	trandaira	2.0	40.0	2.0	2422785.0	2.0	0	0	0	0.0		N2	0	0	0	0	0	0	0	0	0	0	0	0	0	0	0	0	0	0	0	0	0	0	0	0
530	NL04NF	1	9	15:47	4	1041.1922105841	688.3446712018	clinique	1.0	40.0	2.0	2443265.0	2.0	0	0	0	0.0		N2	0	0	0	0	0	0	0	0	0	0	0	0	0	0	0	0	0	0	0	0	0	0	0	0
531	NL04NF	1	9	15:47	4	1051.1187213496	690.566893424	colivage	2.0	41.0	2.0	2463745.0	2.0	0	0	0	0.0		N2	0	0	0	0	0	0	0	0	0	0	0	0	0	0	0	0	0	0	0	0	0	0	0	0
532	NL04NF	1	9	15:47	4	1060.4705614693	690.7936507937	obscur	1.0	41.0	2.0	2482177.0	2.0	0	0	0	0.0		N2	0	0	0	0	0	0	0	0	0	0	0	0	0	0	0	0	0	0	0	0	0	0	0	0
533	NL04NF	1	9	15:47	4	1071.6509548655	690.0680272109	concerne	1.0	41.0	2.0	2504705.0	2.0	0	0	0	0.0		N2	0	0	0	0	0	0	0	0	0	0	0	0	0	0	0	0	0	0	0	0	0	0	0	0
534	NL04NF	1	10	15:47	4	1140.1961244381	690.1587301587	assistant	1.0	44.0	2.0	2646017.0	2.0	0	0	0	0.0		N2	0	0	0	0	0	0	0	0	0	0	0	0	0	0	0	0	0	0	0	0	0	0	0	0
535	NL04NF	1	10	15:47	4	1149.521858052	690.2947845805	vérité	1.0	44.0	2.0	2664449.0	2.0	0	0	0	0.0		N2	0	0	0	0	0	0	0	0	0	0	0	0	0	0	0	0	0	0	0	0	0	0	0	0
536	NL04NF	1	10	15:47	4	1160.0491775226	690.0680272109	corutal	2.0	44.0	2.0	2686977.0	2.0	0	0	0	0.0		N2	0	0	0	0	0	0	0	0	0	0	0	0	0	0	0	0	0	0	0	0	0	0	0	0
537	NL04NF	1	10	15:47	4	1170.3675054448	690.612244898	cavergie	2.0	45.0	2.0	2707457.0	2.0	0	0	0	0.0		N2	0	0	0	0	0	0	0	0	0	0	0	0	0	0	0	0	0	0	0	0	0	0	0	0
538	NL04NF	1	10	15:47	4	1181.2605762101	690.612244898	pouvoir	1.0	45.0	2.0	2729985.0	0.0	0	0	0	1.0		ME	0	0	0	0	0	0	0	0	0	0	0	0	0	0	0	0	0	0	0	0	0	0	0	0
539	NL04NF	1	10	15:47	4	1191.7356536875	690.5215419501	sourassai	2.0	45.0	2.0	2750465.0	2.0	0	0	0	0.0		N2	0	0	0	0	0	0	0	0	0	0	0	0	0	0	0	0	0	0	0	0	0	0	0	0
540	NL04NF	1	1	17:33	5	60.2770847254	690.3401360544	amirave	2.0	7.0	0.0	417793.0	0.0	1	1	1	0.0	3.3094566099	Wake	1	1	1	1	1	1	1	1	1	1	1	1	1	1	1	1	1	1	1	1	1	1	1	1
541	NL04NF	1	1	17:33	5	70.0468546118	690.9750566893	contondre	2.0	8.0	0.0	438273.0	0.0	1	1	1	0.0	2.2916074363	Wake	1	1	1	1	1	1	1	1	1	1	1	1	1	1	1	1	1	1	1	1	1	1	1	1
542	NL04NF	1	1	17:33	5	81.0705253639	690.1133786848	négassé	2.0	8.0	0.0	460801.0	0.0	1	1	1	0.0	1.9931638984	Wake	1	1	1	1	1	1	1	1	1	1	1	1	1	1	1	1	1	1	1	1	1	1	1	0
543	NL04NF	1	1	17:33	5	92.2508843185	690.566893424	détacher	1.0	8.0	0.0	483329.0	0.0	1	1	0	0.0	1.107406124	Wake	1	1	1	1	1	1	1	1	1	1	1	1	1	1	1	1	1	1	1	1	1	1	1	1
544	NL04NF	1	1	17:33	5	101.524391721	690.2947845805	vérifier	1.0	9.0	0.0	501761.0	0.0	1	1	0	0.0	1.3742912046	Wake	1	1	1	1	1	1	1	1	1	1	1	1	1	1	1	1	1	1	1	1	1	1	1	1
545	NL04NF	1	1	17:33	5	110.8761912613	689.8412698413	sublime	1.0	9.0	0.0	520193.0	0.0	1	1	0	0.0	1.4035406625	Wake	1	1	1	1	1	1	1	1	1	1	1	1	1	1	1	1	1	1	1	1	1	1	1	1
546	NL04NF	1	2	17:33	5	180.1789164915	688.1179138322	caresser	1.0	11.0	1.0	663553.0	1.0	1	1	1	0.0	4.2503936111	N1	0	0	0	0	0	0	0	0	0	0	0	0	0	0	0	0	0	0	0	0	0	0	0	0
547	NL04NF	1	2	17:33	5	190.5234158727	690.4761904762	proqueur	2.0	12.0	5.0	684033.0	5.0	1	1	0	0.0	6.2981693719	REML	1	0	0	0	0	0	0	0	0	0	0	0	0	0	0	0	0	0	0	0	0	0	0	0
548	NL04NF	1	2	17:33	5	200.1625672851	690.1133786848	travail	1.0	12.0	5.0	704513.0	5.0	1	1	1	0.0	1.6231054491	REML	1	1	1	0	1	1	1	0	1	0	0	0	0	0	0	0	0	0	0	0	0	0	0	0
549	NL04NF	1	2	17:33	5	210.5854017172	690.2947845805	dornivant	2.0	12.0	5.0	724993.0	5.0	1	1	1	0.0	2.5797107656	REML	1	1	1	1	1	1	1	1	1	1	1	1	1	1	1	1	1	1	1	1	1	1	1	1
550	NL04NF	1	2	17:33	5	220.5902991341	690.7482993197	immédiat	1.0	13.0	5.0	745473.0	5.0	1	1	1	0.0	3.8203628704	REML	1	1	1	1	1	1	1	1	1	1	1	1	1	1	1	1	1	1	1	1	1	1	1	1
551	NL04NF	1	2	17:33	5	230.5168203838	689.8412698413	lutance	2.0	13.0	5.0	765953.0	5.0	1	1	1	0.0	3.7950375465	REML	0	0	0	0	0	0	0	0	0	0	0	0	0	0	0	0	0	0	0	0	0	0	0	0
552	NL04NF	1	3	17:33	5	300.1852988494	690.6575963719	natrosée	2.0	15.0	5.0	909313.0	5.0	1	1	1	0.0	1.6371597782	REML	0	0	0	0	0	0	0	0	0	0	0	0	0	0	0	0	0	0	0	0	0	0	0	0
553	NL04NF	1	3	17:33	5	309.928950789	690.566893424	rompité	2.0	16.0	5.0	927745.0	5.0	1	1	1	0.0	5.2917761034	REML	0	0	0	0	0	0	0	0	0	0	0	0	0	0	0	0	0	0	0	0	0	0	0	0
554	NL04NF	1	3	17:33	5	320.9787224225	690.3854875283	saucoures	2.0	16.0	5.0	950273.0	5.0	1	1	0	0.0	5.6258874709	REML	0	0	0	0	0	0	0	0	0	0	0	0	0	0	0	0	0	0	0	0	0	0	0	0
555	NL04NF	1	3	17:33	5	331.7150329224	690.7482993197	présente	1.0	16.0	5.0	972801.0	5.0	1	0	0	0.0		REML	0	0	0	0	0	0	0	0	0	0	0	0	0	0	0	0	0	0	0	0	0	0	0	0
556	NL04NF	1	3	17:33	5	341.1452232597	691.0204081633	première	1.0	17.0	5.0	993281.0	5.0	1	1	1	0.0	2.5562310988	REML	1	0	0	0	0	0	0	0	0	0	0	0	0	0	0	0	0	0	0	0	0	0	0	0
557	NL04NF	1	3	17:33	5	350.9672884693	690.9750566893	fidélité	1.0	17.0	5.0	1011713.0	5.0	1	0	1	0.0		REML	0	0	0	0	0	0	0	0	0	0	0	0	0	0	0	0	0	0	0	0	0	0	0	0
558	NL04NF	1	4	17:33	5	420.1916112133	690.8843537415	duposa	2.0	19.0	5.0	1155073.0	5.0	1	1	1	0.0	5.9900858889	REML	0	0	0	0	0	0	0	0	0	0	0	0	0	0	0	0	0	0	0	0	0	0	0	0
559	NL04NF	1	4	17:33	5	430.3532533516	690.612244898	sensible	1.0	20.0	5.0	1175553.0	5.0	1	1	1	0.0	1.6886293145	REML	1	1	1	1	1	1	1	1	1	1	1	0	1	1	0	0	1	0	0	0	1	0	0	0
560	NL04NF	1	4	17:33	5	440.4887329246	690.8390022676	officier	1.0	20.0	5.0	1196033.0	5.0	1	1	1	0.0	1.5349657612	REML	0	0	0	0	0	0	0	0	0	0	0	0	0	0	0	0	0	0	0	0	0	0	0	0
561	NL04NF	1	4	17:33	5	450.4413969224	690.9297052154	repriains	2.0	20.0	5.0	1216513.0	5.0	1	0	0	0.0		REML	0	0	0	0	0	0	0	0	0	0	0	0	0	0	0	0	0	0	0	0	0	0	0	0
562	NL04NF	1	4	17:33	5	461.4127795644	691.2925170068	trésor	1.0	21.0	5.0	1239041.0	5.0	1	1	1	0.0	1.0546046431	REML	1	1	1	1	1	1	1	0	1	1	0	0	1	0	0	0	0	0	0	0	0	0	0	0
563	NL04NF	1	4	17:33	5	472.5670976366	690.4308390023	arrivrel	2.0	21.0	5.0	1261569.0	5.0	1	0	0	0.0		REML	0	0	0	0	0	0	0	0	0	0	0	0	0	0	0	0	0	0	0	0	0	0	0	0
564	NL04NF	1	5	17:33	5	540.1979801493	690.3854875283	exploser	1.0	23.0	5.0	1400833.0	5.0	1	0	0	0.0		REML	0	0	0	0	0	0	0	0	0	0	0	0	0	0	0	0	0	0	0	0	0	0	0	0
565	NL04NF	1	5	17:33	5	549.5758620223	690.612244898	porticats	2.0	24.0	5.0	1419265.0	5.0	1	1	1	0.0	4.0047146377	REML	1	1	1	1	1	1	1	0	1	1	1	0	1	0	0	0	1	0	0	0	1	0	0	0
566	NL04NF	1	5	17:33	5	560.1293985872	690.1133786848	remarque	1.0	24.0	5.0	1441793.0	5.0	1	1	1	0.0	3.2096080165	REML	1	1	1	1	1	1	1	1	1	1	1	0	1	1	0	0	1	0	0	0	1	0	0	0
567	NL04NF	1	5	17:33	5	570.8395851668	690.3854875283	atterses	2.0	24.0	5.0	1462273.0	5.0	1	0	0	0.0		REML	0	0	0	0	0	0	0	0	0	0	0	0	0	0	0	0	0	0	0	0	0	0	0	0
568	NL04NF	1	5	17:33	5	581.915483552	690.2040816327	système	1.0	25.0	5.0	1484801.0	5.0	1	1	1	0.0	3.0833361226	REML	0	0	0	0	0	0	0	0	0	0	0	0	0	0	0	0	0	0	0	0	0	0	0	0
569	NL04NF	1	5	17:33	5	592.4428576895	690.4761904762	chassole	2.0	25.0	5.0	1507329.0	5.0	1	0	0	0.0		REML	0	0	0	0	0	0	0	0	0	0	0	0	0	0	0	0	0	0	0	0	0	0	0	0
570	NL04NF	1	6	17:33	5	660.1782226119	690.5215419501	relévien	2.0	27.0	5.0	1646593.0	5.0	1	1	1	0.0	2.9455645161	REML	0	0	0	0	0	0	0	0	0	0	0	0	0	0	0	0	0	0	0	0	0	0	0	0
571	NL04NF	1	6	17:33	5	669.7912744712	688.5260770975	animal	1.0	28.0	5.0	1665025.0	5.0	1	1	0	0.0	1.148655553	REML	0	0	0	0	0	0	0	0	0	0	0	0	0	0	0	0	0	0	0	0	0	0	0	0
572	NL04NF	1	6	17:33	5	679.6132983686	688.6167800454	agréable	1.0	28.0	5.0	1685505.0	5.0	1	0	0	0.0		REML	0	0	0	0	0	0	0	0	0	0	0	0	0	0	0	0	0	0	0	0	0	0	0	0
573	NL04NF	1	6	17:33	5	690.0622584882	688.7074829932	absurde	1.0	28.0	5.0	1708033.0	5.0	1	1	0	0.0	1.8677387853	REML	0	0	0	0	0	0	0	0	0	0	0	0	0	0	0	0	0	0	0	0	0	0	0	0
574	NL04NF	1	6	17:33	5	699.518564993	690.0680272109	dépréchon	2.0	29.0	5.0	1726465.0	5.0	1	1	1	0.0	1.6450426655	REML	1	1	1	1	1	1	1	1	1	1	1	1	1	1	1	1	1	1	1	1	1	1	1	0
575	NL04NF	1	6	17:33	5	710.6205807827	689.8412698413	orgente	2.0	29.0	5.0	1748993.0	5.0	1	1	1	0.0	1.5605158652	REML	1	1	1	1	1	1	1	1	1	1	1	1	1	1	1	1	1	1	1	1	1	1	1	1
576	NL04NF	1	7	17:33	5	780.1846054561	690.0680272109	appareil	1.0	31.0	5.0	1892353.0	5.0	1	1	0	0.0	2.0367013254	REML	0	0	0	0	0	0	0	0	0	0	0	0	0	0	0	0	0	0	0	0	0	0	0	0
577	NL04NF	1	7	17:33	5	790.9992328486	688.5714285714	désastre	1.0	32.0	5.0	1914881.0	5.0	1	0	0	0.0		REML	0	0	0	0	0	0	0	0	0	0	0	0	0	0	0	0	0	0	0	0	0	0	0	0
578	NL04NF	1	7	17:33	5	800.7690234288	690.4761904762	taphus	2.0	32.0	5.0	1933313.0	5.0	1	1	0	0.0	2.9339296074	REML	1	1	0	0	1	1	0	0	1	0	0	0	0	0	0	0	0	0	0	0	0	0	0	0
579	NL04NF	1	7	17:33	5	810.9567573908	690.9297052154	ouverture	1.0	32.0	5.0	1953793.0	5.0	1	0	0	0.0		REML	0	0	0	0	0	0	0	0	0	0	0	0	0	0	0	0	0	0	0	0	0	0	0	0
580	NL04NF	1	7	17:33	5	820.6220871832	689.977324263	termolis	2.0	33.0	5.0	1974273.0	5.0	1	1	0	0.0	5.2331464214	REML	1	0	0	0	1	0	0	0	0	0	0	0	0	0	0	0	0	0	0	0	0	0	0	0
581	NL04NF	1	7	17:33	5	829.9477667603	690.4308390023	rabis	2.0	33.0	5.0	1992705.0	5.0	1	1	1	0.0	6.0140162642	REML	0	0	0	0	0	0	0	0	0	0	0	0	0	0	0	0	0	0	0	0	0	0	0	0
582	NL04NF	1	8	17:33	5	900.19092839	690.1133786848	systion	2.0	35.0	2.0	2138113.0	2.0	1	0	0	0.0		N2	0	0	0	0	0	0	0	0	0	0	0	0	0	0	0	0	0	0	0	0	0	0	0	0
583	NL04NF	1	8	17:33	5	909.5949845618	690.4308390023	secrète	1.0	36.0	2.0	2156545.0	2.0	1	0	0	0.0		N2	0	0	0	0	0	0	0	0	0	0	0	0	0	0	0	0	0	0	0	0	0	0	0	0
584	NL04NF	1	8	17:33	5	918.8684666066	690.9750566893	fondariez	2.0	36.0	2.0	2174977.0	2.0	1	0	0	0.0		N2	0	0	0	0	0	0	0	0	0	0	0	0	0	0	0	0	0	0	0	0	0	0	0	0
585	NL04NF	1	8	17:33	5	928.5076520741	690.566893424	rasoir	1.0	36.0	2.0	2195457.0	2.0	1	0	0	0.0		N2	0	0	0	0	0	0	0	0	0	0	0	0	0	0	0	0	0	0	0	0	0	0	0	0
586	NL04NF	1	8	17:33	5	939.4006398574	690.7482993197	technique	1.0	37.0	2.0	2217985.0	2.0	1	0	0	0.0		N2	0	0	0	0	0	0	0	0	0	0	0	0	0	0	0	0	0	0	0	0	0	0	0	0
587	NL04NF	1	8	17:33	5	948.6218841508	690.2947845805	mentifiez	2.0	37.0	2.0	2236417.0	2.0	1	0	0	0.0		N2	0	0	0	0	0	0	0	0	0	0	0	0	0	0	0	0	0	0	0	0	0	0	0	0
588	NL04NF	1	9	17:33	5	1020.1972840358	690.6575963719	dombaté	2.0	39.0	2.0	2383873.0	2.0	1	0	0	0.0		N2	0	0	0	0	0	0	0	0	0	0	0	0	0	0	0	0	0	0	0	0	0	0	0	0
589	NL04NF	1	9	17:33	5	1030.8029855125	690.9750566893	ramentes	2.0	40.0	2.0	2404353.0	2.0	1	0	0	0.0		N2	0	0	0	0	0	0	0	0	0	0	0	0	0	0	0	0	0	0	0	0	0	0	0	0
590	NL04NF	1	9	17:33	5	1041.4086632195	690.9297052154	disphotés	2.0	40.0	2.0	2426881.0	2.0	1	0	0	0.0		N2	0	0	0	0	0	0	0	0	0	0	0	0	0	0	0	0	0	0	0	0	0	0	0	0
591	NL04NF	1	9	17:33	5	1051.8315400655	691.0204081633	manivelle	1.0	40.0	2.0	2447361.0	2.0	1	0	0	0.0		N2	0	0	0	0	0	0	0	0	0	0	0	0	0	0	0	0	0	0	0	0	0	0	0	0
592	NL04NF	1	9	17:33	5	1061.4445707444	690.612244898	histoire	1.0	41.0	2.0	2467841.0	2.0	1	0	0	0.0		N2	0	0	0	0	0	0	0	0	0	0	0	0	0	0	0	0	0	0	0	0	0	0	0	0
593	NL04NF	1	9	17:33	5	1071.4233109569	691.0657596372	mystère	1.0	41.0	2.0	2488321.0	2.0	1	0	0	0.0		N2	0	0	0	0	0	0	0	0	0	0	0	0	0	0	0	0	0	0	0	0	0	0	0	0
594	NL04NF	1	10	17:33	5	1140.1775165323	688.2993197279	barbier	1.0	43.0	1.0	2629633.0	0.0	1	0	0	1.0		ME	0	0	0	0	0	0	0	0	0	0	0	0	0	0	0	0	0	0	0	0	0	0	0	0
595	NL04NF	1	10	17:33	5	1150.1040395584	690.8390022676	hypothèse	1.0	44.0	1.0	2650113.0	0.0	1	1	1	1.0	1.577443933	ME	0	0	0	0	0	0	0	0	0	0	0	0	0	0	0	0	0	0	0	0	0	0	0	0
596	NL04NF	1	10	17:33	5	1160.1872739203	689.977324263	revanité	2.0	44.0	1.0	2670593.0	1.0	1	1	0	0.0	1.8434144707	N1	0	0	0	0	0	0	0	0	0	0	0	0	0	0	0	0	0	0	0	0	0	0	0	0
597	NL04NF	1	10	17:33	5	1170.1921550541	690.2494331066	opériment	2.0	44.0	1.0	2691073.0	1.0	1	0	0	0.0		N1	0	0	0	0	0	0	0	0	0	0	0	0	0	0	0	0	0	0	0	0	0	0	0	0
598	NL04NF	1	10	17:33	5	1180.7978785232	690.6575963719	influence	1.0	45.0	1.0	2711553.0	1.0	1	0	0	0.0		N1	0	0	0	0	0	0	0	0	0	0	0	0	0	0	0	0	0	0	0	0	0	0	0	0
599	NL04NF	1	10	17:33	5	1191.090092494	690.612244898	dadicule	2.0	45.0	1.0	2734081.0	1.0	1	0	0	0.0		N1	0	0	0	0	0	0	0	0	0	0	0	0	0	0	0	0	0	0	0	0	0	0	0	0
600	NL05WW	1	1	12:44	2	60.2743393571	690.7029478458	service	1.0	7.0	1.0	417793.0	0.0	0	0	0	1.0		ME	1	1	1	1	1	1	1	1	1	1	1	1	1	1	1	1	1	1	1	1	1	1	1	1
601	NL05WW	1	1	12:44	2	70.8800566562	690.7482993197	chiposons	2.0	8.0	0.0	438273.0	0.0	0	1	1	0.0	1.7743147983	Wake	1	1	1	1	1	1	1	1	1	1	1	1	1	1	1	1	1	1	1	1	1	1	1	1
602	NL05WW	1	1	12:44	2	81.2244958657	690.7482993197	attergier	2.0	8.0	0.0	460801.0	0.0	0	1	1	0.0	1.6019643148	Wake	1	1	1	1	1	1	1	1	1	1	1	1	1	1	1	1	1	1	1	1	1	1	1	1
603	NL05WW	1	1	12:44	2	91.072652987	690.9750566893	ramentes	2.0	8.0	0.0	481281.0	0.0	0	1	1	0.0	1.7995997603	Wake	1	1	1	1	1	1	1	1	1	1	1	1	1	1	1	1	1	1	1	1	1	1	1	1
604	NL05WW	1	1	12:44	2	101.5738619768	690.7029478458	grimace	1.0	9.0	1.0	501761.0	1.0	0	1	1	0.0	1.6014038414	N1	1	1	1	1	1	1	1	1	1	1	1	1	1	1	1	0	1	1	0	0	1	1	0	0
605	NL05WW	1	1	12:44	2	112.3101766829	690.2040816327	pardonner	1.0	9.0	1.0	524289.0	1.0	0	1	1	0.0	1.5335901732	N1	0	0	0	0	0	0	0	0	0	0	0	0	0	0	0	0	0	0	0	0	0	0	0	0
606	NL05WW	1	2	12:44	2	180.202290052	691.0204081633	splendide	1.0	11.0	1.0	663553.0	0.0	0	1	0	1.0	1.9370725898	ME	1	1	1	1	1	1	1	1	1	1	1	1	1	1	1	1	1	1	1	1	1	1	1	1
607	NL05WW	1	2	12:44	2	190.285516983	690.1587301587	sonnemble	2.0	12.0	2.0	684033.0	2.0	0	1	1	0.0	1.9257502402	N2	1	1	1	1	1	1	1	1	1	1	1	1	1	1	1	1	1	1	1	1	1	1	1	1
608	NL05WW	1	2	12:44	2	200.6300232405	689.977324263	gratterie	2.0	12.0	2.0	704513.0	0.0	0	0	0	1.0		ME	0	0	0	0	0	0	0	0	0	0	0	0	0	0	0	0	0	0	0	0	0	0	0	0
609	NL05WW	1	2	12:44	2	210.8699786509	690.612244898	lecture	1.0	12.0	2.0	724993.0	0.0	0	1	0	1.0	4.5857739192	ME	1	1	1	1	1	1	1	1	1	1	1	1	1	1	1	1	1	1	1	1	1	1	1	1
610	NL05WW	1	2	12:44	2	221.6324255786	689.8412698413	obstacle	1.0	13.0	2.0	747521.0	0.0	0	1	1	1.0	3.3938829976	ME	0	0	0	0	0	0	0	0	0	0	0	0	0	0	0	0	0	0	0	0	0	0	0	0
611	NL05WW	1	2	12:44	2	232.1597570116	690.612244898	cavergie	2.0	13.0	2.0	770049.0	0.0	0	1	1	1.0	1.3684021324	ME	1	1	1	1	1	1	1	1	1	1	1	1	1	1	1	1	1	1	1	1	1	1	1	1
612	NL05WW	1	3	12:44	2	300.1824996733	690.7482993197	cartiques	2.0	15.0	2.0	909313.0	2.0	0	0	0	0.0		N2	0	0	0	0	0	0	0	0	0	0	0	0	0	0	0	0	0	0	0	0	0	0	0	0
613	NL05WW	1	3	12:44	2	309.5081783155	691.0657596372	rencontre	1.0	16.0	2.0	927745.0	2.0	0	0	0	0.0		N2	0	0	0	0	0	0	0	0	0	0	0	0	0	0	0	0	0	0	0	0	0	0	0	0
614	NL05WW	1	3	12:44	2	319.8787810163	690.4308390023	maximum	1.0	16.0	2.0	948225.0	2.0	0	0	0	0.0		N2	0	0	0	0	0	0	0	0	0	0	0	0	0	0	0	0	0	0	0	0	0	0	0	0
615	NL05WW	1	3	12:44	2	330.3016460618	690.2494331066	barester	2.0	16.0	2.0	970753.0	2.0	0	0	0	0.0		N2	1	1	0	0	1	0	0	0	0	0	0	0	0	0	0	0	0	0	0	0	0	0	0	0
616	NL05WW	1	3	12:44	2	341.116295954	690.1587301587	répotion	2.0	17.0	2.0	993281.0	2.0	0	0	0	0.0		N2	0	0	0	0	0	0	0	0	0	0	0	0	0	0	0	0	0	0	0	0	0	0	0	0
617	NL05WW	1	3	12:44	2	351.9048374431	690.8843537415	savoir	1.0	17.0	2.0	1013761.0	2.0	0	0	0	0.0		N2	0	0	0	0	0	0	0	0	0	0	0	0	0	0	0	0	0	0	0	0	0	0	0	0
618	NL05WW	1	4	12:44	2	420.1888083293	690.2947845805	portaitut	2.0	19.0	2.0	1155073.0	2.0	0	0	0	0.0		N2	1	1	1	1	1	1	1	1	1	1	1	1	1	1	1	1	1	1	1	0	1	1	0	0
619	NL05WW	1	4	12:44	2	431.0556993439	690.2494331066	surélait	2.0	20.0	2.0	1177601.0	2.0	0	0	0	0.0		N2	0	0	0	0	0	0	0	0	0	0	0	0	0	0	0	0	0	0	0	0	0	0	0	0
620	NL05WW	1	4	12:44	2	441.9226437178	689.977324263	fortune	1.0	20.0	2.0	1198081.0	2.0	0	0	0	0.0		N2	0	0	0	0	0	0	0	0	0	0	0	0	0	0	0	0	0	0	0	0	0	0	0	0
621	NL05WW	1	4	12:44	2	451.3266977914	690.7482993197	cauxite	2.0	20.0	2.0	1218561.0	2.0	0	0	0	0.0		N2	0	0	0	0	0	0	0	0	0	0	0	0	0	0	0	0	0	0	0	0	0	0	0	0
622	NL05WW	1	4	12:44	2	461.4360825509	688.3900226757	cinéma	1.0	21.0	2.0	1239041.0	2.0	0	0	0	0.0		N2	0	0	0	0	0	0	0	0	0	0	0	0	0	0	0	0	0	0	0	0	0	0	0	0
623	NL05WW	1	4	12:44	2	470.6311489425	690.5215419501	respecter	1.0	21.0	2.0	1257473.0	2.0	0	0	0	0.0		N2	0	0	0	0	0	0	0	0	0	0	0	0	0	0	0	0	0	0	0	0	0	0	0	0
624	NL05WW	1	5	12:44	2	540.1950965546	690.2494331066	économie	1.0	23.0	3.0	1400833.0	3.0	0	0	0	0.0		N3	0	0	0	0	0	0	0	0	0	0	0	0	0	0	0	0	0	0	0	0	0	0	0	0
625	NL05WW	1	5	12:44	2	550.6963263382	690.2040816327	vendance	2.0	24.0	3.0	1421313.0	3.0	0	0	0	0.0		N3	1	0	0	0	0	0	0	0	0	0	0	0	0	0	0	0	0	0	0	0	0	0	0	0
626	NL05WW	1	5	12:44	2	561.1191883236	690.6575963719	fouetache	2.0	24.0	3.0	1443841.0	3.0	0	0	0	0.0		N3	0	0	0	0	0	0	0	0	0	0	0	0	0	0	0	0	0	0	0	0	0	0	0	0
627	NL05WW	1	5	12:44	2	570.8889437326	688.5260770975	costume	1.0	24.0	3.0	1462273.0	3.0	0	0	0	0.0		N3	0	0	0	0	0	0	0	0	0	0	0	0	0	0	0	0	0	0	0	0	0	0	0	0
628	NL05WW	1	5	12:44	2	580.6587438133	693.5600907029	surface	1.0	25.0	3.0	1482753.0	3.0	0	0	0	0.0		N3	0	0	0	0	0	0	0	0	0	0	0	0	0	0	0	0	0	0	0	0	0	0	0	0
629	NL05WW	1	5	12:44	2	589.932205703	690.9297052154	ancêtion	2.0	25.0	3.0	1501185.0	3.0	0	0	0	0.0		N3	1	1	1	0	1	1	0	0	1	0	0	0	0	0	0	0	0	0	0	0	0	0	0	0
630	NL05WW	1	6	12:44	2	660.2014142738	690.6575963719	tracimer	2.0	27.0	3.0	1646593.0	3.0	0	0	0	0.0		N3	0	0	0	0	0	0	0	0	0	0	0	0	0	0	0	0	0	0	0	0	0	0	0	0
631	NL05WW	1	6	12:44	2	670.572023019	690.4761904762	chassole	2.0	28.0	3.0	1667073.0	3.0	0	0	0	0.0		N3	0	0	0	0	0	0	0	0	0	0	0	0	0	0	0	0	0	0	0	0	0	0	0	0
632	NL05WW	1	6	12:44	2	681.3344684167	684.3537414966	capital	1.0	28.0	3.0	1689601.0	3.0	0	0	0	0.0		N3	0	0	0	0	0	0	0	0	0	0	0	0	0	0	0	0	0	0	0	0	0	0	0	0
633	NL05WW	1	6	12:44	2	691.8618198576	688.5714285714	coupable	1.0	28.0	3.0	1710081.0	3.0	0	0	0	0.0		N3	0	0	0	0	0	0	0	0	0	0	0	0	0	0	0	0	0	0	0	0	0	0	0	0
634	NL05WW	1	6	12:44	2	702.4936132459	690.2947845805	vérité	1.0	29.0	3.0	1732609.0	3.0	0	0	0	0.0		N3	0	0	0	0	0	0	0	0	0	0	0	0	0	0	0	0	0	0	0	0	0	0	0	0
635	NL05WW	1	6	12:44	2	712.3678835537	690.4761904762	radigiés	2.0	29.0	3.0	1753089.0	3.0	0	0	0	0.0		N3	1	1	0	0	0	0	0	0	0	0	0	0	0	0	0	0	0	0	0	0	0	0	0	0
636	NL05WW	1	7	12:44	2	780.1816137181	690.4761904762	industrie	1.0	31.0	4.0	1892353.0	3.0	0	0	0	0.0		N3	0	0	0	0	0	0	0	0	0	0	0	0	0	0	0	0	0	0	0	0	0	0	0	0
637	NL05WW	1	7	12:44	2	789.5595689035	690.7482993197	parking	1.0	32.0	4.0	1910785.0	3.0	0	0	0	0.0		N3	0	0	0	0	0	0	0	0	0	0	0	0	0	0	0	0	0	0	0	0	0	0	0	0
638	NL05WW	1	7	12:44	2	798.7546516335	690.3401360544	aplamines	2.0	32.0	4.0	1929217.0	3.0	0	0	0	0.0		N3	1	0	0	0	0	0	0	0	0	0	0	0	0	0	0	0	0	0	0	0	0	0	0	0
639	NL05WW	1	7	12:44	2	809.0991275531	688.3900226757	bâtiment	1.0	32.0	4.0	1951745.0	3.0	0	0	0	0.0		N3	0	0	0	0	0	0	0	0	0	0	0	0	0	0	0	0	0	0	0	0	0	0	0	0
640	NL05WW	1	7	12:44	2	818.6076994567	690.8390022676	endorçais	2.0	33.0	4.0	1970177.0	3.0	0	0	0	0.0		N3	1	0	0	0	0	0	0	0	0	0	0	0	0	0	0	0	0	0	0	0	0	0	0	0
641	NL05WW	1	7	12:44	2	828.5341819389	690.612244898	accomples	2.0	33.0	4.0	1990657.0	3.0	0	0	0	0.0		N3	0	0	0	0	0	0	0	0	0	0	0	0	0	0	0	0	0	0	0	0	0	0	0	0
642	NL05WW	1	8	12:44	2	900.1879694198	690.2947845805	observe	1.0	35.0	4.0	2138113.0	3.0	0	0	0	0.0		N3	0	0	0	0	0	0	0	0	0	0	0	0	0	0	0	0	0	0	0	0	0	0	0	0
643	NL05WW	1	8	12:44	2	909.4614262854	690.3401360544	amirave	2.0	36.0	4.0	2156545.0	3.0	0	0	0	0.0		N3	0	0	0	0	0	0	0	0	0	0	0	0	0	0	0	0	0	0	0	0	0	0	0	0
644	NL05WW	1	8	12:44	2	920.1715801672	690.5215419501	football	1.0	36.0	4.0	2179073.0	3.0	0	0	0	0.0		N3	0	0	0	0	0	0	0	0	0	0	0	0	0	0	0	0	0	0	0	0	0	0	0	0
645	NL05WW	1	8	12:44	2	930.7772792696	690.4308390023	arrivrel	2.0	36.0	4.0	2199553.0	3.0	0	0	0	0.0		N3	0	0	0	0	0	0	0	0	0	0	0	0	0	0	0	0	0	0	0	0	0	0	0	0
646	NL05WW	1	8	12:44	2	940.8083009966	690.7482993197	textine	2.0	37.0	4.0	2220033.0	3.0	0	0	0	0.0		N3	0	0	0	0	0	0	0	0	0	0	0	0	0	0	0	0	0	0	0	0	0	0	0	0
647	NL05WW	1	8	12:44	2	951.2833553645	689.2517006803	aperçu	1.0	37.0	4.0	2242561.0	3.0	0	0	0	0.0		N3	0	0	0	0	0	0	0	0	0	0	0	0	0	0	0	0	0	0	0	0	0	0	0	0
648	NL05WW	1	9	12:44	2	1020.1942935169	690.0680272109	tormater	2.0	39.0	4.0	2383873.0	3.0	0	0	0	0.0		N3	0	0	0	0	0	0	0	0	0	0	0	0	0	0	0	0	0	0	0	0	0	0	0	0
649	NL05WW	1	9	12:44	2	1030.5126410666	690.2494331066	parcours	1.0	40.0	4.0	2404353.0	3.0	0	0	0	0.0		N3	0	0	0	0	0	0	0	0	0	0	0	0	0	0	0	0	0	0	0	0	0	0	0	0
650	NL05WW	1	9	12:44	2	1041.1444696469	690.612244898	sensible	1.0	40.0	4.0	2426881.0	3.0	0	0	0	0.0		N3	0	0	0	0	0	0	0	0	0	0	0	0	0	0	0	0	0	0	0	0	0	0	0	0
651	NL05WW	1	9	12:44	2	1051.5411542759	690.7482993197	portable	1.0	40.0	4.0	2447361.0	3.0	0	0	0	0.0		N3	0	0	0	0	0	0	0	0	0	0	0	0	0	0	0	0	0	0	0	0	0	0	0	0
652	NL05WW	1	9	12:44	2	1061.4676905337	690.7029478458	banarmés	2.0	41.0	4.0	2467841.0	3.0	0	0	0	0.0		N3	1	1	1	1	1	1	1	0	1	1	1	0	1	0	0	0	0	0	0	0	0	0	0	0
653	NL05WW	1	9	12:44	2	1071.60316367	690.7482993197	percoupez	2.0	41.0	4.0	2488321.0	3.0	0	0	0	0.0		N3	1	1	1	1	1	1	1	1	1	1	0	0	1	0	0	0	0	0	0	0	0	0	0	0
654	NL05WW	1	10	12:44	2	1140.2005866028	689.7505668934	octobre	1.0	43.0	4.0	2629633.0	3.0	0	0	0	0.0		N3	0	0	0	0	0	0	0	0	0	0	0	0	0	0	0	0	0	0	0	0	0	0	0	0
655	NL05WW	1	10	12:44	2	1151.1197541487	690.3401360544	mesuria	2.0	44.0	4.0	2652161.0	3.0	0	0	0	0.0		N3	1	0	0	0	0	0	0	0	0	0	0	0	0	0	0	0	0	0	0	0	0	0	0	0
656	NL05WW	1	10	12:44	2	1162.143411461	695.283446712	victoire	1.0	44.0	4.0	2674689.0	3.0	0	0	0	0.0		N3	1	0	0	0	0	0	0	0	0	0	0	0	0	0	0	0	0	0	0	0	0	0	0	0
657	NL05WW	1	10	12:44	2	1173.1670553315	690.8390022676	officier	1.0	44.0	4.0	2697217.0	3.0	0	0	0	0.0		N3	0	0	0	0	0	0	0	0	0	0	0	0	0	0	0	0	0	0	0	0	0	0	0	0
658	NL05WW	1	10	12:44	2	1182.8584938276	690.2947845805	duployain	2.0	45.0	4.0	2715649.0	3.0	0	0	0	0.0		N3	1	1	1	0	1	1	0	0	1	0	0	0	0	0	0	0	0	0	0	0	0	0	0	0
659	NL05WW	1	10	12:44	2	1192.4715398453	690.1587301587	trofitue	2.0	45.0	4.0	2736129.0	3.0	0	0	0	0.0		N3	0	0	0	0	0	0	0	0	0	0	0	0	0	0	0	0	0	0	0	0	0	0	0	0
660	NL05WW	1	1	14:15	3	60.2754268553	690.9297052154	protéger	1.0	6.0	0.0	337921.0	0.0	0	1	1	0.0	3.1633952151	Wake	1	1	1	1	1	1	1	1	1	1	1	1	1	1	0	1	1	0	0	0	0	0	0	0
661	NL05WW	1	1	14:15	3	70.0190812075	689.8866213152	phénomène	1.0	6.0	0.0	358401.0	0.0	0	1	1	0.0	1.5459835914	Wake	1	1	1	1	1	1	1	1	1	1	1	1	1	1	1	1	1	1	1	1	1	1	1	1
662	NL05WW	1	1	14:15	3	80.1023757785	691.201814059	inquiéter	1.0	7.0	0.0	378881.0	0.0	0	1	1	0.0	1.1131237399	Wake	1	1	1	1	1	1	1	1	1	1	1	1	1	1	1	1	1	1	1	1	1	1	1	1
663	NL05WW	1	1	14:15	3	89.6370196498	690.0680272109	cuiraper	2.0	7.0	0.0	397313.0	0.0	0	1	1	0.0	1.082098684	Wake	1	1	1	1	1	1	1	1	1	1	1	1	1	1	1	1	1	1	1	1	1	1	1	1
664	NL05WW	1	1	14:15	3	100.0076181825	690.4308390023	désassant	2.0	7.0	0.0	419841.0	0.0	0	1	1	0.0	1.900161415	Wake	1	1	1	1	1	1	1	1	1	1	1	1	1	1	1	1	1	1	1	1	1	1	1	1
665	NL05WW	1	1	14:15	3	110.2475960053	690.7029478458	incraîne	2.0	8.0	0.0	440321.0	0.0	0	1	1	0.0	1.8570620629	Wake	1	1	1	1	1	1	1	1	1	1	1	1	1	1	1	1	1	1	1	1	1	1	1	1
666	NL05WW	1	2	14:15	3	180.2033815952	691.2471655329	difficile	1.0	10.0	0.0	583681.0	0.0	0	1	1	0.0	1.8821094472	Wake	0	0	0	0	0	0	0	0	0	0	0	0	0	0	0	0	0	0	0	0	0	0	0	0
667	NL05WW	1	2	14:15	3	190.1299029094	690.5215419501	emporter	1.0	10.0	0.0	604161.0	0.0	0	1	1	0.0	0.9965585688	Wake	0	0	0	0	0	0	0	0	0	0	0	0	0	0	0	0	0	0	0	0	0	0	0	0
668	NL05WW	1	2	14:15	3	200.0303107738	690.4761904762	sinaudre	2.0	11.0	0.0	624641.0	0.0	0	1	1	0.0	1.4366738924	Wake	1	1	1	1	1	1	1	1	1	1	1	1	1	1	1	1	1	1	1	1	1	1	1	1
669	NL05WW	1	2	14:15	3	210.6359886482	690.5215419501	désigates	2.0	11.0	0.0	645121.0	0.0	0	1	1	0.0	1.2683960289	Wake	1	1	1	1	1	1	1	1	1	1	1	1	1	1	1	1	1	1	1	1	1	1	1	1
670	NL05WW	1	2	14:15	3	221.0327074137	690.5215419501	découvre	1.0	11.0	0.0	667649.0	0.0	0	1	1	0.0	2.8674534623	Wake	1	0	0	0	0	0	0	0	0	0	0	0	0	0	0	0	0	0	0	0	0	0	0	0
671	NL05WW	1	2	14:15	3	231.2988237659	690.3854875283	maradron	2.0	12.0	0.0	688129.0	0.0	0	1	1	0.0	1.2379504788	Wake	1	1	1	1	1	1	1	1	1	1	1	1	1	1	1	1	1	1	1	1	1	1	1	1
672	NL05WW	1	3	14:15	3	300.18362173	690.2040816327	emprunter	1.0	14.0	1.0	829441.0	0.0	0	1	1	1.0	1.657749135	ME	0	0	0	0	0	0	0	0	0	0	0	0	0	0	0	0	0	0	0	0	0	0	0	0
673	NL05WW	1	3	14:15	3	310.2929669007	690.022675737	arminuait	2.0	14.0	1.0	849921.0	1.0	0	1	1	0.0	1.485649355	N1	1	1	1	1	1	1	1	1	1	1	1	1	1	1	1	1	1	1	1	1	1	1	1	1
674	NL05WW	1	3	14:15	3	320.1672389615	690.7936507937	frénifié	2.0	15.0	1.0	870401.0	1.0	0	1	1	0.0	1.6258978075	N1	1	1	1	1	1	1	1	1	1	1	1	1	1	1	1	1	1	1	1	1	1	1	1	1
675	NL05WW	1	3	14:15	3	329.5451712192	690.566893424	diseyer	2.0	15.0	1.0	888833.0	0.0	0	1	1	1.0	1.3586575088	ME	1	1	1	1	1	1	1	1	1	1	1	1	1	1	1	1	1	1	1	1	1	1	1	1
676	NL05WW	1	3	14:15	3	339.0276208495	694.4217687075	satisfait	1.0	15.0	1.0	909313.0	0.0	0	1	1	1.0	1.3296339794	ME	1	1	1	0	1	1	0	0	1	0	0	0	0	0	0	0	0	0	0	0	0	0	0	0
677	NL05WW	1	3	14:15	3	349.6594276329	690.7029478458	paysage	1.0	16.0	1.0	929793.0	1.0	0	1	1	0.0	1.8536214521	N1	0	0	0	0	0	0	0	0	0	0	0	0	0	0	0	0	0	0	0	0	0	0	0	0
678	NL05WW	1	4	14:15	3	420.1899313885	690.1133786848	remarque	1.0	18.0	1.0	1075201.0	1.0	0	0	0	0.0		N1	0	0	0	0	0	0	0	0	0	0	0	0	0	0	0	0	0	0	0	0	0	0	0	0
679	NL05WW	1	4	14:15	3	430.2470479353	690.8390022676	généreux	1.0	18.0	1.0	1095681.0	1.0	0	0	0	0.0		N1	0	0	0	0	0	0	0	0	0	0	0	0	0	0	0	0	0	0	0	0	0	0	0	0
680	NL05WW	1	4	14:15	3	440.7221342533	690.0680272109	statirais	2.0	19.0	1.0	1116161.0	1.0	0	0	0	0.0		N1	0	0	0	0	0	0	0	0	0	0	0	0	0	0	0	0	0	0	0	0	0	0	0	0
681	NL05WW	1	4	14:15	3	450.2567993227	690.612244898	matinée	1.0	19.0	1.0	1136641.0	1.0	0	0	0	0.0		N1	0	0	0	0	0	0	0	0	0	0	0	0	0	0	0	0	0	0	0	0	0	0	0	0
682	NL05WW	1	4	14:15	3	460.4967909512	689.9319727891	fusidique	2.0	19.0	1.0	1157121.0	1.0	0	0	0	0.0		N1	1	1	1	1	1	1	1	1	1	1	1	1	1	1	1	1	1	1	1	1	1	1	0	0
683	NL05WW	1	4	14:15	3	471.2853382736	619.4557823129	brocharde	2.0	20.0	1.0	1179649.0	1.0	0	0	0	0.0		N1	0	0	0	0	0	0	0	0	0	0	0	0	0	0	0	0	0	0	0	0	0	0	0	0
684	NL05WW	1	5	14:15	3	540.1962649362	690.022675737	salex	2.0	22.0	2.0	1320961.0	2.0	0	0	0	0.0		N2	0	0	0	0	0	0	0	0	0	0	0	0	0	0	0	0	0	0	0	0	0	0	0	0
685	NL05WW	1	5	14:15	3	550.61906271	690.4308390023	facite	2.0	22.0	2.0	1341441.0	2.0	0	0	0	0.0		N2	0	0	0	0	0	0	0	0	0	0	0	0	0	0	0	0	0	0	0	0	0	0	0	0
686	NL05WW	1	5	14:15	3	560.1276399018	688.4353741497	ambition	1.0	23.0	2.0	1361921.0	2.0	0	0	1	0.0		N2	1	1	1	1	1	1	1	1	1	1	1	1	1	1	1	1	1	1	1	1	1	1	1	0
687	NL05WW	1	5	14:15	3	571.0728893993	690.1587301587	attrubine	2.0	23.0	2.0	1384449.0	2.0	0	0	0	0.0		N2	1	1	1	1	1	1	0	0	1	0	0	0	0	0	0	0	0	0	0	0	0	0	0	0
688	NL05WW	1	5	14:15	3	582.2271926949	690.7936507937	obscur	1.0	23.0	2.0	1406977.0	2.0	0	0	0	0.0		N2	1	1	0	0	1	0	0	0	0	0	0	0	0	0	0	0	0	0	0	0	0	0	0	0
689	NL05WW	1	5	14:15	3	591.8141251268	688.6167800454	couvercle	1.0	24.0	2.0	1427457.0	2.0	0	0	0	0.0		N2	1	1	1	0	1	1	0	0	0	0	0	0	0	0	0	0	0	0	0	0	0	0	0	0
690	NL05WW	1	6	14:15	3	660.2025519013	691.0657596372	deuxième	1.0	26.0	2.0	1566721.0	2.0	0	0	0	0.0		N2	1	0	0	0	0	0	0	0	0	0	0	0	0	0	0	0	0	0	0	0	0	0	0	0
691	NL05WW	1	6	14:15	3	671.2000609411	690.1133786848	expert	1.0	26.0	2.0	1589249.0	2.0	0	0	0	0.0		N2	0	0	0	0	0	0	0	0	0	0	0	0	0	0	0	0	0	0	0	0	0	0	0	0
692	NL05WW	1	6	14:15	3	680.49964032	691.3378684807	matentait	2.0	27.0	2.0	1607681.0	2.0	0	0	1	0.0		N2	1	1	1	1	1	1	1	1	1	1	1	1	1	1	1	1	1	1	1	1	1	1	1	1
693	NL05WW	1	6	14:15	3	690.76575941	690.4761904762	proqueur	2.0	27.0	2.0	1630209.0	2.0	0	0	0	0.0		N2	0	0	0	0	0	0	0	0	0	0	0	0	0	0	0	0	0	0	0	0	0	0	0	0
694	NL05WW	1	6	14:15	3	700.5616504292	690.2947845805	retraite	1.0	27.0	2.0	1648641.0	2.0	0	0	0	0.0		N2	1	1	1	1	1	1	1	1	1	1	0	0	1	0	0	0	0	0	0	0	0	0	0	0
695	NL05WW	1	6	14:15	3	711.5330622986	690.5215419501	sourassai	2.0	28.0	2.0	1671169.0	2.0	0	0	0	0.0		N2	0	0	0	0	0	0	0	0	0	0	0	0	0	0	0	0	0	0	0	0	0	0	0	0
696	NL05WW	1	7	14:15	3	780.2088821249	690.1587301587	sortir	1.0	30.0	2.0	1812481.0	2.0	0	0	0	0.0		N2	0	0	0	0	0	0	0	0	0	0	0	0	0	0	0	0	0	0	0	0	0	0	0	0
697	NL05WW	1	7	14:15	3	790.7101086021	690.7482993197	multères	2.0	30.0	2.0	1832961.0	2.0	0	0	0	0.0		N2	1	0	0	0	1	0	0	0	0	0	0	0	0	0	0	0	0	0	0	0	0	0	0	0
698	NL05WW	1	7	14:15	3	800.7149710704	689.5691609977	produire	1.0	31.0	2.0	1853441.0	2.0	0	0	0	0.0		N2	1	0	0	0	1	0	0	0	0	0	0	0	0	0	0	0	0	0	0	0	0	0	0	0
699	NL05WW	1	7	14:15	3	810.2757324543	690.9750566893	fromèrent	2.0	31.0	2.0	1873921.0	2.0	0	0	0	0.0		N2	1	1	1	0	1	1	0	0	1	0	0	0	0	0	0	0	0	0	0	0	0	0	0	0
700	NL05WW	1	7	14:15	3	820.0455369318	691.3832199546	replagé	2.0	31.0	2.0	1894401.0	2.0	0	0	0	0.0		N2	1	1	0	0	1	0	0	0	0	0	0	0	0	0	0	0	0	0	0	0	0	0	0	0
701	NL05WW	1	7	14:15	3	830.9124340256	690.2947845805	invisible	1.0	32.0	2.0	1916929.0	2.0	0	0	0	0.0		N2	0	0	0	0	0	0	0	0	0	0	0	0	0	0	0	0	0	0	0	0	0	0	0	0
702	NL05WW	1	8	14:15	3	900.1890692758	690.566893424	colivage	2.0	34.0	2.0	2058241.0	2.0	0	0	0	0.0		N2	0	0	0	0	0	0	0	0	0	0	0	0	0	0	0	0	0	0	0	0	0	0	0	0
703	NL05WW	1	8	14:15	3	909.9326979269	688.6167800454	capitaine	1.0	34.0	2.0	2078721.0	2.0	0	0	0	0.0		N2	1	1	1	0	1	0	0	0	0	0	0	0	0	0	0	0	0	0	0	0	0	0	0	0
704	NL05WW	1	8	14:15	3	919.7286059413	690.8843537415	direct	1.0	35.0	2.0	2097153.0	2.0	0	0	0	0.0		N2	0	0	0	0	0	0	0	0	0	0	0	0	0	0	0	0	0	0	0	0	0	0	0	0
705	NL05WW	1	8	14:15	3	930.1253497161	691.0204081633	ordinaire	1.0	35.0	2.0	2119681.0	2.0	0	0	0	0.0		N2	1	1	1	1	1	1	1	1	1	1	1	1	1	1	1	1	1	1	1	0	1	1	1	0
706	NL05WW	1	8	14:15	3	939.5555452035	690.8390022676	faterner	2.0	35.0	2.0	2138113.0	2.0	0	0	0	0.0		N2	1	1	1	1	1	1	1	1	1	1	1	1	1	1	1	1	1	1	1	1	1	1	1	1
707	NL05WW	1	8	14:15	3	950.1612012286	689.9319727891	profitues	2.0	36.0	2.0	2160641.0	2.0	0	0	0	0.0		N2	0	0	0	0	0	0	0	0	0	0	0	0	0	0	0	0	0	0	0	0	0	0	0	0
708	NL05WW	1	9	14:15	3	1020.1953907058	690.7029478458	enquistes	2.0	38.0	2.0	2304001.0	2.0	0	0	0	0.0		N2	0	0	0	0	0	0	0	0	0	0	0	0	0	0	0	0	0	0	0	0	0	0	0	0
709	NL05WW	1	9	14:15	3	1030.9055886024	691.3832199546	président	1.0	38.0	2.0	2326529.0	2.0	0	0	0	0.0		N2	1	1	1	1	1	1	1	1	1	1	1	0	1	1	0	0	1	0	0	0	1	0	0	0
710	NL05WW	1	9	14:15	3	1040.9888402023	689.8866213152	nuation	2.0	39.0	2.0	2347009.0	2.0	0	0	0	0.0		N2	0	0	0	0	0	0	0	0	0	0	0	0	0	0	0	0	0	0	0	0	0	0	0	0
711	NL05WW	1	9	14:15	3	1050.3928933143	690.7936507937	reposer	1.0	39.0	2.0	2365441.0	2.0	0	0	0	0.0		N2	1	1	1	1	1	1	1	1	1	1	1	0	0	0	0	0	0	0	0	0	0	0	0	0
712	NL05WW	1	9	14:15	3	1061.4426344487	690.9297052154	brissez	2.0	39.0	2.0	2387969.0	2.0	0	0	0	0.0		N2	1	1	1	1	1	1	1	1	1	1	1	1	1	1	1	0	1	1	1	0	1	1	0	0
713	NL05WW	1	9	14:15	3	1071.8916095499	688.5260770975	animal	1.0	40.0	2.0	2410497.0	2.0	0	0	0	0.0		N2	1	1	1	0	1	1	0	0	0	0	0	0	0	0	0	0	0	0	0	0	0	0	0	0
714	NL05WW	1	10	14:15	3	1140.2017259536	690.1587301587	bormode	2.0	42.0	3.0	2549761.0	3.0	0	0	0	0.0		N3	1	1	0	0	1	1	0	0	1	0	0	0	0	0	0	0	0	0	0	0	0	0	0	0
715	NL05WW	1	10	14:15	3	1150.546156715	690.6575963719	balation	2.0	42.0	3.0	2570241.0	3.0	0	0	0	0.0		N3	1	0	0	0	1	0	0	0	0	0	0	0	0	0	0	0	0	0	0	0	0	0	0	0
716	NL05WW	1	10	14:15	3	1160.4466030602	690.2494331066	domicile	1.0	43.0	3.0	2590721.0	3.0	0	0	0	0.0		N3	1	1	1	1	1	1	1	0	1	1	0	0	0	0	0	0	0	0	0	0	0	0	0	0
717	NL05WW	1	10	14:15	3	1170.4775702612	689.6598639456	mardiment	2.0	43.0	3.0	2611201.0	3.0	0	0	0	0.0		N3	1	0	0	0	1	0	0	0	0	0	0	0	0	0	0	0	0	0	0	0	0	0	0	0
718	NL05WW	1	10	14:15	3	1180.7175557518	740.9523809524	princesse	1.0	43.0	3.0	2631681.0	3.0	0	0	0	0.0		N3	1	0	0	0	0	0	0	0	0	0	0	0	0	0	0	0	0	0	0	0	0	0	0	0
719	NL05WW	1	10	14:15	3	1191.1665108564	690.1587301587	distraire	1.0	44.0	3.0	2654209.0	3.0	0	0	0	0.0		N3	1	1	1	1	1	1	1	1	1	1	1	1	1	1	1	1	1	1	1	1	1	1	1	0
720	NL05WW	1	1	16:10	4	60.2833807825	690.4761904762	cuisage	2.0	6.0	0.0	327681.0	0.0	0	0	0	0.0		Wake	0	0	0	0	0	0	0	0	0	0	0	0	0	0	0	0	0	0	0	0	0	0	0	0
721	NL05WW	1	1	16:10	4	70.3144009915	688.5714285714	central	1.0	6.0	0.0	348161.0	0.0	0	0	0	0.0		Wake	1	1	1	1	1	0	0	0	1	0	0	0	0	0	0	0	0	0	0	0	0	0	0	0
722	NL05WW	1	1	16:10	4	80.3454080392	689.8412698413	bousentît	2.0	7.0	0.0	368641.0	0.0	0	0	0	0.0		Wake	0	0	0	0	0	0	0	0	0	0	0	0	0	0	0	0	0	0	0	0	0	0	0	0
723	NL05WW	1	1	16:10	4	90.9772335474	690.7936507937	passeport	1.0	7.0	0.0	389121.0	0.0	0	1	1	0.0	2.5369238084	Wake	1	1	0	0	1	0	0	0	0	0	0	0	0	0	0	0	0	0	0	0	0	0	0	0
724	NL05WW	1	1	16:10	4	101.4523025714	690.8843537415	optiliter	2.0	7.0	0.0	411649.0	0.0	0	0	0	0.0		Wake	1	1	1	1	1	1	1	0	0	0	0	0	0	0	0	0	0	0	0	0	0	0	0	0
725	NL05WW	1	1	16:10	4	111.9273998693	690.612244898	regarde	1.0	8.0	0.0	432129.0	0.0	0	0	0	0.0		Wake	0	0	0	0	0	0	0	0	0	0	0	0	0	0	0	0	0	0	0	0	0	0	0	0
726	NL05WW	1	2	16:10	4	180.2113614401	691.2471655329	promesse	1.0	10.0	0.0	573441.0	0.0	0	0	0	0.0		Wake	0	0	0	0	0	0	0	0	0	0	0	0	0	0	0	0	0	0	0	0	0	0	0	0
727	NL05WW	1	2	16:10	4	189.6415319769	690.9750566893	finacle	2.0	10.0	0.0	591873.0	0.0	0	0	0	0.0		Wake	0	0	0	0	0	0	0	0	0	0	0	0	0	0	0	0	0	0	0	0	0	0	0	0
728	NL05WW	1	2	16:10	4	199.8815511763	688.6167800454	agréable	1.0	10.0	0.0	612353.0	0.0	0	0	0	0.0		Wake	0	0	0	0	0	0	0	0	0	0	0	0	0	0	0	0	0	0	0	0	0	0	0	0
729	NL05WW	1	2	16:10	4	209.5206747544	690.566893424	rasoir	1.0	11.0	0.0	632833.0	0.0	0	0	0	0.0		Wake	0	0	0	0	0	0	0	0	0	0	0	0	0	0	0	0	0	0	0	0	0	0	0	0
730	NL05WW	1	2	16:10	4	219.4210957561	688.798185941	piralisse	2.0	11.0	0.0	653313.0	0.0	0	0	0	0.0		Wake	0	0	0	0	0	0	0	0	0	0	0	0	0	0	0	0	0	0	0	0	0	0	0	0
731	NL05WW	1	2	16:10	4	229.0603063441	690.4308390023	écoriqua	2.0	11.0	0.0	673793.0	0.0	0	0	0	0.0		Wake	0	0	0	0	0	0	0	0	0	0	0	0	0	0	0	0	0	0	0	0	0	0	0	0
732	NL05WW	1	3	16:10	4	300.1915523371	690.7482993197	rajuses	2.0	14.0	1.0	819201.0	1.0	0	0	0	0.0		N1	0	0	0	0	0	0	0	0	0	0	0	0	0	0	0	0	0	0	0	0	0	0	0	0
733	NL05WW	1	3	16:10	4	311.2674717476	693.0158730159	comptoir	1.0	14.0	1.0	841729.0	1.0	0	0	0	0.0		N1	0	0	0	0	0	0	0	0	0	0	0	0	0	0	0	0	0	0	0	0	0	0	0	0
734	NL05WW	1	3	16:10	4	320.9327467291	688.4807256236	contact	1.0	15.0	1.0	860161.0	1.0	0	0	0	0.0		N1	0	0	0	0	0	0	0	0	0	0	0	0	0	0	0	0	0	0	0	0	0	0	0	0
735	NL05WW	1	3	16:10	4	331.4078228466	690.8843537415	ritannier	2.0	15.0	1.0	882689.0	1.0	0	0	0	0.0		N1	0	0	0	0	0	0	0	0	0	0	0	0	0	0	0	0	0	0	0	0	0	0	0	0
736	NL05WW	1	3	16:10	4	340.6812665098	688.4807256236	armoire	1.0	15.0	1.0	901121.0	1.0	0	0	0	0.0		N1	0	0	0	0	0	0	0	0	0	0	0	0	0	0	0	0	0	0	0	0	0	0	0	0
737	NL05WW	1	3	16:10	4	351.4698294206	690.2947845805	réclande	2.0	16.0	1.0	923649.0	1.0	0	0	0	0.0		N1	0	0	0	0	0	0	0	0	0	0	0	0	0	0	0	0	0	0	0	0	0	0	0	0
738	NL05WW	1	4	16:10	4	420.1978865646	690.8843537415	gentiment	1.0	18.0	1.0	1064961.0	0.0	0	0	0	1.0		ME	0	0	0	0	0	0	0	0	0	0	0	0	0	0	0	0	0	0	0	0	0	0	0	0
739	NL05WW	1	4	16:10	4	430.6990912978	690.022675737	audinir	2.0	18.0	1.0	1085441.0	1.0	0	0	0	0.0		N1	0	0	0	0	0	0	0	0	0	0	0	0	0	0	0	0	0	0	0	0	0	0	0	0
740	NL05WW	1	4	16:10	4	440.9912805211	690.8843537415	apploquit	2.0	19.0	2.0	1105921.0	2.0	0	0	0	0.0		N2	0	0	0	0	0	0	0	0	0	0	0	0	0	0	0	0	0	0	0	0	0	0	0	0
741	NL05WW	1	4	16:10	4	450.2125271353	690.612244898	directeur	1.0	19.0	2.0	1126401.0	2.0	0	0	0	0.0		N2	0	0	0	0	0	0	0	0	0	0	0	0	0	0	0	0	0	0	0	0	0	0	0	0
742	NL05WW	1	4	16:10	4	459.4598234054	690.7936507937	retervez	2.0	19.0	2.0	1144833.0	2.0	0	0	0	0.0		N2	0	0	0	0	0	0	0	0	0	0	0	0	0	0	0	0	0	0	0	0	0	0	0	0
743	NL05WW	1	4	16:10	4	470.5357314961	688.1179138322	caresser	1.0	20.0	2.0	1167361.0	2.0	0	0	0	0.0		N2	0	0	0	0	0	0	0	0	0	0	0	0	0	0	0	0	0	0	0	0	0	0	0	0
744	NL05WW	1	5	16:10	4	540.1780634386	690.1133786848	travail	1.0	22.0	2.0	1310721.0	2.0	0	0	0	0.0		N2	0	0	0	0	0	0	0	0	0	0	0	0	0	0	0	0	0	0	0	0	0	0	0	0
745	NL05WW	1	5	16:10	4	549.9739474405	690.7936507937	lochantes	2.0	22.0	2.0	1329153.0	2.0	0	0	0	0.0		N2	1	1	1	0	1	1	1	0	1	1	0	0	1	0	0	0	0	0	0	0	0	0	0	0
746	NL05WW	1	5	16:10	4	559.5086003342	690.9297052154	ouverture	1.0	22.0	2.0	1349633.0	2.0	0	0	0	0.0		N2	0	0	0	0	0	0	0	0	0	0	0	0	0	0	0	0	0	0	0	0	0	0	0	0
747	NL05WW	1	5	16:10	4	569.5918694568	690.2494331066	élotiale	2.0	23.0	2.0	1370113.0	2.0	0	0	0	0.0		N2	1	0	0	0	1	0	0	0	0	0	0	0	0	0	0	0	0	0	0	0	0	0	0	0
748	NL05WW	1	5	16:10	4	579.9363705847	688.6621315193	réussir	1.0	23.0	2.0	1390593.0	2.0	0	0	0	0.0		N2	0	0	0	0	0	0	0	0	0	0	0	0	0	0	0	0	0	0	0	0	0	0	0	0
749	NL05WW	1	5	16:10	4	589.8106222149	690.8843537415	bâtordons	2.0	23.0	2.0	1411073.0	2.0	0	0	0	0.0		N2	1	1	1	0	1	1	0	0	1	0	0	0	0	0	0	0	0	0	0	0	0	0	0	0
750	NL05WW	1	6	16:10	4	660.1844072512	691.0657596372	répardas	2.0	26.0	2.0	1556481.0	2.0	0	0	0	0.0		N2	0	0	0	0	0	0	0	0	0	0	0	0	0	0	0	0	0	0	0	0	0	0	0	0
751	NL05WW	1	6	16:10	4	670.1370328996	690.0680272109	chentoive	2.0	26.0	2.0	1576961.0	2.0	0	0	0	0.0		N2	0	0	0	0	0	0	0	0	0	0	0	0	0	0	0	0	0	0	0	0	0	0	0	0
752	NL05WW	1	6	16:10	4	681.0561450522	690.1587301587	assistant	1.0	27.0	2.0	1599489.0	2.0	0	0	0	0.0		N2	0	0	0	0	0	0	0	0	0	0	0	0	0	0	0	0	0	0	0	0	0	0	0	0
753	NL05WW	1	6	16:10	4	691.0610442483	690.6575963719	fisigne	2.0	27.0	2.0	1619969.0	2.0	0	0	0	0.0		N2	0	0	0	0	0	0	0	0	0	0	0	0	0	0	0	0	0	0	0	0	0	0	0	0
754	NL05WW	1	6	16:10	4	701.6406096104	690.4308390023	tendresse	1.0	27.0	2.0	1640449.0	2.0	0	0	0	0.0		N2	0	0	0	0	0	0	0	0	0	0	0	0	0	0	0	0	0	0	0	0	0	0	0	0
755	NL05WW	1	6	16:10	4	710.9924654624	690.612244898	novembre	1.0	28.0	2.0	1658881.0	2.0	0	0	0	0.0		N2	1	1	0	0	1	0	0	0	0	0	0	0	0	0	0	0	0	0	0	0	0	0	0	0
756	NL05WW	1	7	16:10	4	780.1907168276	690.7029478458	dispendus	2.0	30.0	2.0	1802241.0	2.0	0	0	0	0.0		N2	1	1	0	0	1	0	0	0	0	0	0	0	0	0	0	0	0	0	0	0	0	0	0	0
757	NL05WW	1	7	16:10	4	789.5163967831	691.0204081633	provirent	2.0	30.0	2.0	1820673.0	2.0	0	0	0	0.0		N2	1	1	1	1	1	1	1	0	1	1	1	0	1	0	0	0	1	0	0	0	0	0	0	0
758	NL05WW	1	7	16:10	4	800.0698697999	690.3854875283	saucoures	2.0	31.0	2.0	1843201.0	2.0	0	0	0	0.0		N2	0	0	0	0	0	0	0	0	0	0	0	0	0	0	0	0	0	0	0	0	0	0	0	0
759	NL05WW	1	7	16:10	4	810.335975189	690.3401360544	résultat	1.0	31.0	2.0	1863681.0	2.0	0	0	0	0.0		N2	0	0	0	0	0	0	0	0	0	0	0	0	0	0	0	0	0	0	0	0	0	0	0	0
760	NL05WW	1	7	16:10	4	819.8183992004	688.5260770975	conserver	1.0	31.0	2.0	1882113.0	2.0	0	0	0	0.0		N2	0	0	0	0	0	0	0	0	0	0	0	0	0	0	0	0	0	0	0	0	0	0	0	0
761	NL05WW	1	7	16:10	4	829.0918219473	690.4761904762	disposer	1.0	31.0	2.0	1902593.0	2.0	0	0	0	0.0		N2	1	1	1	1	1	1	1	1	1	1	1	1	1	1	1	1	1	1	1	1	1	1	1	1
762	NL05WW	1	8	16:10	4	900.1970192225	690.2494331066	amasiné	2.0	34.0	2.0	2048001.0	2.0	0	0	0	0.0		N2	1	1	0	0	1	0	0	0	0	0	0	0	0	0	0	0	0	0	0	0	0	0	0	0
763	NL05WW	1	8	16:10	4	910.2280255727	690.8390022676	palatif	2.0	34.0	2.0	2068481.0	2.0	0	0	0	0.0		N2	0	0	0	0	0	0	0	0	0	0	0	0	0	0	0	0	0	0	0	0	0	0	0	0
764	NL05WW	1	8	16:10	4	919.6320816628	690.9750566893	gravité	1.0	34.0	2.0	2086913.0	2.0	0	0	0	0.0		N2	1	0	0	0	0	0	0	0	0	0	0	0	0	0	0	0	0	0	0	0	0	0	0	0
765	NL05WW	1	8	16:10	4	930.7863790315	690.6575963719	placapé	2.0	35.0	2.0	2109441.0	2.0	0	0	0	0.0		N2	0	0	0	0	0	0	0	0	0	0	0	0	0	0	0	0	0	0	0	0	0	0	0	0
766	NL05WW	1	8	16:10	4	940.138191402	691.2925170068	trésor	1.0	35.0	2.0	2129921.0	2.0	0	0	0	0.0		N2	1	1	1	1	1	1	1	1	1	1	1	1	1	1	1	0	1	1	1	0	0	1	0	0
767	NL05WW	1	8	16:10	4	950.9267360863	690.2494331066	légitime	1.0	36.0	2.0	2150401.0	2.0	0	0	0	0.0		N2	0	0	0	0	0	0	0	0	0	0	0	0	0	0	0	0	0	0	0	0	0	0	0	0
768	NL05WW	1	9	16:10	4	1020.1771884286	690.9750566893	palsèrent	2.0	38.0	2.0	2293761.0	2.0	0	0	0	0.0		N2	0	0	0	0	0	0	0	0	0	0	0	0	0	0	0	0	0	0	0	0	0	0	0	0
769	NL05WW	1	9	16:10	4	1029.6073977748	690.8843537415	française	1.0	38.0	2.0	2312193.0	2.0	0	0	0	0.0		N2	1	1	1	1	1	1	1	1	1	1	1	0	1	0	0	0	0	0	0	0	0	0	0	0
770	NL05WW	1	9	16:10	4	1040.5265411851	690.9297052154	margerait	2.0	39.0	3.0	2334721.0	3.0	0	0	0	0.0		N3	1	1	1	1	1	1	1	0	1	0	0	0	0	0	0	0	0	0	0	0	0	0	0	0
771	NL05WW	1	9	16:10	4	1051.6808228776	690.9297052154	forfonez	2.0	39.0	3.0	2357249.0	3.0	0	0	0	0.0		N3	1	0	0	0	0	0	0	0	0	0	0	0	0	0	0	0	0	0	0	0	0	0	0	0
772	NL05WW	1	9	16:10	4	1062.8350994116	688.5714285714	création	1.0	39.0	3.0	2379777.0	3.0	0	0	0	0.0		N3	1	1	1	1	1	1	1	1	1	1	1	0	0	0	0	0	0	0	0	0	0	0	0	0
773	NL05WW	1	9	16:10	4	1073.7804044787	690.6575963719	discours	1.0	40.0	3.0	2402305.0	3.0	0	0	0	0.0		N3	1	1	1	1	1	1	1	1	1	1	1	1	1	1	0	0	1	1	0	0	1	0	0	0
774	NL05WW	1	10	16:10	4	1140.1835573498	690.9297052154	faculté	1.0	42.0	3.0	2539521.0	3.0	0	0	0	0.0		N3	1	1	1	0	1	1	1	0	0	0	0	0	0	0	0	0	0	0	0	0	0	0	0	0
775	NL05WW	1	10	16:10	4	1151.1287993026	688.5714285714	cuisine	1.0	42.0	3.0	2562049.0	3.0	0	0	0	0.0		N3	0	0	0	0	0	0	0	0	0	0	0	0	0	0	0	0	0	0	0	0	0	0	0	0
776	NL05WW	1	10	16:10	4	1161.8390182217	690.3854875283	enverrame	2.0	43.0	4.0	2582529.0	3.0	0	0	0	0.0		N3	0	0	0	0	0	0	0	0	0	0	0	0	0	0	0	0	0	0	0	0	0	0	0	0
777	NL05WW	1	10	16:10	4	1172.6797831292	689.9319727891	province	1.0	43.0	4.0	2605057.0	3.0	0	0	0	0.0		N3	1	1	1	1	1	1	1	1	1	1	1	1	1	1	0	0	1	0	0	0	0	0	0	0
778	NL05WW	1	10	16:10	4	1183.0242360446	690.6575963719	diritulé	2.0	43.0	4.0	2627585.0	3.0	0	0	0	0.0		N3	1	1	1	1	1	1	1	1	1	1	0	1	0	0	0	0	0	0	0	0	0	0	0	0
779	NL05WW	1	10	16:10	4	1193.9956728412	690.2494331066	opériment	2.0	44.0	4.0	2648065.0	0.0	0	0	0	1.0		ME	0	0	0	0	0	0	0	0	0	0	0	0	0	0	0	0	0	0	0	0	0	0	0	0
780	NL05WW	1	1	18:25	5	60.2670266623	690.4761904762	monceuse	2.0	5.0	0.0	299009.0	0.0	1	1	0	0.0	5.878985005	Wake	0	0	0	0	0	0	0	0	0	0	0	0	0	0	0	0	0	0	0	0	0	0	0	0
781	NL05WW	1	1	18:25	5	69.514361724	688.5260770975	choisir	1.0	6.0	0.0	317441.0	0.0	1	1	1	0.0	1.2561191026	Wake	1	1	1	0	1	1	1	0	1	1	0	0	0	0	0	0	0	0	0	0	0	0	0	0
782	NL05WW	1	1	18:25	5	79.9894333797	690.7482993197	attilage	2.0	6.0	0.0	339969.0	0.0	1	1	1	0.0	2.1609567622	Wake	1	1	1	1	1	1	1	1	1	1	1	1	1	1	1	1	1	1	1	1	1	1	1	1
783	NL05WW	1	1	18:25	5	90.2294240176	690.9297052154	programme	1.0	6.0	0.0	360449.0	0.0	1	1	1	0.0	2.3490218296	Wake	0	0	0	0	0	0	0	0	0	0	0	0	0	0	0	0	0	0	0	0	0	0	0	0
784	NL05WW	1	1	18:25	5	101.383665547	691.2471655329	suffisant	1.0	7.0	1.0	382977.0	1.0	1	1	0	0.0	1.7901192942	N1	1	1	1	1	1	1	1	1	1	1	1	1	1	1	1	1	1	1	1	1	1	1	1	1
785	NL05WW	1	1	18:25	5	111.989361401	690.9297052154	reprellés	2.0	7.0	1.0	405505.0	1.0	1	1	1	0.0	1.4615742673	N1	1	1	1	1	1	1	1	1	1	1	1	1	1	1	1	1	1	1	1	1	1	1	1	1
786	NL05WW	1	2	18:25	5	180.1950001852	690.2494331066	résoudre	1.0	9.0	1.0	544769.0	1.0	1	1	1	0.0	2.8141538558	N1	1	1	1	1	1	1	1	1	1	1	1	1	1	1	1	1	1	1	1	1	1	1	1	1
787	NL05WW	1	2	18:25	5	189.6513120714	690.2494331066	humanité	1.0	10.0	1.0	563201.0	1.0	1	0	0	0.0		N1	1	1	1	0	1	1	1	0	1	1	0	0	1	0	0	0	1	0	0	0	0	0	0	0
788	NL05WW	1	2	18:25	5	198.8725139911	690.4308390023	souvrade	2.0	10.0	1.0	581633.0	1.0	1	0	0	0.0		N1	0	0	0	0	0	0	0	0	0	0	0	0	0	0	0	0	0	0	0	0	0	0	0	0
789	NL05WW	1	2	18:25	5	209.3214596337	688.4807256236	certaine	1.0	10.0	1.0	604161.0	1.0	1	0	0	0.0		N1	0	0	0	0	0	0	0	0	0	0	0	0	0	0	0	0	0	0	0	0	0	0	0	0
790	NL05WW	1	2	18:25	5	220.005534372	690.7482993197	néfusans	2.0	11.0	2.0	626689.0	2.0	1	0	0	0.0		N2	1	1	1	0	1	1	1	0	1	1	0	0	1	0	0	0	1	0	0	0	0	0	0	0
791	NL05WW	1	2	18:25	5	229.3834636227	690.7936507937	préfoqué	2.0	11.0	2.0	645121.0	2.0	1	0	0	0.0		N2	0	0	0	0	0	0	0	0	0	0	0	0	0	0	0	0	0	0	0	0	0	0	0	0
792	NL05WW	1	3	18:25	5	300.2012799922	690.7029478458	joyeuse	1.0	13.0	2.0	790529.0	2.0	1	0	0	0.0		N2	1	0	0	0	0	0	0	0	0	0	0	0	0	0	0	0	0	0	0	0	0	0	0	0
793	NL05WW	1	3	18:25	5	311.3555916007	690.4308390023	officiel	1.0	14.0	2.0	813057.0	2.0	1	0	0	0.0		N2	1	1	1	1	1	1	1	1	1	1	1	1	1	1	1	1	1	1	1	1	1	1	1	1
794	NL05WW	1	3	18:25	5	321.7261503512	690.7482993197	prédita	2.0	14.0	2.0	833537.0	2.0	1	1	0	0.0	5.4072260703	N2	1	0	0	0	0	0	0	0	0	0	0	0	0	0	0	0	0	0	0	0	0	0	0	0
795	NL05WW	1	3	18:25	5	332.514696419	690.566893424	panteusez	2.0	14.0	2.0	856065.0	2.0	1	0	0	0.0		N2	1	1	0	0	1	0	0	0	0	0	0	0	0	0	0	0	0	0	0	0	0	0	0	0
796	NL05WW	1	3	18:25	5	342.9114388571	690.612244898	rassel	2.0	15.0	2.0	876545.0	2.0	1	0	0	0.0		N2	1	0	0	0	1	0	0	0	0	0	0	0	0	0	0	0	0	0	0	0	0	0	0	0
797	NL05WW	1	3	18:25	5	353.6738529907	690.7482993197	immédiat	1.0	15.0	2.0	899073.0	2.0	1	0	0	0.0		N2	0	0	0	0	0	0	0	0	0	0	0	0	0	0	0	0	0	0	0	0	0	0	0	0
798	NL05WW	1	4	18:25	5	420.2076386428	690.3854875283	observa	1.0	17.0	2.0	1036289.0	0.0	1	1	0	1.0	1.4265845514	ME	1	1	1	1	1	1	1	1	1	1	1	0	1	1	0	0	1	1	0	0	1	0	0	0
799	NL05WW	1	4	18:25	5	429.7161696795	688.5260770975	connaître	1.0	18.0	2.0	1054721.0	0.0	1	0	0	1.0		ME	1	1	1	1	1	1	1	1	1	1	1	0	1	0	0	0	0	0	0	0	0	0	0	0
800	NL05WW	1	4	18:25	5	439.8516692724	690.8390022676	fenêtre	1.0	18.0	2.0	1075201.0	2.0	1	0	0	0.0		N2	0	0	0	0	0	0	0	0	0	0	0	0	0	0	0	0	0	0	0	0	0	0	0	0
801	NL05WW	1	4	18:25	5	450.3529045609	690.3401360544	siafole	2.0	18.0	2.0	1097729.0	2.0	1	0	0	0.0		N2	0	0	0	0	0	0	0	0	0	0	0	0	0	0	0	0	0	0	0	0	0	0	0	0
802	NL05WW	1	4	18:25	5	460.8540462266	690.022675737	soulence	2.0	19.0	2.0	1118209.0	2.0	1	0	0	0.0		N2	0	0	0	0	0	0	0	0	0	0	0	0	0	0	0	0	0	0	0	0	0	0	0	0
803	NL05WW	1	4	18:25	5	470.3887354552	690.4308390023	défouvit	2.0	19.0	2.0	1138689.0	2.0	1	0	0	0.0		N2	0	0	0	0	0	0	0	0	0	0	0	0	0	0	0	0	0	0	0	0	0	0	0	0
804	NL05WW	1	5	18:25	5	540.2139403516	691.2925170068	rencaper	2.0	21.0	2.0	1282049.0	2.0	1	0	0	0.0		N2	0	0	0	0	0	0	0	0	0	0	0	0	0	0	0	0	0	0	0	0	0	0	0	0
805	NL05WW	1	5	18:25	5	551.2114525981	690.7482993197	moyenne	1.0	22.0	5.0	1304577.0	5.0	1	0	0	0.0		REML	1	1	1	1	1	1	1	0	1	1	0	0	0	0	0	0	0	0	0	0	0	0	0	0
806	NL05WW	1	5	18:25	5	561.7126916794	691.2471655329	résister	1.0	22.0	5.0	1325057.0	5.0	1	0	0	0.0		REML	0	0	0	0	0	0	0	0	0	0	0	0	0	0	0	0	0	0	0	0	0	0	0	0
807	NL05WW	1	5	18:25	5	572.91919475	691.1111111111	superbe	1.0	22.0	5.0	1347585.0	5.0	1	0	0	0.0		REML	0	0	0	0	0	0	0	0	0	0	0	0	0	0	0	0	0	0	0	0	0	0	0	0
808	NL05WW	1	5	18:25	5	583.3681648037	690.8390022676	désignels	2.0	23.0	5.0	1370113.0	5.0	1	0	0	0.0		REML	0	0	0	0	0	0	0	0	0	0	0	0	0	0	0	0	0	0	0	0	0	0	0	0
809	NL05WW	1	5	18:25	5	592.6677274343	690.1587301587	trapuel	2.0	23.0	5.0	1388545.0	5.0	1	0	0	0.0		REML	1	1	1	1	1	1	1	1	1	1	1	1	1	1	1	1	1	1	1	1	1	1	1	1
810	NL05WW	1	6	18:25	5	660.1941486716	690.4761904762	obstaches	2.0	25.0	0.0	1527809.0	0.0	1	0	0	1.0		ME	0	0	0	0	0	0	0	0	0	0	0	0	0	0	0	0	0	0	0	0	0	0	0	0
811	NL05WW	1	6	18:25	5	671.1655250735	688.6167800454	défendu	1.0	26.0	1.0	1550337.0	0.0	1	0	0	1.0		ME	0	0	0	0	0	0	0	0	0	0	0	0	0	0	0	0	0	0	0	0	0	0	0	0
812	NL05WW	1	6	18:25	5	681.2487681728	690.7936507937	fréminter	2.0	26.0	1.0	1570817.0	1.0	1	1	1	0.0	9.7688423075	N1	1	1	0	0	1	1	0	0	1	0	0	0	1	0	0	0	0	0	0	0	0	0	0	0
813	NL05WW	1	6	18:25	5	691.5932467949	690.2494331066	entrice	2.0	26.0	1.0	1591297.0	1.0	1	0	0	0.0		N1	0	0	0	0	0	0	0	0	0	0	0	0	0	0	0	0	0	0	0	0	0	0	0	0
814	NL05WW	1	6	18:25	5	702.7213862531	690.7936507937	drôlement	1.0	27.0	1.0	1613825.0	0.0	1	0	0	1.0		ME	1	1	1	1	1	1	1	1	1	1	1	0	1	1	0	0	1	0	0	0	1	0	0	0
815	NL05WW	1	6	18:25	5	712.2560720994	690.8843537415	plaisir	1.0	27.0	1.0	1634305.0	0.0	1	0	0	1.0		ME	1	1	1	0	0	1	0	0	0	0	0	0	0	0	0	0	0	0	0	0	0	0	0	0
816	NL05WW	1	7	18:25	5	780.2004726108	690.612244898	éléphises	2.0	29.0	5.0	1773569.0	5.0	1	0	0	0.0		REML	0	0	0	0	0	0	0	0	0	0	0	0	0	0	0	0	0	0	0	0	0	0	0	0
817	NL05WW	1	7	18:25	5	790.4143160837	690.1587301587	tiroir	1.0	30.0	5.0	1794049.0	5.0	1	0	0	0.0		REML	0	0	0	0	0	0	0	0	0	0	0	0	0	0	0	0	0	0	0	0	0	0	0	0
818	NL05WW	1	7	18:25	5	800.9416745418	690.7029478458	identité	1.0	30.0	5.0	1816577.0	5.0	1	0	0	0.0		REML	0	0	0	0	0	0	0	0	0	0	0	0	0	0	0	0	0	0	0	0	0	0	0	0
819	NL05WW	1	7	18:25	5	812.1481439857	690.022675737	procérées	2.0	30.0	5.0	1839105.0	0.0	1	0	0	1.0		ME	0	0	0	0	0	0	0	0	0	0	0	0	0	0	0	0	0	0	0	0	0	0	0	0
820	NL05WW	1	7	18:25	5	821.4216263059	689.977324263	vertige	1.0	31.0	5.0	1857537.0	0.0	1	0	0	1.0		ME	1	0	0	0	0	0	0	0	0	0	0	0	0	0	0	0	0	0	0	0	0	0	0	0
821	NL05WW	1	7	18:25	5	830.8256736731	689.7052154195	sacire	2.0	31.0	5.0	1875969.0	0.0	1	0	0	1.0		ME	0	0	0	0	0	0	0	0	0	0	0	0	0	0	0	0	0	0	0	0	0	0	0	0
822	NL05WW	1	8	18:25	5	900.2067501139	689.8866213152	incrigées	2.0	33.0	5.0	2019329.0	5.0	1	0	0	0.0		REML	1	1	1	1	1	1	1	0	1	1	0	0	0	0	0	0	0	0	0	0	0	0	0	0
823	NL05WW	1	8	18:25	5	910.99536425	690.7482993197	étranger	1.0	34.0	5.0	2041857.0	5.0	1	0	0	0.0		REML	0	0	0	0	0	0	0	0	0	0	0	0	0	0	0	0	0	0	0	0	0	0	0	0
824	NL05WW	1	8	18:25	5	921.2091780356	690.4308390023	intimité	1.0	34.0	5.0	2062337.0	5.0	1	0	0	0.0		REML	0	0	0	0	0	0	0	0	0	0	0	0	0	0	0	0	0	0	0	0	0	0	0	0
825	NL05WW	1	8	18:25	5	932.1544794741	690.0680272109	vapiécha	2.0	34.0	5.0	2084865.0	5.0	1	0	0	0.0		REML	0	0	0	0	0	0	0	0	0	0	0	0	0	0	0	0	0	0	0	0	0	0	0	0
826	NL05WW	1	8	18:25	5	942.0548464659	689.8412698413	orgente	2.0	35.0	5.0	2105345.0	5.0	1	0	0	0.0		REML	0	0	0	0	0	0	0	0	0	0	0	0	0	0	0	0	0	0	0	0	0	0	0	0
827	NL05WW	1	8	18:25	5	952.9217818996	690.7029478458	promenade	1.0	35.0	5.0	2125825.0	5.0	1	0	0	0.0		REML	0	0	0	0	0	0	0	0	0	0	0	0	0	0	0	0	0	0	0	0	0	0	0	0
828	NL05WW	1	9	18:25	5	1020.2130870149	690.9750566893	gravement	1.0	37.0	5.0	2265089.0	5.0	1	0	0	0.0		REML	0	0	0	0	0	0	0	0	0	0	0	0	0	0	0	0	0	0	0	0	0	0	0	0
829	NL05WW	1	9	18:25	5	1029.5387965345	689.9319727891	réserve	1.0	38.0	5.0	2283521.0	5.0	1	0	0	0.0		REML	1	0	0	0	1	0	0	0	0	0	0	0	0	0	0	0	0	0	0	0	0	0	0	0
830	NL05WW	1	9	18:25	5	1039.3347036518	690.7029478458	modécin	2.0	38.0	5.0	2304001.0	5.0	1	0	0	0.0		REML	1	0	0	0	1	0	0	0	0	0	0	0	0	0	0	0	0	0	0	0	0	0	0	0
831	NL05WW	1	9	18:25	5	1049.6008101313	690.0680272109	flaginés	2.0	38.0	5.0	2324481.0	5.0	1	0	0	0.0		REML	0	0	0	0	0	0	0	0	0	0	0	0	0	0	0	0	0	0	0	0	0	0	0	0
832	NL05WW	1	9	18:25	5	1059.7885512284	691.4285714286	cérémonie	1.0	39.0	5.0	2344961.0	5.0	1	0	0	0.0		REML	0	0	0	0	0	0	0	0	0	0	0	0	0	0	0	0	0	0	0	0	0	0	0	0
833	NL05WW	1	9	18:25	5	1069.2709812608	690.7482993197	cormale	2.0	39.0	5.0	2365441.0	5.0	1	0	0	0.0		REML	0	0	0	0	0	0	0	0	0	0	0	0	0	0	0	0	0	0	0	0	0	0	0	0
834	NL05WW	1	10	18:25	5	1140.1932589058	691.0204081633	révolte	1.0	41.0	5.0	2510849.0	5.0	1	0	0	0.0		REML	1	1	1	1	1	1	1	1	1	1	1	1	1	1	0	0	1	0	0	0	0	0	0	0
835	NL05WW	1	10	18:25	5	1150.9557337797	690.7482993197	présente	1.0	42.0	5.0	2533377.0	5.0	1	0	0	0.0		REML	0	0	0	0	0	0	0	0	0	0	0	0	0	0	0	0	0	0	0	0	0	0	0	0
836	NL05WW	1	10	18:25	5	1162.1099570359	690.7936507937	poissième	2.0	42.0	5.0	2555905.0	5.0	1	0	0	0.0		REML	0	0	0	0	0	0	0	0	0	0	0	0	0	0	0	0	0	0	0	0	0	0	0	0
837	NL05WW	1	10	18:25	5	1172.0626327668	690.612244898	porticats	2.0	42.0	5.0	2576385.0	5.0	1	0	0	0.0		REML	0	0	0	0	0	0	0	0	0	0	0	0	0	0	0	0	0	0	0	0	0	0	0	0
838	NL05WW	1	10	18:25	5	1182.3809570778	689.8412698413	trandaira	2.0	43.0	5.0	2596865.0	5.0	1	0	0	0.0		REML	0	0	0	0	0	0	0	0	0	0	0	0	0	0	0	0	0	0	0	0	0	0	0	0
839	NL05WW	1	10	18:25	5	1192.0462158264	690.3401360544	évidence	1.0	43.0	5.0	2617345.0	5.0	1	0	0	0.0		REML	0	0	0	0	0	0	0	0	0	0	0	0	0	0	0	0	0	0	0	0	0	0	0	0
840	NL06DJ	1	1	11:07	1	60.2614926154	690.4761904762	sentiment	1.0	36.0	5.0	2197505.0	5.0	0	1	1	0.0	1.2014759023	REM	1	1	1	1	1	1	1	1	1	1	1	1	1	1	1	1	1	1	1	1	1	1	1	1
841	NL06DJ	1	1	11:07	1	71.1545502432	690.6575963719	placapé	2.0	37.0	5.0	2220033.0	5.0	0	1	1	0.0	1.1573210685	REM	1	1	1	1	1	1	1	1	1	1	1	1	1	1	1	1	1	1	1	1	1	1	1	1
842	NL06DJ	1	1	11:07	1	80.5063978375	690.9297052154	programme	1.0	37.0	5.0	2238465.0	5.0	0	1	1	0.0	1.2301453621	REM	1	1	1	1	1	1	1	1	1	1	1	1	1	1	1	1	1	1	1	1	1	1	1	1
843	NL06DJ	1	1	11:07	1	90.5635641093	690.7936507937	ralenti	1.0	37.0	5.0	2258945.0	5.0	0	1	1	0.0	1.1914261028	REM	1	1	1	1	1	1	1	1	1	1	1	1	1	1	1	1	1	1	1	1	1	1	1	1
844	NL06DJ	1	1	11:07	1	100.4117252084	690.9297052154	ensevides	2.0	38.0	5.0	2279425.0	5.0	0	1	1	0.0	1.5847317275	REM	1	1	1	1	1	1	1	1	1	1	1	1	1	1	1	1	1	1	1	1	1	1	1	1
845	NL06DJ	1	1	11:07	1	110.782337444	690.4308390023	rabis	2.0	38.0	5.0	2299905.0	5.0	0	1	1	0.0	1.2056538572	REM	1	1	1	1	1	1	1	1	1	1	1	1	1	1	1	1	1	1	1	1	1	1	1	1
846	NL06DJ	1	2	11:07	1	180.1896967267	690.9297052154	brissez	2.0	40.0	5.0	2443265.0	5.0	0	1	1	0.0	1.3328188004	REM	1	1	1	1	1	1	1	1	1	1	1	1	1	1	1	1	1	1	1	1	1	1	1	1
847	NL06DJ	1	2	11:07	1	189.4631466198	690.3401360544	station	1.0	41.0	5.0	2461697.0	5.0	0	1	1	0.0	1.5145642681	REM	1	1	1	1	1	1	1	1	1	1	1	1	1	1	1	1	1	1	1	1	1	1	1	1
848	NL06DJ	1	2	11:07	1	199.3374680319	690.9297052154	margerait	2.0	41.0	5.0	2482177.0	5.0	0	1	1	0.0	1.3981141121	REM	1	1	1	1	1	1	1	1	1	1	1	1	1	1	1	1	1	1	1	1	1	1	1	1
849	NL06DJ	1	2	11:07	1	208.9243756466	690.3401360544	classique	1.0	41.0	5.0	2502657.0	5.0	0	1	1	0.0	1.7748865927	REM	1	1	1	1	1	1	1	1	1	1	1	1	1	1	1	1	1	1	1	1	1	1	1	1
850	NL06DJ	1	2	11:07	1	218.7986906815	690.2947845805	examiner	1.0	42.0	5.0	2521089.0	5.0	0	1	0	0.0	1.3399190595	REM	1	1	1	1	1	1	1	1	1	1	1	1	1	1	1	1	1	1	1	1	1	1	1	1
851	NL06DJ	1	2	11:07	1	228.3333985995	691.3378684807	désortent	2.0	42.0	5.0	2541569.0	5.0	0	1	1	0.0	1.103610131	REM	1	1	1	1	1	1	1	1	1	1	1	1	1	1	1	1	1	1	1	1	1	1	1	1
852	NL06DJ	1	3	11:07	1	300.1962835538	689.977324263	épitique	2.0	44.0	5.0	2689025.0	5.0	0	1	1	0.0	1.4391950382	REM	1	1	1	1	1	1	1	1	1	1	1	1	1	1	1	1	1	1	1	1	1	1	1	1
853	NL06DJ	1	3	11:07	1	310.3579055374	693.0158730159	comptoir	1.0	45.0	5.0	2709505.0	5.0	0	1	1	0.0	1.0714782387	REM	1	1	1	1	1	1	1	1	1	1	1	1	1	1	1	1	1	1	1	1	1	1	1	1
854	NL06DJ	1	3	11:07	1	320.1015614517	690.4308390023	prière	1.0	45.0	5.0	2729985.0	5.0	0	1	1	0.0	1.6123046875	REM	1	1	1	1	1	1	1	1	1	1	1	1	1	1	1	1	1	1	1	1	1	1	1	1
855	NL06DJ	1	3	11:07	1	329.4794991968	690.4308390023	propose	1.0	45.0	5.0	2748417.0	5.0	0	1	0	0.0	1.4153634348	REM	0	0	0	0	0	0	0	0	0	0	0	0	0	0	0	0	0	0	0	0	0	0	0	0
856	NL06DJ	1	3	11:07	1	339.3015878969	690.8390022676	mécrymant	2.0	46.0	5.0	2768897.0	5.0	0	1	1	0.0	1.4950185796	REM	1	1	1	1	1	1	1	1	1	1	1	1	1	1	1	1	1	1	1	1	1	1	1	1
857	NL06DJ	1	3	11:07	1	349.3587300892	690.4308390023	angénient	2.0	46.0	5.0	2789377.0	5.0	0	1	1	0.0	1.75142038	REM	1	1	1	1	1	1	1	1	1	1	1	1	1	1	1	1	1	1	1	1	1	1	1	1
858	NL06DJ	1	4	11:07	1	420.2028258881	690.6575963719	déromniez	2.0	48.0	5.0	2934785.0	5.0	0	0	0	0.0		REM	1	1	1	1	1	1	1	1	1	1	1	0	1	1	0	0	1	0	0	0	0	0	0	0
859	NL06DJ	1	4	11:07	1	429.68527665	690.022675737	déporade	2.0	49.0	5.0	2953217.0	5.0	0	0	0	0.0		REM	0	0	0	0	0	0	0	0	0	0	0	0	0	0	0	0	0	0	0	0	0	0	0	0
860	NL06DJ	1	4	11:07	1	438.8803619186	690.9297052154	problème	1.0	49.0	5.0	2973697.0	5.0	0	1	1	0.0	2.4847687752	REM	1	1	1	1	1	1	1	1	1	1	1	1	1	1	1	1	1	1	1	1	1	1	1	1
861	NL06DJ	1	4	11:07	1	448.8330326456	689.8866213152	phénomène	1.0	49.0	5.0	2992129.0	5.0	0	1	1	0.0	1.1320684289	REM	1	1	1	1	1	1	1	1	1	1	1	1	1	1	1	1	1	1	1	1	1	1	1	1
862	NL06DJ	1	4	11:07	1	458.1326154422	690.612244898	accomples	2.0	50.0	5.0	3012609.0	5.0	0	1	1	0.0	1.175875756	REM	1	1	1	1	1	1	1	1	1	1	1	1	1	1	1	1	1	1	1	1	1	1	1	1
863	NL06DJ	1	4	11:07	1	467.7717997727	690.612244898	lecture	1.0	50.0	5.0	3031041.0	5.0	0	1	1	0.0	2.1810100925	REM	1	1	1	1	1	1	1	1	1	1	1	1	1	1	1	1	1	1	1	1	1	1	1	1
864	NL06DJ	1	5	11:07	1	540.1832316656	690.7936507937	préfoqué	2.0	52.0	5.0	3180545.0	5.0	0	0	0	0.0		REM	0	0	0	0	0	0	0	0	0	0	0	0	0	0	0	0	0	0	0	0	0	0	0	0
865	NL06DJ	1	5	11:07	1	550.3971404133	690.7029478458	réplique	1.0	53.0	5.0	3201025.0	0.0	0	0	0	1.0		ME	1	1	1	1	1	1	1	1	1	1	1	1	1	1	1	1	1	1	1	1	1	1	1	1
866	NL06DJ	1	5	11:07	1	560.9505970152	690.2040816327	soixante	1.0	53.0	5.0	3223553.0	0.0	0	0	0	1.0		ME	0	0	0	0	0	0	0	0	0	0	0	0	0	0	0	0	0	0	0	0	0	0	0	0
867	NL06DJ	1	5	11:07	1	570.9555256699	690.566893424	rompité	2.0	53.0	5.0	3244033.0	0.0	0	1	1	1.0	1.1114884243	ME	1	1	1	1	1	1	1	1	1	1	1	1	1	1	1	1	1	1	1	1	1	1	1	1
868	NL06DJ	1	5	11:07	1	581.6657212946	690.566893424	épisode	1.0	54.0	5.0	3264513.0	5.0	0	1	1	0.0	1.1626972486	REM	1	1	1	1	1	1	1	1	1	1	1	1	1	1	1	1	1	1	1	1	1	1	1	1
869	NL06DJ	1	5	11:07	1	591.644480982	690.566893424	panteusez	2.0	54.0	5.0	3284993.0	5.0	0	1	1	0.0	1.1778446321	REM	1	1	1	1	1	1	1	1	1	1	1	1	1	1	1	1	1	1	1	1	1	1	1	1
870	NL06DJ	1	6	11:07	1	660.1898413997	690.4308390023	tendresse	1.0	56.0	5.0	3426305.0	5.0	0	1	1	0.0	1.5835425264	REM	1	1	1	1	1	1	1	1	1	1	1	1	1	1	1	1	1	1	1	1	1	1	1	1
871	NL06DJ	1	6	11:07	1	670.6387802005	691.2471655329	balatique	2.0	57.0	5.0	3446785.0	5.0	0	1	1	0.0	1.4125932263	REM	1	1	1	1	1	1	1	1	1	1	1	1	1	1	1	1	1	1	1	1	1	1	1	1
872	NL06DJ	1	6	11:07	1	680.277973682	690.4308390023	italienne	1.0	57.0	5.0	3467265.0	5.0	0	1	1	0.0	1.4862029373	REM	1	1	1	1	1	1	1	1	1	1	1	1	1	1	1	1	1	1	1	1	1	1	1	1
873	NL06DJ	1	6	11:07	1	690.2045556285	690.1587301587	bormode	2.0	57.0	5.0	3487745.0	5.0	0	1	1	0.0	1.3259986139	REM	1	1	1	1	1	1	1	1	1	1	1	1	1	1	1	1	1	1	1	1	1	1	1	1
874	NL06DJ	1	6	11:07	1	699.399620736	690.0680272109	voiture	1.0	58.0	5.0	3506177.0	5.0	0	1	1	0.0	1.1938796505	REM	1	1	1	1	1	1	1	1	1	1	1	1	1	1	1	1	1	1	1	1	1	1	1	1
875	NL06DJ	1	6	11:07	1	709.7702660478	690.022675737	dénévoie	2.0	58.0	5.0	3526657.0	5.0	0	1	0	0.0	2.260941208	REM	1	1	1	1	1	1	1	1	1	1	1	1	1	1	1	1	1	1	1	1	1	1	1	1
876	NL06DJ	1	7	11:07	1	780.1963981176	690.2494331066	repellis	2.0	60.0	5.0	3672065.0	5.0	0	0	0	0.0		REM	0	0	0	0	0	0	0	0	0	0	0	0	0	0	0	0	0	0	0	0	0	0	0	0
877	NL06DJ	1	7	11:07	1	790.3057856874	690.4761904762	retingle	2.0	61.0	5.0	3692545.0	5.0	0	0	0	0.0		REM	1	1	1	1	1	1	1	1	1	1	1	1	1	1	1	1	1	1	1	1	1	1	1	0
878	NL06DJ	1	7	11:07	1	800.9376033249	689.9319727891	réserve	1.0	61.0	5.0	3715073.0	5.0	0	0	0	0.0		REM	0	0	0	0	0	0	0	0	0	0	0	0	0	0	0	0	0	0	0	0	0	0	0	0
879	NL06DJ	1	7	11:07	1	810.8641422825	688.4807256236	caporal	1.0	61.0	5.0	3735553.0	5.0	0	0	0	0.0		REM	0	0	0	0	0	0	0	0	0	0	0	0	0	0	0	0	0	0	0	0	0	0	0	0
880	NL06DJ	1	7	11:07	1	820.8951669324	690.9750566893	fromèrent	2.0	62.0	5.0	3756033.0	5.0	0	0	0	0.0		REM	0	0	0	0	0	0	0	0	0	0	0	0	0	0	0	0	0	0	0	0	0	0	0	0
881	NL06DJ	1	7	11:07	1	831.9188624265	688.6621315193	activité	1.0	62.0	5.0	3778561.0	5.0	0	0	0	0.0		REM	0	0	0	0	0	0	0	0	0	0	0	0	0	0	0	0	0	0	0	0	0	0	0	0
882	NL06DJ	1	8	11:07	1	900.2029343247	691.2471655329	résister	1.0	64.0	5.0	3917825.0	0.0	0	1	1	1.0	1.1368281867	ME	1	1	1	1	1	1	1	1	1	1	1	1	1	1	1	1	1	1	1	1	1	1	1	1
883	NL06DJ	1	8	11:07	1	910.0249958647	689.8412698413	bousentît	2.0	65.0	0.0	3938305.0	0.0	0	1	1	0.0	1.3504052931	Wake	1	1	1	1	1	1	1	1	1	1	1	1	1	1	1	1	1	1	1	1	1	1	1	1
884	NL06DJ	1	8	11:07	1	920.6567644582	690.1587301587	tiroir	1.0	65.0	0.0	3958785.0	0.0	0	1	1	0.0	1.3954971478	Wake	1	1	1	1	1	1	1	1	1	1	1	1	1	1	1	1	1	1	1	1	1	1	1	1
885	NL06DJ	1	8	11:07	1	931.4715293117	690.4308390023	officiel	1.0	65.0	0.0	3981313.0	0.0	0	1	1	0.0	0.9201688049	Wake	1	1	1	1	1	1	1	1	1	1	1	1	1	1	1	1	1	1	1	1	1	1	1	1
886	NL06DJ	1	8	11:07	1	941.9205238206	690.6575963719	fisigne	2.0	66.0	0.0	4003841.0	0.0	0	1	1	0.0	1.1855887136	Wake	1	1	1	1	1	1	1	1	1	1	1	1	1	1	1	1	1	1	1	1	1	1	1	1
887	NL06DJ	1	8	11:07	1	952.3694606303	690.566893424	résondé	2.0	66.0	0.0	4024321.0	0.0	0	1	0	0.0	1.6422350484	Wake	1	1	1	1	1	1	1	1	1	1	1	1	1	1	1	1	1	1	1	1	1	1	1	1
888	NL06DJ	1	9	11:07	1	1020.183401722	690.8843537415	cruandis	2.0	68.0	2.0	4163585.0	0.0	0	0	0	1.0		ME	1	1	1	0	1	1	1	0	1	1	0	0	0	0	0	0	0	0	0	0	0	0	0	0
889	NL06DJ	1	9	11:07	1	1030.109872447	690.9297052154	individu	1.0	69.0	2.0	4184065.0	0.0	0	0	0	1.0		ME	0	0	0	0	0	0	0	0	0	0	0	0	0	0	0	0	0	0	0	0	0	0	0	0
890	NL06DJ	1	9	11:07	1	1040.1409148591	690.4761904762	uniforme	1.0	69.0	2.0	4204545.0	2.0	0	0	0	0.0		N2	0	0	0	0	0	0	0	0	0	0	0	0	0	0	0	0	0	0	0	0	0	0	0	0
891	NL06DJ	1	9	11:07	1	1051.1646542927	690.0680272109	pétintée	2.0	69.0	2.0	4227073.0	2.0	0	0	0	0.0		N2	0	0	0	0	0	0	0	0	0	0	0	0	0	0	0	0	0	0	0	0	0	0	0	0
892	NL06DJ	1	9	11:07	1	1061.0389383391	690.9750566893	répondre	1.0	70.0	2.0	4247553.0	0.0	0	0	0	1.0		ME	1	1	1	0	1	1	0	0	1	0	0	0	0	0	0	0	0	0	0	0	0	0	0	0
893	NL06DJ	1	9	11:07	1	1070.7303383672	690.9297052154	membrelle	2.0	70.0	2.0	4265985.0	2.0	0	0	0	0.0		N2	0	0	0	0	0	0	0	0	0	0	0	0	0	0	0	0	0	0	0	0	0	0	0	0
894	NL06DJ	1	10	11:07	1	1140.1899929253	688.2993197279	commencer	1.0	72.0	2.0	4409345.0	2.0	0	0	0	0.0		N2	0	0	0	0	0	0	0	0	0	0	0	0	0	0	0	0	0	0	0	0	0	0	0	0
895	NL06DJ	1	10	11:07	1	1151.0830068958	690.5215419501	éclanique	2.0	73.0	2.0	4431873.0	2.0	0	0	0	0.0		N2	0	0	0	0	0	0	0	0	0	0	0	0	0	0	0	0	0	0	0	0	0	0	0	0
896	NL06DJ	1	10	11:07	1	1161.2968916253	690.1133786848	purpelle	2.0	73.0	2.0	4452353.0	2.0	0	0	0	0.0		N2	0	0	0	0	0	0	0	0	0	0	0	0	0	0	0	0	0	0	0	0	0	0	0	0
897	NL06DJ	1	10	11:07	1	1172.0854725832	690.1587301587	répotion	2.0	73.0	2.0	4474881.0	2.0	0	0	0	0.0		N2	0	0	0	0	0	0	0	0	0	0	0	0	0	0	0	0	0	0	0	0	0	0	0	0
898	NL06DJ	1	10	11:07	1	1182.5344511634	691.0204081633	ordinaire	1.0	74.0	2.0	4495361.0	2.0	0	0	0	0.0		N2	1	0	0	0	0	0	0	0	0	0	0	0	0	0	0	0	0	0	0	0	0	0	0	0
899	NL06DJ	1	10	11:07	1	1193.3230396137	691.0204081633	équipage	1.0	74.0	2.0	4517889.0	0.0	0	1	1	1.0	1.925828503	ME	1	1	1	1	1	1	1	1	1	1	1	1	1	1	1	1	1	1	1	1	1	1	1	1
900	NL06DJ	1	1	12:33	2	60.2757965327	691.0657596372	crayeuser	2.0	8.0	5.0	462849.0	0.0	0	1	1	1.0	3.4555649296	ME	1	1	1	1	1	1	1	1	1	1	1	1	1	1	1	1	1	1	1	1	1	1	1	1
901	NL06DJ	1	1	12:33	2	71.4039466275	690.9297052154	magazine	1.0	8.0	5.0	485377.0	5.0	0	1	1	0.0	1.2149216847	REM	1	1	1	1	1	1	1	1	1	1	1	1	1	1	1	1	1	1	1	1	1	1	1	1
902	NL06DJ	1	1	12:33	2	82.3492497252	691.2925170068	rencaper	2.0	9.0	5.0	507905.0	5.0	0	1	1	0.0	1.0732863231	REM	1	1	1	1	1	1	1	1	1	1	1	1	1	1	1	1	1	1	1	1	1	1	1	1
903	NL06DJ	1	1	12:33	2	92.5631299729	690.1587301587	réfléchi	1.0	9.0	5.0	528385.0	5.0	0	1	1	0.0	1.1471375496	REM	1	1	1	1	1	1	1	1	1	1	1	1	1	1	1	1	1	1	1	1	1	1	1	1
904	NL06DJ	1	1	12:33	2	102.4635667797	690.612244898	dispule	2.0	9.0	5.0	548865.0	5.0	0	1	1	0.0	1.238598075	REM	1	1	1	1	1	1	1	1	1	1	1	1	1	1	1	1	1	1	1	1	1	1	1	1
905	NL06DJ	1	1	12:33	2	113.6178330694	690.022675737	vanité	1.0	10.0	5.0	571393.0	5.0	0	1	1	0.0	1.8343681417	REM	1	1	1	1	1	1	1	1	1	1	1	1	1	1	1	1	1	1	1	1	1	1	1	1
906	NL06DJ	1	2	12:33	2	180.2039651942	690.8390022676	contiqués	2.0	12.0	5.0	708609.0	0.0	0	1	0	1.0	1.782737978	ME	1	1	1	1	1	1	1	1	1	1	1	1	1	1	1	1	1	1	1	1	1	1	1	1
907	NL06DJ	1	2	12:33	2	191.3059879015	690.7482993197	tribunal	1.0	12.0	5.0	731137.0	0.0	0	1	1	1.0	0.9217350457	ME	1	1	1	1	1	1	1	1	1	1	1	1	1	1	1	1	1	1	1	1	1	1	1	1
908	NL06DJ	1	2	12:33	2	201.9117428637	690.4308390023	défouvit	2.0	13.0	5.0	753665.0	5.0	0	1	1	0.0	1.7875909293	REM	1	1	1	1	1	1	1	1	1	1	1	1	1	1	1	1	1	1	1	1	1	1	1	1
909	NL06DJ	1	2	12:33	2	212.0733837177	688.6621315193	agitation	1.0	13.0	5.0	774145.0	5.0	0	1	1	0.0	1.3405525454	REM	1	1	1	1	1	1	1	1	1	1	1	1	1	1	1	1	1	1	1	1	1	1	1	1
910	NL06DJ	1	2	12:33	2	221.7386817621	691.0657596372	partager	1.0	13.0	5.0	792577.0	5.0	0	1	1	0.0	0.9156390775	REM	1	1	1	1	1	1	1	1	1	1	1	1	1	1	1	1	1	1	1	1	1	1	1	1
911	NL06DJ	1	2	12:33	2	231.1688565053	690.2494331066	revraire	2.0	14.0	5.0	813057.0	0.0	0	0	0	1.0		ME	1	1	1	1	1	1	1	1	1	1	1	1	1	1	1	0	1	1	1	0	1	1	0	0
912	NL06DJ	1	3	12:33	2	300.1844150507	690.9297052154	dépordis	2.0	16.0	5.0	954369.0	5.0	0	0	0	0.0		REM	0	0	0	0	0	0	0	0	0	0	0	0	0	0	0	0	0	0	0	0	0	0	0	0
913	NL06DJ	1	3	12:33	2	310.3721545094	688.5714285714	cuisine	1.0	16.0	5.0	974849.0	5.0	0	0	0	0.0		REM	0	0	0	0	0	0	0	0	0	0	0	0	0	0	0	0	0	0	0	0	0	0	0	0
914	NL06DJ	1	3	12:33	2	320.6121798994	690.7936507937	sirassé	2.0	17.0	5.0	995329.0	5.0	0	0	0	0.0		REM	0	0	0	0	0	0	0	0	0	0	0	0	0	0	0	0	0	0	0	0	0	0	0	0
915	NL06DJ	1	3	12:33	2	330.6170592918	690.6575963719	recenant	2.0	17.0	5.0	1015809.0	5.0	0	0	0	0.0		REM	1	1	1	1	1	1	1	1	1	1	1	1	1	1	1	1	1	1	1	1	1	1	1	1
916	NL06DJ	1	3	12:33	2	341.4317782434	688.5714285714	création	1.0	17.0	5.0	1038337.0	5.0	0	0	1	0.0		REM	1	1	1	1	1	1	1	1	1	1	1	1	1	1	1	1	1	1	1	1	1	1	1	1
917	NL06DJ	1	3	12:33	2	350.8619700804	690.7482993197	immédiat	1.0	18.0	5.0	1058817.0	5.0	0	1	1	0.0	0.8076014365	REM	1	1	1	1	1	1	1	1	1	1	1	1	1	1	1	1	1	1	1	1	1	1	1	1
918	NL06DJ	1	4	12:33	2	420.1909543894	690.7029478458	élégance	1.0	20.0	5.0	1200129.0	5.0	0	1	0	0.0	1.7199324741	REM	1	1	1	1	1	1	1	1	1	1	1	1	1	1	1	1	1	1	1	1	1	1	1	1
919	NL06DJ	1	4	12:33	2	430.5354512552	690.566893424	colivage	2.0	20.0	5.0	1220609.0	5.0	0	0	0	0.0		REM	0	0	0	0	0	0	0	0	0	0	0	0	0	0	0	0	0	0	0	0	0	0	0	0
920	NL06DJ	1	4	12:33	2	440.8538578746	690.9297052154	serviette	1.0	21.0	5.0	1243137.0	5.0	0	0	0	0.0		REM	1	1	0	0	1	0	0	0	0	0	0	0	0	0	0	0	0	0	0	0	0	0	0	0
921	NL06DJ	1	4	12:33	2	450.5191531166	690.3401360544	siafole	2.0	21.0	5.0	1261569.0	5.0	0	1	0	0.0	2.3504889704	REM	1	1	1	1	1	1	1	1	1	1	1	1	1	1	1	1	1	1	1	1	1	1	1	1
922	NL06DJ	1	4	12:33	2	461.2815958312	690.4308390023	avaloquer	2.0	21.0	5.0	1284097.0	0.0	0	1	0	1.0	1.9184727823	ME	1	1	1	1	1	1	1	1	1	1	1	1	1	1	1	1	1	1	1	1	1	1	1	1
923	NL06DJ	1	4	12:33	2	470.5550953904	690.4761904762	ridicule	1.0	22.0	5.0	1302529.0	5.0	0	1	1	0.0	1.5254393547	REM	0	0	0	0	0	0	0	0	0	0	0	0	0	0	0	0	0	0	0	0	0	0	0	0
924	NL06DJ	1	5	12:33	2	540.1975621638	690.2947845805	mesuléen	2.0	24.0	5.0	1445889.0	0.0	0	1	1	1.0	2.4288999496	ME	1	1	1	1	1	1	1	1	1	1	1	1	1	1	1	1	1	1	1	1	1	1	1	1
925	NL06DJ	1	5	12:33	2	549.4187602955	689.9319727891	orchestre	1.0	24.0	5.0	1464321.0	5.0	0	1	1	0.0	1.6333229311	REM	1	1	1	1	1	1	1	1	1	1	1	1	1	1	1	1	1	1	1	1	1	1	1	1
926	NL06DJ	1	5	12:33	2	559.6065025318	690.7029478458	incraîne	2.0	25.0	5.0	1484801.0	5.0	0	1	1	0.0	1.6335089899	REM	1	1	1	1	1	1	1	1	1	1	1	1	1	1	1	1	1	1	1	1	1	1	1	1
927	NL06DJ	1	5	12:33	2	569.4808075691	690.2494331066	économie	1.0	25.0	5.0	1505281.0	5.0	0	0	0	0.0		REM	1	1	1	1	0	1	1	0	0	0	0	0	0	0	0	0	0	0	0	0	0	0	0	0
928	NL06DJ	1	5	12:33	2	579.8252841919	690.5215419501	gérivoyés	2.0	25.0	5.0	1527809.0	5.0	0	1	1	0.0	2.4537077873	REM	1	1	1	1	1	1	1	1	1	1	1	1	1	1	1	1	1	1	1	1	1	1	1	1
929	NL06DJ	1	5	12:33	2	589.5167499637	690.612244898	régulier	1.0	26.0	5.0	1546241.0	5.0	0	0	0	0.0		REM	0	0	0	0	0	0	0	0	0	0	0	0	0	0	0	0	0	0	0	0	0	0	0	0
930	NL06DJ	1	6	12:33	2	660.2041269968	690.7482993197	cauxite	2.0	28.0	5.0	1691649.0	5.0	0	0	0	0.0		REM	1	1	1	1	1	1	1	1	1	1	1	1	1	1	1	1	1	1	1	1	1	1	1	0
931	NL06DJ	1	6	12:33	2	670.0261793035	690.8390022676	fenêtre	1.0	28.0	5.0	1712129.0	5.0	0	0	0	0.0		REM	0	0	0	0	0	0	0	0	0	0	0	0	0	0	0	0	0	0	0	0	0	0	0	0
932	NL06DJ	1	6	12:33	2	679.4040987464	690.2947845805	méfigna	2.0	29.0	5.0	1730561.0	5.0	0	1	1	0.0	6.994109123	REM	1	1	0	0	1	0	0	0	0	0	0	0	0	0	0	0	0	0	0	0	0	0	0	0
933	NL06DJ	1	6	12:33	2	688.7037045815	691.4739229025	sensation	1.0	29.0	5.0	1748993.0	5.0	0	1	1	0.0	2.2112950151	REM	1	1	1	1	1	1	1	1	1	1	1	1	1	1	1	1	1	1	1	1	1	1	1	1
934	NL06DJ	1	6	12:33	2	698.9175665012	690.9297052154	disphotés	2.0	29.0	5.0	1771521.0	5.0	0	0	0	0.0		REM	0	0	0	0	0	0	0	0	0	0	0	0	0	0	0	0	0	0	0	0	0	0	0	0
935	NL06DJ	1	6	12:33	2	708.8702518351	691.0204081633	splendide	1.0	30.0	5.0	1792001.0	5.0	0	1	1	0.0	1.2602724465	REM	1	1	1	1	1	1	1	1	1	1	1	1	1	1	1	1	1	1	1	1	1	1	1	1
936	NL06DJ	1	7	12:33	2	780.1845092424	692.1995464853	restirons	2.0	32.0	5.0	1937409.0	5.0	0	1	1	0.0	4.2473333215	REM	1	1	1	1	1	1	1	1	1	1	1	1	1	1	1	1	1	1	1	1	1	1	1	1
937	NL06DJ	1	7	12:33	2	790.4506640433	690.8843537415	devinter	2.0	32.0	5.0	1957889.0	5.0	0	1	1	0.0	1.3288579141	REM	1	1	1	1	1	1	1	1	1	1	1	1	1	1	1	1	1	1	1	1	1	1	1	1
938	NL06DJ	1	7	12:33	2	800.24660537	690.9750566893	fournir	1.0	33.0	5.0	1978369.0	5.0	0	1	1	0.0	1.0011092976	REM	1	1	1	1	1	1	1	1	1	1	1	1	1	1	1	1	1	1	1	1	1	1	1	1
939	NL06DJ	1	7	12:33	2	810.8261933088	689.9319727891	exprimer	1.0	33.0	5.0	2000897.0	5.0	0	1	1	0.0	1.3883583315	REM	1	1	1	1	1	1	1	1	1	1	1	1	1	1	1	1	1	1	1	1	1	1	1	1
940	NL06DJ	1	7	12:33	2	821.0400491483	690.9297052154	téléphoné	1.0	33.0	5.0	2021377.0	5.0	0	0	0	0.0		REM	1	0	0	0	1	0	0	0	0	0	0	0	0	0	0	0	0	0	0	0	0	0	0	0
941	NL06DJ	1	7	12:33	2	831.593536821	690.0680272109	tormater	2.0	34.0	5.0	2041857.0	5.0	0	1	1	0.0	1.9715694304	REM	1	1	1	1	1	1	1	1	1	1	1	1	1	1	1	1	1	1	1	1	1	1	1	1
942	NL06DJ	1	8	12:33	2	900.191132167	691.201814059	inquiéter	1.0	36.0	2.0	2183169.0	2.0	0	0	0	0.0		N2	0	0	0	0	0	0	0	0	0	0	0	0	0	0	0	0	0	0	0	0	0	0	0	0
943	NL06DJ	1	8	12:33	2	910.4049710876	690.1587301587	trofitue	2.0	36.0	2.0	2203649.0	2.0	0	0	0	0.0		N2	0	0	0	0	0	0	0	0	0	0	0	0	0	0	0	0	0	0	0	0	0	0	0	0
944	NL06DJ	1	8	12:33	2	920.723319258	690.0680272109	concerne	1.0	37.0	2.0	2224129.0	2.0	0	0	0	0.0		N2	0	0	0	0	0	0	0	0	0	0	0	0	0	0	0	0	0	0	0	0	0	0	0	0
945	NL06DJ	1	8	12:33	2	930.023001265	690.1133786848	roulemble	2.0	37.0	2.0	2244609.0	2.0	0	0	0	0.0		N2	0	0	0	0	0	0	0	0	0	0	0	0	0	0	0	0	0	0	0	0	0	0	0	0
946	NL06DJ	1	8	12:33	2	939.5315067564	691.0657596372	rencontre	1.0	37.0	2.0	2263041.0	2.0	0	0	0	0.0		N2	0	0	0	0	0	0	0	0	0	0	0	0	0	0	0	0	0	0	0	0	0	0	0	0
947	NL06DJ	1	8	12:33	2	950.2678848498	690.1587301587	vessard	2.0	38.0	2.0	2285569.0	2.0	0	0	0	0.0		N2	0	0	0	0	0	0	0	0	0	0	0	0	0	0	0	0	0	0	0	0	0	0	0	0
948	NL06DJ	1	9	12:33	2	1020.1976871905	690.2494331066	entrice	2.0	40.0	2.0	2428929.0	0.0	0	0	0	1.0		ME	1	1	0	0	0	0	0	0	0	0	0	0	0	0	0	0	0	0	0	0	0	0	0	0
949	NL06DJ	1	9	12:33	2	1029.445022676	688.1179138322	caresser	1.0	40.0	2.0	2447361.0	2.0	0	0	0	0.0		N2	0	0	0	0	0	0	0	0	0	0	0	0	0	0	0	0	0	0	0	0	0	0	0	0
950	NL06DJ	1	9	12:33	2	1039.2409523	690.7482993197	portable	1.0	41.0	2.0	2467841.0	2.0	0	0	0	0.0		N2	0	0	0	0	0	0	0	0	0	0	0	0	0	0	0	0	0	0	0	0	0	0	0	0
951	NL06DJ	1	9	12:33	2	1049.3764482612	690.4761904762	proqueur	2.0	41.0	2.0	2488321.0	2.0	0	0	0	0.0		N2	0	0	0	0	0	0	0	0	0	0	0	0	0	0	0	0	0	0	0	0	0	0	0	0
952	NL06DJ	1	9	12:33	2	1060.5307421014	690.2947845805	cascuté	2.0	41.0	2.0	2510849.0	2.0	0	0	0	0.0		N2	0	0	0	0	0	0	0	0	0	0	0	0	0	0	0	0	0	0	0	0	0	0	0	0
953	NL06DJ	1	9	12:33	2	1069.9087124428	690.4761904762	naturel	1.0	42.0	2.0	2531329.0	2.0	0	0	0	0.0		N2	0	0	0	0	0	0	0	0	0	0	0	0	0	0	0	0	0	0	0	0	0	0	0	0
954	NL06DJ	1	10	12:33	2	1140.2042409385	690.2040816327	carrière	1.0	44.0	2.0	2674689.0	2.0	0	0	0	0.0		N2	0	0	0	0	0	0	0	0	0	0	0	0	0	0	0	0	0	0	0	0	0	0	0	0
955	NL06DJ	1	10	12:33	2	1149.6344611153	691.201814059	réaction	1.0	44.0	2.0	2693121.0	2.0	0	0	0	0.0		N2	1	1	1	1	1	1	1	1	1	1	1	1	1	1	1	1	1	1	1	1	1	1	1	1
956	NL06DJ	1	10	12:33	2	1160.0311438625	690.4308390023	écoriqua	2.0	45.0	2.0	2715649.0	2.0	0	0	0	0.0		N2	0	0	0	0	0	0	0	0	0	0	0	0	0	0	0	0	0	0	0	0	0	0	0	0
957	NL06DJ	1	10	12:33	2	1170.3234490461	690.566893424	réception	1.0	45.0	2.0	2736129.0	2.0	0	0	0	0.0		N2	0	0	0	0	0	0	0	0	0	0	0	0	0	0	0	0	0	0	0	0	0	0	0	0
958	NL06DJ	1	10	12:33	2	1180.7462550516	690.0680272109	vapiécha	2.0	45.0	2.0	2756609.0	2.0	0	1	1	0.0	3.9938267533	N2	1	1	1	1	1	1	1	1	1	1	1	1	1	1	1	1	1	1	1	1	1	1	1	1
959	NL06DJ	1	10	12:33	2	1191.6916236409	690.6575963719	diritulé	2.0	46.0	0.0	2779137.0	0.0	0	1	1	0.0	1.5947286954	Wake	1	1	1	1	1	1	1	1	1	1	1	1	1	1	1	1	1	1	1	1	1	1	1	1
960	NL06DJ	1	1	14:14	3	60.2951788038	690.2040816327	apprécier	1.0	6.0	0.0	366593.0	0.0	0	1	1	0.0	2.6499810988	Wake	1	1	1	1	1	1	1	1	1	1	1	1	1	1	1	1	1	1	1	1	1	1	1	1
961	NL06DJ	1	1	14:14	3	69.7514972208	690.4308390023	dépastin	2.0	7.0	0.0	385025.0	0.0	0	1	1	0.0	1.3224472538	Wake	1	1	1	1	1	1	1	1	1	1	1	1	1	1	1	1	1	1	1	1	1	1	1	1
962	NL06DJ	1	1	14:14	3	80.0698701956	690.7482993197	dégourger	2.0	7.0	0.0	407553.0	0.0	0	1	1	0.0	1.2600322436	Wake	1	1	1	1	1	1	1	1	1	1	1	1	1	1	1	1	1	1	1	1	1	1	1	1
963	NL06DJ	1	1	14:14	3	90.4405246299	689.7959183673	inutile	1.0	7.0	0.0	428033.0	0.0	0	1	1	0.0	0.9979315317	Wake	1	1	1	1	1	1	1	1	1	1	1	1	1	1	1	1	1	1	1	1	1	1	1	1
964	NL06DJ	1	1	14:14	3	100.8111177017	690.1587301587	cercueil	1.0	8.0	1.0	448513.0	1.0	0	1	1	0.0	1.570382231	N1	1	1	1	1	1	1	1	1	1	1	1	1	1	1	1	1	1	1	1	1	1	1	1	1
965	NL06DJ	1	1	14:14	3	111.5213033783	690.1587301587	streille	2.0	8.0	1.0	471041.0	1.0	0	1	1	0.0	1.5221459173	N1	1	1	1	1	1	1	1	1	1	1	1	1	1	1	1	1	1	1	1	1	1	1	1	1
966	NL06DJ	1	2	14:14	3	180.1972659512	691.0204081633	provirent	2.0	10.0	1.0	612353.0	0.0	0	1	0	1.0	1.4905298705	ME	1	1	1	1	1	1	1	1	1	1	1	1	1	1	1	1	1	1	1	1	1	1	1	1
967	NL06DJ	1	2	14:14	3	190.6984811075	689.2517006803	aperçu	1.0	11.0	1.0	632833.0	1.0	0	1	1	0.0	0.9419829666	N1	1	1	1	1	1	1	1	1	1	1	1	1	1	1	1	1	1	1	1	1	1	1	1	1
968	NL06DJ	1	2	14:14	3	201.6437801628	690.8390022676	faterner	2.0	11.0	1.0	655361.0	1.0	0	1	0	0.0	1.0558095953	N1	1	1	1	1	1	1	1	1	1	1	1	1	1	1	1	1	1	1	1	1	1	1	1	1
969	NL06DJ	1	2	14:14	3	212.1972865161	690.3854875283	plaisante	1.0	12.0	1.0	677889.0	1.0	0	1	1	0.0	1.3018672492	N1	1	1	1	1	1	1	1	1	1	1	1	1	1	1	1	1	1	1	1	1	1	1	1	1
970	NL06DJ	1	2	14:14	3	222.4895388242	690.2040816327	pardonner	1.0	12.0	1.0	698369.0	1.0	0	1	1	0.0	1.0900329262	N1	1	1	1	1	1	1	1	1	1	1	1	1	1	1	1	1	1	1	1	1	1	1	1	1
971	NL06DJ	1	2	14:14	3	232.8601136226	690.9750566893	dircalet	2.0	12.0	1.0	718849.0	1.0	0	1	1	0.0	2.2220490158	N1	1	1	1	1	1	1	1	1	1	1	1	1	1	1	1	1	1	1	1	1	1	1	1	1
972	NL06DJ	1	3	14:14	3	300.2038336045	695.283446712	victoire	1.0	14.0	1.0	858113.0	1.0	0	0	0	0.0		N1	0	0	0	0	0	0	0	0	0	0	0	0	0	0	0	0	0	0	0	0	0	0	0	0
973	NL06DJ	1	3	14:14	3	309.9736256744	690.7936507937	drôlement	1.0	15.0	1.0	876545.0	1.0	0	0	0	0.0		N1	0	0	0	0	0	0	0	0	0	0	0	0	0	0	0	0	0	0	0	0	0	0	0	0
974	NL06DJ	1	3	14:14	3	319.3254392847	690.9750566893	jettral	2.0	15.0	1.0	897025.0	0.0	0	1	1	1.0	2.8901201474	ME	1	1	1	1	1	1	1	1	1	1	1	1	1	1	1	1	1	1	1	1	1	1	1	1
975	NL06DJ	1	3	14:14	3	330.3229975689	690.7029478458	joyeuse	1.0	15.0	1.0	919553.0	0.0	0	1	1	1.0	1.9898479831	ME	1	1	1	1	1	1	1	1	1	1	1	1	1	1	1	1	1	1	1	1	1	1	1	1
976	NL06DJ	1	3	14:14	3	340.1711339635	690.3854875283	apérigée	2.0	16.0	1.0	940033.0	0.0	0	1	1	1.0	2.2218613163	ME	1	1	1	1	1	1	1	1	1	1	1	1	1	1	1	1	1	1	1	1	1	1	1	1
977	NL06DJ	1	3	14:14	3	350.1499881538	690.2040816327	alitessé	2.0	16.0	1.0	960513.0	0.0	0	1	1	1.0	2.8611445273	ME	1	1	1	1	1	1	1	1	1	1	1	1	1	1	1	1	1	1	1	1	1	1	1	1
978	NL06DJ	1	4	14:14	3	420.1842526367	690.0680272109	raposent	2.0	18.0	2.0	1103873.0	0.0	0	1	1	1.0	3.5249215403	ME	1	1	1	1	1	1	1	1	1	1	1	1	1	1	1	1	1	1	1	1	1	1	1	1
979	NL06DJ	1	4	14:14	3	430.1630437882	688.6167800454	agréable	1.0	19.0	1.0	1124353.0	1.0	0	1	1	0.0	0.9293982393	N1	1	1	1	1	1	1	1	1	1	1	1	1	1	1	1	1	1	1	1	1	1	1	1	1
980	NL06DJ	1	4	14:14	3	440.141806911	690.2494331066	légitime	1.0	19.0	1.0	1144833.0	1.0	0	1	1	0.0	1.8464626189	N1	1	1	1	1	1	1	1	1	1	1	1	1	1	1	1	1	1	1	1	1	1	1	1	1
981	NL06DJ	1	4	14:14	3	450.6169285529	690.7936507937	retervez	2.0	19.0	1.0	1165313.0	1.0	0	0	0	0.0		N1	0	0	0	0	0	0	0	0	0	0	0	0	0	0	0	0	0	0	0	0	0	0	0	0
982	NL06DJ	1	4	14:14	3	459.968757259	689.8412698413	anoreur	2.0	20.0	1.0	1183745.0	1.0	0	0	0	0.0		N1	1	0	0	0	1	0	0	0	0	0	0	0	0	0	0	0	0	0	0	0	0	0	0	0
983	NL06DJ	1	4	14:14	3	469.5295597531	690.4761904762	disposer	1.0	20.0	1.0	1204225.0	1.0	0	0	0	0.0		N1	0	0	0	0	0	0	0	0	0	0	0	0	0	0	0	0	0	0	0	0	0	0	0	0
984	NL06DJ	1	5	14:14	3	540.1908359436	689.977324263	vertige	1.0	22.0	2.0	1349633.0	2.0	0	0	0	0.0		N2	0	0	0	0	0	0	0	0	0	0	0	0	0	0	0	0	0	0	0	0	0	0	0	0
985	NL06DJ	1	5	14:14	3	550.0912327752	688.5714285714	créature	1.0	23.0	2.0	1370113.0	2.0	0	0	0	0.0		N2	0	0	0	0	0	0	0	0	0	0	0	0	0	0	0	0	0	0	0	0	0	0	0	0
986	NL06DJ	1	5	14:14	3	559.4953537504	690.7936507937	provoquer	1.0	23.0	2.0	1388545.0	2.0	0	0	0	0.0		N2	1	1	1	1	1	1	1	1	1	1	1	1	1	1	1	1	1	1	1	1	1	1	1	1
987	NL06DJ	1	5	14:14	3	570.3100081618	690.7029478458	volettir	2.0	23.0	2.0	1411073.0	2.0	0	0	0	0.0		N2	0	0	0	0	0	0	0	0	0	0	0	0	0	0	0	0	0	0	0	0	0	0	0	0
988	NL06DJ	1	5	14:14	3	579.8708699513	690.0680272109	dépréchon	2.0	24.0	2.0	1429505.0	0.0	0	0	0	1.0		ME	1	1	1	1	1	1	1	1	0	1	1	1	0	0	0	0	0	0	0	0	0	0	0	0
989	NL06DJ	1	5	14:14	3	590.0324534536	690.0680272109	tournance	2.0	24.0	2.0	1452033.0	0.0	0	1	0	1.0	2.8942679128	ME	1	1	1	1	1	1	1	1	1	1	1	1	1	1	1	1	1	1	1	1	1	1	1	1
990	NL06DJ	1	6	14:14	3	660.197368479	691.0657596372	mystère	1.0	26.0	2.0	1595393.0	2.0	0	0	0	0.0		N2	1	0	0	0	0	0	0	0	0	0	0	0	0	0	0	0	0	0	0	0	0	0	0	0
991	NL06DJ	1	6	14:14	3	669.9149392437	691.1111111111	superbe	1.0	27.0	2.0	1613825.0	2.0	0	0	0	0.0		N2	1	1	1	1	0	1	1	0	0	1	0	0	0	0	0	0	0	0	0	0	0	0	0	0
992	NL06DJ	1	6	14:14	3	680.0504479063	689.9319727891	fusidique	2.0	27.0	2.0	1636353.0	2.0	0	0	0	0.0		N2	0	0	0	0	0	0	0	0	0	0	0	0	0	0	0	0	0	0	0	0	0	0	0	0
993	NL06DJ	1	6	14:14	3	689.3761449564	690.022675737	rismines	2.0	27.0	2.0	1654785.0	2.0	0	0	0	0.0		N2	0	0	0	0	0	0	0	0	0	0	0	0	0	0	0	0	0	0	0	0	0	0	0	0
994	NL06DJ	1	6	14:14	3	699.1198659257	690.7482993197	remplir	1.0	28.0	2.0	1675265.0	2.0	0	0	0	0.0		N2	0	0	0	0	0	0	0	0	0	0	0	0	0	0	0	0	0	0	0	0	0	0	0	0
995	NL06DJ	1	6	14:14	3	709.333714748	690.2947845805	duployain	2.0	28.0	2.0	1695745.0	2.0	0	0	0	0.0		N2	0	0	0	0	0	0	0	0	0	0	0	0	0	0	0	0	0	0	0	0	0	0	0	0
996	NL06DJ	1	7	14:14	3	780.2039345203	690.9297052154	indigales	2.0	30.0	2.0	1841153.0	2.0	0	0	0	0.0		N2	0	0	0	0	0	0	0	0	0	0	0	0	0	0	0	0	0	0	0	0	0	0	0	0
997	NL06DJ	1	7	14:14	3	791.2537784317	690.7029478458	agrisse	2.0	31.0	2.0	1863681.0	2.0	0	0	0	0.0		N2	0	0	0	0	0	0	0	0	0	0	0	0	0	0	0	0	0	0	0	0	0	0	0	0
998	NL06DJ	1	7	14:14	3	801.2325216865	688.3900226757	couvrir	1.0	31.0	2.0	1884161.0	2.0	0	0	0	0.0		N2	1	1	1	1	1	1	1	1	1	1	1	1	1	1	1	1	1	1	1	1	1	1	1	1
999	NL06DJ	1	7	14:14	3	811.7076529013	689.8412698413	orgente	2.0	32.0	2.0	1904641.0	2.0	0	0	0	0.0		N2	1	1	1	0	1	1	0	0	0	0	0	0	0	0	0	0	0	0	0	0	0	0	0	0
1000	NL06DJ	1	7	14:14	3	822.5484633826	690.2040816327	système	1.0	32.0	2.0	1927169.0	2.0	0	0	0	0.0		N2	1	1	1	1	1	1	1	1	1	1	1	1	1	1	1	1	1	1	1	0	1	1	0	0
1001	NL06DJ	1	7	14:14	3	832.3704666245	690.8390022676	généreux	1.0	32.0	2.0	1947649.0	2.0	0	0	0	0.0		N2	1	1	1	1	1	1	1	1	1	1	1	1	1	1	0	0	1	1	0	0	1	0	0	0
1002	NL06DJ	1	8	14:14	3	900.1843775527	690.9750566893	affichils	2.0	34.0	2.0	2086913.0	2.0	0	0	0	0.0		N2	1	1	1	1	1	1	1	1	1	1	1	1	1	1	1	1	1	1	1	1	1	1	1	1
1003	NL06DJ	1	8	14:14	3	909.8235822193	688.9342403628	fabraudes	2.0	35.0	2.0	2105345.0	2.0	0	0	0	0.0		N2	0	0	0	0	0	0	0	0	0	0	0	0	0	0	0	0	0	0	0	0	0	0	0	0
1004	NL06DJ	1	8	14:14	3	919.2538099886	689.7052154195	sacire	2.0	35.0	2.0	2125825.0	2.0	0	0	0	0.0		N2	0	0	0	0	0	0	0	0	0	0	0	0	0	0	0	0	0	0	0	0	0	0	0	0
1005	NL06DJ	1	8	14:14	3	930.0946060607	688.7074829932	avantage	1.0	35.0	2.0	2148353.0	2.0	0	0	0	0.0		N2	1	1	1	1	1	1	1	1	1	1	1	1	1	1	1	1	1	1	1	1	1	1	1	1
1006	NL06DJ	1	8	14:14	3	940.5435778346	691.0657596372	visiteur	1.0	36.0	2.0	2168833.0	2.0	0	0	0	0.0		N2	0	0	0	0	0	0	0	0	0	0	0	0	0	0	0	0	0	0	0	0	0	0	0	0
1007	NL06DJ	1	8	14:14	3	949.9999368023	690.8843537415	française	1.0	36.0	2.0	2189313.0	2.0	0	0	0	0.0		N2	1	1	1	1	1	1	1	0	1	1	0	0	1	0	0	0	0	0	0	0	0	0	0	0
1008	NL06DJ	1	9	14:14	3	1020.190958468	690.5215419501	tentative	1.0	38.0	3.0	2332673.0	3.0	0	0	0	0.0		N3	0	0	0	0	0	0	0	0	0	0	0	0	0	0	0	0	0	0	0	0	0	0	0	0
1009	NL06DJ	1	9	14:14	3	1030.7444288137	690.0680272109	statirais	2.0	39.0	3.0	2353153.0	3.0	0	0	0	0.0		N3	1	0	0	0	0	0	0	0	0	0	0	0	0	0	0	0	0	0	0	0	0	0	0	0
1010	NL06DJ	1	9	14:14	3	1040.6709661771	689.8866213152	incusonde	2.0	39.0	3.0	2373633.0	3.0	0	0	0	0.0		N3	0	0	0	0	0	0	0	0	0	0	0	0	0	0	0	0	0	0	0	0	0	0	0	0
1011	NL06DJ	1	9	14:14	3	1050.4146297796	690.4308390023	entraîner	1.0	39.0	3.0	2394113.0	3.0	0	0	0	0.0		N3	1	1	1	1	1	1	1	1	1	1	1	1	1	1	1	0	1	1	1	0	1	1	0	0
1012	NL06DJ	1	9	14:14	3	1060.1321709284	690.1587301587	populaire	1.0	40.0	3.0	2414593.0	3.0	0	0	0	0.0		N3	1	1	1	0	1	1	1	0	1	1	0	0	1	0	0	0	1	0	0	0	0	0	0	0
1013	NL06DJ	1	9	14:14	3	1069.7191377492	690.7482993197	chiposons	2.0	40.0	3.0	2433025.0	3.0	0	0	0	0.0		N3	1	1	1	0	1	1	1	0	1	1	0	0	0	0	0	0	0	0	0	0	0	0	0	0
1014	NL06DJ	1	10	14:14	3	1140.1975276077	690.2947845805	invisible	1.0	42.0	3.0	2578433.0	3.0	0	0	0	0.0		N3	1	1	1	1	1	1	1	1	1	1	1	1	1	1	1	1	1	1	1	1	1	1	1	0
1015	NL06DJ	1	10	14:14	3	1149.5232526016	689.977324263	diplogie	2.0	43.0	3.0	2596865.0	3.0	0	0	0	0.0		N3	1	1	0	0	1	0	0	0	0	0	0	0	0	0	0	0	0	0	0	0	0	0	0	0
1016	NL06DJ	1	10	14:14	3	1160.2595926715	689.977324263	ambassade	1.0	43.0	3.0	2619393.0	3.0	0	0	0	0.0		N3	1	1	0	0	1	0	0	0	0	0	0	0	0	0	0	0	0	0	0	0	0	0	0	0
1017	NL06DJ	1	10	14:14	3	1170.9436254668	690.8843537415	ritannier	2.0	43.0	3.0	2639873.0	3.0	0	0	0	0.0		N3	1	1	1	1	1	1	1	1	1	1	1	1	1	1	1	1	1	1	1	1	1	1	1	0
1018	NL06DJ	1	10	14:14	3	1180.7918150165	690.5215419501	relévien	2.0	44.0	3.0	2660353.0	3.0	0	0	0	0.0		N3	1	1	1	1	1	1	1	1	1	1	1	1	1	1	1	1	1	1	1	1	1	1	1	0
1019	NL06DJ	1	10	14:14	3	1191.0840807931	690.8390022676	hypothèse	1.0	44.0	3.0	2682881.0	3.0	0	0	0	0.0		N3	1	1	1	1	1	1	1	1	1	1	1	1	0	0	0	0	0	0	0	0	0	0	0	0
1020	NL06DJ	1	1	16:12	4	60.2757522248	690.9297052154	mécanique	1.0	5.0	0.0	286721.0	0.0	0	1	1	0.0	5.1426885461	Wake	1	1	1	1	1	1	1	1	1	1	1	1	1	1	1	1	1	1	1	1	1	1	1	1
1021	NL06DJ	1	1	16:12	4	70.6202446909	690.3401360544	vulgaire	1.0	6.0	0.0	307201.0	0.0	0	1	1	0.0	1.6899540399	Wake	1	1	1	1	1	1	1	1	1	1	1	1	1	1	1	1	1	1	1	1	1	1	1	1
1022	NL06DJ	1	1	16:12	4	81.0169569461	690.6575963719	déclaudi	2.0	6.0	0.0	329729.0	0.0	0	1	1	0.0	1.5223979335	Wake	0	0	0	0	0	0	0	0	0	0	0	0	0	0	0	0	0	0	0	0	0	0	0	0
1023	NL06DJ	1	1	16:12	4	90.7606381689	690.2947845805	regretter	1.0	6.0	0.0	348161.0	0.0	0	1	1	0.0	1.5010229952	Wake	1	1	1	1	1	1	1	1	1	1	1	1	1	1	1	1	1	1	1	1	1	1	1	1
1024	NL06DJ	1	1	16:12	4	101.0006781041	689.8866213152	incrigées	2.0	7.0	1.0	370689.0	1.0	0	1	0	0.0	2.4207899852	N1	1	1	1	1	1	1	1	1	1	1	1	1	1	1	1	1	1	1	1	1	1	1	1	1
1025	NL06DJ	1	1	16:12	4	111.6324995701	690.612244898	rassel	2.0	7.0	1.0	391169.0	0.0	0	1	1	1.0	1.8834582913	ME	1	1	1	1	1	1	1	1	1	1	1	1	1	1	1	1	1	1	1	1	1	1	1	1
1026	NL06DJ	1	2	16:12	4	180.203924293	689.8866213152	société	1.0	9.0	1.0	532481.0	0.0	0	1	1	1.0	1.0365108367	ME	1	1	1	1	1	1	1	1	1	1	1	1	1	1	1	1	1	1	1	1	1	1	1	1
1027	NL06DJ	1	2	16:12	4	189.6080054503	690.2494331066	amasiné	2.0	9.0	1.0	550913.0	1.0	0	1	1	0.0	2.0560192805	N1	1	1	1	1	1	1	1	1	1	1	1	1	1	1	1	1	1	1	1	1	1	1	1	1
1028	NL06DJ	1	2	16:12	4	200.1876236915	690.7482993197	étranger	1.0	10.0	0.0	573441.0	0.0	0	1	1	0.0	1.3004024054	Wake	1	1	1	1	1	1	1	1	1	1	1	1	1	1	1	1	1	1	1	1	1	1	1	1
1029	NL06DJ	1	2	16:12	4	210.4798788129	690.6575963719	dérosant	2.0	10.0	0.0	593921.0	0.0	0	1	1	0.0	1.760118546	Wake	1	1	1	1	1	1	1	1	1	1	1	1	1	1	1	1	1	1	1	1	1	1	1	1
1030	NL06DJ	1	2	16:12	4	221.0594756921	689.977324263	quartier	1.0	11.0	1.0	616449.0	1.0	0	1	1	0.0	1.6433884816	N1	1	1	1	1	1	1	1	1	1	1	1	1	1	1	1	1	1	1	1	1	1	1	1	1
1031	NL06DJ	1	2	16:12	4	231.7174126949	690.8390022676	désignels	2.0	11.0	1.0	636929.0	1.0	0	1	1	0.0	1.4175119708	N1	1	1	1	1	1	1	1	1	1	1	1	1	1	1	1	1	1	1	1	1	1	1	1	1
1032	NL06DJ	1	3	16:12	4	300.2105047258	688.6621315193	apparence	1.0	13.0	1.0	778241.0	0.0	0	1	1	1.0	3.0846616683	ME	1	1	1	1	1	1	1	1	1	1	1	1	1	1	1	1	1	1	1	1	1	1	1	1
1033	NL06DJ	1	3	16:12	4	309.6145961494	690.8390022676	dormatera	2.0	13.0	1.0	796673.0	1.0	0	1	1	0.0	1.7815924204	N1	1	1	1	1	1	1	1	1	1	1	1	1	1	1	1	1	1	1	1	1	1	1	1	1
1034	NL06DJ	1	3	16:12	4	320.0896814415	691.4285714286	cérémonie	1.0	14.0	0.0	819201.0	0.0	0	1	1	0.0	2.0601058468	Wake	1	1	1	1	1	1	1	1	1	1	1	1	1	1	1	1	1	1	1	1	1	1	1	1
1035	NL06DJ	1	3	16:12	4	329.5721429774	690.9297052154	protéger	1.0	14.0	0.0	837633.0	0.0	0	1	1	0.0	0.9562107209	Wake	1	1	1	1	1	1	1	1	1	1	1	1	1	1	1	1	1	1	1	1	1	1	1	1
1036	NL06DJ	1	3	16:12	4	339.9950311568	690.7936507937	palpard	2.0	15.0	0.0	860161.0	0.0	0	1	1	0.0	1.8075699345	Wake	1	1	1	1	1	1	1	1	1	1	1	1	1	1	1	1	1	1	1	1	1	1	1	1
1037	NL06DJ	1	3	16:12	4	349.3468698289	690.7029478458	bourasser	2.0	15.0	1.0	878593.0	0.0	0	1	1	1.0	2.3640909503	ME	1	1	1	1	1	1	1	1	1	1	1	1	1	1	1	1	1	1	1	1	1	1	1	1
1038	NL06DJ	1	4	16:12	4	420.1909460711	690.7029478458	banarmés	2.0	17.0	5.0	1024001.0	0.0	0	1	1	1.0	1.5627935266	ME	1	1	1	1	1	1	1	1	1	1	1	1	1	1	1	1	1	1	1	1	1	1	1	1
1039	NL06DJ	1	4	16:12	4	431.3191152544	690.566893424	médecine	1.0	18.0	5.0	1046529.0	5.0	0	1	0	0.0	1.3555233863	REM	1	1	1	1	1	1	1	1	1	1	1	1	1	1	1	1	1	1	1	1	1	1	1	1
1040	NL06DJ	1	4	16:12	4	442.0815490675	691.2471655329	promesse	1.0	18.0	5.0	1069057.0	0.0	0	1	1	1.0	1.2675628662	ME	1	1	1	1	1	1	1	1	1	1	1	1	1	1	1	1	1	1	1	1	1	1	1	1
1041	NL06DJ	1	4	16:12	4	453.0791136252	688.6167800454	couvercle	1.0	18.0	5.0	1091585.0	5.0	0	1	1	0.0	4.8426001764	REM	1	1	1	1	1	1	1	1	1	1	1	1	1	1	1	1	1	1	1	1	1	1	1	1
1042	NL06DJ	1	4	16:12	4	462.2742142497	690.022675737	arminuait	2.0	19.0	0.0	1110017.0	0.0	0	1	1	0.0	1.7024196502	Wake	1	1	1	1	1	1	1	1	1	1	1	1	1	1	1	1	1	1	1	1	1	1	1	1
1043	NL06DJ	1	4	16:12	4	472.2791339613	690.2040816327	traînage	2.0	19.0	0.0	1130497.0	0.0	0	1	1	0.0	1.5550108879	Wake	1	1	1	1	1	1	1	1	1	1	1	1	1	1	1	1	1	1	1	1	1	1	1	1
1044	NL06DJ	1	5	16:12	4	540.1974873821	690.8390022676	palatif	2.0	21.0	1.0	1269761.0	0.0	0	1	1	1.0	3.1754814886	ME	1	1	1	1	1	1	1	1	1	1	1	1	1	1	1	1	1	1	1	1	1	1	1	1
1045	NL06DJ	1	5	16:12	4	550.1501403261	690.8843537415	rassacs	2.0	22.0	1.0	1290241.0	1.0	0	1	1	0.0	1.3859047838	N1	1	1	1	1	1	1	1	1	1	1	1	1	1	1	1	1	1	1	1	1	1	1	1	1
1046	NL06DJ	1	5	16:12	4	560.8603886662	690.7482993197	surpris	1.0	22.0	1.0	1310721.0	1.0	0	1	1	0.0	1.2358967771	N1	1	1	1	1	1	1	1	1	1	1	1	1	1	1	1	1	1	1	1	1	1	1	1	1
1047	NL06DJ	1	5	16:12	4	571.0220440653	690.7482993197	équineuse	2.0	22.0	1.0	1333249.0	1.0	0	1	1	0.0	2.5174309515	N1	1	1	1	1	1	1	1	1	1	1	1	1	1	1	1	1	1	1	1	1	1	1	1	1
1048	NL06DJ	1	5	16:12	4	581.209780053	691.3832199546	président	1.0	23.0	1.0	1353729.0	0.0	0	1	1	1.0	2.0516615016	ME	1	1	1	1	1	1	1	1	1	1	1	1	1	1	1	1	1	1	1	1	1	1	1	1
1049	NL06DJ	1	5	16:12	4	591.1885282652	688.7074829932	absurde	1.0	23.0	1.0	1374209.0	0.0	0	1	1	1.0	1.3678805444	ME	1	1	1	1	1	1	1	1	1	1	1	1	1	1	1	1	1	1	1	1	1	1	1	1
1050	NL06DJ	1	6	16:12	4	660.204068344	690.8843537415	devrige	2.0	25.0	5.0	1515521.0	0.0	0	1	1	1.0	3.0340384206	ME	1	1	1	1	1	1	1	1	1	1	1	1	1	1	1	1	1	1	1	1	1	1	1	1
1051	NL06DJ	1	6	16:12	4	671.0710102058	690.0680272109	symbième	2.0	26.0	5.0	1538049.0	0.0	0	1	0	1.0	2.0813403386	ME	1	1	1	1	1	1	1	1	1	1	1	1	1	1	1	1	1	1	1	1	1	1	1	1
1052	NL06DJ	1	6	16:12	4	681.3110088395	688.6167800454	décrire	1.0	26.0	5.0	1558529.0	5.0	0	1	1	0.0	2.3070614722	REM	1	1	1	1	1	1	1	1	1	1	1	1	1	1	1	1	1	1	1	1	1	1	1	1
1053	NL06DJ	1	6	16:12	4	691.3420352481	690.7482993197	romardé	2.0	26.0	5.0	1579009.0	0.0	0	1	1	1.0	1.6933670864	ME	1	1	1	1	1	1	1	1	1	1	1	1	1	1	1	1	1	1	1	1	1	1	1	1
1054	NL06DJ	1	6	16:12	4	701.8432810178	690.612244898	directeur	1.0	27.0	5.0	1599489.0	5.0	0	0	0	0.0		REM	1	1	1	1	1	1	0	1	0	0	0	0	0	0	0	0	0	0	0	0	0	0	0	0
1055	NL06DJ	1	6	16:12	4	712.6840909843	690.6575963719	occasion	1.0	27.0	5.0	1622017.0	0.0	0	1	1	1.0	2.3501138995	ME	1	1	1	1	1	1	1	1	1	1	1	1	1	1	1	1	1	1	1	1	1	1	1	1
1056	NL06DJ	1	7	16:12	4	780.2106026281	690.7029478458	monflard	2.0	29.0	0.0	1761281.0	0.0	0	1	1	0.0	1.5280356458	Wake	1	1	1	1	1	1	1	1	1	1	1	1	1	1	1	1	1	1	1	1	1	1	1	1
1057	NL06DJ	1	7	16:12	4	790.607384149	688.4807256236	contact	1.0	30.0	1.0	1781761.0	1.0	0	1	1	0.0	1.6529693604	N1	1	1	1	1	1	1	1	1	1	1	1	1	1	1	1	1	1	1	1	1	1	1	1	1
1058	NL06DJ	1	7	16:12	4	801.1608479968	690.022675737	audinir	2.0	30.0	1.0	1804289.0	1.0	0	0	0	0.0		N1	1	1	1	1	1	1	1	1	1	1	1	1	1	1	1	1	1	1	1	1	1	1	1	1
1059	NL06DJ	1	7	16:12	4	811.2441031317	690.3401360544	résultat	1.0	30.0	1.0	1824769.0	1.0	0	1	1	0.0	1.8571856099	N1	1	1	1	1	1	1	1	1	1	1	1	1	1	1	1	1	1	1	1	1	1	1	1	1
1060	NL06DJ	1	7	16:12	4	820.7788119111	690.3401360544	punivors	2.0	31.0	1.0	1843201.0	1.0	0	1	1	0.0	1.4022421888	N1	1	1	1	1	1	1	1	1	1	1	1	1	1	1	1	1	1	1	1	1	1	1	1	1
1061	NL06DJ	1	7	16:12	4	831.5412389361	689.7505668934	objectif	1.0	31.0	1.0	1865729.0	1.0	0	1	1	0.0	2.1888545867	N1	1	1	1	1	1	1	1	1	1	1	1	1	1	1	1	1	1	1	1	1	1	1	1	1
1062	NL06DJ	1	8	16:12	4	900.1910953337	689.8866213152	damersion	2.0	33.0	1.0	2007041.0	1.0	0	1	1	0.0	1.653546241	N1	1	1	1	1	1	1	1	1	1	1	1	1	1	1	1	1	1	1	1	1	1	1	1	1
1063	NL06DJ	1	8	16:12	4	911.1363992642	690.3401360544	capirage	2.0	34.0	1.0	2029569.0	1.0	0	0	0	0.0		N1	1	1	1	1	1	1	1	1	1	1	1	0	1	0	0	0	0	0	0	0	0	0	0	0
1064	NL06DJ	1	8	16:12	4	921.6114952661	690.0680272109	appareil	1.0	34.0	1.0	2050049.0	1.0	0	1	1	0.0	2.7017955165	N1	1	1	1	1	1	1	1	1	1	1	1	1	1	1	1	1	1	1	1	1	1	1	1	1
1065	NL06DJ	1	8	16:12	4	931.5902643226	690.4308390023	tromatit	2.0	34.0	1.0	2070529.0	1.0	0	1	1	0.0	2.4987745388	N1	1	1	1	1	1	1	1	1	1	1	1	1	1	1	1	1	1	1	1	1	1	1	1	1
1066	NL06DJ	1	8	16:12	4	941.0988540325	688.5260770975	amertume	1.0	35.0	1.0	2091009.0	1.0	0	1	1	0.0	1.3407374556	N1	1	1	1	1	1	1	1	1	1	1	1	1	1	1	1	1	1	1	1	1	1	1	1	1
1067	NL06DJ	1	8	16:12	4	952.2792848541	688.6167800454	aventure	1.0	35.0	1.0	2113537.0	1.0	0	0	0	0.0		N1	0	0	0	0	0	0	0	0	0	0	0	0	0	0	0	0	0	0	0	0	0	0	0	0
1068	NL06DJ	1	9	16:12	4	1020.197623097	690.4308390023	rampêter	2.0	37.0	2.0	2252801.0	2.0	0	0	0	0.0		N2	0	0	0	0	0	0	0	0	0	0	0	0	0	0	0	0	0	0	0	0	0	0	0	0
1069	NL06DJ	1	9	16:12	4	1030.5944002111	690.8390022676	liberté	1.0	38.0	2.0	2273281.0	2.0	0	0	0	0.0		N2	1	1	1	1	1	1	1	1	1	1	1	1	1	1	0	0	0	1	0	0	0	0	0	0
1070	NL06DJ	1	9	16:12	4	1041.7486718385	690.4308390023	intimité	1.0	38.0	2.0	2295809.0	2.0	0	0	0	0.0		N2	0	0	0	0	0	0	0	0	0	0	0	0	0	0	0	0	0	0	0	0	0	0	0	0
1071	NL06DJ	1	9	16:12	4	1052.5633546853	691.2471655329	difficile	1.0	38.0	2.0	2318337.0	2.0	0	0	0	0.0		N2	0	0	0	0	0	0	0	0	0	0	0	0	0	0	0	0	0	0	0	0	0	0	0	0
1072	NL06DJ	1	9	16:12	4	1062.9339894449	619.4557823129	brocharde	2.0	39.0	2.0	2338817.0	2.0	0	0	0	0.0		N2	1	1	1	0	1	1	0	0	1	0	0	0	0	0	0	0	0	0	0	0	0	0	0	0
1073	NL06DJ	1	9	16:12	4	1073.5919380413	690.7482993197	néfusans	2.0	39.0	2.0	2361345.0	2.0	0	0	0	0.0		N2	0	0	0	0	0	0	0	0	0	0	0	0	0	0	0	0	0	0	0	0	0	0	0	0
1074	NL06DJ	1	10	16:12	4	1140.2041842552	690.3401360544	connerage	2.0	41.0	2.0	2498561.0	2.0	0	0	0	0.0		N2	0	0	0	0	0	0	0	0	0	0	0	0	0	0	0	0	0	0	0	0	0	0	0	0
1075	NL06DJ	1	10	16:12	4	1151.0972520778	690.0680272109	paraître	1.0	42.0	2.0	2521089.0	2.0	0	0	0	0.0		N2	0	0	0	0	0	0	0	0	0	0	0	0	0	0	0	0	0	0	0	0	0	0	0	0
1076	NL06DJ	1	10	16:12	4	1160.8670634293	688.7074829932	aéroport	1.0	42.0	2.0	2539521.0	2.0	0	0	0	0.0		N2	0	0	0	0	0	0	0	0	0	0	0	0	0	0	0	0	0	0	0	0	0	0	0	0
1077	NL06DJ	1	10	16:12	4	1171.5511830241	691.156462585	frussades	2.0	42.0	2.0	2562049.0	2.0	0	0	0	0.0		N2	1	1	1	1	1	1	1	0	0	0	0	0	0	0	0	0	0	0	0	0	0	0	0	0
1078	NL06DJ	1	10	16:12	4	1181.5298916799	690.1133786848	systion	2.0	43.0	2.0	2582529.0	2.0	0	1	1	0.0	4.5826496411	N2	1	1	1	1	1	1	1	1	1	1	1	1	1	1	1	1	1	1	1	1	1	1	1	1
1079	NL06DJ	1	10	16:12	4	1191.9789176454	690.9750566893	fidélité	1.0	43.0	2.0	2605057.0	0.0	0	1	1	1.0	5.205172631	ME	1	1	1	1	1	1	1	1	1	1	1	1	1	1	1	1	1	1	1	1	1	1	1	1
1080	NL06DJ	1	1	18:15	5	60.2720675849	690.1587301587	voyager	1.0	7.0	0.0	421889.0	0.0	0	1	1	0.0	0.941253498	Wake	1	1	1	1	1	1	1	1	1	1	1	1	1	1	1	1	1	1	1	1	1	1	1	1
1081	NL06DJ	1	1	18:15	5	71.4524957683	690.2494331066	surélait	2.0	8.0	0.0	444417.0	0.0	0	1	1	0.0	1.2425824237	Wake	1	1	1	1	1	1	1	1	1	1	1	1	1	1	1	1	1	1	1	1	1	1	1	1
1082	NL06DJ	1	1	18:15	5	82.4761401487	690.8390022676	dimeunons	2.0	8.0	0.0	466945.0	0.0	0	1	1	0.0	1.382733745	Wake	1	1	1	1	1	1	1	1	1	1	1	1	1	1	1	1	1	1	1	1	1	1	1	1
1083	NL06DJ	1	1	18:15	5	91.8802389288	690.2494331066	domicile	1.0	8.0	0.0	485377.0	0.0	0	1	1	0.0	1.4028276013	Wake	1	1	1	1	1	1	1	1	1	1	1	1	1	1	1	1	1	1	1	1	1	1	1	1
1084	NL06DJ	1	1	18:15	5	102.0418960196	690.4308390023	bisceâtre	2.0	9.0	0.0	505857.0	0.0	0	1	1	0.0	1.1563978298	Wake	1	1	1	1	1	1	1	1	1	1	1	1	1	1	1	1	1	1	1	1	1	1	1	1
1085	NL06DJ	1	1	18:15	5	112.3080130931	690.2040816327	mortel	1.0	9.0	0.0	528385.0	0.0	0	1	1	0.0	1.5543985674	Wake	1	1	1	1	1	1	1	1	1	1	1	1	1	1	1	1	1	1	1	1	1	1	1	1
1086	NL06DJ	1	2	18:15	5	180.2002717347	690.1133786848	raconnant	2.0	11.0	5.0	667649.0	5.0	0	1	1	0.0	1.4542907387	REM	1	1	1	1	1	1	1	1	1	1	1	1	1	1	1	1	1	1	1	1	1	1	1	1
1087	NL06DJ	1	2	18:15	5	190.2312739788	690.7029478458	rositer	2.0	12.0	5.0	688129.0	5.0	0	1	1	0.0	0.8723825434	REM	1	1	1	1	1	1	1	1	1	1	1	1	1	1	1	1	1	1	1	1	1	1	1	1
1088	NL06DJ	1	2	18:15	5	201.2288942222	690.3401360544	évidence	1.0	12.0	5.0	710657.0	5.0	0	1	1	0.0	1.2104257563	REM	1	1	1	1	1	1	1	1	1	1	1	1	1	1	1	1	1	1	1	1	1	1	1	1
1089	NL06DJ	1	2	18:15	5	211.442748089	690.8843537415	emploger	2.0	12.0	5.0	731137.0	5.0	0	1	1	0.0	2.7702872984	REM	1	1	1	1	1	1	1	1	1	1	1	1	1	1	1	1	1	1	1	1	1	1	1	1
1090	NL06DJ	1	2	18:15	5	220.6900878992	691.2471655329	suffisant	1.0	13.0	5.0	749569.0	5.0	0	1	1	0.0	1.1517609627	REM	1	1	1	1	1	1	1	1	1	1	1	1	1	1	1	1	1	1	1	1	1	1	1	1
1091	NL06DJ	1	2	18:15	5	229.9374229987	688.5714285714	blessure	1.0	13.0	5.0	768001.0	5.0	0	1	1	0.0	1.1645319129	REM	1	1	1	1	1	1	1	1	1	1	1	1	1	1	1	1	1	1	1	1	1	1	1	1
1092	NL06DJ	1	3	18:15	5	300.2068171647	688.4353741497	analyse	1.0	15.0	5.0	913409.0	5.0	0	1	1	0.0	1.5933719758	REM	1	1	1	1	1	1	1	1	1	1	1	1	1	1	1	1	1	1	1	1	1	1	1	1
1093	NL06DJ	1	3	18:15	5	310.0550236438	688.5714285714	cortège	1.0	16.0	5.0	931841.0	5.0	0	1	1	0.0	2.2286897065	REM	1	1	1	1	1	1	1	1	1	1	1	1	1	1	1	1	1	1	1	1	1	1	1	1
1094	NL06DJ	1	3	18:15	5	319.6941758491	688.4807256236	admettre	1.0	16.0	5.0	952321.0	5.0	0	1	1	0.0	1.2991273942	REM	1	1	1	1	1	1	1	1	1	1	1	1	1	1	1	1	1	1	1	1	1	1	1	1
1095	NL06DJ	1	3	18:15	5	328.9415411864	690.6575963719	miguriner	2.0	16.0	5.0	970753.0	5.0	0	1	1	0.0	1.7500776065	REM	1	1	1	1	1	1	1	1	1	1	1	1	1	1	1	1	1	1	1	1	1	1	1	1
1096	NL06DJ	1	3	18:15	5	338.6852233093	691.0657596372	répardas	2.0	17.0	5.0	991233.0	5.0	0	1	1	0.0	1.8750930294	REM	1	1	1	1	1	1	1	0	1	1	1	0	1	0	0	0	0	0	0	0	0	0	0	0
1097	NL06DJ	1	3	18:15	5	349.5782668137	690.612244898	donsiner	2.0	17.0	5.0	1013761.0	5.0	0	1	0	0.0	5.1769358317	REM	1	1	1	1	1	1	1	1	1	1	1	1	1	1	1	1	1	1	1	1	1	1	1	1
1098	NL06DJ	1	4	18:15	5	420.1872846907	690.022675737	remoignes	2.0	19.0	5.0	1159169.0	5.0	0	1	1	0.0	1.8309560796	REM	1	1	1	1	1	1	1	1	1	1	1	0	1	1	0	0	1	0	0	0	1	0	0	0
1099	NL06DJ	1	4	18:15	5	430.1399380413	690.5215419501	cuberle	2.0	20.0	5.0	1179649.0	5.0	0	1	1	0.0	1.7873456401	REM	0	0	0	0	0	0	0	0	0	0	0	0	0	0	0	0	0	0	0	0	0	0	0	0
1100	NL06DJ	1	4	18:15	5	440.0142260313	690.612244898	sensible	1.0	20.0	5.0	1198081.0	5.0	0	1	1	0.0	1.0615570725	REM	1	1	1	1	1	1	1	1	1	1	1	1	1	1	1	1	1	1	1	1	1	1	1	1
1101	NL06DJ	1	4	18:15	5	450.0974707783	690.7029478458	soupira	1.0	20.0	5.0	1220609.0	5.0	0	1	1	0.0	2.0995252056	REM	1	1	1	1	1	1	1	1	1	1	1	1	1	1	1	1	1	1	1	1	1	1	1	1
1102	NL06DJ	1	4	18:15	5	460.3897609947	690.7029478458	dispendus	2.0	21.0	5.0	1241089.0	5.0	0	1	0	0.0	6.0027369017	REM	1	1	1	1	1	1	1	1	1	1	1	1	1	1	1	1	1	1	1	1	1	1	1	1
1103	NL06DJ	1	4	18:15	5	471.4395212667	690.612244898	novembre	1.0	21.0	5.0	1263617.0	5.0	0	1	1	0.0	1.7311960856	REM	1	1	1	1	1	1	1	1	1	1	1	1	1	1	1	1	1	1	1	1	1	1	1	1
1104	NL06DJ	1	5	18:15	5	540.1938379167	691.1111111111	amenvelle	2.0	23.0	5.0	1404929.0	5.0	0	0	0	0.0		REM	1	1	1	1	1	1	1	1	1	1	1	0	0	0	0	0	0	0	0	0	0	0	0	0
1105	NL06DJ	1	5	18:15	5	550.3032518389	690.7936507937	dépoudés	2.0	24.0	5.0	1425409.0	5.0	0	1	0	0.0	2.226657006	REM	1	1	1	1	1	1	1	1	1	1	1	1	1	1	1	1	1	1	1	1	1	1	1	1
1106	NL06DJ	1	5	18:15	5	559.9424435438	690.566893424	planète	1.0	24.0	5.0	1443841.0	5.0	0	1	1	0.0	5.182411604	REM	1	1	1	1	1	1	1	1	1	1	1	1	1	1	1	1	1	1	1	1	1	1	1	1
1107	NL06DJ	1	5	18:15	5	570.7832482343	689.8412698413	sublime	1.0	24.0	5.0	1466369.0	5.0	0	1	1	0.0	2.7113242201	REM	1	1	1	1	1	1	1	1	1	1	1	1	1	1	1	1	1	1	1	1	1	1	1	1
1108	NL06DJ	1	5	18:15	5	580.6836409729	690.1133786848	éclaiste	2.0	25.0	5.0	1486849.0	5.0	0	0	0	0.0		REM	1	1	1	1	1	1	1	1	1	1	1	1	1	1	1	1	1	1	1	1	1	1	1	1
1109	NL06DJ	1	5	18:15	5	590.4534411966	690.7482993197	présente	1.0	25.0	5.0	1507329.0	5.0	0	0	0	0.0		REM	1	1	1	0	1	1	1	0	1	1	0	0	1	0	0	0	0	0	0	0	0	0	0	0
1110	NL06DJ	1	6	18:15	5	660.2003974656	690.5215419501	découvre	1.0	27.0	5.0	1650689.0	5.0	0	1	0	0.0	3.8035376764	REM	1	1	1	1	1	1	1	1	1	1	1	1	1	1	1	1	1	1	1	1	1	1	1	1
1111	NL06DJ	1	6	18:15	5	669.5261423917	690.7482993197	abîmances	2.0	28.0	5.0	1669121.0	5.0	0	0	0	0.0		REM	1	0	0	0	0	0	0	0	0	0	0	0	0	0	0	0	0	0	0	0	0	0	0	0
1112	NL06DJ	1	6	18:15	5	680.706523154	690.2947845805	vérifier	1.0	28.0	5.0	1691649.0	5.0	0	0	0	0.0		REM	0	0	0	0	0	0	0	0	0	0	0	0	0	0	0	0	0	0	0	0	0	0	0	0
1113	NL06DJ	1	6	18:15	5	691.442868826	688.5714285714	confiance	1.0	28.0	5.0	1714177.0	5.0	0	0	0	0.0		REM	0	0	0	0	0	0	0	0	0	0	0	0	0	0	0	0	0	0	0	0	0	0	0	0
1114	NL06DJ	1	6	18:15	5	701.1342712768	690.1587301587	attrubine	2.0	29.0	5.0	1734657.0	5.0	0	0	0	0.0		REM	0	1	0	0	0	0	0	0	0	0	0	0	0	0	0	0	0	0	0	0	0	0	0	0
1115	NL06DJ	1	6	18:15	5	710.7473576604	690.0680272109	trojette	2.0	29.0	5.0	1753089.0	5.0	0	0	0	0.0		REM	0	0	0	0	0	0	0	0	0	0	0	0	0	0	0	0	0	0	0	0	0	0	0	0
1116	NL06DJ	1	7	18:15	5	780.2069638893	691.2925170068	trésor	1.0	31.0	5.0	1896449.0	5.0	0	0	0	0.0		REM	1	1	0	0	1	0	0	0	0	0	0	0	0	0	0	0	0	0	0	0	0	0	0	0
1117	NL06DJ	1	7	18:15	5	790.3424958659	690.5215419501	allumard	2.0	32.0	5.0	1916929.0	5.0	0	1	0	0.0	2.0062689012	REM	1	1	1	1	1	1	1	1	1	1	1	1	1	1	1	1	1	1	1	1	1	1	1	1
1118	NL06DJ	1	7	18:15	5	799.8249144489	688.6621315193	actrice	1.0	32.0	5.0	1935361.0	5.0	0	1	1	0.0	0.6833291002	REM	1	1	1	1	1	1	1	1	1	1	1	1	1	1	1	1	1	1	1	1	1	1	1	1
1119	NL06DJ	1	7	18:15	5	810.11715891	690.1133786848	découvert	1.0	32.0	5.0	1957889.0	5.0	0	1	1	0.0	1.1749149446	REM	1	1	1	1	1	1	1	1	1	1	1	1	1	1	1	1	1	1	1	1	1	1	1	1
1120	NL06DJ	1	7	18:15	5	819.3122685541	690.7482993197	prédita	2.0	33.0	5.0	1976321.0	5.0	0	1	0	0.0	1.6731508317	REM	1	1	1	1	1	1	1	1	1	1	1	1	1	1	1	1	1	1	1	1	1	1	1	1
1121	NL06DJ	1	7	18:15	5	828.6641586224	690.0680272109	corutal	2.0	33.0	5.0	1994753.0	5.0	0	0	0	0.0		REM	1	1	1	1	1	1	1	1	1	1	1	1	1	1	1	1	1	1	1	1	1	1	1	1
1122	NL06DJ	1	8	18:15	5	900.187398861	690.3854875283	observa	1.0	35.0	5.0	2142209.0	5.0	0	1	1	0.0	1.7245760682	REM	1	1	1	1	1	1	1	1	1	1	1	1	1	1	1	1	1	1	1	1	1	1	1	1
1123	NL06DJ	1	8	18:15	5	910.6886544216	690.4761904762	travers	1.0	36.0	5.0	2162689.0	5.0	0	0	1	0.0		REM	1	1	1	1	1	1	1	1	1	1	1	1	1	1	1	1	1	1	1	1	1	1	1	1
1124	NL06DJ	1	8	18:15	5	921.6861771095	690.5215419501	escarnat	2.0	36.0	5.0	2185217.0	5.0	0	0	0	0.0		REM	1	1	1	1	1	1	1	1	1	1	1	1	1	1	1	1	1	1	1	1	1	1	1	1
1125	NL06DJ	1	8	18:15	5	931.7433195204	690.5215419501	arricotai	2.0	36.0	5.0	2205697.0	5.0	0	0	0	0.0		REM	1	1	1	1	1	1	1	1	1	1	1	1	1	1	1	1	1	1	1	1	1	1	1	1
1126	NL06DJ	1	8	18:15	5	942.4274142849	690.2947845805	justice	1.0	37.0	5.0	2228225.0	5.0	0	0	0	0.0		REM	0	0	0	0	0	0	0	0	0	0	0	0	0	0	0	0	0	0	0	0	0	0	0	0
1127	NL06DJ	1	8	18:15	5	953.320493146	690.3401360544	masperait	2.0	37.0	5.0	2250753.0	5.0	0	0	0	0.0		REM	0	0	0	0	0	0	0	0	0	0	0	0	0	0	0	0	0	0	0	0	0	0	0	0
1128	NL06DJ	1	9	18:15	5	1020.1939615136	690.7029478458	assénage	2.0	39.0	5.0	2387969.0	5.0	0	1	0	0.0	2.2897589899	REM	1	1	1	1	1	1	1	1	1	1	1	1	1	1	1	1	1	1	1	1	1	1	1	1
1129	NL06DJ	1	9	18:15	5	1030.8258278983	690.612244898	présence	1.0	40.0	5.0	2408449.0	5.0	0	0	0	0.0		REM	0	0	0	0	0	0	0	0	0	0	0	0	0	0	0	0	0	0	0	0	0	0	0	0
1130	NL06DJ	1	9	18:15	5	1040.4127658617	690.8390022676	bréduises	2.0	40.0	5.0	2428929.0	5.0	0	0	0	0.0		REM	1	1	1	1	1	1	1	1	1	1	1	1	1	1	1	0	1	1	0	0	1	1	0	0
1131	NL06DJ	1	9	18:15	5	1050.8617499648	690.9297052154	intéressé	1.0	40.0	5.0	2449409.0	0.0	0	0	1	1.0		ME	1	1	1	1	1	1	1	1	1	1	1	1	1	1	1	1	1	1	1	1	1	1	1	1
1132	NL06DJ	1	9	18:15	5	1061.5719799955	690.022675737	artitates	2.0	41.0	5.0	2471937.0	0.0	0	0	0	1.0		ME	0	0	0	0	0	0	0	0	0	0	0	0	0	0	0	0	0	0	0	0	0	0	0	0
1133	NL06DJ	1	9	18:15	5	1072.2821333535	690.7936507937	fromage	1.0	41.0	5.0	2494465.0	5.0	0	0	0	0.0		REM	1	1	1	1	1	1	1	1	1	1	1	1	1	1	1	1	1	1	1	1	1	1	1	1
1134	NL06DJ	1	10	18:15	5	1140.2005536346	690.1133786848	négassé	2.0	43.0	5.0	2633729.0	5.0	0	0	0	0.0		REM	0	0	0	0	0	0	0	0	0	0	0	0	0	0	0	0	0	0	0	0	0	0	0	0
1135	NL06DJ	1	10	18:15	5	1150.1270685277	690.022675737	arravante	2.0	44.0	5.0	2654209.0	0.0	0	0	0	1.0		ME	1	1	1	1	1	1	1	1	1	1	1	1	1	1	1	1	1	1	1	1	1	1	1	1
1136	NL06DJ	1	10	18:15	5	1160.0535812618	690.9750566893	personne	1.0	44.0	5.0	2674689.0	5.0	0	1	1	0.0	2.0318957913	REM	1	1	1	1	1	1	1	1	1	1	1	1	1	1	1	1	1	1	1	1	1	1	1	1
1137	NL06DJ	1	10	18:15	5	1169.3793079994	690.7936507937	magasin	1.0	44.0	5.0	2693121.0	5.0	0	1	1	0.0	1.1165838754	REM	1	1	1	1	1	1	1	1	1	1	1	1	1	1	1	1	1	1	1	1	1	1	1	1
1138	NL06DJ	1	10	18:15	5	1179.8544378279	690.1587301587	récemment	1.0	45.0	5.0	2713601.0	5.0	0	0	0	0.0		REM	1	1	1	1	1	1	1	1	1	1	1	0	0	0	0	0	0	0	0	0	0	0	0	0
1139	NL06DJ	1	10	18:15	5	1189.5458680968	691.3378684807	matentait	2.0	45.0	5.0	2734081.0	5.0	0	0	0	0.0		REM	0	1	0	0	0	0	0	0	0	0	0	0	0	0	0	0	0	0	0	0	0	0	0	0
1140	RL01AN	1	1	10:52	1	60.2743082496	690.566893424	question	1.0	6.0	0.0	348161.0	0.0	1	0	0	0.0		Wake	1	1	1	1	1	1	1	1	1	1	1	1	1	1	1	1	1	1	1	1	1	1	1	0
1141	RL01AN	1	1	10:52	1	71.4547060711	690.7482993197	tribunal	1.0	7.0	0.0	370689.0	0.0	1	1	1	0.0	2.7775854295	Wake	1	1	1	1	1	1	1	1	1	1	1	1	1	1	1	1	1	1	1	1	1	1	1	1
1142	RL01AN	1	1	10:52	1	81.1722450096	690.022675737	remoignes	2.0	7.0	0.0	391169.0	0.0	1	1	0	0.0	1.0298324093	Wake	1	1	1	1	1	1	1	1	1	1	1	1	1	1	1	1	1	1	1	1	1	1	1	1
1143	RL01AN	1	1	10:52	1	90.6546885661	691.2471655329	suffisant	1.0	7.0	1.0	409601.0	1.0	1	0	0	0.0		N1	1	1	1	1	1	1	1	1	1	1	1	1	1	1	1	0	1	1	1	0	1	1	0	0
1144	RL01AN	1	1	10:52	1	101.0252784754	690.2494331066	repellis	2.0	8.0	1.0	432129.0	1.0	1	1	1	0.0	1.3887425905	N1	1	1	1	0	1	1	0	0	1	0	0	0	0	0	0	0	0	0	0	0	0	0	0	0
1145	RL01AN	1	1	10:52	1	111.0563007008	690.8390022676	palatif	2.0	8.0	1.0	452609.0	1.0	1	0	1	0.0		N1	1	1	1	1	1	1	1	1	1	1	1	1	1	1	1	1	1	1	1	1	1	1	1	1
1146	RL01AN	1	2	10:52	1	180.202338157	690.7029478458	grimace	1.0	10.0	1.0	593921.0	1.0	1	0	0	0.0		N1	1	1	1	1	1	1	1	1	1	1	1	1	1	1	1	1	1	1	1	1	1	1	1	1
1147	RL01AN	1	2	10:52	1	190.8602865944	688.6167800454	avertir	1.0	11.0	1.0	616449.0	1.0	1	1	0	0.0	1.1648187125	N1	1	1	1	1	1	1	1	1	1	1	1	1	1	1	1	1	1	1	1	1	1	1	1	1
1148	RL01AN	1	2	10:52	1	202.040680583	690.2494331066	scandale	1.0	11.0	1.0	638977.0	1.0	1	0	0	0.0		N1	1	1	1	1	1	1	1	1	1	1	1	1	1	1	1	1	1	1	1	1	1	1	1	1
1149	RL01AN	1	2	10:52	1	212.6724937332	690.8843537415	devinter	2.0	11.0	1.0	659457.0	0.0	1	1	0	1.0	2.6030783705	ME	1	1	1	1	1	1	1	1	1	1	1	1	1	1	1	1	1	1	1	1	1	1	1	1
1150	RL01AN	1	2	10:52	1	222.6512318236	690.2947845805	réclande	2.0	12.0	1.0	679937.0	1.0	1	0	1	0.0		N1	1	1	1	1	1	1	1	1	1	1	1	1	1	1	1	1	1	1	1	1	1	1	1	0
1151	RL01AN	1	2	10:52	1	233.3875607753	690.566893424	panteusez	2.0	12.0	1.0	702465.0	1.0	1	1	0	0.0	4.5304593322	N1	1	1	1	1	1	1	1	1	1	1	1	1	1	1	1	1	1	1	1	1	1	1	1	1
1152	RL01AN	1	3	10:52	1	300.1825801739	688.4807256236	contact	1.0	14.0	5.0	839681.0	5.0	1	0	0	0.0		REML	1	1	1	1	1	1	1	1	1	1	1	1	1	1	1	1	1	1	1	1	1	1	1	1
1153	RL01AN	1	3	10:52	1	311.2585039522	690.4308390023	entraîner	1.0	15.0	5.0	862209.0	5.0	1	0	1	0.0		REML	0	0	0	0	0	0	0	0	0	0	0	0	0	0	0	0	0	0	0	0	0	0	0	0
1154	RL01AN	1	3	10:52	1	320.9237873284	690.4308390023	bisceâtre	2.0	15.0	5.0	882689.0	5.0	1	1	1	0.0	2.6706738216	REML	1	1	1	1	1	1	1	1	1	1	1	1	1	1	1	1	1	1	1	1	1	1	1	1
1155	RL01AN	1	3	10:52	1	331.5033516114	690.8390022676	merveille	1.0	15.0	5.0	903169.0	5.0	1	1	0	0.0	2.2639151953	REML	1	1	1	1	1	1	1	1	1	1	1	1	1	1	1	1	1	1	1	0	1	1	1	0
1156	RL01AN	1	3	10:52	1	342.6837366776	690.3401360544	mauvance	2.0	16.0	5.0	925697.0	5.0	1	1	0	0.0	9.6999391945	REML	1	1	1	1	1	1	1	1	1	1	1	1	1	1	1	1	1	1	1	1	1	1	1	1
1157	RL01AN	1	3	10:52	1	352.50579273	690.3401360544	allonité	2.0	16.0	5.0	946177.0	5.0	1	0	0	0.0		REML	0	0	0	0	0	0	0	0	0	0	0	0	0	0	0	0	0	0	0	0	0	0	0	0
1158	RL01AN	1	4	10:52	1	420.1889884907	690.9750566893	personne	1.0	18.0	5.0	1085441.0	5.0	1	1	0	0.0	2.1621338219	REML	1	1	1	1	1	1	1	1	1	1	1	1	1	1	1	1	1	1	1	1	1	1	1	1
1159	RL01AN	1	4	10:52	1	429.7759131607	691.0657596372	ressourut	2.0	19.0	5.0	1105921.0	5.0	1	1	0	0.0	5.2686964466	REML	1	1	1	1	1	1	1	1	1	1	1	0	1	1	0	0	1	0	0	0	1	0	0	0
1160	RL01AN	1	4	10:52	1	439.1277381651	690.7482993197	attergier	2.0	19.0	5.0	1124353.0	5.0	1	1	0	0.0	1.1115560224	REML	1	1	0	0	1	0	0	0	0	0	0	0	0	0	0	0	0	0	0	0	0	0	0	0
1161	RL01AN	1	4	10:52	1	449.2109939269	688.7074829932	avantage	1.0	19.0	5.0	1144833.0	5.0	1	1	1	0.0	1.8350096672	REML	1	1	1	1	1	1	1	1	1	1	1	1	1	1	1	1	1	1	1	1	1	1	1	1
1162	RL01AN	1	4	10:52	1	459.0852664922	690.566893424	rivière	1.0	19.0	5.0	1165313.0	5.0	1	1	1	0.0	6.1361761606	REML	1	1	1	1	1	1	1	1	1	1	1	1	1	1	1	1	1	1	1	1	1	1	1	1
1163	RL01AN	1	4	10:52	1	468.8811432542	690.2947845805	mentifiez	2.0	20.0	5.0	1185793.0	0.0	1	1	0	1.0	5.959755354	ME	1	1	1	1	1	1	1	1	1	1	1	1	1	1	1	1	1	1	1	1	1	1	1	1
1164	RL01AN	1	5	10:52	1	540.1953708777	690.9750566893	ramentes	2.0	22.0	5.0	1331201.0	5.0	1	0	0	0.0		REML	0	0	0	0	0	0	0	0	0	0	0	0	0	0	0	0	0	0	0	0	0	0	0	0
1165	RL01AN	1	5	10:52	1	551.140633384	690.3854875283	exploser	1.0	23.0	5.0	1353729.0	5.0	1	0	0	0.0		REML	1	1	1	1	1	1	1	1	1	1	1	1	1	1	1	1	1	1	1	1	1	1	1	1
1166	RL01AN	1	5	10:52	1	560.4141021383	690.612244898	rassel	2.0	23.0	5.0	1372161.0	5.0	1	0	1	0.0		REML	1	1	1	1	1	1	1	1	1	1	1	1	1	1	1	1	1	1	1	1	1	1	1	1
1167	RL01AN	1	5	10:52	1	569.792060431	690.3854875283	saucoures	2.0	23.0	5.0	1392641.0	5.0	1	0	0	0.0		REML	0	0	0	0	0	0	0	0	0	0	0	0	0	0	0	0	0	0	0	0	0	0	0	0
1168	RL01AN	1	5	10:52	1	580.7634983061	690.612244898	remettre	1.0	24.0	5.0	1413121.0	5.0	1	1	1	0.0	3.3367460517	REML	1	1	1	1	1	1	1	1	1	1	1	1	1	1	1	1	1	1	1	1	1	1	1	1
1169	RL01AN	1	5	10:52	1	591.9438749119	690.3854875283	politesse	1.0	24.0	5.0	1437697.0	5.0	1	1	0	0.0	3.5305774648	REML	0	0	0	0	0	0	0	0	0	0	0	0	0	0	0	0	0	0	0	0	0	0	0	0
1170	RL01AN	1	6	10:52	1	660.2017422904	690.2494331066	univers	1.0	26.0	5.0	1576961.0	0.0	1	1	1	1.0	1.7423015307	ME	1	1	1	1	1	1	1	1	1	1	1	1	1	1	1	1	1	1	1	1	1	1	1	1
1171	RL01AN	1	6	10:52	1	670.4678546147	690.6575963719	exemple	1.0	27.0	5.0	1597441.0	5.0	1	0	0	0.0		REML	1	1	1	1	1	1	1	1	1	1	1	1	1	1	1	0	1	1	0	0	1	1	0	0
1172	RL01AN	1	6	10:52	1	681.021313638	689.8866213152	damersion	2.0	27.0	5.0	1619969.0	5.0	1	1	1	0.0	1.0680601058	REML	1	1	1	1	1	1	1	1	1	1	1	0	1	1	0	0	1	1	0	0	1	0	0	0
1173	RL01AN	1	6	10:52	1	690.2164006184	690.7936507937	balbutes	2.0	27.0	5.0	1638401.0	5.0	1	0	0	0.0		REML	0	0	0	0	0	0	0	0	0	0	0	0	0	0	0	0	0	0	0	0	0	0	0	0
1174	RL01AN	1	6	10:52	1	701.3445464193	690.7029478458	ralparta	2.0	28.0	5.0	1660929.0	5.0	1	0	0	0.0		REML	0	1	1	0	0	0	0	0	0	0	0	0	0	0	0	0	0	0	0	0	0	0	0	0
1175	RL01AN	1	6	10:52	1	711.5323046522	690.2947845805	retraite	1.0	28.0	5.0	1681409.0	5.0	1	0	0	0.0		REML	0	0	0	0	0	0	0	0	0	0	0	0	0	0	0	0	0	0	0	0	0	0	0	0
1176	RL01AN	1	7	10:52	1	780.1820060337	690.566893424	mémoire	1.0	30.0	5.0	1822721.0	5.0	1	0	0	0.0		REML	0	0	0	0	0	0	0	0	0	0	0	0	0	0	0	0	0	0	0	0	0	0	0	0
1177	RL01AN	1	7	10:52	1	790.0040584044	690.7029478458	dispendus	2.0	31.0	5.0	1843201.0	5.0	1	0	0	0.0		REML	0	0	0	0	0	0	0	0	0	0	0	0	0	0	0	0	0	0	0	0	0	0	0	0
1178	RL01AN	1	7	10:52	1	800.6619895542	690.4308390023	intimité	1.0	31.0	5.0	1863681.0	0.0	1	0	1	1.0		ME	1	1	1	1	1	1	1	1	1	1	1	1	1	1	1	1	1	1	1	1	1	1	1	0
1179	RL01AN	1	7	10:52	1	811.8423844156	689.9319727891	fusidique	2.0	31.0	5.0	1888257.0	0.0	1	1	0	1.0	0.7056451613	ME	1	1	1	1	1	1	1	1	1	1	1	1	1	1	1	1	1	1	1	1	1	1	1	1
1180	RL01AN	1	7	10:52	1	821.3509655351	691.3378684807	recondre	2.0	32.0	5.0	1906689.0	5.0	1	0	0	0.0		REML	1	1	1	0	1	1	1	0	1	1	0	0	1	0	0	0	1	0	0	0	0	0	0	0
1181	RL01AN	1	7	10:52	1	832.1917545779	690.4761904762	puissance	1.0	32.0	5.0	1929217.0	5.0	1	1	1	0.0	2.4838330669	REML	1	1	1	1	1	1	1	1	1	1	1	0	1	1	0	0	1	0	0	0	0	0	0	0
1182	RL01AN	1	8	10:52	1	900.188368395	690.3854875283	cantation	2.0	34.0	5.0	2068481.0	5.0	1	1	0	0.0	3.6715542373	REML	1	0	0	0	0	0	0	0	0	0	0	0	0	0	0	0	0	0	0	0	0	0	0	0
1183	RL01AN	1	8	10:52	1	911.0030797247	690.9750566893	possible	1.0	35.0	5.0	2091009.0	5.0	1	0	0	0.0		REML	0	0	0	0	0	0	0	0	0	0	0	0	0	0	0	0	0	0	0	0	0	0	0	0
1184	RL01AN	1	8	10:52	1	921.0602033593	690.6575963719	dombaté	2.0	35.0	5.0	2111489.0	5.0	1	0	0	0.0		REML	0	0	0	0	0	0	0	0	0	0	0	0	0	0	0	0	0	0	0	0	0	0	0	0
1185	RL01AN	1	8	10:52	1	930.5687722256	690.4308390023	officiel	1.0	35.0	5.0	2129921.0	5.0	1	0	0	0.0		REML	0	0	0	0	0	0	0	0	0	0	0	0	0	0	0	0	0	0	0	0	0	0	0	0
1186	RL01AN	1	8	10:52	1	940.469173214	690.2040816327	décharge	1.0	36.0	2.0	2150401.0	2.0	1	0	0	0.0		N2	0	0	0	0	0	0	0	0	0	0	0	0	0	0	0	0	0	0	0	0	0	0	0	0
1187	RL01AN	1	8	10:52	1	950.1867090036	688.798185941	piralisse	2.0	36.0	2.0	2170881.0	2.0	1	0	0	0.0		N2	0	0	0	0	0	0	0	0	0	0	0	0	0	0	0	0	0	0	0	0	0	0	0	0
1188	RL01AN	1	9	10:52	1	1020.1948018848	691.201814059	réaction	1.0	38.0	2.0	2314241.0	0.0	1	0	0	1.0		ME	0	0	0	0	0	0	0	0	0	0	0	0	0	0	0	0	0	0	0	0	0	0	0	0
1189	RL01AN	1	9	10:52	1	1029.7294788199	690.8390022676	bréduises	2.0	38.0	2.0	2332673.0	2.0	1	0	0	0.0		N2	1	1	1	0	1	1	0	0	0	0	0	0	0	0	0	0	0	0	0	0	0	0	0	0
1190	RL01AN	1	9	10:52	1	1039.3686201784	690.7029478458	joyeuse	1.0	39.0	2.0	2353153.0	2.0	1	0	0	0.0		N2	1	1	0	0	1	0	0	0	0	0	0	0	0	0	0	0	0	0	0	0	0	0	0	0
1191	RL01AN	1	9	10:52	1	1050.3400469327	690.612244898	facabos	2.0	39.0	2.0	2375681.0	2.0	1	0	0	0.0		N2	1	0	0	0	0	0	0	0	0	0	0	0	0	0	0	0	0	0	0	0	0	0	0	0
1192	RL01AN	1	9	10:52	1	1060.2404338914	690.566893424	réception	1.0	40.0	2.0	2396161.0	2.0	1	0	0	0.0		N2	1	0	0	0	0	0	0	0	0	0	0	0	0	0	0	0	0	0	0	0	0	0	0	0
1193	RL01AN	1	9	10:52	1	1071.3947210125	690.7936507937	fréminter	2.0	40.0	2.0	2418689.0	2.0	1	0	0	0.0		N2	0	0	0	0	0	0	0	0	0	0	0	0	0	0	0	0	0	0	0	0	0	0	0	0
1194	RL01AN	1	10	10:52	1	1140.2011823197	688.6167800454	apprendre	1.0	42.0	2.0	2560001.0	2.0	1	0	0	0.0		N2	1	1	1	1	1	1	1	0	1	1	0	0	1	0	0	0	1	0	0	0	0	0	0	0
1195	RL01AN	1	10	10:52	1	1150.54569798	690.0680272109	tormater	2.0	43.0	2.0	2580481.0	2.0	1	0	0	0.0		N2	0	0	0	0	0	0	0	0	0	0	0	0	0	0	0	0	0	0	0	0	0	0	0	0
1196	RL01AN	1	10	10:52	1	1160.6028085242	690.2494331066	domicile	1.0	43.0	2.0	2600961.0	2.0	1	0	0	0.0		N2	0	0	0	0	0	0	0	0	0	0	0	0	0	0	0	0	0	0	0	0	0	0	0	0
1197	RL01AN	1	10	10:52	1	1171.7570341899	690.3854875283	moqueral	2.0	43.0	2.0	2623489.0	2.0	1	0	0	0.0		N2	0	0	0	0	0	0	0	0	0	0	0	0	0	0	0	0	0	0	0	0	0	0	0	0
1198	RL01AN	1	10	10:52	1	1182.3627435217	690.2947845805	expliqua	1.0	44.0	2.0	2646017.0	2.0	1	0	0	0.0		N2	1	1	1	0	1	1	0	0	0	0	0	0	0	0	0	0	0	0	0	0	0	0	0	0
1199	RL01AN	1	10	10:52	1	1193.0729540344	690.022675737	artitates	2.0	44.0	2.0	2668545.0	0.0	1	0	0	1.0		ME	0	0	0	0	0	0	0	0	0	0	0	0	0	0	0	0	0	0	0	0	0	0	0	0
1200	RL01AN	1	1	12:23	2	60.2833867611	691.0657596372	répardas	2.0	5.0	1.0	303105.0	1.0	0	0	1	0.0		N1	1	1	1	1	1	1	1	1	1	1	1	1	1	1	1	1	1	1	1	1	1	1	1	1
1201	RL01AN	1	1	12:23	2	70.7323529926	690.8390022676	transport	1.0	6.0	1.0	325633.0	1.0	0	1	1	0.0	1.3404680478	N1	1	1	1	1	1	1	1	1	1	1	1	1	1	1	1	1	1	1	1	1	1	1	1	1
1202	RL01AN	1	1	12:23	2	80.7633471783	690.9297052154	ensevides	2.0	6.0	1.0	346113.0	1.0	0	0	1	0.0		N1	1	1	1	1	1	1	1	1	1	1	1	1	1	1	1	1	1	1	1	1	1	1	1	1
1203	RL01AN	1	1	12:23	2	91.1339607305	691.0657596372	partager	1.0	6.0	1.0	366593.0	1.0	0	1	1	0.0	1.2129685597	N1	1	1	1	1	1	1	1	1	1	1	1	1	1	1	1	1	1	1	1	1	1	1	1	1
1204	RL01AN	1	1	12:23	2	102.2621002182	690.8390022676	balmiquée	2.0	7.0	2.0	389121.0	2.0	0	0	1	0.0		N2	1	1	1	1	1	1	1	1	1	1	0	0	1	0	0	0	1	0	0	0	0	0	0	0
1205	RL01AN	1	1	12:23	2	112.5282109304	691.4739229025	pharmacie	1.0	7.0	2.0	409601.0	2.0	0	0	0	0.0		N2	0	0	0	0	0	0	0	0	0	0	0	0	0	0	0	0	0	0	0	0	0	0	0	0
1206	RL01AN	1	2	12:23	2	180.1852713621	690.3401360544	masquit	2.0	9.0	2.0	548865.0	2.0	0	0	0	0.0		N2	0	0	0	0	0	0	0	0	0	0	0	0	0	0	0	0	0	0	0	0	0	0	0	0
1207	RL01AN	1	2	12:23	2	190.5297421109	690.022675737	réchir	2.0	10.0	2.0	569345.0	2.0	0	0	0	0.0		N2	0	0	0	0	0	0	0	0	0	0	0	0	0	0	0	0	0	0	0	0	0	0	0	0
1208	RL01AN	1	2	12:23	2	200.5346092103	690.0680272109	statirais	2.0	10.0	2.0	589825.0	2.0	0	0	1	0.0		N2	1	0	0	0	1	0	0	0	0	0	0	0	0	0	0	0	0	0	0	0	0	0	0	0
1209	RL01AN	1	2	12:23	2	211.6889033375	690.612244898	réalité	1.0	11.0	2.0	614401.0	2.0	0	1	1	0.0	0.9247574345	N2	1	1	0	0	1	0	0	0	1	0	0	0	0	0	0	0	0	0	0	0	0	0	0	0
1210	RL01AN	1	2	12:23	2	221.3280848887	690.4761904762	nettoyer	1.0	11.0	2.0	632833.0	2.0	0	0	1	0.0		N2	1	1	1	0	1	1	1	0	1	1	0	0	1	0	0	0	1	0	0	0	0	0	0	0
1211	RL01AN	1	2	12:23	2	231.5419649783	691.0204081633	fantaisie	1.0	11.0	2.0	655361.0	2.0	0	1	1	0.0	1.0878021897	N2	1	1	1	0	1	1	0	0	1	0	0	0	1	0	0	0	0	0	0	0	0	0	0	0
1212	RL01AN	1	3	12:23	2	300.1916845445	691.0657596372	rencontre	1.0	13.0	5.0	794625.0	5.0	0	0	0	0.0		REM	1	1	1	1	1	1	1	1	1	1	1	1	1	1	1	1	1	1	1	1	1	1	1	1
1213	RL01AN	1	3	12:23	2	310.4838987823	690.022675737	décida	1.0	14.0	5.0	815105.0	5.0	0	0	0	0.0		REM	1	1	1	1	1	1	1	1	1	1	1	1	1	1	1	1	1	1	1	1	1	1	1	1
1214	RL01AN	1	3	12:23	2	320.7500007011	691.0204081633	ordinaire	1.0	14.0	5.0	837633.0	5.0	0	1	0	0.0	1.4666078629	REM	1	1	1	1	1	1	1	1	1	1	1	1	1	1	1	1	1	1	1	1	1	1	1	1
1215	RL01AN	1	3	12:23	2	330.493683187	691.3832199546	replagé	2.0	14.0	5.0	856065.0	0.0	0	1	0	1.0	2.0209309568	ME	1	1	0	0	1	1	0	0	1	0	0	0	0	0	0	0	0	0	0	0	0	0	0	0
1216	RL01AN	1	3	12:23	2	340.394085781	690.566893424	boudité	2.0	15.0	1.0	876545.0	0.0	0	0	0	1.0		ME	1	1	1	1	1	1	1	1	1	1	1	1	1	1	1	1	1	1	1	1	1	1	1	1
1217	RL01AN	1	3	12:23	2	350.0071365467	690.9750566893	étouvande	2.0	15.0	1.0	897025.0	1.0	0	0	0	0.0		N1	0	0	0	0	0	0	0	0	0	0	0	0	0	0	0	0	0	0	0	0	0	0	0	0
1218	RL01AN	1	4	12:23	2	420.1980724604	690.7482993197	maléfier	2.0	17.0	1.0	1040385.0	1.0	0	0	0	0.0		N1	0	0	0	0	0	0	0	0	0	0	0	0	0	0	0	0	0	0	0	0	0	0	0	0
1219	RL01AN	1	4	12:23	2	429.9939441862	690.612244898	cavergie	2.0	18.0	2.0	1060865.0	2.0	0	0	0	0.0		N2	0	0	0	0	0	0	0	0	0	0	0	0	0	0	0	0	0	0	0	0	0	0	0	0
1220	RL01AN	1	4	12:23	2	440.5735635002	690.0680272109	appareil	1.0	18.0	2.0	1083393.0	2.0	0	0	0	0.0		N2	0	0	0	0	0	0	0	0	0	0	0	0	0	0	0	0	0	0	0	0	0	0	0	0
1221	RL01AN	1	4	12:23	2	450.5000510822	690.612244898	dravassa	2.0	18.0	2.0	1101825.0	2.0	0	0	0	0.0		N2	0	0	0	0	0	0	0	0	0	0	0	0	0	0	0	0	0	0	0	0	0	0	0	0
1222	RL01AN	1	4	12:23	2	460.322098916	690.7029478458	promenade	1.0	19.0	2.0	1122305.0	2.0	0	0	0	0.0		N2	0	0	0	0	0	0	0	0	0	0	0	0	0	0	0	0	0	0	0	0	0	0	0	0
1223	RL01AN	1	4	12:23	2	469.5694006556	690.3854875283	féminin	1.0	19.0	2.0	1142785.0	2.0	0	0	0	0.0		N2	0	0	0	0	0	0	0	0	0	0	0	0	0	0	0	0	0	0	0	0	0	0	0	0
1224	RL01AN	1	5	12:23	2	540.1782855698	690.8843537415	forcément	1.0	21.0	2.0	1286145.0	2.0	0	0	0	0.0		N2	0	0	0	0	0	0	0	0	0	0	0	0	0	0	0	0	0	0	0	0	0	0	0	0
1225	RL01AN	1	5	12:23	2	551.0713472982	690.612244898	balcieras	2.0	22.0	2.0	1308673.0	2.0	0	0	0	0.0		N2	0	0	0	0	0	0	0	0	0	0	0	0	0	0	0	0	0	0	0	0	0	0	0	0
1226	RL01AN	1	5	12:23	2	560.3709594713	690.5215419501	emporter	1.0	22.0	2.0	1327105.0	0.0	0	1	1	1.0	3.8784440564	ME	1	1	1	1	1	1	1	0	1	0	0	0	0	0	0	0	0	0	0	0	0	0	0	0
1227	RL01AN	1	5	12:23	2	569.9578629144	690.2494331066	élotiale	2.0	22.0	2.0	1347585.0	2.0	0	1	1	0.0	3.4671471709	N2	1	1	1	1	1	1	1	1	1	1	1	1	1	1	1	1	1	1	1	1	1	1	1	1
1228	RL01AN	1	5	12:23	2	579.649302149	690.9750566893	musical	1.0	23.0	2.0	1368065.0	2.0	0	0	1	0.0		N2	1	1	1	1	1	1	1	1	1	1	1	1	1	1	1	0	1	1	1	0	1	1	0	0
1229	RL01AN	1	5	12:23	2	590.1505270496	690.4308390023	tromatit	2.0	23.0	2.0	1388545.0	2.0	0	0	0	0.0		N2	0	0	0	0	0	0	0	0	0	0	0	0	0	0	0	0	0	0	0	0	0	0	0	0
1230	RL01AN	1	6	12:23	2	660.1847023048	689.9319727891	toilette	1.0	25.0	2.0	1531905.0	2.0	0	0	0	0.0		N2	0	0	0	0	0	0	0	0	0	0	0	0	0	0	0	0	0	0	0	0	0	0	0	0
1231	RL01AN	1	6	12:23	2	670.0589647801	690.9297052154	suivante	1.0	26.0	2.0	1552385.0	2.0	0	0	0	0.0		N2	1	0	0	0	1	0	0	0	0	0	0	0	0	0	0	0	0	0	0	0	0	0	0	0
1232	RL01AN	1	6	12:23	2	679.4369381217	690.2040816327	vendance	2.0	26.0	2.0	1570817.0	0.0	0	0	1	1.0		ME	1	1	1	1	1	1	1	1	1	1	1	1	1	1	1	1	1	1	1	1	1	1	1	1
1233	RL01AN	1	6	12:23	2	689.990371397	690.1587301587	amalacrez	2.0	26.0	2.0	1593345.0	0.0	0	0	1	1.0		ME	1	1	1	1	1	1	1	1	1	1	1	1	1	1	1	1	1	1	1	1	1	1	1	1
1234	RL01AN	1	6	12:23	2	701.0923746939	690.7482993197	prévisses	2.0	27.0	2.0	1615873.0	2.0	0	0	0	0.0		N2	1	0	0	0	1	0	0	0	0	0	0	0	0	0	0	0	0	0	0	0	0	0	0	0
1235	RL01AN	1	6	12:23	2	711.6719818902	690.1133786848	sympathie	1.0	27.0	2.0	1638401.0	2.0	0	0	0	0.0		N2	0	0	0	0	0	0	0	0	0	0	0	0	0	0	0	0	0	0	0	0	0	0	0	0
1236	RL01AN	1	7	12:23	2	780.1910994943	690.6575963719	indolisée	2.0	29.0	2.0	1777665.0	2.0	0	0	0	0.0		N2	0	0	0	0	0	0	0	0	0	0	0	0	0	0	0	0	0	0	0	0	0	0	0	0
1237	RL01AN	1	7	12:23	2	791.2408770516	690.612244898	directeur	1.0	30.0	2.0	1800193.0	2.0	0	0	0	0.0		N2	1	1	0	0	1	0	0	0	0	0	0	0	0	0	0	0	0	0	0	0	0	0	0	0
1238	RL01AN	1	7	12:23	2	801.2196386737	690.3854875283	atterses	2.0	30.0	2.0	1820673.0	2.0	0	0	0	0.0		N2	0	0	0	0	0	0	0	0	0	0	0	0	0	0	0	0	0	0	0	0	0	0	0	0
1239	RL01AN	1	7	12:23	2	812.2955448471	690.7936507937	endominez	2.0	31.0	2.0	1843201.0	2.0	0	0	0	0.0		N2	0	0	0	0	0	0	0	0	0	0	0	0	0	0	0	0	0	0	0	0	0	0	0	0
1240	RL01AN	1	7	12:23	2	822.9535051801	690.2040816327	minimum	1.0	31.0	2.0	1865729.0	2.0	0	0	0	0.0		N2	0	0	0	0	0	0	0	0	0	0	0	0	0	0	0	0	0	0	0	0	0	0	0	0
1241	RL01AN	1	7	12:23	2	832.2008339687	689.9319727891	discuter	1.0	31.0	2.0	1884161.0	2.0	0	0	0	0.0		N2	0	0	0	0	0	0	0	0	0	0	0	0	0	0	0	0	0	0	0	0	0	0	0	0
1242	RL01AN	1	8	12:23	2	900.1974576056	690.612244898	présence	1.0	33.0	2.0	2023425.0	2.0	0	0	0	0.0		N2	1	0	0	0	1	0	0	0	0	0	0	0	0	0	0	0	0	0	0	0	0	0	0	0
1243	RL01AN	1	8	12:23	2	909.4186894172	689.977324263	judiffres	2.0	34.0	2.0	2041857.0	2.0	0	0	0	0.0		N2	0	0	0	0	0	0	0	0	0	0	0	0	0	0	0	0	0	0	0	0	0	0	0	0
1244	RL01AN	1	8	12:23	2	919.7893159199	690.9297052154	programme	1.0	34.0	2.0	2064385.0	2.0	0	0	0	0.0		N2	0	0	0	0	0	0	0	0	0	0	0	0	0	0	0	0	0	0	0	0	0	0	0	0
1245	RL01AN	1	8	12:23	2	929.8986631536	691.4739229025	sensation	1.0	34.0	2.0	2084865.0	2.0	0	0	0	0.0		N2	1	1	1	1	1	1	1	0	1	1	0	0	0	0	0	0	0	0	0	0	0	0	0	0
1246	RL01AN	1	8	12:23	2	939.6423368925	690.4308390023	dépastin	2.0	35.0	2.0	2105345.0	2.0	0	0	0	0.0		N2	0	0	0	0	0	0	0	0	0	0	0	0	0	0	0	0	0	0	0	0	0	0	0	0
1247	RL01AN	1	8	12:23	2	949.9868199876	690.2494331066	rassédées	2.0	35.0	2.0	2125825.0	2.0	0	0	0	0.0		N2	0	0	0	0	0	0	0	0	0	0	0	0	0	0	0	0	0	0	0	0	0	0	0	0
1248	RL01AN	1	9	12:23	2	1020.1777387186	691.3832199546	permettre	1.0	37.0	2.0	2269185.0	2.0	0	0	0	0.0		N2	1	1	0	0	1	1	0	0	1	0	0	0	0	0	0	0	0	0	0	0	0	0	0	0
1249	RL01AN	1	9	12:23	2	1029.8430276526	690.8390022676	enfermer	1.0	38.0	2.0	2289665.0	2.0	0	0	0	0.0		N2	1	1	1	1	1	1	1	1	1	1	1	0	1	0	0	0	1	0	0	0	0	0	0	0
1250	RL01AN	1	9	12:23	2	1039.7695678674	690.9750566893	dircalet	2.0	38.0	2.0	2310145.0	2.0	0	0	0	0.0		N2	0	0	0	0	0	0	0	0	0	0	0	0	0	0	0	0	0	0	0	0	0	0	0	0
1251	RL01AN	1	9	12:23	2	1049.5915890563	692.1995464853	restirons	2.0	38.0	2.0	2330625.0	2.0	0	0	0	0.0		N2	0	0	0	0	0	0	0	0	0	0	0	0	0	0	0	0	0	0	0	0	0	0	0	0
1252	RL01AN	1	9	12:23	2	1060.7720050046	690.7029478458	banarmés	2.0	39.0	3.0	2353153.0	3.0	0	0	0	0.0		N3	1	1	0	0	1	1	0	0	0	0	0	0	0	0	0	0	0	0	0	0	0	0	0	0
1253	RL01AN	1	9	12:23	2	1071.8740195577	690.612244898	novembre	1.0	39.0	3.0	2375681.0	3.0	0	0	0	0.0		N3	1	0	0	0	1	0	0	0	0	0	0	0	0	0	0	0	0	0	0	0	0	0	0	0
1254	RL01AN	1	10	12:23	2	1140.1841224309	690.4308390023	avaloquer	2.0	41.0	3.0	2514945.0	3.0	0	0	0	0.0		N3	1	1	1	1	1	1	1	1	1	1	1	1	1	1	1	1	1	1	1	0	0	0	0	0
1255	RL01AN	1	10	12:23	2	1150.8159412149	688.3446712018	clinique	1.0	42.0	0.0	2537473.0	0.0	0	1	0	0.0	2.1460835447	Wake	1	1	1	1	1	1	1	1	1	1	1	1	1	1	1	1	1	1	1	1	1	1	0	0
1256	RL01AN	1	10	12:23	2	1161.0037027654	688.5714285714	créature	1.0	42.0	0.0	2557953.0	0.0	0	0	0	0.0		Wake	1	1	0	0	1	0	0	0	1	0	0	0	0	0	0	0	0	0	0	0	0	0	0	0
1257	RL01AN	1	10	12:23	2	1171.1130805369	690.2040816327	emprunter	1.0	42.0	0.0	2578433.0	0.0	0	0	1	0.0		Wake	1	1	1	0	1	1	1	0	1	1	0	0	1	0	0	0	1	0	0	0	0	0	0	0
1258	RL01AN	1	10	12:23	2	1181.4052905067	690.7482993197	multères	2.0	43.0	2.0	2598913.0	2.0	0	0	1	0.0		N2	1	1	1	1	1	1	1	1	1	1	1	1	1	1	1	1	1	1	1	1	1	1	1	1
1259	RL01AN	1	10	12:23	2	1191.8803981696	690.022675737	arravante	2.0	43.0	2.0	2621441.0	2.0	0	0	1	0.0		N2	1	1	1	1	1	1	1	1	1	1	1	1	1	1	1	1	1	1	1	1	1	1	1	1
1260	RL01AN	1	1	14:12	3	60.2708809235	690.7936507937	palpard	2.0	5.0	1.0	260097.0	0.0	0	1	0	1.0	5.7888720112	ME	1	1	1	1	1	1	1	1	1	1	1	1	1	1	1	1	1	1	1	1	1	1	1	1
1261	RL01AN	1	1	14:12	3	70.7982273054	689.9319727891	orchestre	1.0	5.0	1.0	282625.0	0.0	0	0	0	1.0		ME	0	0	0	0	0	0	0	0	0	0	0	0	0	0	0	0	0	0	0	0	0	0	0	0
1262	RL01AN	1	1	14:12	3	80.9075706996	690.4761904762	proqueur	2.0	5.0	1.0	303105.0	1.0	0	0	0	0.0		N1	0	0	0	0	0	0	0	0	0	0	0	0	0	0	0	0	0	0	0	0	0	0	0	0
1263	RL01AN	1	1	14:12	3	91.1214458062	690.6575963719	diritulé	2.0	6.0	2.0	323585.0	2.0	0	0	0	0.0		N2	1	1	1	0	1	1	0	0	0	0	0	0	0	0	0	0	0	0	0	0	0	0	0	0
1264	RL01AN	1	1	14:12	3	101.9362291967	689.2517006803	aperçu	1.0	6.0	2.0	346113.0	2.0	0	0	0	0.0		N2	1	1	1	1	1	1	1	1	1	1	1	1	1	1	1	0	1	1	0	0	1	0	0	0
1265	RL01AN	1	1	14:12	3	112.4896050206	690.9750566893	gravement	1.0	7.0	2.0	368641.0	2.0	0	0	0	0.0		N2	0	0	0	0	0	0	0	0	0	0	0	0	0	0	0	0	0	0	0	0	0	0	0	0
1266	RL01AN	1	2	14:12	3	180.198911153	690.4761904762	cuisage	2.0	9.0	2.0	505857.0	2.0	0	0	0	0.0		N2	1	1	1	1	1	1	1	0	1	0	0	0	0	0	0	0	0	0	0	0	0	0	0	0
1267	RL01AN	1	2	14:12	3	189.6552401052	690.5215419501	arricotai	2.0	9.0	2.0	526337.0	2.0	0	0	0	0.0		N2	1	1	0	0	1	0	0	0	1	0	0	0	0	0	0	0	0	0	0	0	0	0	0	0
1268	RL01AN	1	2	14:12	3	200.8356342692	690.7482993197	parking	1.0	9.0	2.0	548865.0	2.0	0	0	0	0.0		N2	1	1	1	1	1	1	1	1	1	1	1	1	1	1	0	0	1	0	0	0	0	0	0	0
1269	RL01AN	1	2	14:12	3	211.6502951824	690.7029478458	assénage	2.0	10.0	2.0	571393.0	2.0	0	0	0	0.0		N2	0	0	0	0	0	0	0	0	0	0	0	0	0	0	0	0	0	0	0	0	0	0	0	0
1270	RL01AN	1	2	14:12	3	221.3417131657	690.9297052154	sécurité	1.0	10.0	2.0	591873.0	2.0	0	0	0	0.0		N2	0	0	0	0	0	0	0	0	0	0	0	0	0	0	0	0	0	0	0	0	0	0	0	0
1271	RL01AN	1	2	14:12	3	231.0592269603	690.566893424	détacher	1.0	10.0	2.0	610305.0	2.0	0	0	0	0.0		N2	1	1	1	1	1	1	1	1	1	1	1	1	1	0	0	0	0	0	0	0	0	0	0	0
1272	RL01AN	1	3	14:12	3	300.1791597363	690.6575963719	balation	2.0	13.0	2.0	751617.0	0.0	0	1	0	1.0	6.1963121968	ME	1	1	1	1	1	1	1	1	1	1	1	1	1	1	1	1	1	1	1	1	1	1	1	1
1273	RL01AN	1	3	14:12	3	310.2363331834	690.7029478458	modécin	2.0	13.0	2.0	772097.0	0.0	0	1	0	1.0	2.0846542851	ME	1	1	1	1	1	1	1	1	1	1	1	0	1	0	0	0	1	0	0	0	0	0	0	0
1274	RL01AN	1	3	14:12	3	320.9203907977	690.5215419501	espagnol	1.0	13.0	2.0	794625.0	2.0	0	0	0	0.0		N2	1	1	1	1	1	1	1	1	1	1	1	1	1	1	0	0	1	1	0	0	0	0	0	0
1275	RL01AN	1	3	14:12	3	331.6305645883	690.0680272109	goncile	2.0	14.0	2.0	817153.0	2.0	0	0	0	0.0		N2	1	1	0	0	1	0	0	0	0	0	0	0	0	0	0	0	0	0	0	0	0	0	0	0
1276	RL01AN	1	3	14:12	3	342.5235724648	688.4807256236	admettre	1.0	14.0	2.0	839681.0	2.0	0	0	0	0.0		N2	1	1	1	0	1	1	0	0	1	0	0	0	0	0	0	0	0	0	0	0	0	0	0	0
1277	RL01AN	1	3	14:12	3	352.1627737373	689.9319727891	province	1.0	14.0	2.0	858113.0	2.0	0	0	0	0.0		N2	1	1	1	0	1	1	1	0	1	0	0	0	0	0	0	0	0	0	0	0	0	0	0	0
1278	RL01AN	1	4	14:12	3	420.1855646644	690.566893424	diseyer	2.0	17.0	3.0	997377.0	3.0	0	0	0	0.0		N3	1	1	1	1	1	1	1	1	1	1	1	1	1	0	0	0	1	0	0	0	0	0	0	0
1279	RL01AN	1	4	14:12	3	430.6867579835	690.1587301587	charmante	1.0	17.0	3.0	1019905.0	3.0	0	0	0	0.0		N3	0	0	0	0	0	0	0	0	0	0	0	0	0	0	0	0	0	0	0	0	0	0	0	0
1280	RL01AN	1	4	14:12	3	441.449215927	690.612244898	régulier	1.0	17.0	3.0	1042433.0	3.0	0	0	0	0.0		N3	1	0	0	0	1	0	0	0	1	0	0	0	0	0	0	0	0	0	0	0	0	0	0	0
1281	RL01AN	1	4	14:12	3	451.8459432283	690.3854875283	spirceux	2.0	18.0	3.0	1062913.0	3.0	0	0	0	0.0		N3	1	1	1	1	1	1	1	0	1	0	0	0	0	0	0	0	0	0	0	0	0	0	0	0
1282	RL01AN	1	4	14:12	3	461.2500038209	688.3446712018	complice	1.0	18.0	3.0	1081345.0	3.0	0	0	0	0.0		N3	0	0	0	0	0	0	0	0	0	0	0	0	0	0	0	0	0	0	0	0	0	0	0	0
1283	RL01AN	1	4	14:12	3	472.1691497756	690.9297052154	indigales	2.0	18.0	3.0	1103873.0	3.0	0	0	0	0.0		N3	1	1	1	1	1	1	1	1	1	1	1	1	1	1	0	0	1	0	0	0	0	0	0	0
1284	RL01AN	1	5	14:12	3	540.191964674	690.022675737	vérission	2.0	21.0	3.0	1243137.0	3.0	0	0	0	0.0		N3	1	1	1	1	1	1	1	1	1	1	1	1	1	1	1	0	1	1	1	0	1	1	0	0
1285	RL01AN	1	5	14:12	3	550.5103020055	690.7482993197	cartiques	2.0	21.0	3.0	1265665.0	3.0	0	0	0	0.0		N3	0	0	0	0	0	0	0	0	0	0	0	0	0	0	0	0	0	0	0	0	0	0	0	0
1286	RL01AN	1	5	14:12	3	560.9592721764	690.6575963719	journal	1.0	21.0	3.0	1286145.0	3.0	0	0	0	0.0		N3	0	0	0	0	0	0	0	0	0	0	0	0	0	0	0	0	0	0	0	0	0	0	0	0
1287	RL01AN	1	5	14:12	3	571.0686216441	690.3854875283	maradron	2.0	22.0	4.0	1306625.0	3.0	0	0	0	0.0		N3	1	1	1	1	1	1	1	1	1	1	1	1	1	1	1	1	1	1	1	1	1	1	1	0
1288	RL01AN	1	5	14:12	3	580.3160058677	690.2040816327	carrière	1.0	22.0	4.0	1327105.0	3.0	0	0	0	0.0		N3	1	0	0	0	1	0	0	0	0	0	0	0	0	0	0	0	0	0	0	0	0	0	0	0
1289	RL01AN	1	5	14:12	3	590.8694157111	690.2947845805	vérité	1.0	22.0	4.0	1347585.0	3.0	0	0	0	0.0		N3	0	0	0	0	0	0	0	0	0	0	0	0	0	0	0	0	0	0	0	0	0	0	0	0
1290	RL01AN	1	6	14:12	3	660.1983178778	690.9750566893	gravité	1.0	25.0	4.0	1488897.0	3.0	0	0	0	0.0		N3	0	0	0	0	0	0	0	0	0	0	0	0	0	0	0	0	0	0	0	0	0	0	0	0
1291	RL01AN	1	6	14:12	3	671.013011791	690.8390022676	dormatera	2.0	25.0	4.0	1511425.0	3.0	0	0	0	0.0		N3	0	0	0	0	0	0	0	0	0	0	0	0	0	0	0	0	0	0	0	0	0	0	0	0
1292	RL01AN	1	6	14:12	3	681.5403418517	690.7482993197	néfusans	2.0	25.0	4.0	1533953.0	3.0	0	0	0	0.0		N3	0	0	0	0	0	0	0	0	0	0	0	0	0	0	0	0	0	0	0	0	0	0	0	0
1293	RL01AN	1	6	14:12	3	691.3362029204	690.4308390023	tendresse	1.0	26.0	4.0	1554433.0	3.0	0	0	0	0.0		N3	0	0	0	0	0	0	0	0	0	0	0	0	0	0	0	0	0	0	0	0	0	0	0	0
1294	RL01AN	1	6	14:12	3	702.3860177151	690.612244898	matinée	1.0	26.0	4.0	1576961.0	3.0	0	0	0	0.0		N3	1	1	1	1	1	1	1	1	1	1	1	1	1	1	1	0	1	1	0	0	1	0	0	0
1295	RL01AN	1	6	14:12	3	711.8423839226	690.7029478458	incraîne	2.0	26.0	4.0	1595393.0	3.0	0	0	0	0.0		N3	0	0	0	0	0	0	0	0	0	0	0	0	0	0	0	0	0	0	0	0	0	0	0	0
1296	RL01AN	1	7	14:12	3	780.178604127	691.2925170068	macidions	2.0	29.0	4.0	1734657.0	3.0	0	0	0	0.0		N3	1	1	1	0	1	1	0	0	1	0	0	0	0	0	0	0	0	0	0	0	0	0	0	0
1297	RL01AN	1	7	14:12	3	790.836536971	690.1587301587	voyager	1.0	29.0	4.0	1757185.0	0.0	0	1	1	1.0	4.3023716096	ME	1	1	1	1	1	1	1	1	1	1	1	1	1	1	1	1	1	1	1	1	1	1	1	1
1298	RL01AN	1	7	14:12	3	801.4683755052	689.977324263	épitique	2.0	29.0	4.0	1779713.0	3.0	0	0	0	0.0		N3	0	0	0	0	0	0	0	0	0	0	0	0	0	0	0	0	0	0	0	0	0	0	0	0
1299	RL01AN	1	7	14:12	3	811.499350849	690.9297052154	barnagea	2.0	30.0	4.0	1800193.0	3.0	0	0	0	0.0		N3	0	0	0	0	0	0	0	0	0	0	0	0	0	0	0	0	0	0	0	0	0	0	0	0
1300	RL01AN	1	7	14:12	3	822.6536420271	693.5600907029	surface	1.0	30.0	4.0	1822721.0	3.0	0	0	0	0.0		N3	1	1	1	1	1	1	1	0	1	0	0	0	0	0	0	0	0	0	0	0	0	0	0	0
1301	RL01AN	1	7	14:12	3	832.3450817257	691.0204081633	splendide	1.0	31.0	4.0	1843201.0	3.0	0	0	0	0.0		N3	1	0	0	0	0	0	0	0	0	0	0	0	0	0	0	0	0	0	0	0	0	0	0	0
1302	RL01AN	1	8	14:12	3	900.184975757	688.3900226757	cinéma	1.0	33.0	4.0	1980417.0	3.0	0	0	0	0.0		N3	0	0	0	0	0	0	0	0	0	0	0	0	0	0	0	0	0	0	0	0	0	0	0	0
1303	RL01AN	1	8	14:12	3	911.0780296533	690.1133786848	remarque	1.0	33.0	4.0	2002945.0	3.0	0	0	0	0.0		N3	0	0	0	0	0	0	0	0	0	0	0	0	0	0	0	0	0	0	0	0	0	0	0	0
1304	RL01AN	1	8	14:12	3	921.6575849028	694.4217687075	satisfait	1.0	33.0	4.0	2025473.0	3.0	0	0	0	0.0		N3	1	1	1	0	1	1	1	0	1	1	0	0	1	0	0	0	1	0	0	0	0	0	0	0
1305	RL01AN	1	8	14:12	3	931.9237269437	690.4761904762	monceuse	2.0	34.0	4.0	2045953.0	3.0	0	0	0	0.0		N3	1	1	1	1	1	1	1	1	1	1	1	1	1	1	1	1	1	1	1	1	1	1	1	0
1306	RL01AN	1	8	14:12	3	942.1114601969	689.977324263	danardez	2.0	34.0	4.0	2066433.0	3.0	0	0	0	0.0		N3	1	1	1	1	1	1	1	0	1	1	0	0	0	0	0	0	0	0	0	0	0	0	0	0
1307	RL01AN	1	8	14:12	3	951.9334639806	690.7482993197	prédita	2.0	34.0	4.0	2086913.0	3.0	0	0	0	0.0		N3	0	0	0	0	0	0	0	0	0	0	0	0	0	0	0	0	0	0	0	0	0	0	0	0
1308	RL01AN	1	9	14:12	3	1020.1913792309	689.8412698413	surveille	1.0	37.0	4.0	2226177.0	3.0	0	0	0	0.0		N3	1	1	1	1	1	1	1	1	1	1	1	1	1	1	0	0	1	1	0	0	1	0	0	0
1309	RL01AN	1	9	14:12	3	1030.8493043894	690.6575963719	tracimer	2.0	37.0	4.0	2248705.0	3.0	0	0	0	0.0		N3	1	1	1	0	1	1	1	0	1	0	0	0	0	0	0	0	0	0	0	0	0	0	0	0
1310	RL01AN	1	9	14:12	3	1042.0297170491	690.5215419501	gérivoyés	2.0	37.0	4.0	2271233.0	3.0	0	0	0	0.0		N3	0	0	0	0	0	0	0	0	0	0	0	0	0	0	0	0	0	0	0	0	0	0	0	0
1311	RL01AN	1	9	14:12	3	1052.4786878884	690.0680272109	chansole	2.0	38.0	4.0	2293761.0	3.0	0	0	0	0.0		N3	0	0	0	0	0	0	0	0	0	0	0	0	0	0	0	0	0	0	0	0	0	0	0	0
1312	RL01AN	1	9	14:12	3	1063.5807088659	690.2494331066	résoudre	1.0	38.0	4.0	2316289.0	3.0	0	0	0	0.0		N3	1	1	1	0	1	1	1	0	1	0	0	0	0	0	0	0	0	0	0	0	0	0	0	0
1313	RL01AN	1	9	14:12	3	1073.7684502975	690.4761904762	industrie	1.0	39.0	4.0	2336769.0	3.0	0	0	0	0.0		N3	1	1	1	1	1	1	1	1	1	1	1	1	1	1	1	0	1	1	0	0	1	0	0	0
1314	RL01AN	1	10	14:12	3	1140.197720523	690.5215419501	respecter	1.0	41.0	4.0	2471937.0	3.0	0	0	0	0.0		N3	0	0	0	0	0	0	0	0	0	0	0	0	0	0	0	0	0	0	0	0	0	0	0	0
1315	RL01AN	1	10	14:12	3	1150.8818332262	688.5714285714	dernière	1.0	41.0	4.0	2494465.0	3.0	0	0	0	0.0		N3	1	0	0	0	0	0	0	0	0	0	0	0	0	0	0	0	0	0	0	0	0	0	0	0
1316	RL01AN	1	10	14:12	3	1161.2785417035	689.9319727891	cassolues	2.0	41.0	4.0	2514945.0	3.0	0	0	0	0.0		N3	1	1	1	1	1	1	1	1	1	1	1	1	1	1	1	1	1	1	1	0	1	1	0	0
1317	RL01AN	1	10	14:12	3	1170.5258789748	690.0680272109	corutal	2.0	42.0	4.0	2535425.0	3.0	0	0	0	0.0		N3	0	0	0	0	0	0	0	0	0	0	0	0	0	0	0	0	0	0	0	0	0	0	0	0
1318	RL01AN	1	10	14:12	3	1181.1315647814	690.566893424	résondé	2.0	42.0	4.0	2555905.0	3.0	0	0	0	0.0		N3	1	1	1	1	1	1	1	1	1	1	1	1	1	1	1	1	1	1	1	1	1	1	1	1
1319	RL01AN	1	10	14:12	3	1191.8939889981	690.8843537415	française	1.0	42.0	4.0	2578433.0	0.0	0	0	0	1.0		ME	0	0	0	0	0	0	0	0	0	0	0	0	0	0	0	0	0	0	0	0	0	0	0	0
1320	RL01AN	1	1	16:20	4	60.3201036465	684.3537414966	capital	1.0	4.0	1.0	223233.0	0.0	0	1	1	1.0	2.0695664601	ME	1	1	1	1	1	1	1	1	1	1	1	1	1	1	1	1	1	1	1	1	1	1	1	1
1321	RL01AN	1	1	16:20	4	70.9780673502	690.9750566893	surgir	1.0	5.0	1.0	245761.0	0.0	0	1	1	1.0	1.1678269909	ME	1	1	1	1	1	1	1	1	1	1	1	1	1	1	1	1	1	1	1	1	1	1	1	1
1322	RL01AN	1	1	16:20	4	80.2515185818	691.0657596372	distision	2.0	5.0	1.0	264193.0	0.0	0	1	1	1.0	1.8737699447	ME	1	1	1	1	1	1	1	1	1	1	1	1	1	1	1	1	1	1	1	1	1	1	1	1
1323	RL01AN	1	1	16:20	4	90.1519089292	690.1587301587	arritudi	2.0	5.0	1.0	284673.0	0.0	0	1	1	1.0	1.4183052637	ME	1	1	1	1	1	1	1	1	1	1	1	1	1	1	1	1	1	1	1	1	1	1	1	1
1324	RL01AN	1	1	16:20	4	99.7910995851	691.0657596372	deuxième	1.0	5.0	1.0	305153.0	0.0	0	1	1	1.0	1.9573822021	ME	1	1	1	1	1	1	1	1	1	1	1	1	1	1	1	1	1	1	1	1	1	1	1	1
1325	RL01AN	1	1	16:20	4	109.952698957	691.8820861678	remormes	2.0	6.0	1.0	325633.0	0.0	0	1	0	1.0	1.1157257736	ME	1	1	1	1	1	1	1	1	1	1	1	1	1	1	1	1	1	1	1	1	1	1	1	1
1326	RL01AN	1	2	16:20	4	180.1958903444	690.7936507937	azimaté	2.0	8.0	2.0	468993.0	0.0	0	1	1	1.0	1.6524577807	ME	1	1	1	1	1	1	1	1	1	1	1	1	1	1	1	1	1	1	1	1	1	1	1	1
1327	RL01AN	1	2	16:20	4	190.9844487934	690.6575963719	déromniez	2.0	9.0	2.0	491521.0	0.0	0	0	0	1.0		ME	0	0	0	0	0	0	0	0	0	0	0	0	0	0	0	0	0	0	0	0	0	0	0	0
1328	RL01AN	1	2	16:20	4	201.7468965242	691.1111111111	dimeurât	2.0	9.0	2.0	514049.0	0.0	0	1	0	1.0	2.7002607776	ME	1	1	1	1	1	1	1	1	1	1	1	1	1	1	1	1	1	1	1	1	1	1	1	1
1329	RL01AN	1	2	16:20	4	212.1958462765	688.3900226757	couvrir	1.0	9.0	2.0	534529.0	0.0	0	0	0	1.0		ME	1	1	1	0	1	0	0	0	0	0	0	0	0	0	0	0	0	0	0	0	0	0	0	0
1330	RL01AN	1	2	16:20	4	221.7305572426	690.7482993197	étranger	1.0	10.0	2.0	555009.0	0.0	0	1	1	1.0	1.8655336442	ME	1	1	1	1	1	1	1	1	1	1	1	1	1	1	1	1	1	1	1	1	1	1	1	1
1331	RL01AN	1	2	16:20	4	231.5002975385	688.5714285714	blessure	1.0	10.0	2.0	573441.0	2.0	0	1	0	0.0	1.9422883065	N2	1	1	1	1	1	1	1	1	1	1	1	1	1	1	1	1	1	1	1	1	1	1	1	1
1332	RL01AN	1	3	16:20	4	300.2022905473	690.5215419501	pétrépi	2.0	12.0	2.0	714753.0	0.0	0	1	0	1.0	2.1715440648	ME	1	1	1	1	1	1	1	1	1	1	1	1	1	1	1	1	1	1	1	1	1	1	1	1
1333	RL01AN	1	3	16:20	4	310.285517754	690.4308390023	frégatit	2.0	12.0	2.0	735233.0	0.0	0	1	1	1.0	1.3443112937	ME	1	1	1	1	1	1	1	1	1	1	1	1	1	1	1	1	1	1	1	1	1	1	1	1
1334	RL01AN	1	3	16:20	4	320.4210205244	690.022675737	vanité	1.0	13.0	2.0	755713.0	0.0	0	1	1	1.0	1.6660522133	ME	1	1	1	1	1	1	1	1	1	1	1	1	1	1	1	1	1	1	1	1	1	1	1	1
1335	RL01AN	1	3	16:20	4	329.8512021119	688.6621315193	réussir	1.0	13.0	2.0	776193.0	0.0	0	1	1	1.0	0.9105255783	ME	1	1	1	1	1	1	1	1	1	1	1	1	1	1	1	1	1	1	1	1	1	1	1	1
1336	RL01AN	1	3	16:20	4	341.0055000141	690.0680272109	trifitée	2.0	14.0	2.0	798721.0	2.0	0	1	1	0.0	2.1886194701	N2	1	1	1	1	1	1	1	1	1	1	1	1	1	1	1	1	1	1	1	1	1	1	1	1
1337	RL01AN	1	3	16:20	4	351.5589450142	690.9750566893	répondre	1.0	14.0	2.0	819201.0	2.0	0	1	0	0.0	2.2043220766	N2	1	1	1	1	1	1	1	1	1	1	1	1	1	1	1	1	1	1	1	1	1	1	1	1
1338	RL01AN	1	4	16:20	4	420.2086428137	689.8866213152	incusonde	2.0	16.0	3.0	960513.0	0.0	0	0	0	1.0		ME	1	1	1	1	1	1	1	1	1	1	1	0	1	0	0	0	0	0	0	0	0	0	0	0
1339	RL01AN	1	4	16:20	4	429.7955558588	690.9297052154	assurade	2.0	16.0	3.0	980993.0	0.0	0	1	0	1.0	1.4871204335	ME	1	1	1	1	1	1	1	1	1	1	1	1	1	1	1	1	1	1	1	1	1	1	1	1
1340	RL01AN	1	4	16:20	4	440.8453803508	689.8412698413	descendre	1.0	17.0	2.0	1003521.0	2.0	0	0	0	0.0		N2	1	1	1	0	1	1	0	0	1	1	0	0	0	0	0	0	0	0	0	0	0	0	0	0
1341	RL01AN	1	4	16:20	4	450.5628915185	690.3854875283	général	1.0	17.0	2.0	1021953.0	2.0	0	0	1	0.0		N2	1	1	1	1	1	1	1	1	1	1	1	1	1	1	1	1	1	1	1	1	1	1	1	1
1342	RL01AN	1	4	16:20	4	461.2208485739	690.7029478458	volettir	2.0	18.0	3.0	1044481.0	3.0	0	0	1	0.0		N3	1	1	1	1	1	1	1	1	1	1	1	1	1	1	1	1	1	1	1	1	1	1	1	1
1343	RL01AN	1	4	16:20	4	472.1400041549	690.4308390023	propose	1.0	18.0	3.0	1067009.0	3.0	0	0	0	0.0		N3	0	0	0	0	0	0	0	0	0	0	0	0	0	0	0	0	0	0	0	0	0	0	0	0
1344	RL01AN	1	5	16:20	4	540.2150361282	690.4308390023	écoriqua	2.0	20.0	3.0	1206273.0	3.0	0	0	0	0.0		N3	0	0	0	0	0	0	0	0	0	0	0	0	0	0	0	0	0	0	0	0	0	0	0	0
1345	RL01AN	1	5	16:20	4	550.0109354783	690.7936507937	préfoqué	2.0	20.0	3.0	1226753.0	0.0	0	0	0	1.0		ME	1	1	1	0	1	0	0	0	1	0	0	0	0	0	0	0	0	0	0	0	0	0	0	0
1346	RL01AN	1	5	16:20	4	560.0158336951	689.5691609977	produire	1.0	21.0	3.0	1247233.0	0.0	0	1	0	1.0	1.1245656988	ME	1	1	1	1	1	1	1	1	1	1	1	1	1	1	1	1	1	1	1	1	1	1	1	1
1347	RL01AN	1	5	16:20	4	570.5692616298	691.2471655329	difficile	1.0	21.0	3.0	1267713.0	0.0	0	1	1	1.0	1.525327621	ME	1	1	1	1	1	1	1	1	1	1	1	1	1	1	1	1	1	1	1	1	1	1	1	1
1348	RL01AN	1	5	16:20	4	581.7497009166	688.5714285714	désastre	1.0	22.0	3.0	1292289.0	0.0	0	1	1	1.0	1.2053122572	ME	1	1	1	1	1	1	1	1	1	1	1	1	1	1	1	1	1	1	1	1	1	1	1	1
1349	RL01AN	1	5	16:20	4	592.8517064587	690.7482993197	percoupez	2.0	22.0	3.0	1314817.0	3.0	0	0	0	0.0		N3	1	1	1	1	1	1	1	1	1	1	1	1	1	1	1	1	1	1	1	1	1	1	1	1
1350	RL01AN	1	6	16:20	4	660.1953195396	690.2494331066	surélait	2.0	24.0	3.0	1452033.0	0.0	0	1	1	1.0	2.8086913734	ME	1	1	1	1	1	1	1	1	1	1	1	1	1	1	1	1	1	1	1	1	1	1	1	1
1351	RL01AN	1	6	16:20	4	670.8793878061	690.8843537415	emploger	2.0	25.0	3.0	1474561.0	0.0	0	1	1	1.0	1.9781679543	ME	1	1	1	1	1	1	1	1	1	1	1	1	1	1	1	1	1	1	1	1	1	1	1	1
1352	RL01AN	1	6	16:20	4	680.7275241275	690.4761904762	taphus	2.0	25.0	3.0	1495041.0	3.0	0	1	1	0.0	1.4579722087	N3	1	1	1	1	1	1	1	1	1	1	1	1	1	1	1	1	1	1	1	1	1	1	1	1
1353	RL01AN	1	6	16:20	4	690.6802011193	690.6575963719	militaire	1.0	25.0	3.0	1515521.0	3.0	0	0	0	0.0		N3	1	1	0	0	1	0	0	0	0	0	0	0	0	0	0	0	0	0	0	0	0	0	0	0
1354	RL01AN	1	6	16:20	4	700.0319859951	692.2448979592	déplacer	1.0	25.0	3.0	1533953.0	3.0	0	1	0	0.0	1.1214560232	N3	1	1	1	1	1	1	1	1	1	1	1	1	1	1	1	1	1	1	1	1	1	1	1	1
1355	RL01AN	1	6	16:20	4	709.3315732707	691.156462585	sérieuse	1.0	26.0	3.0	1552385.0	3.0	0	0	0	0.0		N3	1	1	1	1	1	1	1	1	1	1	1	1	1	1	1	0	1	1	0	0	1	0	0	0
1356	RL01AN	1	7	16:20	4	780.2017022729	688.5260770975	connaître	1.0	28.0	4.0	1697793.0	3.0	0	0	0	0.0		N3	0	0	0	0	0	0	0	0	0	0	0	0	0	0	0	0	0	0	0	0	0	0	0	0
1357	RL01AN	1	7	16:20	4	789.7886026205	690.2040816327	inondard	2.0	28.0	4.0	1718273.0	3.0	0	0	0	0.0		N3	1	1	1	1	1	1	1	1	1	1	1	1	1	1	1	1	1	1	1	1	1	1	1	1
1358	RL01AN	1	7	16:20	4	799.1404614737	690.7029478458	devoir	1.0	29.0	4.0	1736705.0	3.0	0	0	0	0.0		N3	1	1	1	0	1	0	0	0	0	0	0	0	0	0	0	0	0	0	0	0	0	0	0	0
1359	RL01AN	1	7	16:20	4	809.3543108209	690.0680272109	cuiraper	2.0	29.0	4.0	1757185.0	3.0	0	0	0	0.0		N3	1	1	1	1	1	1	1	1	1	1	1	1	1	1	0	0	1	0	0	0	1	0	0	0
1360	RL01AN	1	7	16:20	4	819.0718498349	690.022675737	audinir	2.0	29.0	4.0	1777665.0	3.0	0	0	0	0.0		N3	0	0	0	0	0	0	0	0	0	0	0	0	0	0	0	0	0	0	0	0	0	0	0	0
1361	RL01AN	1	7	16:20	4	828.8677660037	691.4285714286	cérémonie	1.0	30.0	4.0	1798145.0	3.0	0	0	0	0.0		N3	1	1	1	1	1	1	1	1	1	1	1	1	1	1	1	1	1	1	1	1	1	1	1	1
1362	RL01AN	1	8	16:20	4	900.2080926271	688.6167800454	aventure	1.0	32.0	4.0	1943553.0	0.0	0	1	1	1.0	3.375548496	ME	1	1	1	1	1	1	1	1	1	1	1	1	1	1	1	1	1	1	1	1	1	1	1	1
1363	RL01AN	1	8	16:20	4	910.0823837171	690.1587301587	trofitue	2.0	32.0	4.0	1964033.0	3.0	0	0	0	0.0		N3	1	1	1	1	1	1	1	1	1	1	1	1	1	1	1	1	1	1	1	1	1	1	1	1
1364	RL01AN	1	8	16:20	4	920.4790896674	690.022675737	procérées	2.0	33.0	4.0	1984513.0	3.0	0	1	0	0.0	1.5058720086	N3	1	1	1	1	1	1	1	1	1	1	1	1	1	1	1	1	1	1	1	1	1	1	1	1
1365	RL01AN	1	8	16:20	4	930.9802994368	690.5215419501	éclanique	2.0	33.0	4.0	2007041.0	3.0	0	0	1	0.0		N3	1	1	1	1	1	1	1	1	1	1	1	1	1	1	1	0	1	1	0	0	0	0	0	0
1366	RL01AN	1	8	16:20	4	941.4031689378	689.977324263	ambassade	1.0	34.0	4.0	2027521.0	3.0	0	0	0	0.0		N3	1	1	1	1	1	1	1	1	1	1	1	1	1	1	1	1	1	1	1	1	1	1	0	0
1367	RL01AN	1	8	16:20	4	951.3557782008	691.0204081633	révolte	1.0	34.0	4.0	2048001.0	3.0	0	0	0	0.0		N3	0	0	0	0	0	0	0	0	0	0	0	0	0	0	0	0	0	0	0	0	0	0	0	0
1368	RL01AN	1	9	16:20	4	1020.1883656795	690.9297052154	gendarme	1.0	36.0	4.0	2189313.0	0.0	0	0	0	1.0		ME	1	1	1	1	1	1	1	1	1	1	1	1	1	1	1	0	1	0	0	0	1	0	0	0
1369	RL01AN	1	9	16:20	4	1029.9842426812	690.7482993197	dégourger	2.0	36.0	4.0	2209793.0	3.0	0	0	0	0.0		N3	1	1	1	1	1	1	1	1	1	1	1	0	1	1	0	0	0	0	0	0	0	0	0	0
1370	RL01AN	1	9	16:20	4	1039.8846657824	691.0204081633	manivelle	1.0	37.0	4.0	2230273.0	0.0	0	1	1	1.0	8.4818422051	ME	1	1	1	1	1	1	1	1	1	1	1	1	1	1	1	1	1	1	1	1	1	1	1	1
1371	RL01AN	1	9	16:20	4	1049.7066902778	690.8390022676	faterner	2.0	37.0	4.0	2250753.0	0.0	0	0	0	1.0		ME	0	0	0	0	0	0	0	0	0	0	0	0	0	0	0	0	0	0	0	0	0	0	0	0
1372	RL01AN	1	9	16:20	4	1059.9989130629	691.0204081633	équipage	1.0	37.0	4.0	2271233.0	0.0	0	1	1	1.0	1.9427747829	ME	1	1	1	1	1	1	1	1	1	1	1	1	1	1	1	1	1	1	1	1	1	1	1	1
1373	RL01AN	1	9	16:20	4	1070.3695076733	689.977324263	termolis	2.0	38.0	4.0	2291713.0	3.0	0	1	1	0.0	1.2495847312	N3	1	1	1	1	1	1	1	1	1	1	1	1	1	1	1	1	1	1	1	1	1	1	1	1
1374	RL01AN	1	10	16:20	4	1140.194731687	690.4308390023	défouvit	2.0	40.0	4.0	2435073.0	3.0	0	0	0	0.0		N3	1	1	1	0	1	1	1	0	1	0	0	0	0	0	0	0	0	0	0	0	0	0	0	0
1375	RL01AN	1	10	16:20	4	1150.5914831709	688.5260770975	conserver	1.0	40.0	4.0	2455553.0	3.0	0	0	0	0.0		N3	0	0	0	0	0	0	0	0	0	0	0	0	0	0	0	0	0	0	0	0	0	0	0	0
1376	RL01AN	1	10	16:20	4	1159.9171601952	688.5714285714	décision	1.0	41.0	4.0	2476033.0	3.0	0	0	0	0.0		N3	1	1	1	1	1	1	1	1	1	1	1	0	1	0	0	0	1	0	0	0	0	0	0	0
1377	RL01AN	1	10	16:20	4	1169.81755865	690.6575963719	déclaudi	2.0	41.0	4.0	2496513.0	3.0	0	0	0	0.0		N3	0	0	0	0	0	0	0	0	0	0	0	0	0	0	0	0	0	0	0	0	0	0	0	0
1378	RL01AN	1	10	16:20	4	1179.1171372675	688.7074829932	rapporte	1.0	41.0	4.0	2514945.0	3.0	0	0	0	0.0		N3	1	1	1	1	1	1	1	1	1	1	1	0	1	0	0	0	0	0	0	0	0	0	0	0
1379	RL01AN	1	10	16:20	4	1188.3644825176	689.8412698413	anoreur	2.0	42.0	4.0	2533377.0	0.0	0	0	0	1.0		ME	1	1	1	1	1	1	1	0	1	1	0	0	1	0	0	0	0	0	0	0	0	0	0	0
1380	RL01AN	1	1	18:44	5	60.2612074438	690.6575963719	adoporer	2.0	2.0	2.0	92161.0	0.0	0	0	1	1.0		ME	1	1	0	0	0	0	0	0	0	0	0	0	0	0	0	0	0	0	0	0	0	0	0	0
1381	RL01AN	1	1	18:44	5	69.7174929145	690.3854875283	ministre	1.0	2.0	2.0	110593.0	0.0	0	0	0	1.0		ME	0	0	0	0	0	0	0	0	0	0	0	0	0	0	0	0	0	0	0	0	0	0	0	0
1382	RL01AN	1	1	18:44	5	79.2522052525	690.1587301587	répotion	2.0	3.0	2.0	131073.0	0.0	0	1	0	1.0	3.5529107535	ME	1	1	1	0	1	1	1	0	1	1	0	0	1	0	0	0	0	0	0	0	0	0	0	0
1383	RL01AN	1	1	18:44	5	89.54443706	688.5714285714	central	1.0	3.0	2.0	151553.0	0.0	0	1	1	1.0	2.0743980818	ME	1	1	1	1	1	1	1	1	1	1	1	1	1	1	1	1	1	1	1	1	1	1	0	0
1384	RL01AN	1	1	18:44	5	99.2358525874	689.977324263	vertige	1.0	3.0	2.0	172033.0	0.0	0	0	1	1.0		ME	1	1	1	1	1	1	1	1	1	1	1	1	1	1	1	0	1	1	1	0	1	1	0	0
1385	RL01AN	1	1	18:44	5	109.9983093583	691.1111111111	sageuse	2.0	4.0	2.0	194561.0	2.0	0	0	0	0.0		N2	0	0	0	0	0	0	0	0	0	0	0	0	0	0	0	0	0	0	0	0	0	0	0	0
1386	RL01AN	1	2	18:44	5	180.1892169504	690.9297052154	ouverture	1.0	6.0	2.0	337921.0	2.0	0	0	0	0.0		N2	1	1	1	0	1	1	0	0	1	0	0	0	0	0	0	0	0	0	0	0	0	0	0	0
1387	RL01AN	1	2	18:44	5	189.9851417775	690.7482993197	rajuses	2.0	6.0	2.0	358401.0	2.0	0	0	0	0.0		N2	0	0	0	0	0	0	0	0	0	0	0	0	0	0	0	0	0	0	0	0	0	0	0	0
1388	RL01AN	1	2	18:44	5	199.2585703809	690.7936507937	drôlement	1.0	7.0	2.0	376833.0	2.0	0	0	0	0.0		N2	0	0	0	0	0	0	0	0	0	0	0	0	0	0	0	0	0	0	0	0	0	0	0	0
1389	RL01AN	1	2	18:44	5	209.7597819734	690.2040816327	solution	1.0	7.0	2.0	397313.0	2.0	0	0	0	0.0		N2	1	0	0	0	0	0	0	0	0	0	0	0	0	0	0	0	0	0	0	0	0	0	0	0
1390	RL01AN	1	2	18:44	5	220.1042519137	690.8843537415	rassacs	2.0	7.0	2.0	419841.0	2.0	0	0	0	0.0		N2	0	0	0	0	0	0	0	0	0	0	0	0	0	0	0	0	0	0	0	0	0	0	0	0
1391	RL01AN	1	2	18:44	5	230.2658675072	690.7936507937	frénifié	2.0	8.0	3.0	440321.0	3.0	0	0	0	0.0		N3	0	0	0	0	0	0	0	0	0	0	0	0	0	0	0	0	0	0	0	0	0	0	0	0
1392	RL01AN	1	3	18:44	5	300.195605575	690.9297052154	viracipe	2.0	10.0	3.0	583681.0	3.0	0	0	0	0.0		N3	0	0	0	0	0	0	0	0	0	0	0	0	0	0	0	0	0	0	0	0	0	0	0	0
1393	RL01AN	1	3	18:44	5	310.7490740424	690.0680272109	paraître	1.0	10.0	3.0	604161.0	3.0	0	0	0	0.0		N3	1	0	0	0	0	0	0	0	0	0	0	0	0	0	0	0	0	0	0	0	0	0	0	0
1394	RL01AN	1	3	18:44	5	320.9890680276	691.0204081633	distance	1.0	11.0	4.0	626689.0	3.0	0	0	0	0.0		N3	0	0	0	0	0	0	0	0	0	0	0	0	0	0	0	0	0	0	0	0	0	0	0	0
1395	RL01AN	1	3	18:44	5	331.5163861879	690.7482993197	équineuse	2.0	11.0	4.0	647169.0	3.0	0	0	0	0.0		N3	0	0	0	0	0	0	0	0	0	0	0	0	0	0	0	0	0	0	0	0	0	0	0	0
1396	RL01AN	1	3	18:44	5	340.8420882563	690.1133786848	systion	2.0	11.0	4.0	665601.0	3.0	0	0	0	0.0		N3	1	1	1	0	1	1	0	0	0	1	0	0	0	0	0	0	0	0	0	0	0	0	0	0
1397	RL01AN	1	3	18:44	5	351.1343030917	690.1587301587	récemment	1.0	12.0	4.0	688129.0	3.0	0	0	0	0.0		N3	0	0	0	0	0	0	0	0	0	0	0	0	0	0	0	0	0	0	0	0	0	0	0	0
1398	RL01AN	1	4	18:44	5	420.2019765833	690.7029478458	dessiner	1.0	14.0	4.0	829441.0	3.0	0	0	0	0.0		N3	1	1	1	1	1	1	1	1	1	1	1	1	1	0	0	0	0	0	0	0	0	0	0	0
1399	RL01AN	1	4	18:44	5	430.1023901338	690.7936507937	lucitifs	2.0	14.0	4.0	849921.0	3.0	0	0	0	0.0		N3	1	1	1	1	1	1	1	1	1	1	0	0	1	0	0	0	0	0	0	0	0	0	0	0
1400	RL01AN	1	4	18:44	5	439.7938035984	691.156462585	sigime	2.0	15.0	4.0	868353.0	3.0	0	1	0	0.0	4.3862542593	N3	0	0	0	0	0	0	0	0	0	0	0	0	0	0	0	0	0	0	0	0	0	0	0	0
1401	RL01AN	1	4	18:44	5	449.6681095373	690.2494331066	humanité	1.0	15.0	4.0	888833.0	3.0	0	0	0	0.0		N3	1	0	0	0	1	0	0	0	0	0	0	0	0	0	0	0	0	0	0	0	0	0	0	0
1402	RL01AN	1	4	18:44	5	459.7774552944	690.7936507937	fromage	1.0	15.0	4.0	909313.0	3.0	0	0	0	0.0		N3	0	0	0	0	0	0	0	0	0	0	0	0	0	0	0	0	0	0	0	0	0	0	0	0
1403	RL01AN	1	4	18:44	5	470.461515078	690.5215419501	sourassai	2.0	16.0	4.0	931841.0	3.0	0	0	0	0.0		N3	1	0	0	0	1	0	0	0	0	0	0	0	0	0	0	0	0	0	0	0	0	0	0	0
1404	RL01AN	1	5	18:44	5	540.2083530967	690.566893424	rasoir	1.0	18.0	4.0	1075201.0	3.0	0	0	0	0.0		N3	0	0	0	0	0	0	0	0	0	0	0	0	0	0	0	0	0	0	0	0	0	0	0	0
1405	RL01AN	1	5	18:44	5	551.3887875759	690.9297052154	intéressé	1.0	18.0	4.0	1097729.0	3.0	0	0	0	0.0		N3	1	0	0	0	1	0	0	0	1	0	0	0	0	0	0	0	0	0	0	0	0	0	0	0
1406	RL01AN	1	5	18:44	5	562.04672511	690.2947845805	portaitut	2.0	19.0	4.0	1120257.0	3.0	0	0	0	0.0		N3	1	1	1	1	1	1	1	1	1	1	1	0	1	0	0	0	1	0	0	0	0	0	0	0
1407	RL01AN	1	5	18:44	5	572.4434111926	690.022675737	coiseille	2.0	19.0	4.0	1140737.0	3.0	0	0	0	0.0		N3	1	0	0	0	0	0	0	0	0	0	0	0	0	0	0	0	0	0	0	0	0	0	0	0
1408	RL01AN	1	5	18:44	5	582.9185257792	691.3832199546	président	1.0	19.0	4.0	1163265.0	3.0	0	0	0	0.0		N3	1	1	0	0	1	0	0	0	1	0	0	0	0	0	0	0	0	0	0	0	0	0	0	0
1409	RL01AN	1	5	18:44	5	593.9160584795	690.6575963719	dérosant	2.0	20.0	4.0	1185793.0	3.0	0	0	0	0.0		N3	1	1	0	0	1	0	0	0	0	0	0	0	0	0	0	0	0	0	0	0	0	0	0	0
1410	RL01AN	1	6	18:44	5	660.1886265419	691.0204081633	provirent	2.0	22.0	4.0	1320961.0	3.0	0	0	0	0.0		N3	1	1	1	0	1	1	1	0	1	1	0	0	0	0	0	0	0	0	0	0	0	0	0	0
1411	RL01AN	1	6	18:44	5	669.5404702994	690.4308390023	désassant	2.0	22.0	4.0	1339393.0	3.0	0	0	0	0.0		N3	1	1	1	1	1	1	1	1	1	1	1	1	1	1	1	1	1	1	1	0	1	1	0	0
1412	RL01AN	1	6	18:44	5	680.511858737	688.4353741497	ambition	1.0	23.0	4.0	1361921.0	3.0	0	0	0	0.0		N3	1	1	1	1	1	1	1	1	1	1	1	1	1	1	1	0	1	1	0	0	1	0	0	0
1413	RL01AN	1	6	18:44	5	690.8563226151	690.2040816327	soixante	1.0	23.0	4.0	1382401.0	3.0	0	0	0	0.0		N3	1	1	1	1	1	1	1	1	1	1	1	1	1	1	1	1	1	1	1	1	1	1	1	0
1414	RL01AN	1	6	18:44	5	701.6449237019	690.8843537415	apploquit	2.0	23.0	4.0	1404929.0	3.0	0	0	0	0.0		N3	1	1	1	1	1	1	1	1	1	1	1	1	1	0	0	0	1	0	0	0	0	0	0	0
1415	RL01AN	1	6	18:44	5	712.2767548436	690.7029478458	parfaite	1.0	24.0	4.0	1427457.0	3.0	0	0	0	0.0		N3	0	0	0	0	0	0	0	0	0	0	0	0	0	0	0	0	0	0	0	0	0	0	0	0
1416	RL01AN	1	7	18:44	5	780.1950017475	688.5260770975	contraire	1.0	26.0	4.0	1566721.0	3.0	0	0	0	0.0		N3	1	1	1	1	1	1	1	0	1	1	1	0	1	0	0	0	1	0	0	0	0	0	0	0
1417	RL01AN	1	7	18:44	5	789.4162620627	690.3401360544	voyageur	1.0	26.0	4.0	1585153.0	3.0	0	0	0	0.0		N3	1	1	0	0	1	1	0	0	1	0	0	0	0	0	0	0	0	0	0	0	0	0	0	0
1418	RL01AN	1	7	18:44	5	799.3427913497	690.8390022676	managique	2.0	27.0	4.0	1605633.0	3.0	0	0	0	0.0		N3	1	1	1	1	1	1	1	1	1	1	1	1	1	1	1	1	1	1	1	0	1	1	1	0
1419	RL01AN	1	7	18:44	5	810.3664238118	689.8866213152	nuation	2.0	27.0	4.0	1628161.0	3.0	0	0	0	0.0		N3	1	0	0	0	0	0	0	0	0	0	0	0	0	0	0	0	0	0	0	0	0	0	0	0
1420	RL01AN	1	7	18:44	5	820.292939733	690.7482993197	cormale	2.0	27.0	4.0	1648641.0	3.0	0	0	0	0.0		N3	0	0	0	0	0	0	0	0	0	0	0	0	0	0	0	0	0	0	0	0	0	0	0	0
1421	RL01AN	1	7	18:44	5	830.977002699	690.3401360544	évidence	1.0	28.0	4.0	1671169.0	3.0	0	0	0	0.0		N3	0	0	0	0	0	0	0	0	0	0	0	0	0	0	0	0	0	0	0	0	0	0	0	0
1422	RL01AN	1	8	18:44	5	900.2013955369	689.8412698413	lutance	2.0	30.0	4.0	1812481.0	3.0	0	0	0	0.0		N3	1	1	1	1	1	1	1	1	1	1	1	1	1	1	1	0	1	1	0	0	1	0	0	0
1423	RL01AN	1	8	18:44	5	909.39651129	690.7482993197	chapervez	2.0	30.0	4.0	1830913.0	3.0	0	0	0	0.0		N3	0	0	0	0	0	0	0	0	0	0	0	0	0	0	0	0	0	0	0	0	0	0	0	0
1424	RL01AN	1	8	18:44	5	920.5246655802	688.5260770975	costume	1.0	31.0	4.0	1853441.0	3.0	0	0	0	0.0		N3	1	1	1	1	1	1	1	0	1	0	0	0	0	0	0	0	0	0	0	0	0	0	0	0
1425	RL01AN	1	8	18:44	5	930.8952366412	690.6575963719	discours	1.0	31.0	4.0	1873921.0	3.0	0	0	0	0.0		N3	1	1	1	0	1	1	0	0	1	0	0	0	0	0	0	0	0	0	0	0	0	0	0	0
1426	RL01AN	1	8	18:44	5	941.4225999773	690.1587301587	sortir	1.0	31.0	4.0	1896449.0	3.0	0	0	0	0.0		N3	0	0	0	0	0	0	0	0	0	0	0	0	0	0	0	0	0	0	0	0	0	0	0	0
1427	RL01AN	1	8	18:44	5	951.24462374	690.9750566893	palsèrent	2.0	32.0	4.0	1916929.0	3.0	0	0	0	0.0		N3	1	1	0	0	1	0	0	0	0	0	0	0	0	0	0	0	0	0	0	0	0	0	0	0
1428	RL01AN	1	9	18:44	5	1020.2077886938	688.7074829932	absurde	1.0	34.0	4.0	2058241.0	3.0	0	0	0	0.0		N3	0	0	0	0	0	0	0	0	0	0	0	0	0	0	0	0	0	0	0	0	0	0	0	0
1429	RL01AN	1	9	18:44	5	1031.1269717926	688.2993197279	commencer	1.0	34.0	4.0	2080769.0	3.0	0	0	0	0.0		N3	1	1	1	1	1	1	1	1	1	1	1	0	1	1	0	0	0	0	0	0	0	0	0	0
1430	RL01AN	1	9	18:44	5	1041.4975559684	691.0204081633	efficace	1.0	35.0	4.0	2101249.0	3.0	0	0	0	0.0		N3	0	0	0	0	0	0	0	0	0	0	0	0	0	0	0	0	0	0	0	0	0	0	0	0
1431	RL01AN	1	9	18:44	5	1051.4763225912	690.3401360544	épanomes	2.0	35.0	4.0	2121729.0	3.0	0	0	0	0.0		N3	1	1	1	0	1	1	0	0	1	0	0	0	0	0	0	0	0	0	0	0	0	0	0	0
1432	RL01AN	1	9	18:44	5	1061.2722531695	690.2040816327	traînage	2.0	35.0	4.0	2142209.0	3.0	0	0	0	0.0		N3	1	1	1	1	1	1	1	1	1	1	0	0	0	0	0	0	0	0	0	0	0	0	0	0
1433	RL01AN	1	9	18:44	5	1072.3481623097	690.8390022676	pesturé	2.0	36.0	4.0	2164737.0	3.0	0	0	0	0.0		N3	1	1	1	1	1	1	1	1	1	1	1	1	1	0	1	0	1	0	0	0	0	0	0	0
1434	RL01AN	1	10	18:44	5	1140.1880613064	690.9750566893	demeuses	2.0	38.0	4.0	2304001.0	3.0	0	0	0	0.0		N3	1	0	0	0	1	0	0	0	0	0	0	0	0	0	0	0	0	0	0	0	0	0	0	0
1435	RL01AN	1	10	18:44	5	1149.5398946291	689.977324263	quartier	1.0	38.0	4.0	2322433.0	3.0	0	0	0	0.0		N3	1	1	1	0	1	1	0	0	1	0	0	0	0	0	0	0	0	0	0	0	0	0	0	0
1436	RL01AN	1	10	18:44	5	1159.9366029067	690.1587301587	distraire	1.0	39.0	4.0	2344961.0	3.0	0	0	0	0.0		N3	1	1	1	1	1	1	1	1	1	1	1	1	1	1	0	0	1	0	0	0	0	0	0	0
1437	RL01AN	1	10	18:44	5	1170.2549728566	690.1587301587	rombouvée	2.0	39.0	4.0	2365441.0	3.0	0	0	0	0.0		N3	1	1	1	1	1	1	1	1	1	1	1	1	1	1	0	0	1	1	0	0	1	0	0	0
1438	RL01AN	1	10	18:44	5	1180.8084601834	688.5714285714	critique	1.0	39.0	4.0	2385921.0	3.0	0	0	0	0.0		N3	1	0	0	0	1	0	0	0	0	0	0	0	0	0	0	0	0	0	0	0	0	0	0	0
1439	RL01AN	1	10	18:44	5	1191.3357603991	690.9750566893	bridida	2.0	40.0	4.0	2408449.0	3.0	0	0	0	0.0		N3	1	1	1	1	1	1	1	1	1	1	1	1	1	1	1	0	1	1	0	0	1	0	0	0
1440	RL02GC	1	1	10:37	1	60.281125736	691.0657596372	visiteur	1.0	52.0	0.0	3133441.0	0.0	0	0	0	0.0		Wake	1	1	1	1	1	1	1	1	1	1	1	1	1	1	1	1	1	1	1	1	1	1	1	0
1441	RL02GC	1	1	10:37	1	70.4688753329	690.8843537415	optiliter	2.0	52.0	0.0	3155969.0	0.0	0	1	1	0.0	2.098483342	Wake	1	1	1	1	1	1	1	1	1	1	1	1	1	1	1	1	1	1	1	1	1	1	1	1
1442	RL02GC	1	1	10:37	1	80.5521357089	690.3401360544	alpaster	2.0	52.0	0.0	3176449.0	0.0	0	1	1	0.0	2.2041381508	Wake	1	1	1	1	1	1	1	1	1	1	1	1	1	1	1	1	1	1	1	1	1	1	1	1
1443	RL02GC	1	1	10:37	1	91.0533572385	689.8866213152	société	1.0	53.0	0.0	3196929.0	0.0	0	1	1	0.0	1.6596468033	Wake	1	1	1	1	1	1	1	1	1	1	1	1	1	1	1	1	1	1	1	1	1	1	1	1
1444	RL02GC	1	1	10:37	1	101.6590337587	690.6575963719	déromniez	2.0	53.0	0.0	3219457.0	0.0	0	1	1	0.0	2.8224984446	Wake	1	1	1	1	1	1	1	1	1	1	1	1	1	1	1	1	1	1	1	1	1	1	1	1
1445	RL02GC	1	1	10:37	1	112.3692672813	690.7936507937	poitrine	1.0	53.0	0.0	3241985.0	0.0	0	1	1	0.0	2.1493489255	Wake	1	1	1	1	1	1	1	1	1	1	1	1	1	1	1	1	1	1	1	1	1	1	1	1
1446	RL02GC	1	2	10:37	1	180.1830064087	690.7482993197	prévisses	2.0	56.0	0.0	3379201.0	0.0	0	1	1	0.0	2.5346408967	Wake	1	1	1	1	1	1	1	1	1	1	1	1	1	1	1	1	1	1	1	1	1	1	1	1
1447	RL02GC	1	2	10:37	1	190.7364741788	688.6167800454	décrire	1.0	56.0	5.0	3401729.0	5.0	0	1	1	0.0	2.0997257028	REM	1	1	1	1	1	1	1	1	1	1	1	1	1	1	1	1	1	1	1	1	1	1	1	1
1448	RL02GC	1	2	10:37	1	201.2377025435	690.7029478458	ralparta	2.0	56.0	5.0	3422209.0	0.0	0	1	1	1.0	2.7362675821	ME	1	1	1	1	1	1	1	1	1	1	1	1	1	1	1	1	1	1	1	1	1	1	1	1
1449	RL02GC	1	2	10:37	1	210.7462707768	690.022675737	vérission	2.0	57.0	5.0	3442689.0	5.0	0	1	0	0.0	1.863186744	REM	1	1	1	1	1	1	1	1	1	1	1	1	1	1	1	1	1	1	1	1	1	1	1	1
1450	RL02GC	1	2	10:37	1	220.1764709486	688.3900226757	amoureuse	1.0	57.0	5.0	3461121.0	5.0	0	0	1	0.0		REM	1	1	1	1	1	1	1	1	1	1	1	1	1	1	1	1	1	1	1	1	1	1	1	1
1451	RL02GC	1	2	10:37	1	230.3641967385	690.1587301587	lumière	1.0	57.0	5.0	3483649.0	5.0	0	1	1	0.0	1.3256678427	REM	1	1	1	1	1	1	1	1	1	1	1	1	1	1	1	1	1	1	1	1	1	1	1	1
1452	RL02GC	1	3	10:37	1	300.1894266615	691.201814059	patience	1.0	60.0	5.0	3624961.0	5.0	0	1	1	0.0	2.8548280449	REM	1	1	1	1	1	1	1	1	1	1	1	1	1	1	1	1	1	1	1	1	1	1	1	1
1453	RL02GC	1	3	10:37	1	310.0637071878	690.5215419501	bégénuer	2.0	60.0	5.0	3645441.0	5.0	0	1	1	0.0	1.8041675527	REM	1	1	1	1	1	1	1	1	1	1	1	1	1	1	1	1	1	1	1	1	1	1	1	1
1454	RL02GC	1	3	10:37	1	320.4343101521	690.9297052154	ouverture	1.0	60.0	5.0	3667969.0	0.0	0	1	1	1.0	2.9559916835	ME	1	1	1	1	1	1	1	1	1	1	1	1	1	1	1	1	1	1	1	1	1	1	1	1
1455	RL02GC	1	3	10:37	1	330.0734850084	690.1587301587	bormode	2.0	61.0	5.0	3686401.0	0.0	0	1	0	1.0	2.3069410427	ME	1	1	1	1	1	1	1	1	1	1	1	1	1	1	1	1	1	1	1	1	1	1	1	1
1456	RL02GC	1	3	10:37	1	340.7836710989	690.9297052154	canonçant	2.0	61.0	5.0	3708929.0	0.0	0	0	0	1.0		ME	1	0	0	0	0	0	0	0	0	0	0	0	0	0	0	0	0	0	0	0	0	0	0	0
1457	RL02GC	1	3	10:37	1	350.5012108102	690.7482993197	présente	1.0	61.0	5.0	3729409.0	5.0	0	1	1	0.0	2.6224798387	REM	1	1	1	1	1	1	1	1	1	1	1	1	1	1	1	1	1	1	1	1	1	1	1	1
1458	RL02GC	1	4	10:37	1	420.1957973945	690.9750566893	poursuite	1.0	64.0	5.0	3870721.0	5.0	0	0	0	0.0		REM	1	1	1	1	1	1	1	1	1	1	0	0	1	0	0	0	0	0	0	0	0	0	0	0
1459	RL02GC	1	4	10:37	1	430.8014899717	688.6167800454	défendu	1.0	64.0	5.0	3893249.0	5.0	0	0	0	0.0		REM	1	1	1	1	1	1	1	1	1	1	1	1	1	1	0	0	1	1	0	0	0	0	0	0
1460	RL02GC	1	4	10:37	1	441.7729274071	690.022675737	salex	2.0	64.0	5.0	3915777.0	0.0	0	1	0	1.0	3.7294126121	ME	1	1	1	1	1	1	1	1	1	1	1	1	1	1	1	1	1	1	1	1	1	1	1	1
1461	RL02GC	1	4	10:37	1	452.8749669333	690.8390022676	destiser	2.0	65.0	5.0	3938305.0	0.0	0	1	1	1.0	2.4768671836	ME	1	1	1	1	1	1	1	1	1	1	1	1	1	1	1	1	1	1	1	1	1	1	1	1
1462	RL02GC	1	4	10:37	1	463.1672245706	690.4308390023	facite	2.0	65.0	5.0	3958785.0	5.0	0	1	1	0.0	1.7995656331	REM	1	1	1	1	1	1	1	1	1	1	1	1	1	1	1	1	1	1	1	1	1	1	1	1
1463	RL02GC	1	4	10:37	1	472.6496279521	690.7482993197	moyenne	1.0	65.0	5.0	3979265.0	5.0	0	1	0	0.0	2.1836024459	REM	1	1	1	1	1	1	1	1	1	1	1	1	1	1	1	1	1	1	1	1	1	1	1	1
1464	RL02GC	1	5	10:37	1	540.2021838384	690.1587301587	décembre	1.0	68.0	5.0	4116481.0	5.0	0	0	0	0.0		REM	1	1	0	0	1	0	0	0	0	0	0	0	0	0	0	0	0	0	0	0	0	0	0	0
1465	RL02GC	1	5	10:37	1	549.9197704023	691.2925170068	cultison	2.0	68.0	5.0	4136961.0	5.0	0	0	0	0.0		REM	0	0	0	0	0	0	0	0	0	0	0	0	0	0	0	0	0	0	0	0	0	0	0	0
1466	RL02GC	1	5	10:37	1	560.7866436245	690.2494331066	élotiale	2.0	68.0	5.0	4159489.0	0.0	0	0	1	1.0		ME	1	1	1	1	1	1	1	1	1	1	1	1	1	1	1	1	1	1	1	1	1	1	1	1
1467	RL02GC	1	5	10:37	1	570.4780879423	690.566893424	mémoire	1.0	69.0	5.0	4179969.0	5.0	0	0	0	0.0		REM	1	1	1	1	1	1	1	1	1	1	1	1	1	1	1	0	1	1	0	0	0	0	0	0
1468	RL02GC	1	5	10:37	1	581.2927493659	688.4353741497	américain	1.0	69.0	5.0	4200449.0	0.0	0	0	0	1.0		ME	1	1	1	1	1	1	1	1	1	1	1	1	1	1	1	1	1	1	1	1	1	1	1	0
1469	RL02GC	1	5	10:37	1	590.9580744295	690.2040816327	aspine	2.0	69.0	5.0	4220929.0	0.0	0	0	1	1.0		ME	1	1	1	1	1	1	1	1	1	1	1	1	1	1	1	1	1	1	1	1	1	1	1	1
1470	RL02GC	1	6	10:37	1	660.1824748353	690.2947845805	regretter	1.0	72.0	5.0	4362241.0	5.0	0	0	0	0.0		REM	0	0	0	0	0	0	0	0	0	0	0	0	0	0	0	0	0	0	0	0	0	0	0	0
1471	RL02GC	1	6	10:37	1	670.0828432519	690.022675737	procérées	2.0	72.0	5.0	4382721.0	5.0	0	0	0	0.0		REM	1	1	1	1	1	1	1	1	1	1	1	1	1	1	1	0	1	1	1	0	1	0	0	0
1472	RL02GC	1	6	10:37	1	679.6698209123	690.1587301587	sortir	1.0	72.0	5.0	4403201.0	5.0	0	0	0	0.0		REM	0	0	0	0	0	0	0	0	0	0	0	0	0	0	0	0	0	0	0	0	0	0	0	0
1473	RL02GC	1	6	10:37	1	689.3611870201	690.7936507937	azimaté	2.0	73.0	5.0	4423681.0	5.0	0	0	0	0.0		REM	1	1	1	1	1	1	1	1	1	1	1	1	1	1	1	1	1	1	1	0	1	1	1	0
1474	RL02GC	1	6	10:37	1	699.7840546448	690.3401360544	station	1.0	73.0	5.0	4444161.0	5.0	0	0	0	0.0		REM	1	1	1	1	1	1	1	1	1	1	1	1	1	1	1	1	1	1	1	1	1	1	1	1
1475	RL02GC	1	6	10:37	1	709.9194829513	690.3401360544	aplamines	2.0	73.0	5.0	4464641.0	5.0	0	0	0	0.0		REM	1	1	1	1	1	1	1	1	1	1	1	1	1	1	0	0	1	0	0	0	0	0	0	0
1476	RL02GC	1	7	10:37	1	780.1888219723	687.9365079365	déranger	1.0	76.0	5.0	4608001.0	5.0	0	0	0	0.0		REM	0	0	0	0	0	0	0	0	0	0	0	0	0	0	0	0	0	0	0	0	0	0	0	0
1477	RL02GC	1	7	10:37	1	791.0296349332	690.7482993197	surpris	1.0	76.0	5.0	4630529.0	5.0	0	0	0	0.0		REM	1	0	0	0	1	0	0	0	0	0	0	0	0	0	0	0	0	0	0	0	0	0	0	0
1478	RL02GC	1	7	10:37	1	801.4002276629	690.9297052154	reptière	2.0	76.0	5.0	4653057.0	0.0	0	0	0	1.0		ME	1	1	1	1	1	1	1	1	1	1	1	0	1	1	0	0	1	0	0	0	1	0	0	0
1479	RL02GC	1	7	10:37	1	811.6924891219	690.3401360544	mauvance	2.0	77.0	5.0	4673537.0	0.0	0	0	0	1.0		ME	1	1	1	1	1	1	1	1	1	1	1	1	1	1	1	1	1	1	1	1	1	1	1	1
1480	RL02GC	1	7	10:37	1	822.7161665421	690.2040816327	sustiler	2.0	77.0	5.0	4696065.0	5.0	0	0	0	0.0		REM	1	1	1	1	1	1	1	1	1	1	1	1	1	1	1	1	1	1	1	1	1	1	1	0
1481	RL02GC	1	7	10:37	1	832.4859405358	690.7029478458	promenade	1.0	77.0	5.0	4716545.0	5.0	0	0	0	0.0		REM	1	1	0	0	1	0	0	0	0	0	0	0	0	0	0	0	0	0	0	0	0	0	0	0
1482	RL02GC	1	8	10:37	1	900.1952597477	690.2494331066	sentigne	2.0	80.0	5.0	4853761.0	5.0	0	0	0	0.0		REM	1	1	1	1	1	1	1	1	1	1	1	1	1	1	0	0	1	0	0	0	1	0	0	0
1483	RL02GC	1	8	10:37	1	910.8792802822	690.566893424	planète	1.0	80.0	5.0	4876289.0	5.0	0	0	0	0.0		REM	1	0	0	0	1	0	0	0	0	0	0	0	0	0	0	0	0	0	0	0	0	0	0	0
1484	RL02GC	1	8	10:37	1	920.8319302069	690.6575963719	natrosée	2.0	80.0	5.0	4896769.0	0.0	0	0	0	1.0		ME	0	0	0	0	0	0	0	0	0	0	0	0	0	0	0	0	0	0	0	0	0	0	0	0
1485	RL02GC	1	8	10:37	1	931.1503074848	690.3401360544	évidence	1.0	81.0	5.0	4917249.0	5.0	0	0	0	0.0		REM	1	1	1	1	1	1	1	1	1	1	1	1	1	1	1	1	1	1	1	0	1	1	0	0
1486	RL02GC	1	8	10:37	1	940.5021351206	690.1133786848	émagère	2.0	81.0	5.0	4937729.0	5.0	0	0	0	0.0		REM	0	0	0	0	0	0	0	0	0	0	0	0	0	0	0	0	0	0	0	0	0	0	0	0
1487	RL02GC	1	8	10:37	1	949.8016855519	691.201814059	réaction	1.0	81.0	5.0	4956161.0	5.0	0	0	0	0.0		REM	0	0	0	0	0	0	0	0	0	0	0	0	0	0	0	0	0	0	0	0	0	0	0	0
1488	RL02GC	1	9	10:37	1	1020.2015973049	690.7936507937	reposer	1.0	84.0	1.0	5099521.0	0.0	0	0	0	1.0		ME	1	1	1	1	1	1	1	1	1	1	1	1	1	1	1	1	1	1	1	1	1	1	1	1
1489	RL02GC	1	9	10:37	1	1030.9379412526	690.7029478458	position	1.0	84.0	1.0	5122049.0	1.0	0	0	0	0.0		N1	0	0	0	0	0	0	0	0	0	0	0	0	0	0	0	0	0	0	0	0	0	0	0	0
1490	RL02GC	1	9	10:37	1	1041.9876939947	690.3854875283	général	1.0	84.0	1.0	5144577.0	1.0	0	0	0	0.0		N1	1	1	1	1	1	1	1	1	1	1	1	1	1	1	1	1	1	1	1	1	1	1	1	0
1491	RL02GC	1	9	10:37	1	1051.4440333638	690.1587301587	vessard	2.0	85.0	2.0	5165057.0	2.0	0	0	0	0.0		N2	1	1	1	1	1	1	1	1	1	1	1	0	1	1	0	0	1	1	0	0	1	0	0	0
1492	RL02GC	1	9	10:37	1	1061.7623703375	690.4761904762	chassole	2.0	85.0	2.0	5185537.0	2.0	0	0	0	0.0		N2	1	1	0	0	1	0	0	0	0	0	0	0	0	0	0	0	0	0	0	0	0	0	0	0
1493	RL02GC	1	9	10:37	1	1071.8978958426	690.3401360544	punivors	2.0	85.0	2.0	5206017.0	2.0	0	0	0	0.0		N2	1	1	1	0	1	1	0	0	1	0	0	0	0	0	0	0	0	0	0	0	0	0	0	0
1494	RL02GC	1	10	10:37	1	1140.1818720336	690.2040816327	solution	1.0	88.0	2.0	5345281.0	0.0	0	0	0	1.0		ME	0	0	0	0	0	0	0	0	0	0	0	0	0	0	0	0	0	0	0	0	0	0	0	0
1495	RL02GC	1	10	10:37	1	1150.056125464	690.1133786848	négassé	2.0	88.0	2.0	5365761.0	0.0	0	0	1	1.0		ME	1	1	1	1	1	1	1	1	1	1	1	1	1	1	1	1	1	1	1	1	1	1	1	1
1496	RL02GC	1	10	10:37	1	1159.5647356958	690.612244898	porticats	2.0	88.0	2.0	5386241.0	0.0	0	0	0	1.0		ME	1	1	1	1	1	1	1	1	1	1	1	1	1	1	1	1	1	1	1	0	1	1	1	0
1497	RL02GC	1	10	10:37	1	1170.353276171	690.022675737	dénévoie	2.0	89.0	2.0	5408769.0	2.0	0	0	0	0.0		N2	0	0	0	0	0	0	0	0	0	0	0	0	0	0	0	0	0	0	0	0	0	0	0	0
1498	RL02GC	1	10	10:37	1	1180.175321589	690.7029478458	dessiner	1.0	89.0	2.0	5427201.0	2.0	0	0	0	0.0		N2	1	1	1	1	1	1	1	1	1	1	1	1	1	1	1	1	1	1	1	1	1	1	1	1
1499	RL02GC	1	10	10:37	1	1190.4152758919	690.2040816327	pardonner	1.0	89.0	2.0	5449729.0	2.0	0	0	0	0.0		N2	0	0	0	0	0	0	0	0	0	0	0	0	0	0	0	0	0	0	0	0	0	0	0	0
1500	RL02GC	1	1	12:19	2	60.2763722237	690.1587301587	charmante	1.0	5.0	0.0	251905.0	0.0	0	1	1	0.0	3.3587267476	Wake	1	1	1	1	1	1	1	1	1	1	1	1	1	1	1	1	1	1	1	1	1	1	1	1
1501	RL02GC	1	1	12:19	2	71.4306841602	690.612244898	novembre	1.0	5.0	0.0	274433.0	0.0	0	1	1	0.0	1.2811126709	Wake	1	1	1	1	1	1	1	1	1	1	1	1	1	1	1	1	1	1	1	1	1	1	1	1
1502	RL02GC	1	1	12:19	2	81.5139026202	689.977324263	revanité	2.0	5.0	0.0	294913.0	0.0	0	1	1	0.0	2.4356556554	Wake	1	1	1	1	1	1	1	1	1	1	1	1	1	1	1	1	1	1	1	1	1	1	1	1
1503	RL02GC	1	1	12:19	2	90.9441331698	690.2947845805	observe	1.0	6.0	0.0	315393.0	0.0	0	1	1	0.0	2.4329727337	Wake	1	1	1	1	1	1	1	1	1	1	1	1	1	1	1	1	1	1	1	1	1	1	1	1
1504	RL02GC	1	1	12:19	2	100.6616519827	690.4761904762	taphus	2.0	6.0	0.0	335873.0	0.0	0	1	1	0.0	1.6757600846	Wake	1	1	1	1	1	1	1	1	1	1	1	1	1	1	1	1	1	1	1	1	1	1	1	1
1505	RL02GC	1	1	12:19	2	110.6665451522	690.7936507937	galateur	2.0	6.0	0.0	356353.0	0.0	0	1	1	0.0	1.4598349294	Wake	1	1	1	1	1	1	1	1	1	1	1	1	1	1	1	1	1	1	1	1	1	1	1	1
1506	RL02GC	1	2	12:19	2	180.204456012	688.7074829932	absurde	1.0	9.0	0.0	497665.0	0.0	0	1	1	0.0	2.1264505694	Wake	1	1	1	1	1	1	1	1	1	1	1	1	1	1	1	1	1	1	1	1	1	1	1	1
1507	RL02GC	1	2	12:19	2	189.9219693843	690.7029478458	assénage	2.0	9.0	0.0	518145.0	0.0	0	1	1	0.0	1.8351934289	Wake	1	1	1	1	1	1	1	1	1	1	1	1	1	1	1	1	1	1	1	1	1	1	1	1
1508	RL02GC	1	2	12:19	2	200.3187464165	688.2993197279	barbier	1.0	9.0	0.0	538625.0	0.0	0	1	1	0.0	2.3705085016	Wake	1	1	1	1	1	1	1	1	1	1	1	1	1	1	1	1	1	1	1	1	1	1	1	1
1509	RL02GC	1	2	12:19	2	210.9243937533	690.2494331066	rassédées	2.0	10.0	0.0	561153.0	0.0	0	1	0	0.0	1.8779769405	Wake	1	1	1	1	1	1	1	1	1	1	1	1	1	1	1	1	1	1	1	0	1	1	1	0
1510	RL02GC	1	2	12:19	2	220.5635506359	690.8843537415	ritannier	2.0	10.0	0.0	579585.0	0.0	0	1	1	0.0	3.173414497	Wake	1	1	1	1	1	1	1	1	1	1	1	1	1	1	1	1	1	1	1	1	1	1	1	1
1511	RL02GC	1	2	12:19	2	229.993717743	688.6167800454	cigarette	1.0	10.0	0.0	600065.0	0.0	0	1	1	0.0	1.2342475153	Wake	1	1	1	1	1	1	1	1	1	1	1	1	1	1	1	1	1	1	1	1	1	1	1	1
1512	RL02GC	1	3	12:19	2	300.1846935678	689.8412698413	orgente	2.0	13.0	5.0	743425.0	5.0	0	0	0	0.0		REM	1	1	1	1	1	1	1	1	1	1	1	1	1	1	0	0	1	0	0	0	0	0	0	0
1513	RL02GC	1	3	12:19	2	310.0067139305	690.1587301587	voyager	1.0	13.0	5.0	763905.0	5.0	0	0	0	0.0		REM	1	1	1	1	1	1	1	1	1	1	1	1	1	1	1	1	1	1	1	1	1	1	1	0
1514	RL02GC	1	3	12:19	2	320.0377239735	690.7482993197	déroguias	2.0	13.0	5.0	784385.0	5.0	0	0	0	0.0		REM	0	0	0	0	0	0	0	0	0	0	0	0	0	0	0	0	0	0	0	0	0	0	0	0
1515	RL02GC	1	3	12:19	2	330.25156526	690.4761904762	monceuse	2.0	14.0	5.0	804865.0	5.0	0	0	0	0.0		REM	1	1	1	0	1	0	1	0	1	0	0	0	0	0	0	0	0	0	0	0	0	0	0	0
1516	RL02GC	1	3	12:19	2	339.6034087245	690.8390022676	officier	1.0	14.0	5.0	823297.0	5.0	0	0	0	0.0		REM	0	0	0	0	0	0	0	0	0	0	0	0	0	0	0	0	0	0	0	0	0	0	0	0
1517	RL02GC	1	3	12:19	2	349.3209195232	690.2494331066	ingénieur	1.0	14.0	5.0	843777.0	5.0	0	0	0	0.0		REM	0	0	0	0	0	0	0	0	0	0	0	0	0	0	0	0	0	0	0	0	0	0	0	0
1518	RL02GC	1	4	12:19	2	420.1910913143	690.4308390023	propose	1.0	17.0	5.0	989185.0	5.0	0	0	0	0.0		REM	1	1	0	0	0	0	0	0	0	0	0	0	0	0	0	0	0	0	0	0	0	0	0	0
1519	RL02GC	1	4	12:19	2	429.4384142584	689.9319727891	réserve	1.0	17.0	5.0	1007617.0	5.0	0	0	0	0.0		REM	0	0	0	0	0	0	0	0	0	0	0	0	0	0	0	0	0	0	0	0	0	0	0	0
1520	RL02GC	1	4	12:19	2	440.488158582	690.566893424	épisode	1.0	17.0	5.0	1030145.0	0.0	0	0	0	1.0		ME	1	1	0	0	1	0	0	0	1	0	0	0	0	0	0	0	0	0	0	0	0	0	0	0
1521	RL02GC	1	4	12:19	2	451.1461252926	690.6575963719	placapé	2.0	18.0	5.0	1052673.0	0.0	0	0	0	1.0		ME	0	0	0	0	0	0	0	0	0	0	0	0	0	0	0	0	0	0	0	0	0	0	0	0
1522	RL02GC	1	4	12:19	2	461.3077792849	690.8390022676	endorçais	2.0	18.0	5.0	1073153.0	0.0	0	1	1	1.0	1.9835718627	ME	1	1	1	1	1	1	1	1	1	1	1	1	1	1	1	1	1	1	1	1	1	1	1	1
1523	RL02GC	1	4	12:19	2	471.6522177792	691.0657596372	crayeuser	2.0	18.0	5.0	1095681.0	5.0	0	1	1	0.0	2.0407250517	REM	1	1	1	1	1	1	1	1	1	1	1	1	1	1	1	1	1	1	1	0	1	1	1	0
1524	RL02GC	1	5	12:19	2	540.1974708878	689.7959183673	inutile	1.0	21.0	5.0	1234945.0	0.0	0	0	0	1.0		ME	0	0	0	0	0	0	0	0	0	0	0	0	0	0	0	0	0	0	0	0	0	0	0	0
1525	RL02GC	1	5	12:19	2	550.3068455283	690.5215419501	allumard	2.0	21.0	5.0	1255425.0	0.0	0	0	0	1.0		ME	1	0	0	0	0	0	0	0	0	0	0	0	0	0	0	0	0	0	0	0	0	0	0	0
1526	RL02GC	1	5	12:19	2	561.4349727049	690.8843537415	plaisir	1.0	21.0	5.0	1277953.0	5.0	0	0	0	0.0		REM	0	0	0	0	0	0	0	0	0	0	0	0	0	0	0	0	0	0	0	0	0	0	0	0
1527	RL02GC	1	5	12:19	2	571.7272067283	690.022675737	déporade	2.0	22.0	5.0	1300481.0	5.0	0	0	0	0.0		REM	0	0	0	0	0	0	0	0	0	0	0	0	0	0	0	0	0	0	0	0	0	0	0	0
1528	RL02GC	1	5	12:19	2	581.9672026832	690.9297052154	couvraité	2.0	22.0	5.0	1320961.0	5.0	0	0	0	0.0		REM	1	1	1	1	1	1	1	1	1	1	1	1	1	1	1	1	1	1	1	1	1	1	1	1
1529	RL02GC	1	5	12:19	2	591.6324895011	691.0657596372	deuxième	1.0	22.0	5.0	1341441.0	5.0	0	0	0	0.0		REM	1	0	0	0	0	0	0	0	0	0	0	0	0	0	0	0	0	0	0	0	0	0	0	0
1530	RL02GC	1	6	12:19	2	660.2038216711	690.9297052154	forfonez	2.0	25.0	5.0	1480705.0	5.0	0	0	0	0.0		REM	0	0	0	0	0	0	0	0	0	0	0	0	0	0	0	0	0	0	0	0	0	0	0	0
1531	RL02GC	1	6	12:19	2	670.6528155556	688.6167800454	couvercle	1.0	25.0	5.0	1503233.0	5.0	0	0	0	0.0		REM	1	1	1	0	1	1	1	0	1	0	0	0	0	0	0	0	0	0	0	0	0	0	0	0
1532	RL02GC	1	6	12:19	2	681.2062793798	688.3900226757	cinéma	1.0	25.0	5.0	1523713.0	0.0	0	1	1	1.0	1.4272006455	ME	1	1	1	1	1	1	1	1	1	1	1	1	1	1	1	1	1	1	1	1	1	1	1	1
1533	RL02GC	1	6	12:19	2	691.1850468756	689.977324263	fortune	1.0	26.0	5.0	1544193.0	0.0	0	0	0	1.0		ME	0	0	0	0	0	0	0	0	0	0	0	0	0	0	0	0	0	0	0	0	0	0	0	0
1534	RL02GC	1	6	12:19	2	701.1115526663	691.3378684807	récillant	2.0	26.0	5.0	1564673.0	0.0	0	0	0	1.0		ME	1	1	0	0	1	0	0	0	1	0	0	0	0	0	0	0	0	0	0	0	0	0	0	0
1535	RL02GC	1	6	12:19	2	712.2658057101	689.977324263	danardez	2.0	26.0	5.0	1587201.0	0.0	0	0	1	1.0		ME	1	1	1	1	1	1	1	1	1	1	1	1	1	1	1	1	1	1	1	1	1	1	1	1
1536	RL02GC	1	7	12:19	2	780.1840918276	690.9297052154	ciendes	2.0	29.0	5.0	1726465.0	0.0	0	0	0	1.0		ME	0	0	0	0	0	0	0	0	0	0	0	0	0	0	0	0	0	0	0	0	0	0	0	0
1537	RL02GC	1	7	12:19	2	791.1555187573	689.5691609977	produire	1.0	29.0	5.0	1748993.0	0.0	0	0	0	1.0		ME	0	0	0	0	0	0	0	0	0	0	0	0	0	0	0	0	0	0	0	0	0	0	0	0
1538	RL02GC	1	7	12:19	2	802.1791961953	690.2494331066	éternité	1.0	29.0	5.0	1771521.0	5.0	0	0	0	0.0		REM	0	0	0	0	0	0	0	0	0	0	0	0	0	0	0	0	0	0	0	0	0	0	0	0
1539	RL02GC	1	7	12:19	2	812.9677442563	690.3401360544	siafole	2.0	30.0	5.0	1794049.0	5.0	0	0	0	0.0		REM	1	1	1	0	1	1	0	0	0	0	0	0	0	0	0	0	0	0	0	0	0	0	0	0
1540	RL02GC	1	7	12:19	2	822.3457134588	690.0680272109	symbième	2.0	30.0	5.0	1812481.0	5.0	0	0	0	0.0		REM	1	1	1	1	1	1	1	1	1	1	1	1	1	1	1	0	1	1	1	0	1	1	0	0
1541	RL02GC	1	7	12:19	2	832.0632004441	690.5215419501	informer	1.0	30.0	5.0	1832961.0	5.0	0	0	0	0.0		REM	1	1	1	1	1	1	1	1	1	1	1	0	0	1	0	0	0	0	0	0	0	0	0	0
1542	RL02GC	1	8	12:19	2	900.1905036441	690.4308390023	désassant	2.0	33.0	5.0	1972225.0	5.0	0	0	0	0.0		REM	1	1	1	1	1	1	1	1	1	1	1	1	1	1	1	1	1	1	1	1	1	1	1	0
1543	RL02GC	1	8	12:19	2	910.7439482046	690.612244898	balcieras	2.0	33.0	5.0	1994753.0	5.0	0	0	0	0.0		REM	1	1	1	1	1	1	1	1	1	1	1	1	1	0	0	0	0	0	0	0	0	0	0	0
1544	RL02GC	1	8	12:19	2	920.2002464079	691.3832199546	président	1.0	33.0	5.0	2013185.0	5.0	0	0	0	0.0		REM	1	1	1	1	1	1	1	1	1	1	1	0	0	0	0	0	0	0	0	0	0	0	0	0
1545	RL02GC	1	8	12:19	2	930.8320822751	691.0204081633	distance	1.0	34.0	5.0	2035713.0	5.0	0	0	0	0.0		REM	1	1	1	1	1	1	1	1	1	1	1	0	1	0	0	0	0	0	0	0	0	0	0	0
1546	RL02GC	1	8	12:19	2	940.2361757261	691.2471655329	résister	1.0	34.0	5.0	2054145.0	0.0	0	0	0	1.0		ME	1	1	1	0	1	1	0	0	1	0	0	0	0	0	0	0	0	0	0	0	0	0	0	0
1547	RL02GC	1	8	12:19	2	950.7373775457	690.7482993197	prédita	2.0	34.0	5.0	2076673.0	0.0	0	1	0	1.0	4.9973065776	ME	1	1	1	1	1	1	1	1	1	1	1	1	1	1	1	1	1	1	1	1	1	1	1	1
1548	RL02GC	1	9	12:19	2	1020.1968685082	690.6575963719	militaire	1.0	37.0	1.0	2217985.0	0.0	0	1	0	1.0	3.6335847916	ME	1	1	1	1	1	1	1	1	1	1	1	1	1	1	1	1	1	1	1	1	1	1	1	1
1549	RL02GC	1	9	12:19	2	1030.9332182894	690.7482993197	abîmances	2.0	37.0	1.0	2240513.0	0.0	0	1	1	1.0	2.6450994348	ME	1	1	1	1	1	1	1	1	1	1	1	1	1	1	1	1	1	1	1	1	1	1	1	1
1550	RL02GC	1	9	12:19	2	1041.5650341421	691.79138322	suprême	1.0	37.0	1.0	2260993.0	1.0	0	0	0	0.0		N1	0	0	0	0	0	0	0	0	0	0	0	0	0	0	0	0	0	0	0	0	0	0	0	0
1551	RL02GC	1	9	12:19	2	1052.5625472212	690.022675737	arravante	2.0	38.0	5.0	2283521.0	5.0	0	0	0	0.0		REM	0	0	0	0	0	0	0	0	0	0	0	0	0	0	0	0	0	0	0	0	0	0	0	0
1552	RL02GC	1	9	12:19	2	1063.5339750593	691.4739229025	sensation	1.0	38.0	5.0	2306049.0	5.0	0	0	0	0.0		REM	0	0	0	0	0	0	0	0	0	0	0	0	0	0	0	0	0	0	0	0	0	0	0	0
1553	RL02GC	1	9	12:19	2	1073.4082599645	690.6575963719	adoporer	2.0	38.0	5.0	2326529.0	5.0	0	0	0	0.0		REM	1	1	1	1	1	1	1	1	1	1	1	1	1	1	1	1	1	1	1	1	1	1	1	0
1554	RL02GC	1	10	12:19	2	1140.2032803892	690.566893424	colivage	2.0	41.0	0.0	2463745.0	0.0	0	1	1	0.0	3.9054035474	Wake	1	1	1	1	1	1	1	1	1	1	1	1	1	1	1	1	1	1	1	1	1	1	1	1
1555	RL02GC	1	10	12:19	2	1149.790205834	690.9297052154	téléphoné	1.0	41.0	0.0	2484225.0	0.0	0	1	1	0.0	2.8368038054	Wake	1	1	1	1	1	1	1	1	1	1	1	1	1	1	1	1	1	1	1	1	1	1	1	1
1556	RL02GC	1	10	12:19	2	1159.0375483815	690.4308390023	intimité	1.0	41.0	0.0	2502657.0	0.0	0	1	1	0.0	4.1357896046	Wake	1	1	1	1	1	1	1	1	1	1	1	1	1	1	1	1	1	1	1	1	1	1	1	1
1557	RL02GC	1	10	12:19	2	1169.721583543	691.2925170068	narlette	2.0	42.0	0.0	2525185.0	0.0	0	1	1	0.0	3.0427464311	Wake	1	1	1	1	1	1	1	1	1	1	1	1	1	1	1	1	1	1	1	1	1	1	1	1
1558	RL02GC	1	10	12:19	2	1179.9093613263	690.4761904762	travers	1.0	42.0	0.0	2545665.0	0.0	0	1	1	0.0	1.2418352353	Wake	1	1	1	1	1	1	1	1	1	1	1	1	1	1	1	1	1	1	1	1	1	1	1	1
1559	RL02GC	1	10	12:19	2	1190.0709671178	690.3401360544	épanomes	2.0	42.0	0.0	2566145.0	0.0	0	0	0	0.0		Wake	1	1	1	1	1	1	1	1	1	1	1	1	1	1	1	1	1	1	1	1	1	1	1	1
1560	RL02GC	1	1	14:34	3	60.2997950233	688.6621315193	apparence	1.0	6.0	0.0	325633.0	0.0	1	1	1	0.0	3.0536480975	Wake	1	1	1	1	1	1	1	1	1	1	1	1	1	1	1	1	1	1	1	1	1	1	1	1
1561	RL02GC	1	1	14:34	3	70.905524305	690.7029478458	joyeuse	1.0	6.0	0.0	346113.0	0.0	1	0	0	0.0		Wake	0	0	0	0	0	0	0	0	0	0	0	0	0	0	0	0	0	0	0	0	0	0	0	0
1562	RL02GC	1	1	14:34	3	81.3806155999	690.7029478458	monflard	2.0	7.0	0.0	368641.0	0.0	1	0	0	0.0		Wake	1	1	1	1	1	1	1	1	1	1	1	1	0	1	1	0	0	0	0	0	0	0	0	0
1563	RL02GC	1	1	14:34	3	90.6540862659	693.5600907029	surface	1.0	7.0	0.0	387073.0	0.0	1	1	1	0.0	2.2257907006	Wake	1	1	1	1	1	1	1	1	1	1	1	1	1	1	1	1	1	1	1	1	1	1	1	1
1564	RL02GC	1	1	14:34	3	100.0058723786	689.9319727891	profitues	2.0	7.0	0.0	405505.0	0.0	1	1	1	0.0	2.6367766678	Wake	1	1	1	1	1	1	1	1	1	1	1	1	1	1	1	1	1	1	1	1	1	1	1	1
1565	RL02GC	1	1	14:34	3	109.8540480605	690.7936507937	fréminter	2.0	7.0	0.0	425985.0	0.0	1	1	1	0.0	1.8656818021	Wake	1	1	1	1	1	1	1	1	1	1	1	1	1	1	1	1	1	1	1	1	1	1	1	1
1566	RL02GC	1	2	14:34	3	180.2017018306	690.1133786848	expert	1.0	10.0	0.0	571393.0	0.0	1	1	0	0.0	2.490166941	Wake	1	1	1	1	1	1	1	1	1	1	1	1	1	1	1	1	1	1	1	1	1	1	1	1
1567	RL02GC	1	2	14:34	3	190.7029099524	690.7936507937	sirassé	2.0	10.0	0.0	591873.0	0.0	1	1	1	0.0	2.4008935087	Wake	1	1	1	1	1	1	1	1	1	1	1	1	1	1	1	1	1	1	1	1	1	1	1	1
1568	RL02GC	1	2	14:34	3	200.7078063992	690.6575963719	occasion	1.0	10.0	0.0	612353.0	0.0	1	1	1	0.0	3.8650091028	Wake	1	1	1	1	1	1	1	1	1	1	1	1	1	1	1	1	1	1	1	1	1	1	1	1
1569	RL02GC	1	2	14:34	3	211.5486310095	688.4353741497	célèbre	1.0	11.0	0.0	634881.0	0.0	1	1	1	0.0	1.1850223336	Wake	1	1	1	1	1	1	1	1	1	1	1	1	1	1	1	1	1	1	1	1	1	1	1	1
1570	RL02GC	1	2	14:34	3	222.1804752952	690.9297052154	disphotés	2.0	11.0	0.0	657409.0	0.0	1	1	1	0.0	2.7852515764	Wake	1	1	1	1	1	1	1	1	1	1	1	1	1	1	1	1	1	1	1	1	1	1	1	1
1571	RL02GC	1	2	14:34	3	233.3085799013	690.612244898	nautermé	2.0	12.0	0.0	679937.0	0.0	1	0	0	0.0		Wake	1	1	1	1	0	1	1	1	0	0	1	1	0	0	0	0	0	0	0	0	0	0	0	0
1572	RL02GC	1	3	14:34	3	300.2081206819	690.2947845805	invisible	1.0	14.0	0.0	817153.0	0.0	1	1	0	0.0	3.7722044914	Wake	1	1	1	1	1	1	1	1	1	1	1	1	1	1	1	1	1	1	1	1	1	1	1	1
1573	RL02GC	1	3	14:34	3	310.0562572678	689.8866213152	damersion	2.0	14.0	0.0	837633.0	0.0	1	1	1	0.0	1.3043882308	Wake	1	1	1	1	1	1	1	1	1	1	1	1	1	1	1	1	1	1	1	1	1	1	1	1
1574	RL02GC	1	3	14:34	3	319.4603047343	690.7029478458	grimace	1.0	14.0	0.0	856065.0	0.0	1	0	0	0.0		Wake	1	1	1	1	1	1	1	1	1	1	1	1	1	1	1	1	1	1	1	1	1	1	1	1
1575	RL02GC	1	3	14:34	3	329.8831571166	690.0680272109	appareil	1.0	15.0	0.0	876545.0	0.0	1	1	1	0.0	0.8885109194	Wake	1	0	0	0	1	0	0	0	0	0	0	0	0	0	0	0	0	0	0	0	0	0	0	0
1576	RL02GC	1	3	14:34	3	340.6456128793	689.977324263	cliqueils	2.0	15.0	0.0	899073.0	0.0	1	0	0	0.0		Wake	1	1	1	1	1	1	1	1	1	1	1	1	1	1	1	1	1	1	1	1	1	1	1	1
1577	RL02GC	1	3	14:34	3	350.7027088719	690.2040816327	inondard	2.0	15.0	0.0	919553.0	0.0	1	0	0	0.0		Wake	1	1	1	0	1	1	0	0	1	0	0	0	0	0	0	0	0	0	0	0	0	0	0	0
1578	RL02GC	1	4	14:34	3	420.2144867897	690.0680272109	concerne	1.0	18.0	0.0	1062913.0	0.0	1	1	1	0.0	3.3055223034	Wake	1	1	1	1	1	1	1	1	1	1	1	1	1	1	1	1	1	1	1	1	1	1	1	1
1579	RL02GC	1	4	14:34	3	429.9320551978	690.0680272109	dépréchon	2.0	18.0	0.0	1081345.0	0.0	1	1	1	0.0	1.5765782838	Wake	1	1	1	1	1	1	1	1	1	1	1	1	1	1	1	1	1	1	1	1	1	1	1	1
1580	RL02GC	1	4	14:34	3	439.4405736362	690.3401360544	secteur	1.0	18.0	0.0	1101825.0	0.0	1	0	0	0.0		Wake	1	1	1	1	1	1	1	1	1	1	1	1	1	1	1	1	1	1	1	1	1	1	1	1
1581	RL02GC	1	4	14:34	3	449.2103984973	689.8412698413	trandaira	2.0	19.0	0.0	1122305.0	0.0	1	1	1	0.0	6.2319977463	Wake	1	1	1	1	1	1	1	1	1	1	1	1	1	1	1	1	1	1	1	1	1	1	1	1
1582	RL02GC	1	4	14:34	3	459.2936122848	690.6575963719	prépare	1.0	19.0	0.0	1142785.0	0.0	1	1	0	0.0	1.1663619831	Wake	1	1	1	1	1	1	1	1	1	1	1	1	1	1	1	1	1	1	1	1	1	1	1	1
1583	RL02GC	1	4	14:34	3	469.5336228781	690.4308390023	rabis	2.0	19.0	0.0	1163265.0	0.0	1	1	1	0.0	1.4548078968	Wake	1	1	1	1	1	1	1	1	1	1	1	1	1	1	1	1	1	1	1	1	1	1	1	1
1584	RL02GC	1	5	14:34	3	540.1947790589	690.612244898	remettre	1.0	22.0	0.0	1308673.0	0.0	1	1	1	0.0	4.0278433523	Wake	1	1	1	1	1	1	1	1	1	1	1	1	1	1	1	1	1	1	1	1	1	1	1	1
1585	RL02GC	1	5	14:34	3	551.14005951	691.2925170068	macidions	2.0	22.0	0.0	1331201.0	0.0	1	1	1	0.0	1.7035268148	Wake	1	1	1	1	1	1	1	1	1	1	1	1	1	1	1	1	1	1	1	1	1	1	1	1
1586	RL02GC	1	5	14:34	3	561.3800493093	690.4761904762	disposer	1.0	23.0	0.0	1351681.0	0.0	1	1	1	0.0	3.2509051907	Wake	1	1	1	1	1	1	1	1	1	1	1	1	1	1	1	1	1	1	1	1	1	1	1	1
1587	RL02GC	1	5	14:34	3	572.48207503	690.7482993197	textine	2.0	23.0	0.0	1374209.0	0.0	1	0	1	0.0		Wake	1	1	1	1	1	1	1	1	1	1	1	1	1	1	1	1	1	1	1	1	1	1	1	1
1588	RL02GC	1	5	14:34	3	582.9571259918	690.3401360544	compabler	2.0	23.0	0.0	1394689.0	0.0	1	1	1	0.0	5.0429319976	Wake	1	1	1	1	1	1	1	1	1	1	1	1	1	1	1	1	1	1	1	1	1	1	1	1
1589	RL02GC	1	5	14:34	3	594.0853018087	690.4761904762	industrie	1.0	24.0	0.0	1419265.0	0.0	1	0	0	0.0		Wake	0	0	0	0	0	0	0	0	0	0	0	0	0	0	0	0	0	0	0	0	0	0	0	0
1590	RL02GC	1	6	14:34	3	660.2011728775	691.0204081633	fantaisie	1.0	26.0	0.0	1554433.0	0.0	1	0	0	0.0		Wake	1	1	1	1	1	1	1	1	1	1	1	1	1	1	1	1	1	1	1	1	1	1	1	1
1591	RL02GC	1	6	14:34	3	670.7546245436	690.9750566893	pendaine	2.0	26.0	0.0	1574913.0	0.0	1	1	1	0.0	2.3686935261	Wake	1	1	1	1	1	1	1	1	1	1	1	1	1	1	1	1	1	1	1	1	1	1	1	1
1592	RL02GC	1	6	14:34	3	680.5243870169	690.1133786848	purpelle	2.0	26.0	0.0	1595393.0	0.0	1	1	1	0.0	1.4780947778	Wake	1	1	1	1	1	1	1	1	1	1	1	1	1	1	1	1	1	1	1	1	1	1	1	1
1593	RL02GC	1	6	14:34	3	691.0778711194	690.9750566893	finacle	2.0	27.0	0.0	1617921.0	0.0	1	0	0	0.0		Wake	0	0	0	0	0	0	0	0	0	0	0	0	0	0	0	0	0	0	0	0	0	0	0	0
1594	RL02GC	1	6	14:34	3	701.6574105227	690.5215419501	exister	1.0	27.0	0.0	1638401.0	0.0	1	0	0	0.0		Wake	1	1	1	1	1	1	1	1	1	1	1	1	1	1	1	1	1	1	1	1	1	1	1	1
1595	RL02GC	1	6	14:34	3	710.9831536281	690.2494331066	domicile	1.0	27.0	0.0	1656833.0	0.0	1	0	0	0.0		Wake	0	0	0	0	0	0	0	0	0	0	0	0	0	0	0	0	0	0	0	0	0	0	0	0
1596	RL02GC	1	7	14:34	3	780.2075182734	690.022675737	audinir	2.0	30.0	0.0	1800193.0	0.0	1	0	0	0.0		Wake	0	0	0	0	0	0	0	0	0	0	0	0	0	0	0	0	0	0	0	0	0	0	0	0
1597	RL02GC	1	7	14:34	3	789.8467152958	690.8843537415	récultait	2.0	30.0	0.0	1818625.0	0.0	1	1	1	0.0	2.1695860176	Wake	1	1	1	1	1	1	1	1	1	1	1	0	1	0	0	0	1	0	0	0	0	0	0	0
1598	RL02GC	1	7	14:34	3	800.3740478012	690.2947845805	examiner	1.0	30.0	0.0	1841153.0	0.0	1	1	1	0.0	1.7354422949	Wake	1	1	1	1	1	1	1	1	1	1	1	1	1	1	1	1	1	1	1	1	1	1	1	0
1599	RL02GC	1	7	14:34	3	811.2670853117	691.0657596372	ressourut	2.0	31.0	0.0	1863681.0	0.0	1	0	0	0.0		Wake	1	1	1	1	1	1	1	1	1	1	0	0	0	0	0	0	0	0	0	0	0	0	0	0
1600	RL02GC	1	7	14:34	3	821.1413874002	690.5215419501	quotidien	1.0	31.0	0.0	1884161.0	0.0	1	1	1	0.0	6.1605757847	Wake	1	1	1	1	1	1	1	1	1	1	1	1	1	1	1	1	1	1	1	1	1	1	1	1
1601	RL02GC	1	7	14:34	3	831.9037744551	689.9319727891	discuter	1.0	32.0	1.0	1904641.0	1.0	1	0	1	0.0		N1	1	1	1	1	1	1	1	1	1	1	1	0	1	1	0	0	1	0	0	0	0	0	0	0
1602	RL02GC	1	8	14:34	3	900.2139352018	690.9750566893	navotiné	2.0	34.0	0.0	2045953.0	0.0	1	0	0	0.0		Wake	0	0	0	0	0	0	0	0	0	0	0	0	0	0	0	0	0	0	0	0	0	0	0	0
1603	RL02GC	1	8	14:34	3	909.4350954343	690.0680272109	trojette	2.0	34.0	0.0	2064385.0	0.0	1	1	0	0.0	3.7778148036	Wake	1	1	1	1	1	1	1	1	1	1	1	1	1	1	1	1	1	1	1	1	1	1	1	1
1604	RL02GC	1	8	14:34	3	919.8318459856	690.3401360544	portière	1.0	34.0	0.0	2084865.0	0.0	1	1	1	0.0	1.3467671384	Wake	1	1	1	1	1	1	1	1	1	1	1	1	1	1	1	1	1	1	1	1	1	1	1	0
1605	RL02GC	1	8	14:34	3	929.8106246907	690.9297052154	margerait	2.0	35.0	1.0	2105345.0	1.0	1	0	0	0.0		N1	1	1	1	1	1	1	1	0	1	0	0	0	0	0	0	0	0	0	0	0	0	0	0	0
1606	RL02GC	1	8	14:34	3	940.834302293	690.8390022676	merveille	1.0	35.0	1.0	2127873.0	1.0	1	0	0	0.0		N1	0	0	0	0	0	0	0	0	0	0	0	0	0	0	0	0	0	0	0	0	0	0	0	0
1607	RL02GC	1	8	14:34	3	950.0293887694	690.9297052154	intéressé	1.0	35.0	1.0	2146305.0	1.0	1	0	0	0.0		N1	1	1	1	1	1	1	1	1	1	1	1	1	1	1	0	0	1	0	0	0	0	0	0	0
1608	RL02GC	1	9	14:34	3	1020.1941640283	688.5714285714	décision	1.0	38.0	2.0	2291713.0	2.0	1	0	0	0.0		N2	0	0	0	0	0	0	0	0	0	0	0	0	0	0	0	0	0	0	0	0	0	0	0	0
1609	RL02GC	1	9	14:34	3	1030.2513261262	690.1587301587	populaire	1.0	38.0	2.0	2312193.0	2.0	1	0	0	0.0		N2	1	0	0	0	1	0	0	0	0	0	0	0	0	0	0	0	0	0	0	0	0	0	0	0
1610	RL02GC	1	9	14:34	3	1040.3606837834	690.566893424	visible	1.0	38.0	2.0	2332673.0	2.0	1	0	0	0.0		N2	0	0	0	0	0	0	0	0	0	0	0	0	0	0	0	0	0	0	0	0	0	0	0	0
1611	RL02GC	1	9	14:34	3	1051.0969917127	690.612244898	lormenés	2.0	39.0	0.0	2355201.0	0.0	1	0	0	0.0		Wake	0	0	0	0	0	0	0	0	0	0	0	0	0	0	0	0	0	0	0	0	0	0	0	0
1612	RL02GC	1	9	14:34	3	1060.945172049	690.5215419501	éclanique	2.0	39.0	0.0	2373633.0	0.0	1	0	0	0.0		Wake	0	0	0	0	0	0	0	0	0	0	0	0	0	0	0	0	0	0	0	0	0	0	0	0
1613	RL02GC	1	9	14:34	3	1071.7075854733	690.7482993197	attilage	2.0	40.0	0.0	2396161.0	0.0	1	1	1	0.0	2.738472395	Wake	0	0	0	0	0	0	0	0	0	0	0	0	0	0	0	0	0	0	0	0	0	0	0	0
1614	RL02GC	1	10	14:34	3	1140.2005453071	690.7936507937	assemare	2.0	42.0	1.0	2537473.0	0.0	1	0	0	1.0		ME	0	0	0	0	0	0	0	0	0	0	0	0	0	0	0	0	0	0	0	0	0	0	0	0
1615	RL02GC	1	10	14:34	3	1149.4740146076	689.9319727891	cassolues	2.0	42.0	1.0	2555905.0	1.0	1	0	0	0.0		N1	0	1	1	0	0	0	0	0	0	0	0	0	0	0	0	0	0	0	0	0	0	0	0	0
1616	RL02GC	1	10	14:34	3	1159.0348330563	691.0657596372	spécial	1.0	42.0	1.0	2576385.0	1.0	1	0	0	0.0		N1	1	1	0	0	1	0	0	0	0	0	0	0	0	0	0	0	0	0	0	0	0	0	0	0
1617	RL02GC	1	10	14:34	3	1169.6666671115	688.5260770975	costume	1.0	43.0	2.0	2596865.0	2.0	1	0	0	0.0		N2	0	0	0	0	0	0	0	0	0	0	0	0	0	0	0	0	0	0	0	0	0	0	0	0
1618	RL02GC	1	10	14:34	3	1179.8282851143	690.9750566893	personne	1.0	43.0	2.0	2617345.0	2.0	1	0	0	0.0		N2	0	0	0	0	0	0	0	0	0	0	0	0	0	0	0	0	0	0	0	0	0	0	0	0
1619	RL02GC	1	10	14:34	3	1189.3368375434	690.4308390023	défouvit	2.0	43.0	2.0	2637825.0	0.0	1	0	0	1.0		ME	0	0	0	0	0	0	0	0	0	0	0	0	0	0	0	0	0	0	0	0	0	0	0	0
1620	RL02GC	1	1	16:27	4	60.2661382662	690.612244898	accomples	2.0	5.0	0.0	249857.0	0.0	0	0	1	0.0		Wake	1	1	1	1	1	1	1	1	1	1	1	1	1	1	1	0	1	1	1	0	1	1	0	0
1621	RL02GC	1	1	16:27	4	70.2710302807	690.2494331066	économie	1.0	5.0	0.0	270337.0	0.0	0	0	0	0.0		Wake	0	0	0	0	0	0	0	0	0	0	0	0	0	0	0	0	0	0	0	0	0	0	0	0
1622	RL02GC	1	1	16:27	4	80.9551055821	691.0204081633	révolte	1.0	5.0	0.0	292865.0	0.0	0	1	1	0.0	1.7587823355	Wake	1	1	1	1	1	1	1	1	1	1	1	1	1	1	1	1	1	1	1	1	1	1	1	1
1623	RL02GC	1	1	16:27	4	91.7959041625	690.7482993197	portable	1.0	6.0	0.0	313345.0	0.0	0	1	1	0.0	1.6200517224	Wake	1	1	1	1	1	1	1	1	1	1	1	1	1	1	1	1	1	1	1	1	1	1	1	1
1624	RL02GC	1	1	16:27	4	102.5583685901	690.3854875283	moqueral	2.0	6.0	0.0	335873.0	0.0	0	1	1	0.0	1.6580415131	Wake	1	1	1	1	1	1	1	1	1	1	1	1	1	1	1	1	1	1	1	1	1	1	1	0
1625	RL02GC	1	1	16:27	4	112.3803394089	689.9319727891	fusidique	2.0	6.0	0.0	356353.0	0.0	0	1	1	0.0	1.4159540976	Wake	1	1	1	1	1	1	1	1	1	1	1	1	1	1	1	1	1	1	1	1	1	1	1	0
1626	RL02GC	1	2	16:27	4	180.1941519165	693.0158730159	comptoir	1.0	9.0	0.0	495617.0	0.0	0	1	1	0.0	1.7179782006	Wake	1	1	1	1	1	1	1	1	1	1	1	1	1	1	1	1	1	1	1	1	1	1	1	1
1627	RL02GC	1	2	16:27	4	189.5721170862	690.7482993197	chiposons	2.0	9.0	0.0	514049.0	0.0	0	0	1	0.0		Wake	1	1	1	1	1	1	1	1	1	1	1	1	1	1	1	0	1	1	1	0	1	0	0	0
1628	RL02GC	1	2	16:27	4	198.9761951196	690.2947845805	justice	1.0	9.0	0.0	534529.0	0.0	0	1	1	0.0	1.2180097026	Wake	1	1	1	1	1	1	1	1	1	1	1	1	1	1	1	1	1	1	1	1	1	1	1	0
1629	RL02GC	1	2	16:27	4	208.4586087421	688.4353741497	ambition	1.0	10.0	0.0	552961.0	0.0	0	1	1	0.0	1.4725313904	Wake	1	1	1	1	1	1	1	1	1	1	1	1	1	1	1	1	1	1	1	1	1	1	1	1
1630	RL02GC	1	2	16:27	4	219.0120648228	690.566893424	diseyer	2.0	10.0	0.0	575489.0	0.0	0	0	0	0.0		Wake	0	0	0	0	0	0	0	0	0	0	0	0	0	0	0	0	0	0	0	0	0	0	0	0
1631	RL02GC	1	2	16:27	4	229.1998146663	690.4308390023	frégatit	2.0	10.0	0.0	595969.0	0.0	0	0	0	0.0		Wake	1	1	1	1	1	1	1	1	1	1	1	1	1	1	1	1	1	1	1	1	1	1	1	1
1632	RL02GC	1	3	16:27	4	300.2005709965	690.2494331066	opériment	2.0	13.0	0.0	741377.0	0.0	0	1	1	0.0	3.2943996306	Wake	1	1	1	1	1	1	1	1	1	1	1	1	1	1	1	0	1	0	1	0	0	0	0	0
1633	RL02GC	1	3	16:27	4	310.3882652004	690.3854875283	plaisante	1.0	13.0	0.0	761857.0	0.0	0	1	1	0.0	2.2193037464	Wake	1	1	1	1	1	1	1	1	1	1	1	0	1	1	0	0	1	0	0	0	0	0	0	0
1634	RL02GC	1	3	16:27	4	319.8707254181	690.2947845805	mesuléen	2.0	13.0	0.0	782337.0	0.0	0	1	1	0.0	6.0150737147	Wake	1	1	1	1	1	1	1	1	1	1	1	1	1	1	1	1	1	1	1	0	1	0	0	0
1635	RL02GC	1	3	16:27	4	329.1702819049	690.4761904762	uniforme	1.0	14.0	1.0	800769.0	1.0	0	1	1	0.0	3.1292089647	N1	1	1	1	1	1	1	1	1	1	1	1	1	1	1	1	1	1	1	0	1	1	0	0	0
1636	RL02GC	1	3	16:27	4	340.0633554693	689.977324263	gratterie	2.0	14.0	1.0	823297.0	1.0	0	0	0	0.0		N1	0	0	0	0	0	0	0	0	0	0	0	0	0	0	0	0	0	0	0	0	0	0	0	0
1637	RL02GC	1	3	16:27	4	350.3817167543	688.6621315193	réussir	1.0	14.0	1.0	843777.0	1.0	0	0	0	0.0		N1	0	0	0	0	0	0	0	0	0	0	0	0	0	0	0	0	0	0	0	0	0	0	0	0
1638	RL02GC	1	4	16:27	4	420.206911345	690.7482993197	pratique	1.0	17.0	1.0	987137.0	0.0	0	1	1	1.0	3.9581500638	ME	1	1	1	1	1	1	1	1	1	1	1	1	1	1	1	1	1	1	1	1	1	1	1	1
1639	RL02GC	1	4	16:27	4	430.7865265199	690.566893424	médecine	1.0	17.0	1.0	1007617.0	0.0	0	0	1	1.0		ME	1	0	0	0	1	0	0	0	0	0	0	0	0	0	0	0	0	0	0	0	0	0	0	0
1640	RL02GC	1	4	16:27	4	441.1571214702	690.5215419501	arricotai	2.0	17.0	1.0	1030145.0	0.0	0	0	0	1.0		ME	1	1	0	0	0	0	0	0	0	0	0	0	0	0	0	0	0	0	0	0	0	0	0	0
1641	RL02GC	1	4	16:27	4	451.9978776724	690.3854875283	atterses	2.0	18.0	1.0	1052673.0	0.0	0	0	0	1.0		ME	1	1	1	0	1	1	0	0	1	0	0	0	0	0	0	0	0	0	0	0	0	0	0	0
1642	RL02GC	1	4	16:27	4	462.9431820771	690.5215419501	désigates	2.0	18.0	1.0	1075201.0	0.0	0	0	0	1.0		ME	1	0	0	0	0	0	0	0	0	0	0	0	0	0	0	0	0	0	0	0	0	0	0	0
1643	RL02GC	1	4	16:27	4	474.1236423864	691.3832199546	permettre	1.0	18.0	1.0	1097729.0	1.0	0	0	0	0.0		N1	0	0	0	0	0	0	0	0	0	0	0	0	0	0	0	0	0	0	0	0	0	0	0	0
1644	RL02GC	1	5	16:27	4	540.1871816947	688.3446712018	clinique	1.0	21.0	2.0	1232897.0	2.0	0	0	0	0.0		N2	0	0	0	0	0	0	0	0	0	0	0	0	0	0	0	0	0	0	0	0	0	0	0	0
1645	RL02GC	1	5	16:27	4	551.1063666345	690.7482993197	attergier	2.0	21.0	2.0	1255425.0	2.0	0	0	0	0.0		N2	1	1	1	1	1	1	1	0	1	0	0	0	0	0	0	0	0	0	0	0	0	0	0	0
1646	RL02GC	1	5	16:27	4	561.5292311524	690.2494331066	important	1.0	21.0	2.0	1275905.0	2.0	0	0	0	0.0		N2	0	0	0	0	0	0	0	0	0	0	0	0	0	0	0	0	0	0	0	0	0	0	0	0
1647	RL02GC	1	5	16:27	4	572.7095921761	690.2947845805	méfigna	2.0	22.0	2.0	1298433.0	2.0	0	0	0	0.0		N2	0	0	0	0	0	0	0	0	0	0	0	0	0	0	0	0	0	0	0	0	0	0	0	0
1648	RL02GC	1	5	16:27	4	582.9495951304	690.6575963719	influence	1.0	22.0	2.0	1320961.0	2.0	0	0	0	0.0		N2	0	0	0	0	0	0	0	0	0	0	0	0	0	0	0	0	0	0	0	0	0	0	0	0
1649	RL02GC	1	5	16:27	4	593.1112214228	690.2040816327	alitessé	2.0	22.0	2.0	1341441.0	2.0	0	0	0	0.0		N2	0	0	0	0	0	0	0	0	0	0	0	0	0	0	0	0	0	0	0	0	0	0	0	0
1650	RL02GC	1	6	16:27	4	660.1935956744	690.0680272109	pantalon	1.0	25.0	0.0	1478657.0	1.0	0	0	0	0.0		N1	0	0	0	0	0	0	0	0	0	0	0	0	0	0	0	0	0	0	0	0	0	0	0	0
1651	RL02GC	1	6	16:27	4	669.8327432417	678.5941043084	compliqué	1.0	25.0	0.0	1499137.0	0.0	0	1	0	0.0	1.380690872	Wake	1	1	1	1	1	1	1	1	1	1	1	1	1	1	0	0	1	1	0	0	1	0	0	0
1652	RL02GC	1	6	16:27	4	680.0205247417	689.8412698413	souffrir	1.0	25.0	0.0	1519617.0	0.0	0	1	1	0.0	3.5595793365	Wake	1	1	1	1	1	1	1	1	1	1	1	1	1	1	1	1	1	1	1	1	1	1	1	1
1653	RL02GC	1	6	16:27	4	691.0180427328	690.7482993197	cormale	2.0	26.0	0.0	1542145.0	0.0	0	0	1	0.0		Wake	1	1	0	0	1	1	0	0	1	0	0	0	0	0	0	0	0	0	0	0	0	0	0	0
1654	RL02GC	1	6	16:27	4	701.3625524909	690.8390022676	dimeunons	2.0	26.0	0.0	1562625.0	0.0	0	0	0	0.0		Wake	0	0	0	0	0	0	0	0	0	0	0	0	0	0	0	0	0	0	0	0	0	0	0	0
1655	RL02GC	1	6	16:27	4	712.2555548801	690.5215419501	gérivoyés	2.0	26.0	0.0	1585153.0	0.0	0	1	1	0.0	5.1225315217	Wake	1	1	1	1	1	1	1	0	1	1	0	0	1	0	0	0	1	0	0	0	0	0	0	0
1656	RL02GC	1	7	16:27	4	780.1999596123	690.8843537415	devinter	2.0	29.0	0.0	1724417.0	0.0	0	0	0	0.0		Wake	0	0	0	0	0	0	0	0	0	0	0	0	0	0	0	0	0	0	0	0	0	0	0	0
1657	RL02GC	1	7	16:27	4	790.5705800238	689.977324263	épitique	2.0	29.0	0.0	1744897.0	0.0	0	1	1	0.0	0.2825174639	Wake	1	1	1	1	1	1	1	1	1	1	1	1	1	1	1	1	1	1	1	1	1	1	1	1
1658	RL02GC	1	7	16:27	4	800.2620033836	690.1587301587	signifie	1.0	29.0	0.0	1765377.0	0.0	0	1	1	0.0	3.1444175474	Wake	1	1	1	1	1	1	1	1	1	1	1	1	1	1	1	1	1	1	1	1	1	1	1	1
1659	RL02GC	1	7	16:27	4	810.7893297687	690.0680272109	pétintée	2.0	30.0	1.0	1785857.0	1.0	0	0	1	0.0		N1	0	0	0	0	0	0	0	0	0	0	0	0	0	0	0	0	0	0	0	0	0	0	0	0
1660	RL02GC	1	7	16:27	4	820.1411407145	690.2040816327	mortel	1.0	30.0	1.0	1806337.0	1.0	0	0	0	0.0		N1	0	0	0	0	0	0	0	0	0	0	0	0	0	0	0	0	0	0	0	0	0	0	0	0
1661	RL02GC	1	7	16:27	4	830.5901270425	691.0204081633	première	1.0	30.0	1.0	1826817.0	0.0	0	0	0	1.0		ME	0	0	0	0	0	0	0	0	0	0	0	0	0	0	0	0	0	0	0	0	0	0	0	0
1662	RL02GC	1	8	16:27	4	900.206376494	690.7482993197	rajuses	2.0	33.0	2.0	1970177.0	2.0	0	0	0	0.0		N2	0	0	0	0	0	0	0	0	0	0	0	0	0	0	0	0	0	0	0	0	0	0	0	0
1663	RL02GC	1	8	16:27	4	910.8643216314	688.6167800454	attentif	1.0	33.0	2.0	1992705.0	2.0	0	0	0	0.0		N2	0	0	0	0	0	0	0	0	0	0	0	0	0	0	0	0	0	0	0	0	0	0	0	0
1664	RL02GC	1	8	16:27	4	921.8357218762	690.1587301587	quatorze	1.0	33.0	2.0	2015233.0	2.0	0	0	0	0.0		N2	0	0	0	0	0	0	0	0	0	0	0	0	0	0	0	0	0	0	0	0	0	0	0	0
1665	RL02GC	1	8	16:27	4	932.9899905951	690.8843537415	devrige	2.0	34.0	2.0	2037761.0	2.0	0	0	0	0.0		N2	0	0	0	0	0	0	0	0	0	0	0	0	0	0	0	0	0	0	0	0	0	0	0	0
1666	RL02GC	1	8	16:27	4	943.7263034076	690.7936507937	lucitifs	2.0	34.0	2.0	2058241.0	0.0	0	0	0	1.0		ME	1	1	1	1	1	1	1	1	1	1	1	1	1	1	1	1	1	1	1	1	1	1	1	1
1667	RL02GC	1	8	16:27	4	954.0969384575	690.8843537415	forcément	1.0	34.0	2.0	2080769.0	0.0	0	0	0	1.0		ME	1	1	1	1	1	1	1	1	1	1	1	1	1	1	1	1	1	1	1	1	1	1	1	1
1668	RL02GC	1	9	16:27	4	1020.1866139853	690.1587301587	cercueil	1.0	37.0	1.0	2215937.0	0.0	0	0	1	1.0		ME	1	1	1	1	1	1	1	1	1	1	1	1	1	1	1	1	1	1	1	1	1	1	1	1
1669	RL02GC	1	9	16:27	4	1030.5311078792	690.3401360544	voyageur	1.0	37.0	1.0	2236417.0	0.0	0	1	1	1.0	1.1823966734	ME	1	1	1	1	1	1	1	1	1	1	1	1	1	1	1	1	1	1	1	1	1	1	1	1
1670	RL02GC	1	9	16:27	4	1039.7523201164	690.4761904762	obstaches	2.0	37.0	1.0	2254849.0	0.0	0	1	1	1.0	1.6113259921	ME	0	0	0	0	0	0	0	0	0	0	0	0	0	0	0	0	0	0	0	0	0	0	0	0
1671	RL02GC	1	9	16:27	4	1049.1825277272	690.022675737	réchir	2.0	38.0	1.0	2275329.0	0.0	0	0	0	1.0		ME	0	0	0	0	0	0	0	0	0	0	0	0	0	0	0	0	0	0	0	0	0	0	0	0
1672	RL02GC	1	9	16:27	4	1060.1016488665	690.4308390023	giroustée	2.0	38.0	1.0	2297857.0	1.0	0	0	0	0.0		N1	1	0	0	0	1	0	0	0	0	0	0	0	0	0	0	0	0	0	0	0	0	0	0	0
1673	RL02GC	1	9	16:27	4	1070.2632720812	690.7482993197	remplir	1.0	38.0	1.0	2318337.0	1.0	0	0	0	0.0		N1	0	0	0	0	0	0	0	0	0	0	0	0	0	0	0	0	0	0	0	0	0	0	0	0
1674	RL02GC	1	10	16:27	4	1140.1930122186	690.9750566893	ramentes	2.0	41.0	2.0	2461697.0	2.0	0	0	0	0.0		N2	0	0	0	0	0	0	0	0	0	0	0	0	0	0	0	0	0	0	0	0	0	0	0	0
1675	RL02GC	1	10	16:27	4	1149.8060444244	690.612244898	donsiner	2.0	41.0	2.0	2480129.0	2.0	0	0	1	0.0		N2	0	0	0	0	0	0	0	0	0	0	0	0	0	0	0	0	0	0	0	0	0	0	0	0
1676	RL02GC	1	10	16:27	4	1160.0982773219	688.4807256236	contact	1.0	41.0	2.0	2502657.0	2.0	0	0	0	0.0		N2	1	1	1	1	1	1	1	1	1	1	0	0	1	0	0	0	0	0	0	0	0	0	0	0
1677	RL02GC	1	10	16:27	4	1170.5472427385	689.8866213152	incrigées	2.0	42.0	2.0	2523137.0	2.0	0	0	0	0.0		N2	0	0	0	0	0	0	0	0	0	0	0	0	0	0	0	0	0	0	0	0	0	0	0	0
1678	RL02GC	1	10	16:27	4	1179.7945852217	690.5215419501	espagnol	1.0	42.0	2.0	2541569.0	2.0	0	0	0	0.0		N2	0	0	0	0	0	0	0	0	0	0	0	0	0	0	0	0	0	0	0	0	0	0	0	0
1679	RL02GC	1	10	16:27	4	1190.2174112876	688.7074829932	aéroport	1.0	42.0	2.0	2564097.0	2.0	0	0	0	0.0		N2	0	0	0	0	0	0	0	0	0	0	0	0	0	0	0	0	0	0	0	0	0	0	0	0
1680	RL02GC	1	1	19:03	5	60.2885370095	690.8843537415	apploquit	2.0	5.0	0.0	278529.0	0.0	0	1	1	0.0	3.1791675527	Wake	1	1	1	1	1	1	1	1	1	1	1	1	1	1	1	1	1	1	1	1	1	1	1	1
1681	RL02GC	1	1	19:03	5	70.2673127657	689.8412698413	sublime	1.0	5.0	0.0	299009.0	0.0	0	1	0	0.0	1.2457582207	Wake	1	1	1	1	1	1	1	1	1	1	1	1	1	1	1	1	1	1	1	1	1	1	1	1
1682	RL02GC	1	1	19:03	5	79.5930096048	690.8390022676	palatif	2.0	6.0	0.0	319489.0	0.0	0	1	1	0.0	2.8708835725	Wake	1	1	1	1	1	1	1	1	1	1	1	1	1	1	1	1	1	1	1	1	1	1	1	1
1683	RL02GC	1	1	19:03	5	90.3554771389	688.4807256236	caporal	1.0	6.0	0.0	339969.0	0.0	0	0	0	0.0		Wake	1	1	1	1	1	1	1	1	1	1	1	1	1	1	1	1	1	1	1	1	1	1	1	1
1684	RL02GC	1	1	19:03	5	100.2297075527	689.2517006803	aperçu	1.0	6.0	0.0	360449.0	0.0	0	1	1	0.0	1.2618432814	Wake	1	1	1	1	1	1	1	1	1	1	1	1	1	1	1	1	1	1	1	1	1	1	1	1
1685	RL02GC	1	1	19:03	5	110.6525411177	690.7936507937	frénifié	2.0	7.0	0.0	382977.0	0.0	0	1	0	0.0	1.6571950605	Wake	1	1	1	1	1	1	1	1	1	1	1	1	1	1	1	1	1	1	1	1	1	1	1	1
1686	RL02GC	1	2	19:03	5	180.1904430549	691.3378684807	désortent	2.0	9.0	0.0	524289.0	0.0	0	0	1	0.0		Wake	1	1	1	1	1	1	1	1	1	1	1	1	1	1	1	1	1	1	1	1	1	1	1	1
1687	RL02GC	1	2	19:03	5	189.5945152256	690.8843537415	lubraînai	2.0	9.0	0.0	544769.0	0.0	0	1	1	0.0	2.5207755796	Wake	1	1	1	1	1	1	1	1	1	1	1	1	1	1	1	1	1	1	1	1	1	1	1	1
1688	RL02GC	1	2	19:03	5	199.050844922	690.9750566893	dircalet	2.0	10.0	0.0	563201.0	0.0	0	0	1	0.0		Wake	1	1	0	0	1	1	0	0	1	0	0	0	0	0	0	0	0	0	0	0	0	0	0	0
1689	RL02GC	1	2	19:03	5	209.3430413905	690.022675737	déclara	1.0	10.0	0.0	583681.0	0.0	0	0	1	0.0		Wake	1	1	1	1	1	1	1	0	1	1	1	0	1	0	0	0	1	0	0	0	0	0	0	0
1690	RL02GC	1	2	19:03	5	219.5046772205	690.7936507937	passeport	1.0	10.0	0.0	606209.0	0.0	0	0	1	0.0		Wake	1	1	1	1	1	1	1	1	1	1	1	1	1	1	1	0	1	1	1	0	1	1	0	0
1691	RL02GC	1	2	19:03	5	230.4761161747	690.9297052154	évolution	1.0	11.0	0.0	628737.0	0.0	0	1	1	0.0	1.2594191028	Wake	1	1	1	1	1	1	1	1	1	1	1	1	1	1	1	1	1	1	1	1	1	1	1	1
1692	RL02GC	1	3	19:03	5	300.1968241872	690.7936507937	obscur	1.0	13.0	0.0	770049.0	0.0	0	1	1	0.0	2.5941541118	Wake	1	1	1	1	1	1	1	1	1	1	1	1	1	1	1	1	1	1	1	1	1	1	1	1
1693	RL02GC	1	3	19:03	5	310.8547703038	690.0680272109	grimpides	2.0	13.0	0.0	792577.0	0.0	0	0	0	0.0		Wake	0	0	0	0	0	0	0	0	0	0	0	0	0	0	0	0	0	0	0	0	0	0	0	0
1694	RL02GC	1	3	19:03	5	320.1543448642	690.6575963719	dérosant	2.0	14.0	0.0	811009.0	0.0	0	0	0	0.0		Wake	0	0	0	0	0	0	0	0	0	0	0	0	0	0	0	0	0	0	0	0	0	0	0	0
1695	RL02GC	1	3	19:03	5	329.5061746985	690.3854875283	enconises	2.0	14.0	0.0	831489.0	0.0	0	0	1	0.0		Wake	0	0	0	0	0	0	0	0	0	0	0	0	0	0	0	0	0	0	0	0	0	0	0	0
1696	RL02GC	1	3	19:03	5	338.8841390357	690.7936507937	drôlement	1.0	14.0	0.0	849921.0	0.0	0	0	1	0.0		Wake	1	1	1	1	1	1	1	1	1	1	1	0	1	1	0	0	1	1	0	0	1	0	0	0
1697	RL02GC	1	3	19:03	5	349.6726921619	690.566893424	rasoir	1.0	15.0	0.0	872449.0	0.0	0	0	1	0.0		Wake	1	0	0	0	1	0	0	0	0	0	0	0	0	0	0	0	0	0	0	0	0	0	0	0
1698	RL02GC	1	4	19:03	5	420.2032306987	690.612244898	déternait	2.0	17.0	0.0	1015809.0	0.0	0	0	0	0.0		Wake	0	0	0	0	0	0	0	0	0	0	0	0	0	0	0	0	0	0	0	0	0	0	0	0
1699	RL02GC	1	4	19:03	5	430.7566911164	690.7936507937	fromage	1.0	17.0	0.0	1038337.0	0.0	0	0	1	0.0		Wake	1	1	1	1	1	1	1	1	1	1	1	1	1	1	1	1	1	1	1	1	1	1	1	1
1700	RL02GC	1	4	19:03	5	440.2129851697	690.612244898	matinée	1.0	18.0	1.0	1056769.0	1.0	0	1	1	0.0	1.6392298873	N1	1	1	1	1	1	1	1	1	1	1	1	1	1	1	1	1	1	1	1	1	1	1	1	1
1701	RL02GC	1	4	19:03	5	450.8448296017	690.5215419501	relévien	2.0	18.0	1.0	1079297.0	1.0	0	0	0	0.0		N1	0	0	0	0	0	0	0	0	0	0	0	0	0	0	0	0	0	0	0	0	0	0	0	0
1702	RL02GC	1	4	19:03	5	460.2489077813	690.7482993197	facéent	2.0	18.0	1.0	1097729.0	0.0	0	0	0	1.0		ME	1	1	1	1	1	1	1	1	1	1	0	0	0	0	0	0	0	0	0	0	0	0	0	0
1703	RL02GC	1	4	19:03	5	469.6790517207	690.2040816327	soixante	1.0	19.0	1.0	1118209.0	0.0	0	1	1	1.0	2.0452872656	ME	1	1	1	1	1	1	1	1	1	1	1	1	1	1	1	0	1	1	0	0	1	1	0	0
1704	RL02GC	1	5	19:03	5	540.1834877115	690.5215419501	pétrépi	2.0	21.0	1.0	1261569.0	1.0	0	0	0	0.0		N1	0	0	0	0	0	0	0	0	0	0	0	0	0	0	0	0	0	0	0	0	0	0	0	0
1705	RL02GC	1	5	19:03	5	550.031631179	690.4308390023	fabriquer	1.0	21.0	1.0	1282049.0	1.0	0	0	1	0.0		N1	0	0	0	0	0	0	0	0	0	0	0	0	0	0	0	0	0	0	0	0	0	0	0	0
1706	RL02GC	1	5	19:03	5	560.5328483762	688.2993197279	commencer	1.0	22.0	5.0	1304577.0	5.0	0	0	0	0.0		REM	0	0	0	0	0	0	0	0	0	0	0	0	0	0	0	0	0	0	0	0	0	0	0	0
1707	RL02GC	1	5	19:03	5	571.2168985691	690.9297052154	barnagea	2.0	22.0	5.0	1325057.0	5.0	0	0	0	0.0		REM	0	0	0	0	0	0	0	0	0	0	0	0	0	0	0	0	0	0	0	0	0	0	0	0
1708	RL02GC	1	5	19:03	5	581.5614128816	691.156462585	victime	1.0	22.0	5.0	1347585.0	5.0	0	0	0	0.0		REM	1	1	1	1	1	1	1	0	1	0	0	0	0	0	0	0	0	0	0	0	0	0	0	0
1709	RL02GC	1	5	19:03	5	592.2454964836	689.8866213152	déménues	2.0	23.0	5.0	1368065.0	5.0	0	0	0	0.0		REM	0	0	0	0	0	0	0	0	0	0	0	0	0	0	0	0	0	0	0	0	0	0	0	0
1710	RL02GC	1	6	19:03	5	660.1898665695	690.9750566893	fondariez	2.0	25.0	0.0	1507329.0	0.0	0	0	0	0.0		Wake	0	0	0	0	0	0	0	0	0	0	0	0	0	0	0	0	0	0	0	0	0	0	0	0
1711	RL02GC	1	6	19:03	5	670.8478110387	688.5260770975	amertume	1.0	25.0	0.0	1529857.0	0.0	0	0	0	0.0		Wake	0	0	0	0	0	0	0	0	0	0	0	0	0	0	0	0	0	0	0	0	0	0	0	0
1712	RL02GC	1	6	19:03	5	681.9760007431	690.4308390023	dépastin	2.0	26.0	5.0	1552385.0	0.0	0	0	0	1.0		ME	0	0	0	0	0	0	0	0	0	0	0	0	0	0	0	0	0	0	0	0	0	0	0	0
1713	RL02GC	1	6	19:03	5	692.8951675094	690.8390022676	désignels	2.0	26.0	5.0	1574913.0	5.0	0	0	0	0.0		REM	0	0	0	0	0	0	0	0	0	0	0	0	0	0	0	0	0	0	0	0	0	0	0	0
1714	RL02GC	1	6	19:03	5	702.2731174128	690.612244898	présence	1.0	26.0	5.0	1593345.0	5.0	0	0	0	0.0		REM	0	0	0	0	0	0	0	0	0	0	0	0	0	0	0	0	0	0	0	0	0	0	0	0
1715	RL02GC	1	6	19:03	5	712.199594249	688.5714285714	création	1.0	27.0	5.0	1613825.0	5.0	0	0	0	0.0		REM	0	1	0	0	0	0	0	0	0	0	0	0	0	0	0	0	0	0	0	0	0	0	0	0
1716	RL02GC	1	7	19:03	5	780.1962726816	690.4761904762	retingle	2.0	29.0	0.0	1753089.0	0.0	0	0	0	0.0		Wake	0	0	0	0	0	0	0	0	0	0	0	0	0	0	0	0	0	0	0	0	0	0	0	0
1717	RL02GC	1	7	19:03	5	790.7497369518	690.2947845805	cascuté	2.0	29.0	0.0	1775617.0	0.0	0	0	0	0.0		Wake	1	0	0	0	1	0	0	0	0	0	0	0	0	0	0	0	0	0	0	0	0	0	0	0
1718	RL02GC	1	7	19:03	5	801.1464727006	688.4807256236	admettre	1.0	30.0	5.0	1796097.0	5.0	0	0	0	0.0		REM	0	1	0	0	0	0	0	0	0	0	0	0	0	0	0	0	0	0	0	0	0	0	0	0
1719	RL02GC	1	7	19:03	5	811.9088763344	691.156462585	sigime	2.0	30.0	5.0	1818625.0	5.0	0	0	0	0.0		REM	1	1	1	1	1	1	1	1	1	1	1	1	1	1	1	1	1	1	1	1	1	1	0	1
1720	RL02GC	1	7	19:03	5	821.8354225761	690.2040816327	emprunter	1.0	30.0	5.0	1839105.0	5.0	0	0	0	0.0		REM	1	1	1	1	1	1	1	0	1	0	0	0	0	0	0	0	0	0	0	0	0	0	0	0
1721	RL02GC	1	7	19:03	5	831.4484364617	690.612244898	régulier	1.0	31.0	5.0	1857537.0	5.0	0	0	0	0.0		REM	0	0	0	0	0	0	0	0	0	0	0	0	0	0	0	0	0	0	0	0	0	0	0	0
1722	RL02GC	1	8	19:03	5	900.2026415917	691.1111111111	survivre	1.0	33.0	5.0	1998849.0	0.0	0	0	0	1.0		ME	1	1	1	1	1	1	1	1	1	1	1	1	1	1	1	1	1	1	1	1	1	1	1	1
1723	RL02GC	1	8	19:03	5	910.9389652028	690.8843537415	savoir	1.0	33.0	5.0	2021377.0	0.0	0	0	1	1.0		ME	1	1	1	1	1	1	1	1	1	1	1	1	1	1	1	0	1	1	0	0	1	1	0	0
1724	RL02GC	1	8	19:03	5	920.5520241937	688.9342403628	fabraudes	2.0	34.0	5.0	2041857.0	5.0	0	0	0	0.0		REM	1	1	1	1	1	1	1	1	1	1	1	1	1	1	1	1	1	1	1	0	1	1	1	0
1725	RL02GC	1	8	19:03	5	930.5307650685	690.2040816327	voliteur	2.0	34.0	5.0	2062337.0	5.0	0	0	0	0.0		REM	1	1	1	1	1	1	1	0	1	1	0	0	0	0	0	0	0	0	0	0	0	0	0	0
1726	RL02GC	1	8	19:03	5	940.8230055054	690.3854875283	cantation	2.0	34.0	5.0	2082817.0	5.0	0	0	0	0.0		REM	0	0	0	0	0	0	0	0	0	0	0	0	0	0	0	0	0	0	0	0	0	0	0	0
1727	RL02GC	1	8	19:03	5	950.4621719077	690.566893424	national	1.0	35.0	5.0	2103297.0	5.0	0	0	0	0.0		REM	0	0	0	0	0	0	0	0	0	0	0	0	0	0	0	0	0	0	0	0	0	0	0	0
1728	RL02GC	1	9	19:03	5	1020.1828908366	690.7482993197	antireurs	2.0	37.0	5.0	2244609.0	0.0	0	0	0	1.0		ME	1	1	1	1	1	1	1	1	1	1	1	1	1	1	1	1	1	1	1	1	1	1	1	1
1729	RL02GC	1	9	19:03	5	1030.3445406609	690.4761904762	bascenant	2.0	37.0	5.0	2265089.0	0.0	0	0	0	1.0		ME	1	1	1	0	1	1	1	0	1	1	0	0	0	0	0	0	0	0	0	0	0	0	0	0
1730	RL02GC	1	9	19:03	5	1039.8531040109	690.9297052154	gendarme	1.0	38.0	5.0	2285569.0	5.0	0	0	0	0.0		REM	0	0	0	0	0	0	0	0	0	0	0	0	0	0	0	0	0	0	0	0	0	0	0	0
1731	RL02GC	1	9	19:03	5	1050.6155291249	690.5215419501	respecter	1.0	38.0	5.0	2308097.0	5.0	0	0	0	0.0		REM	1	1	1	0	1	1	0	0	0	0	0	0	0	0	0	0	0	0	0	0	0	0	0	0
1732	RL02GC	1	9	19:03	5	1060.0195870147	690.2947845805	portaitut	2.0	38.0	5.0	2326529.0	5.0	0	0	0	0.0		REM	1	1	1	1	1	1	1	1	1	1	1	0	1	0	0	0	1	0	0	0	0	0	0	0
1733	RL02GC	1	9	19:03	5	1069.8154926314	690.9297052154	protéger	1.0	39.0	5.0	2347009.0	5.0	0	0	0	0.0		REM	1	1	1	0	1	1	0	0	1	0	0	0	0	0	0	0	0	0	0	0	0	0	0	0
1734	RL02GC	1	10	19:03	5	1140.1892826452	690.612244898	justifier	1.0	41.0	5.0	2490369.0	5.0	0	0	0	0.0		REM	1	1	1	1	1	1	1	1	1	1	1	0	1	1	0	0	1	0	0	0	0	0	0	0
1735	RL02GC	1	10	19:03	5	1150.4553848217	690.1587301587	amalacrez	2.0	41.0	5.0	2512897.0	5.0	0	0	0	0.0		REM	1	1	1	1	1	1	1	1	1	1	1	1	1	1	1	0	1	1	1	0	1	1	0	0
1736	RL02GC	1	10	19:03	5	1159.8333594116	690.7029478458	modécin	2.0	42.0	5.0	2531329.0	5.0	0	0	0	0.0		REM	0	0	0	0	0	0	0	0	0	0	0	0	0	0	0	0	0	0	0	0	0	0	0	0
1737	RL02GC	1	10	19:03	5	1169.8382532204	690.0680272109	paraître	1.0	42.0	5.0	2551809.0	5.0	0	0	0	0.0		REM	1	1	1	1	1	1	1	1	1	1	1	1	1	0	0	0	1	0	0	0	0	0	0	0
1738	RL02GC	1	10	19:03	5	1179.2423439511	690.2947845805	expliqua	1.0	42.0	5.0	2570241.0	5.0	0	0	0	0.0		REM	0	0	0	0	0	0	0	0	0	0	0	0	0	0	0	0	0	0	0	0	0	0	0	0
1739	RL02GC	1	10	19:03	5	1188.672526025	690.0680272109	semercie	2.0	43.0	5.0	2590721.0	5.0	0	0	0	0.0		REM	1	1	1	1	1	1	1	1	1	1	1	1	1	1	1	1	1	1	1	0	1	1	0	0
1740	RL03JG	1	1	10:37	1	60.2815186303	690.6575963719	occasion	1.0	36.0	1.0	2168833.0	1.0	1	1	1	0.0	2.3611399333	N1	1	1	1	1	1	1	1	1	1	1	1	1	1	1	1	1	1	1	1	1	1	1	1	1
1741	RL03JG	1	1	10:37	1	70.1296552366	690.4761904762	cuisage	2.0	36.0	1.0	2189313.0	1.0	1	1	0	0.0	2.2916412354	N1	1	1	1	1	1	1	1	1	1	1	1	1	1	0	0	0	0	0	0	0	0	0	0	0
1742	RL03JG	1	1	10:37	1	80.683125213	690.4761904762	disposer	1.0	37.0	1.0	2211841.0	1.0	1	1	1	0.0	2.0385553504	N1	1	1	1	1	1	1	1	1	1	1	1	1	1	1	1	1	1	1	1	1	1	1	1	1
1743	RL03JG	1	1	10:37	1	91.0537172005	690.612244898	accomples	2.0	37.0	1.0	2232321.0	1.0	1	1	1	0.0	2.6837245162	N1	1	1	1	1	1	1	1	1	1	1	1	1	1	1	1	1	1	1	1	1	1	1	1	1
1744	RL03JG	1	1	10:37	1	100.4316917729	690.3401360544	portière	1.0	37.0	1.0	2252801.0	1.0	1	1	1	0.0	2.6491935484	N1	1	1	1	1	1	1	1	1	1	1	1	1	1	1	1	1	1	1	1	1	1	1	1	0
1745	RL03JG	1	1	10:37	1	110.1231076668	690.2494331066	sentigne	2.0	37.0	1.0	2271233.0	1.0	1	1	1	0.0	4.8611704508	N1	1	1	1	1	1	1	1	1	1	1	1	1	1	1	1	1	1	1	1	1	1	1	1	1
1746	RL03JG	1	2	10:37	1	180.1834351632	688.2993197279	commencer	1.0	40.0	5.0	2414593.0	5.0	1	0	0	0.0		REML	1	1	1	1	1	1	1	1	1	1	1	1	1	1	1	1	1	1	1	1	1	1	1	0
1747	RL03JG	1	2	10:37	1	189.4046569977	691.2925170068	rencaper	2.0	40.0	5.0	2435073.0	5.0	1	1	0	0.0	9.735781926	REML	1	1	1	0	1	0	0	0	0	0	0	0	0	0	0	0	0	0	0	0	0	0	0	0
1748	RL03JG	1	2	10:37	1	199.5662752939	690.7482993197	néfusans	2.0	40.0	5.0	2455553.0	5.0	1	0	0	0.0		REML	1	1	1	1	1	1	1	1	1	1	1	1	1	1	1	1	1	1	1	1	1	1	1	1
1749	RL03JG	1	2	10:37	1	208.8920148965	688.9342403628	fabraudes	2.0	41.0	5.0	2473985.0	5.0	1	0	0	0.0		REML	1	1	1	1	1	1	1	1	1	1	0	0	0	0	0	0	0	0	0	0	0	0	0	0
1750	RL03JG	1	2	10:37	1	219.6805540844	690.9297052154	gendarme	1.0	41.0	5.0	2496513.0	5.0	1	0	0	0.0		REML	1	1	1	1	1	1	1	1	1	1	1	1	1	1	1	1	1	1	1	1	1	1	1	0
1751	RL03JG	1	2	10:37	1	230.0511657576	691.1111111111	superbe	1.0	41.0	5.0	2516993.0	5.0	1	1	1	0.0	8.27519062	REML	1	1	1	1	1	1	1	1	1	1	1	1	1	1	1	0	1	1	1	0	0	1	0	0
1752	RL03JG	1	3	10:37	1	300.1898658246	690.6575963719	diritulé	2.0	44.0	5.0	2660353.0	5.0	1	1	1	0.0	2.9027455648	REML	1	1	1	1	1	1	1	1	1	1	1	1	1	1	1	1	1	1	1	1	1	1	1	1
1753	RL03JG	1	3	10:37	1	310.4037258324	689.977324263	fortune	1.0	44.0	5.0	2682881.0	5.0	1	1	0	0.0	1.8414203275	REML	1	1	1	1	1	1	1	1	1	1	1	1	1	1	1	1	1	1	1	1	1	1	1	0
1754	RL03JG	1	3	10:37	1	320.7482088805	690.0680272109	cuiraper	2.0	45.0	5.0	2703361.0	5.0	1	1	1	0.0	2.3014977568	REML	1	1	1	1	1	1	1	1	1	1	1	1	1	1	1	1	1	1	1	0	1	1	1	0
1755	RL03JG	1	3	10:37	1	331.4323093994	690.612244898	histoire	1.0	45.0	5.0	2725889.0	5.0	1	0	0	0.0		REML	1	1	1	1	1	1	1	1	1	1	1	1	1	1	1	1	1	1	1	1	1	1	1	1
1756	RL03JG	1	3	10:37	1	341.567812161	694.4217687075	satisfait	1.0	45.0	5.0	2746369.0	5.0	1	0	0	0.0		REML	1	1	1	1	1	1	1	1	1	1	1	1	1	1	1	1	1	1	1	1	1	1	1	1
1757	RL03JG	1	3	10:37	1	351.6249477424	690.5215419501	relévien	2.0	46.0	5.0	2766849.0	5.0	1	1	0	0.0	2.5841899585	REML	1	1	1	1	1	1	1	1	1	1	1	1	1	1	1	1	1	1	1	1	1	1	0	0
1758	RL03JG	1	4	10:37	1	420.1962965472	690.2040816327	minimum	1.0	48.0	5.0	2906113.0	5.0	1	0	0	0.0		REML	1	1	1	1	1	1	1	1	1	1	1	1	1	1	1	1	1	1	1	1	1	1	1	1
1759	RL03JG	1	4	10:37	1	429.6526263318	690.8843537415	gentiment	1.0	48.0	5.0	2926593.0	5.0	1	0	1	0.0		REML	1	1	1	1	1	1	1	1	1	1	1	1	1	1	1	0	1	1	1	0	1	1	0	0
1760	RL03JG	1	4	10:37	1	439.4485377845	690.8390022676	évissione	2.0	48.0	5.0	2947073.0	5.0	1	0	0	0.0		REML	1	1	1	1	1	1	1	1	1	1	1	1	1	1	1	1	1	1	1	0	1	1	0	0
1761	RL03JG	1	4	10:37	1	448.8003417366	690.566893424	rompité	2.0	49.0	5.0	2965505.0	5.0	1	0	0	0.0		REML	1	1	1	1	1	1	1	1	1	1	1	0	1	1	0	0	1	1	0	0	1	0	0	0
1762	RL03JG	1	4	10:37	1	459.9023902789	690.7936507937	passeport	1.0	49.0	5.0	2988033.0	5.0	1	0	0	0.0		REML	0	0	0	0	0	0	0	0	0	0	0	0	0	0	0	0	0	0	0	0	0	0	0	0
1763	RL03JG	1	4	10:37	1	469.1497019356	690.7482993197	attilage	2.0	49.0	5.0	3006465.0	5.0	1	0	0	0.0		REML	1	1	1	1	1	1	1	0	1	1	0	0	0	0	0	0	0	0	0	0	0	0	0	0
1764	RL03JG	1	5	10:37	1	540.2027099145	690.3401360544	résultat	1.0	52.0	5.0	3151873.0	0.0	1	1	0	1.0	3.1227979763	ME	1	1	1	1	1	1	1	1	1	1	1	1	1	1	1	1	1	1	1	0	1	1	0	0
1765	RL03JG	1	5	10:37	1	549.606798324	690.7482993197	antireurs	2.0	52.0	5.0	3172353.0	5.0	1	1	1	0.0	2.0282258065	REML	1	1	1	1	1	1	1	1	1	1	1	1	1	1	1	1	1	1	1	1	1	1	1	1
1766	RL03JG	1	5	10:37	1	558.8541333415	690.9297052154	téléphoné	1.0	52.0	5.0	3190785.0	5.0	1	0	0	0.0		REML	1	1	1	1	1	1	1	1	1	1	1	1	1	1	1	1	1	1	1	1	1	1	1	1
1767	RL03JG	1	5	10:37	1	570.0345571457	691.156462585	sigime	2.0	53.0	5.0	3213313.0	5.0	1	0	0	0.0		REML	1	1	0	0	0	0	0	0	0	0	0	0	0	0	0	0	0	0	0	0	0	0	0	0
1768	RL03JG	1	5	10:37	1	580.2483978751	690.1133786848	travail	1.0	53.0	5.0	3233793.0	5.0	1	0	0	0.0		REML	1	1	1	1	1	1	1	1	1	1	1	1	1	1	1	1	1	1	1	1	1	1	1	1
1769	RL03JG	1	5	10:37	1	590.5928766086	690.2494331066	surélait	2.0	54.0	5.0	3256321.0	5.0	1	0	0	0.0		REML	1	1	1	1	1	1	1	1	1	1	1	0	0	0	0	0	0	0	0	0	0	0	0	0
1770	RL03JG	1	6	10:37	1	660.1830263426	690.8843537415	devinter	2.0	56.0	5.0	3397633.0	5.0	1	1	1	0.0	4.0099055793	REML	1	1	1	1	1	1	1	1	1	1	1	1	1	1	1	1	1	1	1	1	1	1	1	1
1771	RL03JG	1	6	10:37	1	669.4564832291	690.1587301587	populaire	1.0	56.0	5.0	3418113.0	5.0	1	0	0	0.0		REML	1	1	1	1	1	1	1	1	1	1	1	1	1	1	1	0	1	1	1	0	1	1	0	0
1772	RL03JG	1	6	10:37	1	678.9650593974	688.7074829932	rapporte	1.0	56.0	5.0	3436545.0	5.0	1	0	0	0.0		REML	1	1	1	1	1	1	1	1	1	1	1	1	1	1	1	1	1	1	1	0	1	1	1	0
1773	RL03JG	1	6	10:37	1	689.8058336906	690.4308390023	avaloquer	2.0	57.0	5.0	3459073.0	5.0	1	1	0	0.0	2.3606368854	REML	1	1	1	1	1	1	1	1	1	1	1	1	1	1	1	1	1	1	1	1	1	1	1	1
1774	RL03JG	1	6	10:37	1	700.6988771631	690.7029478458	agrisse	2.0	57.0	5.0	3481601.0	5.0	1	0	0	0.0		REML	1	1	1	1	1	1	1	1	1	1	1	1	1	1	1	1	1	1	1	1	0	1	1	0
1775	RL03JG	1	6	10:37	1	711.4613506358	688.5714285714	central	1.0	58.0	5.0	3504129.0	5.0	1	0	0	0.0		REML	1	1	1	1	1	1	1	1	1	1	1	1	1	1	1	1	1	1	1	1	1	1	1	1
1776	RL03JG	1	7	10:37	1	780.1894495938	690.1133786848	purpelle	2.0	60.0	5.0	3643393.0	5.0	1	0	0	0.0		REML	1	1	1	1	1	1	1	1	1	1	1	1	1	1	1	1	1	1	1	1	1	1	1	0
1777	RL03JG	1	7	10:37	1	790.3771848871	690.3854875283	observa	1.0	60.0	5.0	3665921.0	5.0	1	1	1	0.0	2.8270954419	REML	1	1	1	1	1	1	1	1	1	1	1	1	1	1	1	1	1	1	1	1	1	1	1	1
1778	RL03JG	1	7	10:37	1	800.3298403517	690.6575963719	dombaté	2.0	61.0	5.0	3686401.0	5.0	1	0	0	0.0		REML	1	1	1	1	1	1	1	1	1	1	1	1	1	1	1	1	1	1	1	1	1	1	1	1
1779	RL03JG	1	7	10:37	1	811.3796272857	690.9297052154	trottoir	1.0	61.0	5.0	3708929.0	5.0	1	0	0	0.0		REML	1	1	1	1	1	1	1	1	1	1	1	1	1	1	1	1	1	1	1	1	1	1	1	1
1780	RL03JG	1	7	10:37	1	820.6008474902	690.612244898	fraîcheur	1.0	61.0	5.0	3727361.0	5.0	1	0	0	0.0		REML	1	1	1	1	1	1	1	1	1	1	1	1	1	1	1	1	1	1	1	1	1	1	1	1
1781	RL03JG	1	7	10:37	1	831.3110303469	690.8843537415	récultait	2.0	62.0	5.0	3747841.0	5.0	1	1	1	0.0	3.3588709677	REML	1	1	1	1	1	1	1	0	1	1	1	0	1	0	0	0	1	0	0	0	0	0	0	0
1782	RL03JG	1	8	10:37	1	900.1958880842	691.2925170068	cultison	2.0	64.0	5.0	3889153.0	0.0	1	0	0	1.0		ME	1	1	0	0	1	1	0	0	0	0	0	0	0	0	0	0	0	0	0	0	0	0	0	0
1783	RL03JG	1	8	10:37	1	910.7232228146	690.7482993197	déroguias	2.0	64.0	5.0	3911681.0	5.0	1	1	1	0.0	1.9466629849	REML	1	1	1	1	1	1	1	1	1	1	1	1	0	0	0	0	0	0	0	0	0	0	0	0
1784	RL03JG	1	8	10:37	1	921.5117634393	690.7936507937	azimaté	2.0	65.0	5.0	3934209.0	5.0	1	1	1	0.0	1.3485827702	REML	1	1	1	1	1	1	1	1	1	1	1	1	1	1	1	1	1	1	1	1	1	1	1	1
1785	RL03JG	1	8	10:37	1	931.9345935565	690.3401360544	vitrine	1.0	65.0	5.0	3954689.0	5.0	1	1	0	0.0	1.9663760278	REML	1	1	1	1	1	1	1	1	1	1	1	1	1	1	1	1	1	1	1	1	1	1	1	1
1786	RL03JG	1	8	10:37	1	942.5141741844	690.7482993197	portable	1.0	65.0	5.0	3977217.0	5.0	1	0	0	0.0		REML	0	0	0	0	0	0	0	0	0	0	0	0	0	0	0	0	0	0	0	0	0	0	0	0
1787	RL03JG	1	8	10:37	1	952.7019649672	690.7482993197	pratique	1.0	66.0	2.0	3997697.0	2.0	1	0	0	0.0		N2	1	1	1	1	1	1	1	1	1	1	1	1	1	1	1	1	1	1	1	1	1	1	1	1
1788	RL03JG	1	9	10:37	1	1020.2022780018	689.9319727891	cassolues	2.0	68.0	2.0	4134913.0	2.0	1	0	0	0.0		N2	0	0	0	0	0	0	0	0	0	0	0	0	0	0	0	0	0	0	0	0	0	0	0	0
1789	RL03JG	1	9	10:37	1	1030.4945279853	690.3854875283	ministre	1.0	68.0	2.0	4157441.0	2.0	1	0	0	0.0		N2	0	0	0	0	0	0	0	0	0	0	0	0	0	0	0	0	0	0	0	0	0	0	0	0
1790	RL03JG	1	9	10:37	1	1040.630059165	689.7052154195	sacire	2.0	69.0	2.0	4177921.0	2.0	1	0	0	0.0		N2	1	1	1	1	1	1	1	1	1	1	1	1	1	1	1	0	1	1	1	0	1	1	0	0
1791	RL03JG	1	9	10:37	1	1051.549208778	690.1133786848	expert	1.0	69.0	2.0	4200449.0	2.0	1	0	0	0.0		N2	1	1	1	1	1	1	1	1	1	1	1	0	0	0	0	0	0	0	0	0	0	0	0	0
1792	RL03JG	1	9	10:37	1	1062.1549327016	690.566893424	rivière	1.0	69.0	2.0	4220929.0	2.0	1	0	0	0.0		N2	1	1	1	0	1	1	0	0	1	0	0	0	0	0	0	0	0	0	0	0	0	0	0	0
1793	RL03JG	1	9	10:37	1	1072.7867395524	690.5215419501	désigates	2.0	70.0	2.0	4243457.0	2.0	1	1	0	0.0	2.6501358196	N2	1	1	1	1	1	1	1	1	1	1	1	1	1	1	1	1	1	1	1	1	1	1	1	0
1794	RL03JG	1	10	10:37	1	1140.1826070341	690.566893424	détacher	1.0	72.0	2.0	4380673.0	2.0	1	0	0	0.0		N2	1	1	1	1	1	1	1	1	1	1	1	1	1	1	1	1	1	1	1	1	1	1	1	1
1795	RL03JG	1	10	10:37	1	1151.0756580024	690.9750566893	affichils	2.0	72.0	2.0	4403201.0	2.0	1	0	0	0.0		N2	1	1	1	1	1	1	1	1	1	1	1	1	1	1	1	1	1	1	1	1	1	1	1	0
1796	RL03JG	1	10	10:37	1	1160.6625691397	690.7936507937	ralenti	1.0	73.0	2.0	4423681.0	2.0	1	0	0	0.0		N2	1	1	1	1	1	1	1	1	1	1	1	1	1	1	1	1	1	1	1	1	1	1	1	1
1797	RL03JG	1	10	10:37	1	1171.1115159286	690.7482993197	chiposons	2.0	73.0	2.0	4444161.0	2.0	1	0	0	0.0		N2	1	1	1	1	1	1	1	1	1	1	1	1	1	0	0	0	0	0	0	0	0	0	0	0
1798	RL03JG	1	10	10:37	1	1182.1090662517	690.9297052154	indigales	2.0	73.0	2.0	4466689.0	2.0	1	0	0	0.0		N2	1	1	1	1	1	1	1	1	1	1	1	0	0	0	0	0	0	0	0	0	0	0	0	0
1799	RL03JG	1	10	10:37	1	1191.8005151505	690.7029478458	paysage	1.0	74.0	2.0	4487169.0	0.0	1	0	0	1.0		ME	1	1	1	1	1	1	1	1	1	1	1	1	1	1	1	1	1	1	1	1	1	1	1	0
1800	RL03JG	1	1	12:33	2	60.3133272906	688.5714285714	blessure	1.0	8.0	1.0	462849.0	0.0	0	1	1	1.0	1.6733870968	ME	1	1	1	1	1	1	1	1	1	1	1	1	1	1	1	1	1	1	1	1	1	1	1	1
1801	RL03JG	1	1	12:33	2	69.7957982368	691.3378684807	recondre	2.0	8.0	1.0	481281.0	0.0	0	1	1	1.0	2.2423586281	ME	1	1	1	1	1	1	1	1	1	1	1	1	1	1	1	1	1	1	1	1	1	1	1	1
1802	RL03JG	1	1	12:33	2	79.9051654527	688.6167800454	capitaine	1.0	9.0	1.0	503809.0	1.0	0	1	0	0.0	1.9233870968	N1	1	1	1	1	1	1	1	0	1	1	0	0	0	0	0	0	0	0	0	0	0	0	0	0
1803	RL03JG	1	1	12:33	2	89.8577886776	688.4353741497	analyse	1.0	9.0	1.0	522241.0	1.0	0	1	0	0.0	1.9663760278	N1	1	1	1	1	1	1	1	1	1	1	1	1	1	1	1	1	1	1	1	1	1	1	1	1
1804	RL03JG	1	1	12:33	2	100.1239229653	690.2494331066	rassédées	2.0	9.0	1.0	544769.0	1.0	0	1	1	0.0	2.2701612903	N1	1	1	1	1	1	1	1	1	1	1	1	1	1	1	1	1	1	1	1	1	1	1	1	1
1805	RL03JG	1	1	12:33	2	109.8414945158	690.0680272109	dépréchon	2.0	10.0	1.0	563201.0	1.0	0	1	1	0.0	2.1635064566	N1	1	1	1	1	1	1	1	1	1	1	1	1	1	1	1	1	1	1	1	1	1	1	1	1
1806	RL03JG	1	2	12:33	2	180.2152831016	690.9297052154	repriains	2.0	12.0	1.0	708609.0	1.0	0	1	1	0.0	4.1348107451	N1	0	0	0	0	0	0	0	0	0	0	0	0	0	0	0	0	0	0	0	0	0	0	0	0
1807	RL03JG	1	2	12:33	2	190.9516097501	691.4739229025	sensation	1.0	12.0	1.0	731137.0	1.0	0	0	0	0.0		N1	1	1	1	1	1	1	1	1	1	1	1	1	0	0	0	0	0	0	0	0	0	0	0	0
1808	RL03JG	1	2	12:33	2	201.2438414603	691.0657596372	ressourut	2.0	13.0	2.0	751617.0	2.0	0	1	0	0.0	3.9672498806	N2	0	0	0	0	0	0	0	0	0	0	0	0	0	0	0	0	0	0	0	0	0	0	0	0
1809	RL03JG	1	2	12:33	2	212.1629956522	688.5714285714	critique	1.0	13.0	2.0	774145.0	2.0	0	0	0	0.0		N2	1	1	1	1	1	1	1	1	1	1	1	0	1	1	0	0	1	0	0	0	0	0	0	0
1810	RL03JG	1	2	12:33	2	221.7499812677	691.0204081633	efficace	1.0	13.0	2.0	792577.0	2.0	0	1	1	0.0	4.7459150745	N2	1	1	1	1	1	1	1	1	1	1	1	1	1	1	1	0	1	1	0	0	0	0	0	0
1811	RL03JG	1	2	12:33	2	232.7735963446	690.022675737	remoignes	2.0	14.0	2.0	815105.0	2.0	0	1	0	0.0	4.7060213807	N2	0	0	0	0	0	0	0	0	0	0	0	0	0	0	0	0	0	0	0	0	0	0	0	0
1812	RL03JG	1	3	12:33	2	300.1955674575	690.7936507937	dépoudés	2.0	16.0	2.0	954369.0	2.0	0	0	0	0.0		N2	1	1	1	0	1	1	0	0	1	0	0	0	0	0	0	0	0	0	0	0	0	0	0	0
1813	RL03JG	1	3	12:33	2	310.6968086839	689.8412698413	trandaira	2.0	16.0	2.0	974849.0	2.0	0	0	0	0.0		N2	0	0	0	0	0	0	0	0	0	0	0	0	0	0	0	0	0	0	0	0	0	0	0	0
1814	RL03JG	1	3	12:33	2	321.1196651821	690.7029478458	ralparta	2.0	17.0	2.0	997377.0	2.0	0	0	0	0.0		N2	0	0	0	0	0	0	0	0	0	0	0	0	0	0	0	0	0	0	0	0	0	0	0	0
1815	RL03JG	1	3	12:33	2	331.5163985276	690.6575963719	journal	1.0	17.0	2.0	1017857.0	2.0	0	0	0	0.0		N2	0	0	0	0	0	0	0	0	0	0	0	0	0	0	0	0	0	0	0	0	0	0	0	0
1816	RL03JG	1	3	12:33	2	342.2527032853	690.9750566893	fidélité	1.0	17.0	2.0	1040385.0	2.0	0	0	0	0.0		N2	1	1	1	1	1	1	1	0	1	1	1	0	1	0	0	0	1	0	0	0	0	0	0	0
1817	RL03JG	1	3	12:33	2	353.067376589	690.9297052154	sécurité	1.0	18.0	2.0	1062913.0	2.0	0	0	0	0.0		N2	0	0	0	0	0	0	0	0	0	0	0	0	0	0	0	0	0	0	0	0	0	0	0	0
1818	RL03JG	1	4	12:33	2	420.2019968464	692.2448979592	déplacer	1.0	20.0	2.0	1200129.0	2.0	0	0	0	0.0		N2	1	1	1	1	1	1	1	1	1	1	1	1	1	1	1	1	1	1	1	1	1	1	1	1
1819	RL03JG	1	4	12:33	2	429.9718139013	689.6598639456	mardiment	2.0	20.0	2.0	1220609.0	2.0	0	0	0	0.0		N2	0	0	0	0	0	0	0	0	0	0	0	0	0	0	0	0	0	0	0	0	0	0	0	0
1820	RL03JG	1	4	12:33	2	440.6820145917	691.0204081633	splendide	1.0	21.0	2.0	1241089.0	2.0	0	1	1	0.0	3.0604499079	N2	1	1	1	0	1	1	0	0	1	0	0	0	0	0	0	0	0	0	0	0	0	0	0	0
1821	RL03JG	1	4	12:33	2	451.0525993799	690.7029478458	banarmés	2.0	21.0	2.0	1263617.0	2.0	0	0	0	0.0		N2	1	1	1	1	1	1	1	1	1	1	1	1	0	1	0	0	0	0	0	0	0	0	0	0
1822	RL03JG	1	4	12:33	2	460.5872645701	688.5260770975	affection	1.0	21.0	2.0	1282049.0	2.0	0	0	0	0.0		N2	0	1	1	0	0	0	0	0	0	0	0	0	0	0	0	0	0	0	0	0	0	0	0	0
1823	RL03JG	1	4	12:33	2	471.0362582403	690.5215419501	éclanique	2.0	22.0	2.0	1304577.0	2.0	0	0	0	0.0		N2	1	1	1	1	1	1	1	1	1	1	1	1	1	1	0	0	1	0	0	0	0	0	0	0
1824	RL03JG	1	5	12:33	2	540.2084239051	690.9750566893	fractuent	2.0	24.0	2.0	1445889.0	2.0	0	0	0	0.0		N2	1	1	1	1	1	1	1	1	1	1	1	1	0	1	1	0	0	1	1	0	0	0	0	0
1825	RL03JG	1	5	12:33	2	549.5080242769	690.0680272109	semblable	1.0	24.0	2.0	1464321.0	2.0	0	0	0	0.0		N2	0	0	0	0	0	0	0	0	0	0	0	0	0	0	0	0	0	0	0	0	0	0	0	0
1826	RL03JG	1	5	12:33	2	559.3039339275	690.9750566893	gravité	1.0	25.0	2.0	1484801.0	2.0	0	0	0	0.0		N2	0	0	0	0	0	0	0	0	0	0	0	0	0	0	0	0	0	0	0	0	0	0	0	0
1827	RL03JG	1	5	12:33	2	570.0402516469	688.3446712018	complice	1.0	25.0	2.0	1507329.0	2.0	0	0	0	0.0		N2	1	1	1	1	1	1	1	0	1	1	1	0	1	0	0	0	1	0	0	0	0	0	0	0
1828	RL03JG	1	5	12:33	2	580.4892003734	689.977324263	compine	2.0	25.0	2.0	1527809.0	2.0	0	0	0	0.0		N2	1	1	1	1	1	1	1	1	1	1	1	1	1	1	1	1	1	1	1	1	1	1	1	1
1829	RL03JG	1	5	12:33	2	589.8671343309	689.8866213152	déménues	2.0	26.0	2.0	1546241.0	2.0	0	0	0	0.0		N2	1	1	1	1	1	1	1	1	1	1	1	1	1	1	1	1	1	1	1	1	1	1	1	1
1830	RL03JG	1	6	12:33	2	660.2148605043	690.1587301587	distraire	1.0	28.0	3.0	1691649.0	3.0	0	1	0	0.0	1.9959455921	N3	1	1	1	1	1	1	1	1	1	1	1	1	1	1	1	1	1	1	1	1	1	1	1	1
1831	RL03JG	1	6	12:33	2	670.9511709313	689.977324263	diplogie	2.0	28.0	3.0	1714177.0	3.0	0	0	0	0.0		N3	1	1	1	1	1	1	1	1	0	1	0	0	0	0	0	0	0	0	0	0	0	0	0	0
1832	RL03JG	1	6	12:33	2	681.2172754353	690.1587301587	streille	2.0	29.0	3.0	1734657.0	3.0	0	0	0	0.0		N3	1	1	1	1	1	1	1	1	1	1	1	1	1	1	1	1	1	1	1	0	0	1	0	0
1833	RL03JG	1	6	12:33	2	692.1364489021	690.2947845805	regretter	1.0	29.0	3.0	1757185.0	3.0	0	0	0	0.0		N3	0	0	0	0	0	0	0	0	0	0	0	0	0	0	0	0	0	0	0	0	0	0	0	0
1834	RL03JG	1	6	12:33	2	702.0629707586	690.7936507937	poissième	2.0	29.0	3.0	1777665.0	3.0	0	0	0	0.0		N3	0	0	0	0	0	0	0	0	0	0	0	0	0	0	0	0	0	0	0	0	0	0	0	0
1835	RL03JG	1	6	12:33	2	711.5193108525	690.8843537415	forcément	1.0	30.0	3.0	1796097.0	3.0	0	0	0	0.0		N3	1	0	0	0	0	0	0	0	0	0	0	0	0	0	0	0	0	0	0	0	0	0	0	0
1836	RL03JG	1	7	12:33	2	780.1951799169	688.3900226757	bâtiment	1.0	32.0	3.0	1937409.0	3.0	0	0	0	0.0		N3	1	1	1	1	1	1	1	1	1	1	1	1	1	1	1	1	1	1	1	1	1	1	1	1
1837	RL03JG	1	7	12:33	2	791.0098337103	690.2040816327	traînage	2.0	32.0	3.0	1959937.0	3.0	0	0	0	0.0		N3	1	1	1	1	1	1	1	0	1	1	0	0	0	0	0	0	0	0	0	0	0	0	0	0
1838	RL03JG	1	7	12:33	2	802.1902245239	690.612244898	regarde	1.0	33.0	3.0	1982465.0	3.0	0	0	0	0.0		N3	1	1	1	1	1	1	1	1	1	1	1	1	1	1	1	1	1	1	1	1	1	1	1	1
1839	RL03JG	1	7	12:33	2	811.4114346447	691.3832199546	replagé	2.0	33.0	3.0	2000897.0	3.0	0	0	0	0.0		N3	1	1	1	1	1	1	1	1	1	1	1	1	1	1	1	1	1	1	1	1	1	1	1	1
1840	RL03JG	1	7	12:33	2	822.1477836427	691.0657596372	rencontre	1.0	33.0	3.0	2023425.0	3.0	0	0	0	0.0		N3	1	1	1	1	1	1	1	1	1	1	1	1	1	1	1	1	0	1	1	0	0	0	0	0
1841	RL03JG	1	7	12:33	2	831.6040591067	690.2040816327	revences	2.0	34.0	3.0	2041857.0	3.0	0	0	0	0.0		N3	1	1	1	1	1	1	1	1	1	1	1	1	1	1	1	1	1	1	1	1	1	1	1	0
1842	RL03JG	1	8	12:33	2	900.2015604725	690.9297052154	serviette	1.0	36.0	4.0	2183169.0	3.0	0	0	0	0.0		N3	1	1	1	1	1	1	1	1	1	1	1	1	1	1	1	1	1	1	1	1	1	1	1	1
1843	RL03JG	1	8	12:33	2	911.1730066861	689.7959183673	inutile	1.0	36.0	4.0	2205697.0	3.0	0	0	0	0.0		N3	0	0	0	0	0	0	0	0	0	0	0	0	0	0	0	0	0	0	0	0	0	0	0	0
1844	RL03JG	1	8	12:33	2	922.3272628514	690.2947845805	observe	1.0	37.0	4.0	2228225.0	3.0	0	0	0	0.0		N3	1	1	1	1	1	1	1	1	1	1	1	1	1	1	1	1	1	1	1	1	1	1	1	1
1845	RL03JG	1	8	12:33	2	932.7239977447	690.612244898	dispule	2.0	37.0	4.0	2248705.0	3.0	0	0	0	0.0		N3	1	1	1	0	1	1	1	0	1	1	0	0	1	0	0	0	0	0	0	0	0	0	0	0
1846	RL03JG	1	8	12:33	2	942.1019314912	690.566893424	résondé	2.0	37.0	4.0	2269185.0	3.0	0	0	0	0.0		N3	1	0	0	0	0	0	0	0	0	0	0	0	0	0	0	0	0	0	0	0	0	0	0	0
1847	RL03JG	1	8	12:33	2	951.819503607	690.4308390023	acomine	2.0	38.0	4.0	2287617.0	3.0	0	0	0	0.0		N3	1	1	1	1	1	1	1	1	1	1	1	1	1	1	1	0	1	1	1	0	0	0	0	0
1848	RL03JG	1	9	12:33	2	1020.2079958673	690.3401360544	mauvance	2.0	40.0	4.0	2428929.0	3.0	0	0	0	0.0		N3	1	1	1	1	1	1	1	1	1	1	1	1	1	1	1	1	1	1	1	0	0	1	0	0
1849	RL03JG	1	9	12:33	2	1030.9181897981	690.612244898	novembre	1.0	40.0	4.0	2451457.0	3.0	0	0	0	0.0		N3	1	1	1	0	1	1	0	0	1	0	0	0	0	0	0	0	0	0	0	0	0	0	0	0
1850	RL03JG	1	9	12:33	2	1041.4716566533	689.8412698413	anoreur	2.0	41.0	4.0	2471937.0	3.0	0	0	0	0.0		N3	1	1	1	1	1	1	1	0	1	1	0	0	1	0	0	0	0	0	0	0	0	0	0	0
1851	RL03JG	1	9	12:33	2	1050.9802094719	690.5215419501	respecter	1.0	41.0	4.0	2492417.0	3.0	0	0	0	0.0		N3	1	1	1	1	1	1	1	1	1	1	1	0	1	1	0	0	0	0	0	0	0	0	0	0
1852	RL03JG	1	9	12:33	2	1061.8732547533	690.5215419501	pitubales	2.0	41.0	4.0	2514945.0	3.0	0	0	0	0.0		N3	0	0	0	0	0	0	0	0	0	0	0	0	0	0	0	0	0	0	0	0	0	0	0	0
1853	RL03JG	1	9	12:33	2	1072.1132375238	690.1587301587	réfléchi	1.0	42.0	4.0	2535425.0	3.0	0	0	0	0.0		N3	1	1	1	1	1	1	1	1	1	1	0	0	0	0	0	0	0	0	0	0	0	0	0	0
1854	RL03JG	1	10	12:33	2	1140.2144391617	691.0657596372	partager	1.0	44.0	4.0	2674689.0	3.0	0	0	0	0.0		N3	0	0	0	0	0	0	0	0	0	0	0	0	0	0	0	0	0	0	0	0	0	0	0	0
1855	RL03JG	1	10	12:33	2	1149.7229734316	690.8843537415	soufflars	2.0	44.0	4.0	2693121.0	3.0	0	0	0	0.0		N3	1	1	1	1	1	0	0	0	0	0	0	0	0	0	0	0	0	0	0	0	0	0	0	0
1856	RL03JG	1	10	12:33	2	1160.4854547364	690.612244898	cavergie	2.0	45.0	4.0	2715649.0	3.0	0	0	0	0.0		N3	0	0	0	0	0	0	0	0	0	0	0	0	0	0	0	0	0	0	0	0	0	0	0	0
1857	RL03JG	1	10	12:33	2	1170.59481738	690.7482993197	immédiat	1.0	45.0	4.0	2736129.0	3.0	0	0	0	0.0		N3	1	1	1	1	1	1	1	1	1	1	1	0	0	1	0	0	0	0	0	0	0	0	0	0
1858	RL03JG	1	10	12:33	2	1180.7041606244	691.0204081633	première	1.0	45.0	4.0	2756609.0	3.0	0	0	0	0.0		N3	1	1	1	0	0	1	0	0	0	0	0	0	0	0	0	0	0	0	0	0	0	0	0	0
1859	RL03JG	1	10	12:33	2	1191.6233759962	689.8412698413	lutance	2.0	46.0	4.0	2779137.0	3.0	0	0	0	0.0		N3	0	0	0	0	0	0	0	0	0	0	0	0	0	0	0	0	0	0	0	0	0	0	0	0
1860	RL03JG	1	1	14:09	3	60.2868987041	690.2947845805	mentifiez	2.0	6.0	1.0	323585.0	0.0	0	0	1	1.0		ME	1	1	1	1	1	1	1	1	1	1	1	1	1	1	1	1	1	1	1	1	1	1	1	1
1861	RL03JG	1	1	14:09	3	71.2583128099	689.977324263	quartier	1.0	6.0	1.0	346113.0	0.0	0	1	1	1.0	1.8503810103	ME	1	1	1	1	1	1	1	1	1	1	1	1	1	1	1	1	1	1	1	1	1	1	1	1
1862	RL03JG	1	1	14:09	3	81.0280620963	690.4308390023	propose	1.0	6.0	1.0	366593.0	0.0	0	1	0	1.0	1.6088709677	ME	1	1	1	1	1	1	1	1	1	1	1	1	1	1	1	1	1	1	1	1	1	1	1	1
1863	RL03JG	1	1	14:09	3	90.3276361406	691.0204081633	goutises	2.0	7.0	1.0	385025.0	0.0	0	1	1	1.0	2.2522151496	ME	1	1	1	1	1	1	1	1	1	1	1	1	1	1	1	1	1	1	1	1	1	1	1	1
1864	RL03JG	1	1	14:09	3	101.2206782976	690.7482993197	cauxite	2.0	7.0	1.0	407553.0	1.0	0	1	1	0.0	4.1891192364	N1	1	1	1	1	1	1	1	1	1	1	1	1	1	1	1	1	1	1	1	1	1	1	1	1
1865	RL03JG	1	1	14:09	3	111.6697053192	690.7029478458	régiment	1.0	7.0	1.0	428033.0	0.0	0	0	0	1.0		ME	1	1	1	1	1	1	1	1	1	1	1	1	1	1	1	1	1	1	1	1	1	1	1	1
1866	RL03JG	1	2	14:09	3	180.1888312009	690.4308390023	entraîner	1.0	10.0	2.0	569345.0	2.0	0	0	1	0.0		N2	1	1	1	1	1	1	1	1	1	1	1	1	1	1	1	1	1	1	1	0	1	1	0	0
1867	RL03JG	1	2	14:09	3	190.1414606569	690.1587301587	récemment	1.0	10.0	2.0	589825.0	2.0	0	0	1	0.0		N2	1	1	1	1	1	1	1	1	1	1	1	1	1	1	1	1	1	1	1	1	1	1	1	1
1868	RL03JG	1	2	14:09	3	199.9896224071	690.8843537415	plaisir	1.0	10.0	2.0	610305.0	2.0	0	1	1	0.0	1.2701612903	N2	0	0	0	0	0	0	0	0	0	0	0	0	0	0	0	0	0	0	0	0	0	0	0	0
1869	RL03JG	1	2	14:09	3	209.3936973686	690.8390022676	palatif	2.0	11.0	2.0	628737.0	0.0	0	1	0	1.0	2.3427419355	ME	1	1	1	1	1	1	1	1	1	1	1	1	1	1	1	1	1	1	1	1	1	1	1	1
1870	RL03JG	1	2	14:09	3	218.6932748948	690.4761904762	bascenant	2.0	11.0	2.0	647169.0	0.0	0	1	0	1.0	2.567235639	ME	1	1	1	1	1	1	1	1	1	1	1	1	1	1	1	1	1	1	1	1	1	1	1	1
1871	RL03JG	1	2	14:09	3	228.3846982278	690.7029478458	incraîne	2.0	11.0	2.0	667649.0	0.0	0	0	1	1.0		ME	1	1	1	1	1	1	1	1	1	1	1	1	1	1	1	1	1	1	1	1	1	1	1	1
1872	RL03JG	1	3	14:09	3	300.1952334909	690.9750566893	personne	1.0	14.0	2.0	815105.0	2.0	0	1	1	0.0	2.8987809048	N2	1	1	1	1	1	1	1	1	1	1	1	1	1	1	1	1	1	1	1	1	1	1	1	1
1873	RL03JG	1	3	14:09	3	309.8866630825	690.9297052154	ressibué	2.0	14.0	2.0	835585.0	2.0	0	0	0	0.0		N2	1	1	1	1	1	1	1	1	1	1	1	1	1	1	1	1	1	1	1	1	1	1	1	0
1874	RL03JG	1	3	14:09	3	319.6825762762	688.6167800454	cigarette	1.0	14.0	2.0	854017.0	2.0	0	1	0	0.0	2.3606368854	N2	1	1	1	1	1	1	1	1	1	1	1	1	1	1	1	1	1	1	1	1	1	1	1	1
1875	RL03JG	1	3	14:09	3	329.9225405446	690.2494331066	entrice	2.0	15.0	2.0	876545.0	2.0	0	0	1	0.0		N2	1	1	0	0	1	0	0	0	1	0	0	0	0	0	0	0	0	0	0	0	0	0	0	0
1876	RL03JG	1	3	14:09	3	339.6923226427	690.1587301587	quatorze	1.0	15.0	2.0	894977.0	2.0	0	0	0	0.0		N2	1	1	1	1	1	1	1	1	0	1	0	0	0	0	0	0	0	0	0	0	0	0	0	0
1877	RL03JG	1	3	14:09	3	349.0702994135	690.3854875283	maradron	2.0	15.0	2.0	915457.0	2.0	0	0	0	0.0		N2	0	0	0	0	0	0	0	0	0	0	0	0	0	0	0	0	0	0	0	0	0	0	0	0
1878	RL03JG	1	4	14:09	3	420.2016792125	690.7936507937	balbutes	2.0	18.0	2.0	1060865.0	2.0	0	1	1	0.0	4.1742368308	N2	1	1	1	1	1	1	1	1	1	1	1	1	1	1	1	1	1	1	1	1	1	1	1	1
1879	RL03JG	1	4	14:09	3	430.7812754046	688.3900226757	cinéma	1.0	18.0	2.0	1083393.0	2.0	0	1	0	0.0	1.7159707674	N2	1	1	1	1	1	1	1	1	1	1	1	1	1	1	1	1	1	1	1	1	1	1	1	1
1880	RL03JG	1	4	14:09	3	441.6742956842	690.022675737	réchir	2.0	18.0	2.0	1103873.0	2.0	0	1	1	0.0	2.5676238357	N2	1	1	1	1	1	1	1	1	1	1	1	1	1	1	1	1	1	1	1	1	1	1	1	1
1881	RL03JG	1	4	14:09	3	452.5150820709	690.2494331066	domicile	1.0	19.0	2.0	1126401.0	2.0	0	0	0	0.0		N2	1	0	0	0	0	0	0	0	0	0	0	0	0	0	0	0	0	0	0	0	0	0	0	0
1882	RL03JG	1	4	14:09	3	463.0947148564	690.0680272109	grimpides	2.0	19.0	2.0	1148929.0	2.0	0	0	0	0.0		N2	1	1	1	1	1	1	0	1	1	0	0	0	0	0	0	0	0	0	0	0	0	0	0	0
1883	RL03JG	1	4	14:09	3	472.6816262869	688.7074829932	aéroport	1.0	20.0	2.0	1167361.0	2.0	0	0	0	0.0		N2	1	1	1	1	1	1	1	1	1	1	1	1	1	1	1	1	1	1	1	1	0	0	0	0
1884	RL03JG	1	5	14:09	3	540.1819761192	690.2947845805	dornivant	2.0	22.0	2.0	1306625.0	0.0	0	0	0	1.0		ME	1	1	1	1	1	1	1	1	1	1	1	1	1	1	1	1	1	1	1	1	1	1	1	1
1885	RL03JG	1	5	14:09	3	550.0823647429	690.2947845805	réclande	2.0	22.0	2.0	1327105.0	0.0	0	1	1	1.0	5.60343244	ME	1	1	1	1	1	1	1	1	1	1	1	1	1	1	1	1	1	1	1	1	1	1	1	1
1886	RL03JG	1	5	14:09	3	561.2627486472	689.9319727891	orchestre	1.0	22.0	2.0	1349633.0	2.0	0	0	0	0.0		N2	1	1	0	0	1	0	0	0	0	0	0	0	0	0	0	0	0	0	0	0	0	0	0	0
1887	RL03JG	1	5	14:09	3	571.3460124384	690.4761904762	nettoyer	1.0	23.0	1.0	1370113.0	1.0	0	1	1	0.0	10.2064279536	N1	1	1	1	1	1	1	1	1	1	1	1	1	1	1	1	1	1	1	1	1	1	1	1	1
1888	RL03JG	1	5	14:09	3	582.1607285021	690.3401360544	siafole	2.0	23.0	1.0	1392641.0	1.0	0	0	0	0.0		N1	0	0	0	0	0	0	0	0	0	0	0	0	0	0	0	0	0	0	0	0	0	0	0	0
1889	RL03JG	1	5	14:09	3	593.2104763223	690.5215419501	découvre	1.0	24.0	1.0	1415169.0	1.0	0	0	1	0.0		N1	1	1	1	1	1	1	1	1	1	1	1	1	1	1	1	0	1	1	1	0	1	1	0	0
1890	RL03JG	1	6	14:09	3	660.188386895	691.1111111111	survivre	1.0	26.0	2.0	1552385.0	2.0	0	0	0	0.0		N2	1	1	1	1	1	1	1	1	1	1	1	1	1	1	1	0	1	1	1	0	1	1	0	0
1891	RL03JG	1	6	14:09	3	670.5589824466	690.4761904762	obstaches	2.0	26.0	2.0	1572865.0	2.0	0	0	0	0.0		N2	1	1	1	1	1	1	1	1	1	1	1	1	1	1	1	1	1	1	1	1	1	1	1	1
1892	RL03JG	1	6	14:09	3	680.4593698978	690.0680272109	statirais	2.0	26.0	2.0	1593345.0	2.0	0	0	0	0.0		N2	1	1	1	1	1	1	1	1	1	1	1	1	1	1	1	1	1	1	1	1	1	1	1	1
1893	RL03JG	1	6	14:09	3	690.8822440297	690.9750566893	navotiné	2.0	27.0	2.0	1615873.0	2.0	0	0	0	0.0		N2	1	0	0	0	1	0	0	0	0	0	0	0	0	0	0	0	0	0	0	0	0	0	0	0
1894	RL03JG	1	6	14:09	3	700.7304000818	690.566893424	mémoire	1.0	27.0	2.0	1636353.0	2.0	0	0	0	0.0		N2	1	1	1	1	1	1	1	1	1	1	1	1	0	1	1	0	0	0	0	0	0	0	0	0
1895	RL03JG	1	6	14:09	3	711.5450525096	691.0204081633	fantaisie	1.0	27.0	2.0	1656833.0	2.0	0	0	0	0.0		N2	1	1	1	1	1	1	1	1	1	1	1	1	1	1	0	0	1	1	0	0	1	0	0	0
1896	RL03JG	1	7	14:09	3	780.1948276193	690.7936507937	lucitifs	2.0	30.0	2.0	1798145.0	2.0	0	0	0	0.0		N2	1	1	1	1	1	1	1	0	1	1	1	0	1	0	0	0	1	0	0	0	0	0	0	0
1897	RL03JG	1	7	14:09	3	790.2780804296	690.2947845805	portaitut	2.0	30.0	2.0	1818625.0	2.0	0	0	0	0.0		N2	0	0	0	0	0	0	0	0	0	0	0	0	0	0	0	0	0	0	0	0	0	0	0	0
1898	RL03JG	1	7	14:09	3	801.3800611855	690.1133786848	autobus	1.0	30.0	2.0	1841153.0	2.0	0	0	0	0.0		N2	1	1	1	1	1	1	1	1	1	1	1	1	1	1	0	0	1	0	0	0	0	0	0	0
1899	RL03JG	1	7	14:09	3	810.9148181867	691.201814059	inquiéter	1.0	31.0	2.0	1861633.0	2.0	0	1	0	0.0	3.7379032258	N2	1	1	1	1	1	1	1	1	1	1	1	1	0	0	1	0	0	0	0	0	0	0	0	0
1900	RL03JG	1	7	14:09	3	820.6323137368	690.5215419501	quotidien	1.0	31.0	2.0	1880065.0	2.0	0	1	1	0.0	3.1787281652	N2	1	1	1	1	1	1	1	0	1	1	1	0	0	0	0	0	0	0	0	0	0	0	0	0
1901	RL03JG	1	7	14:09	3	830.820075343	690.9750566893	conqueil	2.0	31.0	2.0	1902593.0	2.0	0	0	0	0.0		N2	1	1	1	1	1	1	1	1	1	1	1	1	1	1	1	1	1	1	1	1	1	1	1	1
1902	RL03JG	1	8	14:09	3	900.201231911	690.3401360544	allonité	2.0	34.0	2.0	2043905.0	2.0	0	0	0	0.0		N2	1	0	0	0	0	0	0	0	0	0	0	0	0	0	0	0	0	0	0	0	0	0	0	0
1903	RL03JG	1	8	14:09	3	910.7023985272	678.5941043084	compliqué	1.0	34.0	2.0	2066433.0	2.0	0	0	0	0.0		N2	1	1	1	1	0	1	0	0	0	0	0	0	0	0	0	0	0	0	0	0	0	0	0	0
1904	RL03JG	1	8	14:09	3	920.4983629203	690.7482993197	prévisses	2.0	34.0	2.0	2084865.0	0.0	0	0	0	1.0		ME	0	0	0	0	0	0	0	0	0	0	0	0	0	0	0	0	0	0	0	0	0	0	0	0
1905	RL03JG	1	8	14:09	3	930.7383261338	690.1587301587	sonnemble	2.0	35.0	2.0	2107393.0	0.0	0	1	0	1.0	5.6676319081	ME	1	1	1	1	1	1	1	1	1	1	1	1	1	1	1	1	1	1	1	1	1	1	1	1
1906	RL03JG	1	8	14:09	3	940.9260927408	689.9319727891	toilette	1.0	35.0	2.0	2127873.0	0.0	0	1	1	1.0	3.7769278249	ME	1	1	1	1	1	1	1	1	1	1	1	1	1	1	1	1	1	1	1	1	1	1	1	1
1907	RL03JG	1	8	14:09	3	951.2966980009	690.4308390023	prière	1.0	35.0	2.0	2148353.0	2.0	0	1	1	0.0	1.7137096774	N2	1	1	1	1	1	1	1	1	1	1	1	1	1	1	1	1	1	1	1	1	1	1	1	1
1908	RL03JG	1	9	14:09	3	1020.1815263617	688.5260770975	conserver	1.0	38.0	2.0	2289665.0	0.0	0	0	0	1.0		ME	1	1	1	1	1	1	1	1	1	1	1	1	1	1	1	1	1	1	1	1	1	1	1	1
1909	RL03JG	1	9	14:09	3	1030.5260223391	689.977324263	judiffres	2.0	38.0	2.0	2310145.0	2.0	0	0	0	0.0		N2	1	1	1	1	1	1	1	0	1	1	0	0	0	0	0	0	0	0	0	0	0	0	0	0
1910	RL03JG	1	9	14:09	3	1040.2435456681	690.1133786848	découvert	1.0	38.0	2.0	2330625.0	2.0	0	1	0	0.0	2.0058021135	N2	1	1	1	1	1	1	1	1	1	1	1	1	1	1	1	1	1	1	1	1	1	1	1	1
1911	RL03JG	1	9	14:09	3	1051.1104431993	688.4807256236	contact	1.0	39.0	2.0	2353153.0	2.0	0	0	0	0.0		N2	0	0	0	0	0	0	0	0	0	0	0	0	0	0	0	0	0	0	0	0	0	0	0	0
1912	RL03JG	1	9	14:09	3	1062.0296643802	689.387755102	moussir	2.0	39.0	2.0	2375681.0	2.0	0	0	0	0.0		N2	0	0	0	0	0	0	0	0	0	0	0	0	0	0	0	0	0	0	0	0	0	0	0	0
1913	RL03JG	1	9	14:09	3	1072.0345337424	690.4308390023	tromatit	2.0	40.0	2.0	2396161.0	2.0	0	0	0	0.0		N2	1	1	1	1	1	1	1	1	1	1	1	1	1	1	1	1	1	1	0	0	1	0	0	0
1914	RL03JG	1	10	14:09	3	1140.187950017	690.9297052154	ouverture	1.0	42.0	2.0	2535425.0	2.0	0	0	0	0.0		N2	1	1	1	1	1	1	1	1	1	1	1	1	1	1	1	1	1	1	1	1	1	1	1	1
1915	RL03JG	1	10	14:09	3	1149.5920183012	690.6575963719	majorité	1.0	42.0	2.0	2553857.0	2.0	0	0	0	0.0		N2	1	1	0	0	1	0	0	0	1	0	0	0	0	0	0	0	0	0	0	0	0	0	0	0
1916	RL03JG	1	10	14:09	3	1160.3544717596	690.7029478458	dispendus	2.0	42.0	2.0	2576385.0	2.0	0	0	0	0.0		N2	0	0	0	0	0	0	0	0	0	0	0	0	0	0	0	0	0	0	0	0	0	0	0	0
1917	RL03JG	1	10	14:09	3	1169.6801818968	690.9750566893	contondre	2.0	43.0	2.0	2594817.0	2.0	0	0	0	0.0		N2	1	1	1	1	1	1	1	1	1	1	1	1	1	1	1	1	1	1	0	0	1	0	0	0
1918	RL03JG	1	10	14:09	3	1180.8605791915	690.3401360544	mesuria	2.0	43.0	2.0	2619393.0	2.0	0	0	0	0.0		N2	1	1	0	0	1	1	0	0	0	0	0	0	0	0	0	0	0	0	0	0	0	0	0	0
1919	RL03JG	1	10	14:09	3	1191.4923845656	690.1587301587	voyager	1.0	43.0	2.0	2639873.0	0.0	0	0	0	1.0		ME	1	1	1	1	1	1	0	0	1	0	0	0	0	0	0	0	0	0	0	0	0	0	0	0
1920	RL03JG	1	1	16:08	4	60.2736315126	690.7936507937	obscur	1.0	5.0	1.0	292865.0	0.0	1	1	0	1.0	2.5479107929	ME	1	1	1	1	1	1	1	1	1	1	1	1	1	1	1	1	1	1	1	1	1	1	1	1
1921	RL03JG	1	1	16:08	4	71.1928061407	690.3854875283	restages	2.0	6.0	1.0	315393.0	0.0	1	1	1	1.0	1.5994818903	ME	1	1	1	1	1	1	1	1	1	1	1	1	1	1	1	1	1	1	1	1	1	1	1	1
1922	RL03JG	1	1	16:08	4	80.8058616285	690.9750566893	poursuite	1.0	6.0	1.0	335873.0	0.0	1	1	1	1.0	3.5081073392	ME	1	1	1	1	1	1	1	1	1	1	1	1	1	1	1	1	1	1	1	1	1	1	1	1
1923	RL03JG	1	1	16:08	4	91.0197499402	690.4308390023	secrète	1.0	6.0	1.0	356353.0	1.0	1	1	0	0.0	2.3014977568	N1	1	1	1	1	1	1	1	1	1	1	1	1	1	1	0	0	0	0	0	0	0	0	0	0
1924	RL03JG	1	1	16:08	4	102.0695310229	690.8843537415	bâtordons	2.0	7.0	1.0	378881.0	1.0	1	1	1	0.0	8.0690949143	N1	1	1	1	1	1	1	1	1	1	1	1	1	1	1	1	1	1	1	1	1	1	1	1	1
1925	RL03JG	1	1	16:08	4	112.4401402756	691.3378684807	récillant	2.0	7.0	1.0	399361.0	1.0	1	1	1	0.0	6.1396912606	N1	1	1	1	1	1	1	1	1	1	1	1	1	1	1	1	1	1	1	1	1	1	1	1	1
1926	RL03JG	1	2	16:08	4	180.2017048136	690.8390022676	redignant	2.0	9.0	5.0	538625.0	5.0	1	0	0	0.0		REML	1	1	0	0	1	0	0	0	1	0	0	0	0	0	0	0	0	0	0	0	0	0	0	0
1927	RL03JG	1	2	16:08	4	189.5273894383	690.3854875283	atterses	2.0	10.0	5.0	557057.0	5.0	1	0	0	0.0		REML	1	1	1	1	1	1	1	1	1	1	1	1	1	1	1	1	1	1	1	1	1	1	1	1
1928	RL03JG	1	2	16:08	4	199.8979893223	690.9297052154	forfonez	2.0	10.0	5.0	579585.0	5.0	1	1	0	0.0	6.8508064516	REML	1	1	1	1	1	1	1	1	1	1	1	1	1	1	1	1	1	1	1	1	1	1	1	1
1929	RL03JG	1	2	16:08	4	209.3543219559	690.2947845805	examiner	1.0	10.0	5.0	598017.0	5.0	1	1	1	0.0	1.414410827	REML	0	0	0	0	0	0	0	0	0	0	0	0	0	0	0	0	0	0	0	0	0	0	0	0
1930	RL03JG	1	2	16:08	4	220.5347321012	691.4739229025	pharmacie	1.0	11.0	5.0	620545.0	5.0	1	1	0	0.0	2.9815977363	REML	1	1	1	1	1	1	1	1	1	1	1	1	1	1	1	1	1	1	1	1	1	1	1	1
1931	RL03JG	1	2	16:08	4	230.6701983338	690.566893424	planète	1.0	11.0	5.0	643073.0	5.0	1	0	0	0.0		REML	1	1	1	1	1	1	1	1	1	1	1	1	1	1	1	0	1	1	0	0	1	0	0	0
1932	RL03JG	1	3	16:08	4	300.2081384351	691.2925170068	macidions	2.0	13.0	5.0	784385.0	5.0	1	1	1	0.0	2.52819775	REML	1	1	1	1	1	1	1	1	1	1	1	1	1	1	1	1	1	1	1	1	1	1	1	1
1933	RL03JG	1	3	16:08	4	310.8921672651	691.3378684807	désortent	2.0	14.0	5.0	806913.0	5.0	1	1	1	0.0	4.1801585536	REML	1	1	1	0	1	1	0	0	0	0	0	0	0	0	0	0	0	0	0	0	0	0	0	0
1934	RL03JG	1	3	16:08	4	321.2105334161	690.7029478458	étudier	1.0	14.0	5.0	827393.0	5.0	1	0	0	0.0		REML	1	1	1	1	1	1	1	1	1	1	1	0	1	1	0	0	1	1	0	0	1	0	0	0
1935	RL03JG	1	3	16:08	4	331.3721657	689.977324263	gratterie	2.0	14.0	5.0	847873.0	5.0	1	0	0	0.0		REML	1	1	1	1	1	1	1	1	1	1	1	1	1	1	1	0	1	1	0	0	1	0	0	0
1936	RL03JG	1	3	16:08	4	341.7688786092	690.1133786848	sympathie	1.0	15.0	5.0	870401.0	5.0	1	0	0	0.0		REML	1	1	0	0	1	1	0	0	1	0	0	0	0	0	0	0	0	0	0	0	0	0	0	0
1937	RL03JG	1	3	16:08	4	351.7738007007	690.4761904762	écriture	1.0	15.0	5.0	890881.0	5.0	1	0	0	0.0		REML	0	0	0	0	0	0	0	0	0	0	0	0	0	0	0	0	0	0	0	0	0	0	0	0
1938	RL03JG	1	4	16:08	4	420.1884053791	691.6099773243	répale	2.0	17.0	5.0	1030145.0	5.0	1	1	1	0.0	4.3862542593	REML	1	1	1	1	1	1	1	1	1	1	1	1	1	1	1	1	1	1	1	1	1	1	1	1
1939	RL03JG	1	4	16:08	4	430.323887772	690.9750566893	étouvande	2.0	18.0	5.0	1050625.0	5.0	1	0	0	0.0		REML	1	1	1	1	1	1	1	1	1	1	1	0	0	0	0	0	0	0	0	0	0	0	0	0
1940	RL03JG	1	4	16:08	4	440.0675899252	690.3854875283	exprès	1.0	18.0	5.0	1071105.0	5.0	1	1	0	0.0	3.2674368581	REML	1	1	1	1	1	1	1	1	1	1	1	1	1	1	1	1	1	1	1	1	1	1	1	1
1941	RL03JG	1	4	16:08	4	451.2479669657	690.4308390023	angénient	2.0	18.0	5.0	1093633.0	5.0	1	1	0	0.0	10.304993168	REML	1	1	1	1	1	1	1	1	1	1	1	1	0	1	1	0	0	1	0	0	0	0	0	0
1942	RL03JG	1	4	16:08	4	462.245511684	691.3378684807	prévoir	1.0	19.0	5.0	1116161.0	5.0	1	1	1	0.0	3.0210238221	REML	1	1	1	1	1	1	1	1	1	1	1	0	1	1	0	0	1	0	0	0	1	0	0	0
1943	RL03JG	1	4	16:08	4	473.3475463674	690.9750566893	gravement	1.0	19.0	5.0	1138689.0	5.0	1	1	0	0.0	1.6277165567	REML	1	1	1	1	1	1	1	0	0	0	0	0	0	0	0	0	0	0	0	0	0	0	0	0
1944	RL03JG	1	5	16:08	4	540.194827147	690.566893424	dispone	2.0	21.0	5.0	1275905.0	5.0	1	1	1	0.0	7.4071758639	REML	1	1	1	1	1	1	1	1	1	1	1	1	1	1	1	1	1	1	1	1	0	1	1	1
1945	RL03JG	1	5	16:08	4	551.3229973971	688.5260770975	choisir	1.0	22.0	5.0	1298433.0	5.0	1	1	1	0.0	6.4024079025	REML	1	1	1	0	1	1	1	0	1	1	0	0	0	0	0	0	0	0	0	0	0	0	0	0
1946	RL03JG	1	5	16:08	4	560.8837817502	690.7029478458	rositer	2.0	22.0	5.0	1318913.0	5.0	1	1	0	0.0	4.5923499651	REML	1	1	1	1	1	1	1	1	0	1	1	0	0	0	0	0	0	0	0	0	0	0	0	0
1947	RL03JG	1	5	16:08	4	571.4111651533	689.4784580499	utiliser	1.0	22.0	5.0	1339393.0	5.0	1	0	0	0.0		REML	1	1	1	1	1	1	1	1	1	1	1	1	1	1	1	1	1	1	1	1	0	1	1	0
1948	RL03JG	1	5	16:08	4	580.6845708402	690.0680272109	raposent	2.0	23.0	5.0	1359873.0	5.0	1	0	0	0.0		REML	0	0	0	0	0	0	0	0	0	0	0	0	0	0	0	0	0	0	0	0	0	0	0	0
1949	RL03JG	1	5	16:08	4	590.03643159	690.2040816327	soixante	1.0	23.0	5.0	1378305.0	5.0	1	1	0	0.0	1.5009143788	REML	1	1	1	1	1	1	1	0	0	1	0	0	0	0	0	0	0	0	0	0	0	0	0	0
1950	RL03JG	1	6	16:08	4	660.2012396962	690.9750566893	pendaine	2.0	25.0	5.0	1521665.0	5.0	1	0	0	0.0		REML	0	0	0	0	0	0	0	0	0	0	0	0	0	0	0	0	0	0	0	0	0	0	0	0
1951	RL03JG	1	6	16:08	4	670.8853305887	690.022675737	déclara	1.0	26.0	5.0	1544193.0	0.0	1	0	0	1.0		ME	1	1	1	1	1	1	1	0	1	1	0	0	0	0	0	0	0	0	0	0	0	0	0	0
1952	RL03JG	1	6	16:08	4	681.3081869047	690.5215419501	exister	1.0	26.0	5.0	1564673.0	0.0	1	1	1	1.0	2.7285279305	ME	1	1	1	1	1	1	1	1	1	1	1	1	1	1	1	1	1	1	1	1	1	1	1	1
1953	RL03JG	1	6	16:08	4	691.2085703521	689.9319727891	fusidique	2.0	26.0	5.0	1585153.0	5.0	1	0	0	0.0		REML	1	1	1	1	1	1	1	1	1	1	1	1	1	1	0	0	1	0	0	0	0	0	0	0
1954	RL03JG	1	6	16:08	4	701.3179385006	690.4308390023	bleuseur	2.0	27.0	5.0	1605633.0	5.0	1	1	1	0.0	3.9672498806	REML	0	0	0	0	0	0	0	0	0	0	0	0	0	0	0	0	0	0	0	0	0	0	0	0
1955	RL03JG	1	6	16:08	4	711.8975401976	688.2993197279	barbier	1.0	27.0	5.0	1628161.0	5.0	1	0	0	0.0		REML	1	1	1	1	1	1	1	1	1	1	1	1	1	1	1	1	1	1	1	1	1	1	1	1
1956	RL03JG	1	7	16:08	4	780.2076648704	690.7482993197	surpris	1.0	29.0	5.0	1767425.0	5.0	1	1	1	0.0	2.7374886133	REML	1	1	1	1	1	1	1	1	1	1	1	1	1	1	1	0	1	0	0	0	1	0	0	0
1957	RL03JG	1	7	16:08	4	790.1864516772	690.4308390023	arrivrel	2.0	30.0	5.0	1787905.0	5.0	1	0	0	0.0		REML	1	1	1	1	1	1	1	1	1	1	1	1	1	1	1	1	0	1	1	1	0	1	0	0
1958	RL03JG	1	7	16:08	4	800.4263981008	690.2947845805	vérité	1.0	30.0	5.0	1808385.0	5.0	1	0	0	0.0		REML	1	1	1	1	1	1	1	1	1	1	1	0	0	0	0	0	0	0	0	0	0	0	0	0
1959	RL03JG	1	7	16:08	4	810.5880461131	691.8820861678	remormes	2.0	30.0	5.0	1828865.0	5.0	1	0	0	0.0		REML	1	1	1	1	1	1	1	0	1	1	0	0	0	0	0	0	0	0	0	0	0	0	0	0
1960	RL03JG	1	7	16:08	4	820.2794684447	686.2585034014	rattraper	1.0	31.0	5.0	1849345.0	5.0	1	1	0	0.0	5.2106370823	REML	1	1	1	1	1	1	1	1	1	1	1	1	1	1	1	1	1	1	1	1	1	1	1	0
1961	RL03JG	1	7	16:08	4	830.2843634691	690.0680272109	chansole	2.0	31.0	5.0	1869825.0	5.0	1	1	1	0.0	1.8503810103	REML	1	1	1	1	1	1	1	1	1	1	1	0	1	0	0	0	1	0	0	0	0	0	0	0
1962	RL03JG	1	8	16:08	4	900.1879504565	688.798185941	piralisse	2.0	33.0	5.0	2013185.0	5.0	1	0	0	0.0		REML	1	1	1	1	1	1	1	1	1	1	1	1	1	1	1	1	1	1	1	1	1	1	1	1
1963	RL03JG	1	8	16:08	4	911.1332611309	690.0680272109	dispaude	2.0	34.0	5.0	2035713.0	5.0	1	0	0	0.0		REML	1	1	1	1	1	1	1	1	1	1	1	1	1	1	1	1	0	1	0	1	0	1	0	0
1964	RL03JG	1	8	16:08	4	920.641849203	690.9750566893	véhicule	1.0	34.0	5.0	2056193.0	5.0	1	0	0	0.0		REML	1	1	1	1	1	1	1	1	0	1	1	1	0	0	1	0	0	0	0	0	0	0	0	0
1965	RL03JG	1	8	16:08	4	931.5348863445	690.3854875283	spirceux	2.0	34.0	5.0	2076673.0	5.0	1	1	1	0.0	4.5385858679	REML	1	1	1	1	1	1	1	1	1	1	1	1	1	1	1	1	1	1	1	1	1	1	1	1
1966	RL03JG	1	8	16:08	4	940.7299931019	690.2494331066	parcours	1.0	35.0	5.0	2097153.0	5.0	1	0	0	0.0		REML	0	0	0	0	0	0	0	0	0	0	0	0	0	0	0	0	0	0	0	0	0	0	0	0
1967	RL03JG	1	8	16:08	4	950.7870990603	691.0657596372	deuxième	1.0	35.0	5.0	2117633.0	5.0	1	1	0	0.0	7.2540322581	REML	1	1	1	1	1	1	1	1	1	1	1	1	1	1	0	0	1	1	0	0	0	0	0	0
1968	RL03JG	1	9	16:08	4	1020.1944087178	690.2494331066	barester	2.0	37.0	5.0	2258945.0	5.0	1	0	0	0.0		REML	0	0	0	0	0	0	0	0	0	0	0	0	0	0	0	0	0	0	0	0	0	0	0	0
1969	RL03JG	1	9	16:08	4	1031.0090615497	690.0680272109	tormater	2.0	38.0	5.0	2281473.0	5.0	1	0	0	0.0		REML	0	0	0	0	0	0	0	0	0	0	0	0	0	0	0	0	0	0	0	0	0	0	0	0
1970	RL03JG	1	9	16:08	4	1040.2564388119	690.4308390023	bisceâtre	2.0	38.0	5.0	2299905.0	0.0	1	1	1	1.0	4.824767246	ME	1	1	1	1	1	1	1	1	1	1	1	1	1	1	1	1	1	1	1	1	1	1	1	1
1971	RL03JG	1	9	16:08	4	1051.410690445	690.3401360544	station	1.0	38.0	5.0	2322433.0	0.0	1	1	1	1.0	1.9565195063	ME	1	1	1	1	1	1	1	1	1	1	1	1	1	1	1	1	1	1	1	1	1	1	1	1
1972	RL03JG	1	9	16:08	4	1062.1208938201	690.6575963719	franchir	1.0	39.0	5.0	2344961.0	0.0	1	1	0	1.0	1.6532459874	ME	1	1	1	1	1	1	1	1	1	1	1	1	1	1	1	1	1	1	1	1	1	1	1	1
1973	RL03JG	1	9	16:08	4	1071.6555955357	690.3854875283	féminin	1.0	39.0	5.0	2365441.0	5.0	1	1	0	0.0	1.8745233679	REML	1	1	1	1	1	1	1	1	1	1	1	1	1	1	0	0	1	0	0	0	1	0	0	0
1974	RL03JG	1	10	16:08	4	1140.200802736	690.4308390023	souvrade	2.0	41.0	1.0	2504705.0	1.0	1	0	0	0.0		N1	1	1	1	1	1	1	1	0	1	1	0	0	1	0	0	0	0	0	0	0	0	0	0	0
1975	RL03JG	1	10	16:08	4	1150.8326300439	690.4761904762	monceuse	2.0	42.0	1.0	2527233.0	1.0	1	0	0	0.0		N1	1	0	0	0	0	0	0	0	0	0	0	0	0	0	0	0	0	0	0	0	0	0	0	0
1976	RL03JG	1	10	16:08	4	1160.4718493845	690.612244898	réalité	1.0	42.0	1.0	2545665.0	1.0	1	0	0	0.0		N1	0	0	0	0	0	0	0	0	0	0	0	0	0	0	0	0	0	0	0	0	0	0	0	0
1977	RL03JG	1	10	16:08	4	1171.3910051677	690.022675737	décida	1.0	42.0	1.0	2568193.0	1.0	1	0	0	0.0		N1	0	0	0	0	0	0	0	0	0	0	0	0	0	0	0	0	0	0	0	0	0	0	0	0
1978	RL03JG	1	10	16:08	4	1180.8211975624	688.6167800454	avertir	1.0	43.0	1.0	2588673.0	1.0	1	0	0	0.0		N1	0	0	0	0	0	0	0	0	0	0	0	0	0	0	0	0	0	0	0	0	0	0	0	0
1979	RL03JG	1	10	16:08	4	1191.453026025	691.0204081633	provirent	2.0	43.0	1.0	2609153.0	1.0	1	0	0	0.0		N1	1	1	1	1	1	1	1	0	1	1	0	0	1	0	0	0	1	0	0	0	0	0	0	0
1980	RL04VF	1	1	10:50	1	60.2912611375	690.7482993197	antireurs	2.0	6.0	1.0	311297.0	1.0	0	1	1	0.0	2.441786079	N1	1	1	1	1	1	1	1	1	1	1	1	1	1	1	1	1	1	1	1	1	1	1	1	1
1981	RL04VF	1	1	10:50	1	69.6430903126	688.5714285714	création	1.0	6.0	1.0	331777.0	1.0	0	1	1	0.0	1.1330645161	N1	1	1	1	1	1	1	1	1	1	1	1	1	1	1	1	1	1	1	1	1	1	1	1	1
1982	RL04VF	1	1	10:50	1	79.4128552453	690.7029478458	dispendus	2.0	6.0	1.0	350209.0	1.0	0	1	0	0.0	2.1550442275	N1	1	1	1	1	1	1	1	1	1	1	1	1	1	1	1	1	1	1	1	1	1	1	1	1
1983	RL04VF	1	1	10:50	1	89.5222709548	690.9297052154	couvraité	2.0	7.0	1.0	370689.0	1.0	0	1	1	0.0	2.685902093	N1	1	1	1	1	1	1	1	1	1	1	1	1	1	1	1	1	1	1	1	1	1	1	1	1
1984	RL04VF	1	1	10:50	1	100.2847405238	690.2040816327	carrière	1.0	7.0	1.0	393217.0	1.0	0	1	1	0.0	2.8181347591	N1	1	1	1	1	1	1	1	1	1	1	1	1	1	1	1	1	1	1	1	1	1	1	1	1
1985	RL04VF	1	1	10:50	1	110.0283931462	688.7074829932	aéroport	1.0	7.0	1.0	413697.0	1.0	0	1	1	0.0	2.9615056848	N1	1	1	1	1	1	1	1	1	1	1	1	1	1	1	1	0	1	1	0	0	1	0	0	0
1986	RL04VF	1	2	10:50	1	180.1932084547	690.9750566893	bridida	2.0	10.0	2.0	557057.0	0.0	0	0	1	1.0		ME	1	1	1	1	1	1	1	1	1	1	1	1	1	1	1	1	1	1	1	1	1	1	1	0
1987	RL04VF	1	2	10:50	1	190.5115511206	690.4308390023	secrète	1.0	10.0	2.0	577537.0	0.0	0	1	1	1.0	2.9815977363	ME	1	1	1	1	1	1	1	1	1	1	1	1	1	1	1	1	1	1	1	1	1	1	1	1
1988	RL04VF	1	2	10:50	1	201.5613270803	691.2471655329	difficile	1.0	10.0	2.0	600065.0	2.0	0	0	0	0.0		N2	0	0	0	0	0	0	0	0	0	0	0	0	0	0	0	0	0	0	0	0	0	0	0	0
1989	RL04VF	1	2	10:50	1	210.7825465343	690.7936507937	poussière	1.0	11.0	2.0	620545.0	2.0	0	1	1	0.0	5.625	N2	1	0	0	0	0	0	0	0	0	0	0	0	0	0	0	0	0	0	0	0	0	0	0	0
1990	RL04VF	1	2	10:50	1	220.3434010897	690.8390022676	destiser	2.0	11.0	2.0	638977.0	2.0	0	0	0	0.0		N2	0	0	0	0	0	0	0	0	0	0	0	0	0	0	0	0	0	0	0	0	0	0	0	0
1991	RL04VF	1	2	10:50	1	231.0274466743	690.1587301587	amalacrez	2.0	11.0	2.0	661505.0	2.0	0	1	1	0.0	3.310483871	N2	1	1	1	1	1	1	1	1	1	1	1	1	1	1	1	1	1	1	1	1	1	1	1	1
1992	RL04VF	1	3	10:50	1	300.1996288826	690.0680272109	malgré	1.0	14.0	2.0	802817.0	2.0	0	0	0	0.0		N2	0	0	0	0	0	0	0	0	0	0	0	0	0	0	0	0	0	0	0	0	0	0	0	0
1993	RL04VF	1	3	10:50	1	309.420864901	690.2040816327	soixante	1.0	14.0	2.0	821249.0	2.0	0	0	0	0.0		N2	0	0	0	0	0	0	0	0	0	0	0	0	0	0	0	0	0	0	0	0	0	0	0	0
1994	RL04VF	1	3	10:50	1	319.5302582192	690.3401360544	capirage	2.0	14.0	2.0	841729.0	2.0	0	0	0	0.0		N2	0	0	0	0	0	0	0	0	0	0	0	0	0	0	0	0	0	0	0	0	0	0	0	0
1995	RL04VF	1	3	10:50	1	330.3187719412	690.9750566893	étouvande	2.0	15.0	2.0	864257.0	2.0	0	0	0	0.0		N2	0	0	0	0	0	0	0	0	0	0	0	0	0	0	0	0	0	0	0	0	0	0	0	0
1996	RL04VF	1	3	10:50	1	340.7938901795	689.8866213152	incrigées	2.0	15.0	2.0	886785.0	2.0	0	0	0	0.0		N2	0	0	0	0	0	0	0	0	0	0	0	0	0	0	0	0	0	0	0	0	0	0	0	0
1997	RL04VF	1	3	10:50	1	351.2167324501	690.9750566893	possible	1.0	15.0	2.0	907265.0	2.0	0	1	0	0.0	4.2862903226	N2	1	1	1	1	1	1	1	1	1	1	1	1	1	1	1	0	1	1	1	0	1	0	0	0
1998	RL04VF	1	4	10:50	1	420.2060654886	690.7029478458	service	1.0	18.0	2.0	1048577.0	2.0	0	1	0	0.0	2.4238647133	N2	1	1	0	0	1	1	0	0	1	0	0	0	0	0	0	0	0	0	0	0	0	0	0	0
[truncated: 12,220 more rows]
