# Supplementary material for: Behavioral and brain responses to verbal stimuli reveal transient periods of cognitive integration of the external world during sleep
Source: Nat Neurosci. 2023 Oct 12;26(11):1981–93. doi: 10.1038/s41593-023-01449-7 (PMC10620087; doi:10.1038/s41593-023-01449-7)
Supplement: Supplementary file 9 — Results, for each threshold and each window size, of the automatized response detection algorithm. For each trial, the predictions of the algorithm are presented for each possible combination of parameters. Window size is expressed in a number of samples (sampling rate 250 Hz). [file 41593_2023_1449_MOESM9_ESM.zip › Source_data_FigE4/FigE4_HP.csv]

	Sujet	IsStim	MiniBloc	Heure	Bloc	Stimonset	Duree	Stimulus	Type	Epoch_Compumedic	Sades_epoch	pas_trigger	stade_mini_epoch	Response	Accuracy	MicroEveil	ReactionTime	Valeure_trigger	Stades2	stage	algo_3.5_150	algo_3.5_250	algo_3.5_350	algo_3.5_500	algo_4_150	algo_4_250	algo_4_350	algo_4_500	algo_5_150	algo_5_250	algo_5_350	algo_5_500	algo_7_150	algo_7_250	algo_7_350	algo_7_500	algo_8_150	algo_8_250	algo_8_350	algo_8_500	algo_10_150	algo_10_250	algo_10_350	algo_10_500
0	SM06AM	1	1	00:00	1	60.3037346843	690.2040816327	emprunter	1.0	18	0	1099777	0	1	1	0	2.2596238659	201	18	Wake	1	1	1	1	1	1	1	0	1	1	1	0	0	0	0	0	0	0	0	0	0	0	0	0
1	SM06AM	1	1	00:00	1	70.6220963857	691.201814059	inquiéter	1.0	19	0	1120257	0	1	1	0	1.369235131	201	19	Wake	1	1	1	1	1	1	1	1	1	1	1	1	1	1	1	1	1	1	1	1	1	1	1	1
2	SM06AM	1	1	00:00	1	80.0000532426	690.0680272109	symbième	2.0	19	0	1138689	0	0	0	0		202	19	Wake	1	1	1	1	1	1	1	1	1	1	1	1	1	1	1	1	1	1	1	1	1	1	1	1
3	SM06AM	1	1	00:00	1	90.9453247469	690.7482993197	antireurs	2.0	19	0	1161217	0	1	1	0	1.6901951725	202	19	Wake	1	1	1	1	1	1	1	1	1	1	1	1	1	1	1	1	1	1	1	1	1	1	1	1
4	SM06AM	1	1	00:00	1	100.2188117745	691.0204081633	première	1.0	20	0	1181697	0	1	1	0	1.5315965222	201	20	Wake	1	1	1	1	1	1	1	1	1	1	1	1	1	1	1	1	1	1	1	1	1	1	1	1
5	SM06AM	1	1	00:00	1	109.805781463	690.0680272109	vapiécha	2.0	20	0	1200129	0	1	1	0	1.4241133933	202	20	Wake	1	1	1	1	1	1	1	1	1	1	1	1	1	1	1	1	1	1	1	1	1	1	1	1
6	SM06AM	1	2	00:00	1	180.2318424384	688.3900226757	amoureuse	1.0	22	0	1345537	0	1	1	0	1.7121450773	201	22	Wake	1	1	1	1	1	1	1	1	1	1	1	1	1	1	1	1	1	1	1	1	1	1	1	1
7	SM06AM	1	2	00:00	1	190.75920605	690.8390022676	généreux	1.0	23	0	1366017	0	1	1	0	1.5089500728	201	23	Wake	1	1	1	1	1	1	1	1	1	1	1	1	1	1	1	1	1	1	1	1	1	1	1	1
8	SM06AM	1	2	00:00	1	201.3387846961	690.9750566893	navotiné	2.0	23	0	1388545	0	1	1	0	1.6405654962	202	23	Wake	1	1	1	1	1	1	1	1	1	1	1	1	1	1	1	1	1	1	1	1	1	1	1	1
9	SM06AM	1	2	00:00	1	211.4481376703	690.1587301587	attrubine	2.0	23	0	1409025	0	1	1	0	1.208609851	202	23	Wake	1	1	1	1	1	1	1	1	1	1	1	1	1	1	1	1	1	1	1	1	1	1	1	1
10	SM06AM	1	2	00:00	1	221.8710105419	690.2947845805	réclande	2.0	24	0	1429505	0	1	1	0	1.8520665323	202	24	Wake	1	1	1	1	1	1	1	1	1	1	1	1	1	1	1	1	1	1	1	1	1	1	1	1
11	SM06AM	1	2	00:00	1	231.9804063513	688.4807256236	contact	1.0	24	0	1449985	0	1	1	0	2.0737444696	201	24	Wake	1	1	1	1	1	1	1	1	1	1	1	1	1	1	1	1	1	1	1	1	1	1	1	1
12	SM06AM	1	3	00:00	1	300.6824012362	688.6621315193	actrice	1.0	26	0	1591297	0	1	1	0	1.9976355987	201	26	Wake	1	1	1	1	1	1	1	1	1	1	1	1	1	1	1	1	1	1	1	1	1	1	1	1
13	SM06AM	1	3	00:00	1	311.2358264798	688.5260770975	conserver	1.0	27	0	1613825	0	1	1	0	2.0299461666	201	27	Wake	1	1	1	1	1	1	1	1	1	1	1	1	1	1	1	1	1	1	1	1	1	1	1	1
14	SM06AM	1	3	00:00	1	322.363980471	690.4761904762	cuisage	2.0	27	0	1636353	0	1	1	0	2.0702109935	202	27	Wake	1	1	1	1	1	1	1	1	1	1	1	1	1	1	1	1	1	1	1	1	1	1	1	1
15	SM06AM	1	3	00:00	1	332.7607126792	690.7029478458	soupira	1.0	27	0	1656833	0	1	0	0	1.3271361867	201	27	Wake	1	1	1	1	1	1	1	1	1	1	1	1	1	1	1	1	1	1	1	1	1	1	1	1
16	SM06AM	1	3	00:00	1	343.1051883989	690.7482993197	cormale	2.0	28	0	1679361	0	1	1	0	2.0422617047	202	28	Wake	1	1	1	1	1	1	1	1	1	1	1	1	1	1	1	1	1	1	1	1	1	1	1	1
17	SM06AM	1	3	00:00	1	353.8153959282	690.8390022676	palatif	2.0	28	0	1699841	0	1	1	0	1.3611583641	202	28	Wake	1	1	1	1	1	1	1	1	1	1	1	1	1	1	1	1	1	1	1	1	1	1	1	1
18	SM06AM	1	4	00:00	1	421.7859480719	690.5215419501	gérivoyés	2.0	30	0	1839105	0	1	1	0	1.4138962394	202	30	Wake	1	1	1	1	1	1	1	1	1	1	1	1	1	1	1	1	1	1	1	1	1	1	1	1
19	SM06AM	1	4	00:00	1	431.9998592257	690.7029478458	modécin	2.0	31	0	1859585	0	1	1	0	1.3722558244	202	31	Wake	1	1	1	1	1	1	1	1	1	1	1	1	1	1	1	1	1	1	1	1	1	1	1	1
20	SM06AM	1	4	00:00	1	442.7622661431	690.8390022676	officier	1.0	31	0	1882113	0	1	1	0	1.5898472502	201	31	Wake	1	1	1	1	1	1	1	1	1	1	1	1	1	1	1	1	1	1	1	1	1	1	1	1
21	SM06AM	1	4	00:00	1	453.5508635826	690.7482993197	présente	1.0	32	0	1904641	0	1	1	0	1.6124289455	201	32	Wake	1	1	1	1	1	1	1	1	1	1	1	1	1	1	1	1	1	1	1	1	1	1	1	1
22	SM06AM	1	4	00:00	1	463.3467165142	690.5215419501	pitubales	2.0	32	0	1925121	0	1	1	0	1.0907240563	202	32	Wake	1	1	1	1	1	1	1	1	1	1	1	1	1	1	1	1	1	1	1	1	1	1	1	1
23	SM06AM	1	4	00:00	1	473.5867720776	691.7006802721	supporter	1.0	32	0	1945601	0	1	1	0	1.7938140541	201	32	Wake	1	1	1	1	1	1	1	1	1	1	1	1	1	1	1	1	1	1	1	1	1	1	1	1
24	SM06AM	1	5	00:00	1	544.7703980795	689.6598639456	mardiment	2.0	35	0	2091009	0	1	1	0	1.6096515177	202	35	Wake	1	1	1	1	1	1	1	1	1	1	1	1	1	1	1	1	1	1	1	1	1	1	1	1
25	SM06AM	1	5	00:00	1	555.0887727604	690.7482993197	attergier	2.0	35	0	2113537	0	1	1	0	1.3159337198	202	35	Wake	1	1	1	1	1	1	1	1	1	1	1	1	1	1	1	1	1	1	1	1	1	1	1	1
26	SM06AM	1	5	00:00	1	564.4405832961	690.2494331066	parcours	1.0	35	0	2131969	0	1	1	0	1.4878524726	201	35	Wake	1	1	1	1	1	1	1	1	1	1	1	1	1	1	1	1	1	1	1	1	1	1	1	1
27	SM06AM	1	5	00:00	1	574.6805769646	690.1133786848	expert	1.0	36	0	2152449	0	1	1	0	1.7384335097	201	36	Wake	1	1	1	1	1	1	1	1	1	1	1	1	1	1	1	1	1	1	1	1	1	1	1	1
28	SM06AM	1	5	00:00	1	585.7042225287	689.977324263	cliqueils	2.0	36	0	2174977	0	1	1	0	1.4566672267	202	36	Wake	1	1	1	1	1	1	1	1	1	1	1	1	1	1	1	1	1	1	1	1	1	1	1	1
29	SM06AM	1	5	00:00	1	596.0226188005	688.5260770975	amertume	1.0	36	0	2195457	0	1	1	0	1.3759468106	201	36	Wake	1	1	1	1	1	1	1	1	1	1	1	1	1	1	1	1	1	1	1	1	1	1	1	1
30	SM06AM	1	6	00:00	1	664.4633614307	690.8843537415	savoir	1.0	39	0	2336769	0	1	1	0	1.4987924227	201	39	Wake	1	1	1	1	1	1	1	1	1	1	1	1	1	1	1	1	1	1	1	1	1	1	1	1
31	SM06AM	1	6	00:00	1	674.9384664439	690.2947845805	duployain	2.0	39	0	2357249	0	1	1	0	1.767422365	202	39	Wake	1	1	1	1	1	1	1	1	1	1	1	1	1	1	1	1	1	1	1	1	1	1	1	1
32	SM06AM	1	6	00:00	1	684.6560198682	690.7482993197	néfusans	2.0	39	0	2377729	0	1	1	0	1.1497833361	202	39	Wake	1	1	1	1	1	1	1	1	1	1	1	1	1	1	1	1	1	1	1	1	1	1	1	1
33	SM06AM	1	6	00:00	1	695.5490689984	690.8390022676	dormatera	2.0	40	0	2400257	0	1	1	0	1.2567169299	202	40	Wake	1	1	1	1	1	1	1	1	1	1	1	1	1	1	1	1	1	1	1	1	1	1	1	1
34	SM06AM	1	6	00:00	1	706.4682606795	690.3854875283	exploser	1.0	40	0	2422785	0	1	1	0	1.5203030494	201	40	Wake	1	1	1	1	1	1	1	1	1	1	1	1	1	1	1	1	1	1	1	1	1	1	1	1
35	SM06AM	1	6	00:00	1	716.7082517743	690.2040816327	solution	1.0	40	0	2443265	0	1	1	0	1.5130435848	201	40	Wake	1	1	1	1	1	1	1	1	1	1	1	1	1	1	1	1	1	1	1	1	1	1	1	1
36	SM06AM	1	7	00:00	1	786.3767713269	689.977324263	quartier	1.0	43	0	2586625	0	1	0	0	1.9105500252	201	43	Wake	1	1	1	1	1	1	1	1	1	1	1	1	1	1	1	1	1	1	1	1	1	1	1	1
37	SM06AM	1	7	00:00	1	796.0681881908	690.7482993197	parking	1.0	43	0	2605057	0	1	0	0	1.4093319472	201	43	Wake	1	1	1	1	1	1	1	1	1	1	1	1	1	1	1	1	1	1	1	1	1	1	1	1
38	SM06AM	1	7	00:00	1	807.1963372929	690.3854875283	exprès	1.0	43	0	2629633	0	1	1	0	2.2025089606	201	43	Wake	1	1	1	1	1	1	1	1	1	1	1	1	1	1	1	1	1	1	1	1	1	1	1	1
39	SM06AM	1	7	00:00	1	817.2795999668	690.1133786848	raconnant	2.0	44	0	2650113	0	1	1	0	1.3701329385	202	44	Wake	1	1	1	1	1	1	1	1	1	1	1	1	1	1	1	1	1	1	1	1	1	1	1	1
40	SM06AM	1	7	00:00	1	826.7620380599	690.6575963719	miguriner	2.0	44	0	2668545	0	1	1	0	1.2188042535	202	44	Wake	1	1	1	1	1	1	1	1	1	1	1	1	1	1	1	1	1	1	1	1	1	1	1	0
41	SM06AM	1	7	00:00	1	837.1587811491	690.8843537415	rassacs	2.0	44	0	2691073	0	1	1	0	1.0837043571	202	44	Wake	1	1	1	1	1	1	1	1	1	1	1	1	1	1	1	1	1	1	1	1	1	1	1	1
42	SM06AM	1	8	00:00	1	906.4877125635	691.0657596372	crayeuser	2.0	47	0	2832385	0	1	1	0	1.2735635081	202	47	Wake	1	1	1	1	1	1	1	1	1	1	1	1	1	1	1	1	1	1	1	1	1	1	1	1
43	SM06AM	1	8	00:00	1	915.8395688082	690.2040816327	voliteur	2.0	47	0	2850817	0	1	1	0	1.3664051999	202	47	Wake	1	1	1	1	1	1	1	1	1	1	1	1	1	1	1	1	1	1	1	1	1	1	1	0
44	SM06AM	1	8	00:00	1	926.9415938369	690.2040816327	néandeuse	2.0	47	0	2873345	0	1	1	0	2.3156537018	202	47	Wake	1	1	1	1	1	1	1	1	1	1	1	1	1	1	1	1	1	1	1	1	1	1	1	1
45	SM06AM	1	8	00:00	1	936.7375192218	687.5736961451	scénario	1.0	48	0	2893825	0	1	1	0	2.1185053343	201	48	Wake	1	1	1	1	1	1	1	1	1	1	1	1	1	1	1	1	1	1	1	1	1	1	1	1
46	SM06AM	1	8	00:00	1	947.5522311439	688.3900226757	bâtiment	1.0	48	0	2916353	0	1	1	0	1.8698721718	201	48	Wake	1	1	1	1	1	1	1	1	1	1	1	1	1	1	1	1	1	1	1	1	1	1	1	1
47	SM06AM	1	8	00:00	1	958.1840313732	690.7936507937	provoquer	1.0	48	0	2938881	0	1	1	0	1.2893355175	201	48	Wake	1	1	1	1	1	1	1	1	1	1	1	1	1	1	1	1	1	1	1	1	1	1	1	1
48	SM06AM	1	9	00:00	1	1027.4084832744	690.612244898	pouvoir	1.0	51	0	3080193	0	1	1	0	2.3182298667	201	51	Wake	1	1	1	1	1	1	1	1	1	1	1	1	1	1	1	1	1	1	1	1	1	1	1	1
49	SM06AM	1	9	00:00	1	1037.8052049775	691.0204081633	distance	1.0	51	0	3100673	0	1	1	0	2.0019023718	201	51	Wake	1	1	1	1	1	1	1	1	1	1	1	1	1	1	1	1	1	1	1	1	1	1	1	1
50	SM06AM	1	9	00:00	1	1047.5749577249	690.9750566893	affichils	2.0	51	0	3121153	0	1	0	0	2.0820172491	202	51	Wake	1	1	1	1	1	1	1	1	1	1	1	1	1	1	1	1	1	1	1	1	1	1	1	1
51	SM06AM	1	9	00:00	1	1058.729264579	690.4308390023	italienne	1.0	52	0	3143681	0	1	1	0	1.4145035282	201	52	Wake	1	1	1	1	1	1	1	1	1	1	1	1	1	1	1	1	1	1	1	1	1	1	1	1
52	SM06AM	1	9	00:00	1	1068.3423103507	690.6575963719	doctramer	2.0	52	0	3164161	0	1	1	0	1.4963387657	202	52	Wake	1	1	1	1	1	1	1	1	1	1	1	1	1	1	1	1	1	1	1	1	1	1	1	1
53	SM06AM	1	9	00:00	1	1079.2614866718	690.612244898	facabos	2.0	52	0	3186689	0	1	1	0	2.4241273942	202	52	Wake	1	1	1	1	1	1	1	1	1	1	1	1	1	1	1	1	1	1	1	1	1	1	1	0
54	SM06AM	1	10	00:00	1	1148.7210745227	690.8390022676	managique	2.0	55	0	3328001	0	0	0	0		202	55	Wake	1	1	1	1	1	1	1	1	1	1	1	1	1	1	1	1	1	1	1	1	1	1	1	1
55	SM06AM	1	10	00:00	1	1158.5430859796	690.9297052154	viracipe	2.0	55	0	3348481	0	0	0	0		202	55	Wake	1	1	1	1	1	1	1	1	1	1	1	1	1	1	1	1	1	1	1	1	1	1	1	0
56	SM06AM	1	10	00:00	1	1169.7235034235	688.4353741497	américain	1.0	55	0	3371009	0	1	1	0	1.6058695256	201	55	Wake	1	1	1	1	1	1	1	1	1	1	1	1	1	1	1	1	1	1	1	1	1	1	1	1
57	SM06AM	1	10	00:00	1	1180.2769194516	690.7482993197	intention	1.0	56	0	3393537	0	1	1	0	2.253811744	201	56	Wake	1	1	1	1	1	1	1	1	1	1	1	1	1	1	1	1	1	1	1	1	1	1	1	1
58	SM06AM	1	10	00:00	1	1190.0205926512	690.0680272109	tormater	2.0	56	0	3411969	0	1	1	0	1.2493664595	202	56	Wake	1	1	1	1	1	1	1	1	1	1	1	1	1	1	1	1	1	1	1	1	1	1	1	1
59	SM06AM	1	10	00:00	1	1200.1822049853	691.0657596372	partager	1.0	56	0	3434497	0	1	1	0	1.0931217098	201	56	Wake	1	1	1	1	1	1	1	1	1	1	1	1	1	1	1	1	1	1	1	1	1	1	1	1
60	SM06AM	1	1	00:00	2	60.2353682778	691.1111111111	dimeurât	2.0	59	0	3604481	0	1	1	0	2.023390247	202	59	Wake	1	1	1	1	1	1	1	1	1	1	1	1	1	1	1	1	1	1	1	1	1	1	1	1
61	SM06AM	1	1	00:00	2	69.7961486024	688.6167800454	délicat	1.0	59	0	3622913	0	1	0	0	1.5613694276	201	59	Wake	1	1	1	1	1	1	1	1	1	1	1	1	1	1	1	1	1	1	1	1	1	1	1	1
62	SM06AM	1	1	00:00	2	80.6892129638	690.2947845805	vérifier	1.0	60	0	3645441	0	1	0	0	1.9547771057	201	60	Wake	1	1	1	1	1	1	1	1	1	1	1	1	1	1	1	1	1	1	1	1	1	1	1	1
63	SM06AM	1	1	00:00	2	90.2761300304	690.9297052154	inforule	2.0	60	0	3665921	0	1	1	0	1.5092160898	202	60	Wake	1	1	1	1	1	1	1	1	1	1	1	1	1	1	1	1	1	1	1	1	1	1	1	1
64	SM06AM	1	1	00:00	2	101.0908497263	690.7936507937	endominez	2.0	61	0	3688449	0	1	1	0	1.6669449345	202	61	Wake	1	1	1	1	1	1	1	1	1	1	1	1	1	1	1	1	1	1	1	1	1	1	1	1
65	SM06AM	1	1	00:00	2	110.494888687	690.1587301587	décembre	1.0	61	0	3706881	0	1	1	0	1.6152466258	201	61	Wake	1	1	1	1	1	1	1	1	1	1	1	1	1	1	1	1	1	1	1	1	1	1	1	1
66	SM06AM	1	2	00:00	2	180.2417750994	690.7482993197	déroguias	2.0	63	0	3850241	0	1	1	0	2.3129882812	202	63	Wake	1	1	1	1	1	1	1	1	1	1	1	1	1	1	1	1	1	1	1	1	1	1	1	1
67	SM06AM	1	2	00:00	2	189.6458809668	690.0680272109	chansole	2.0	63	0	3868673	0	1	1	0	1.996281012	202	63	Wake	1	1	1	1	1	1	1	1	1	1	1	1	1	1	1	1	1	1	1	1	1	1	1	1
68	SM06AM	1	2	00:00	2	199.8597385974	690.022675737	vanité	1.0	64	0	3889153	0	1	1	0	1.5841611363	201	64	Wake	1	1	1	1	1	1	1	1	1	1	1	1	1	1	1	1	1	1	1	1	1	1	1	1
69	SM06AM	1	2	00:00	2	210.1781283857	689.977324263	vertige	1.0	64	0	3911681	0	1	1	0	1.1748519405	201	64	Wake	1	1	1	1	1	1	1	1	1	1	1	1	1	1	1	1	1	1	1	1	1	1	1	1
70	SM06AM	1	2	00:00	2	219.738925038	690.1587301587	cercueil	1.0	64	0	3930113	0	1	1	0	1.2757791499	201	64	Wake	1	1	1	1	1	1	1	1	1	1	1	1	1	1	1	1	1	1	1	1	1	1	1	1
71	SM06AM	1	2	00:00	2	229.9789050298	690.2494331066	surélait	2.0	65	0	3950593	0	1	1	0	1.3850071405	202	65	Wake	1	1	1	1	1	1	1	1	1	1	1	1	1	1	1	1	1	1	1	1	1	1	1	1
72	SM06AM	1	3	00:00	2	301.3192792669	690.5215419501	respecter	1.0	67	0	4098049	0	1	1	0	1.8191959285	201	67	Wake	1	1	1	1	1	1	1	1	1	1	1	1	1	1	1	1	1	1	1	1	1	1	1	1
73	SM06AM	1	3	00:00	2	311.4025239722	690.3854875283	cantation	2.0	68	0	4118529	0	1	1	0	2.2757984011	202	68	Wake	1	1	1	1	1	1	1	1	1	1	1	1	1	1	1	1	1	1	1	1	1	1	1	1
74	SM06AM	1	3	00:00	2	322.1649694994	688.6167800454	aventure	1.0	68	0	4141057	0	1	1	0	1.5476415491	201	68	Wake	1	1	1	1	1	1	1	1	1	1	1	1	1	1	1	1	1	1	1	1	1	1	1	1
75	SM06AM	1	3	00:00	2	333.2670226854	690.3854875283	observa	1.0	68	0	4163585	0	1	0	0	3.3178623432	201	68	Wake	1	1	1	1	1	1	1	1	1	1	1	1	1	1	1	1	1	1	1	1	1	1	1	1
76	SM06AM	1	3	00:00	2	344.4474324549	690.8390022676	optivelle	2.0	69	0	4186113	0	1	1	0	1.4125119008	202	69	Wake	1	1	1	1	1	1	1	1	1	1	1	1	1	1	1	1	1	1	1	1	1	1	1	1
77	SM06AM	1	3	00:00	2	354.7135068033	690.7482993197	chiposons	2.0	69	0	4206593	0	1	1	0	1.137438046	202	69	Wake	1	1	1	1	1	1	1	1	1	1	1	1	1	1	1	1	1	1	1	1	1	1	1	1
78	SM06AM	1	4	00:00	2	419.4971869205	690.2494331066	rassédées	2.0	71	0	4339713	0	1	1	0	1.5882091454	202	71	Wake	1	1	1	1	1	1	1	1	1	1	1	1	1	1	1	1	1	1	1	1	1	1	1	1
79	SM06AM	1	4	00:00	2	430.0506313518	690.566893424	diseyer	2.0	72	0	4362241	0	1	1	0	2.1532258065	202	72	Wake	1	1	1	1	1	1	1	1	1	1	1	1	1	1	1	1	1	1	1	1	1	1	1	1
80	SM06AM	1	4	00:00	2	439.3763375649	690.5215419501	arricotai	2.0	72	0	4380673	0	1	1	0	2.783187374	202	72	Wake	1	1	1	1	1	1	1	1	1	1	1	1	1	1	1	1	1	1	1	1	1	1	1	1
81	SM06AM	1	4	00:00	2	450.2432820038	691.0204081633	équipage	1.0	72	0	4403201	0	1	1	0	1.9791316644	201	72	Wake	1	1	1	1	1	1	1	1	1	1	1	1	1	1	1	1	1	1	1	1	1	1	1	1
82	SM06AM	1	4	00:00	2	461.3191821153	688.2993197279	commencer	1.0	73	0	4425729	0	1	1	0	1.3909032678	201	73	Wake	1	1	1	1	1	1	1	1	1	1	1	1	1	1	1	1	1	1	1	1	1	1	1	1
83	SM06AM	1	4	00:00	2	472.0032753846	690.2040816327	mortel	1.0	73	0	4448257	0	1	1	0	1.1026143173	201	73	Wake	1	1	1	1	1	1	1	1	1	1	1	1	1	1	1	1	1	1	1	1	1	1	1	1
84	SM06AM	1	5	00:00	2	544.2579147363	690.9750566893	dircalet	2.0	75	0	4595713	0	1	1	0	2.8888696377	202	75	Wake	1	1	1	1	1	1	1	1	1	1	1	1	1	1	1	1	1	1	1	1	1	1	1	1
85	SM06AM	1	5	00:00	2	554.7852274094	691.0657596372	distision	2.0	76	0	4616193	0	1	1	0	2.0747875364	202	76	Wake	1	1	1	1	1	1	1	1	1	1	1	1	1	1	1	1	1	1	1	1	1	1	1	1
86	SM06AM	1	5	00:00	2	564.1109307084	691.1111111111	superbe	1.0	76	0	4636673	0	1	1	0	1.664874552	201	76	Wake	1	1	1	1	1	1	1	1	1	1	1	1	1	1	1	1	1	1	1	1	1	1	1	1
87	SM06AM	1	5	00:00	2	574.9517397073	690.1133786848	éclaiste	2.0	76	0	4657153	0	1	1	0	1.7615139869	202	76	Wake	1	1	1	1	1	1	1	1	1	1	1	1	1	1	1	1	1	1	1	1	1	1	1	1
88	SM06AM	1	5	00:00	2	585.531335894	690.9750566893	surgir	1.0	77	0	4679681	0	1	1	0	1.3694241431	201	77	Wake	1	1	1	1	1	1	1	1	1	1	1	1	1	1	1	1	1	1	1	1	1	1	1	1
89	SM06AM	1	5	00:00	2	595.092171754	691.2471655329	promesse	1.0	77	0	4700161	0	1	1	0	1.9696793095	201	77	Wake	1	1	1	1	1	1	1	1	1	1	1	1	1	1	1	1	1	1	1	1	1	1	1	1
90	SM06AM	1	6	00:00	2	662.6447717665	690.9297052154	margerait	2.0	79	0	4837377	0	1	1	0	2.1437909526	202	79	Wake	1	1	1	1	1	1	1	1	1	1	1	1	1	1	1	1	1	1	1	1	1	1	1	1
91	SM06AM	1	6	00:00	2	671.9704897749	690.6575963719	balation	2.0	80	0	4855809	0	1	1	0	2.2910016241	202	80	Wake	1	1	1	1	1	1	1	1	1	1	1	1	1	1	1	1	1	1	1	1	1	1	1	1
92	SM06AM	1	6	00:00	2	681.2700467596	690.566893424	réception	1.0	80	0	4876289	0	1	1	0	2.1459908434	201	80	Wake	1	1	1	1	1	1	1	1	1	1	1	1	1	1	1	1	1	1	1	1	1	1	1	1
93	SM06AM	1	6	00:00	2	692.4504636105	690.1587301587	lumière	1.0	80	0	4898817	0	1	1	0	1.4429253472	201	80	Wake	1	1	1	1	1	1	1	1	1	1	1	1	1	1	1	1	1	1	1	1	1	1	1	1
94	SM06AM	1	6	00:00	2	703.5263971028	690.1133786848	purpelle	2.0	81	0	4921345	0	1	1	0	1.3365115367	202	81	Wake	1	1	1	1	1	1	1	1	1	1	1	1	1	1	1	1	1	1	1	1	1	1	0	0
95	SM06AM	1	6	00:00	2	713.8186281247	688.6167800454	cigarette	1.0	81	0	4941825	0	1	1	0	3.3018715698	201	81	Wake	1	1	1	1	1	1	1	1	1	1	1	1	1	1	1	1	1	1	1	1	1	1	1	1
96	SM06AM	1	7	00:00	2	785.5769352765	690.1133786848	émagère	2.0	83	0	5089281	0	0	0	0		202	83	Wake	1	1	1	1	1	1	1	1	1	1	1	1	1	1	1	1	1	1	1	1	1	1	1	1
97	SM06AM	1	7	00:00	2	795.7908123817	690.8390022676	contiqués	2.0	84	0	5109761	0	1	0	0	2.0022978971	202	84	Wake	1	1	1	1	1	1	1	1	1	1	1	1	1	1	1	1	1	1	1	1	1	1	1	1
98	SM06AM	1	7	00:00	2	805.7434495619	688.3446712018	complice	1.0	84	0	5130241	0	1	1	0	2.843343974	201	84	Wake	1	1	1	1	1	1	1	1	1	1	1	1	1	1	1	1	1	1	1	1	1	1	1	1
99	SM06AM	1	7	00:00	2	816.3752577409	690.1133786848	découvert	1.0	84	0	5152769	0	1	1	0	2.1216380348	201	84	Wake	1	1	1	1	1	1	1	1	1	1	1	1	1	1	1	1	1	1	1	1	1	1	1	1
100	SM06AM	1	7	00:00	2	826.1450498665	688.4807256236	armoire	1.0	85	0	5173249	0	1	1	0	1.6278684336	201	85	Wake	1	1	1	1	1	1	1	1	1	1	1	1	1	1	1	1	1	1	1	1	1	1	1	1
101	SM06AM	1	7	00:00	2	837.0120207329	691.156462585	sigime	2.0	85	0	5195777	0	1	0	0	1.6849640877	202	85	Wake	1	1	1	1	1	1	1	1	1	1	1	1	1	1	1	1	1	1	1	1	1	1	1	1
102	SM06AM	1	8	00:00	2	904.5646267187	690.022675737	décida	1.0	87	0	5332993	0	1	1	0	3.1050434728	201	87	Wake	1	1	1	1	1	1	1	1	1	1	1	1	1	1	1	1	1	1	1	1	1	1	1	1
103	SM06AM	1	8	00:00	2	914.0993022117	690.4761904762	ridicule	1.0	88	0	5353473	0	1	1	0	1.1848065776	201	88	Wake	1	1	1	1	1	1	1	1	1	1	1	1	1	1	1	1	1	1	1	1	1	1	1	1
104	SM06AM	1	8	00:00	2	923.5556265845	690.8843537415	bâtordons	2.0	88	0	5371905	0	1	1	0	1.7770987343	202	88	Wake	1	1	1	1	1	1	1	1	1	1	1	1	1	1	1	1	1	1	1	1	1	1	1	1
105	SM06AM	1	8	00:00	2	934.5270292676	690.7029478458	dispendus	2.0	88	0	5394433	0	1	1	0	1.5914853551	202	88	Wake	1	1	1	1	1	1	1	1	1	1	1	1	1	1	1	1	1	1	1	1	1	1	1	1
106	SM06AM	1	8	00:00	2	944.9237911808	690.8390022676	pénible	1.0	89	0	5414913	0	1	0	0	2.522733955	201	89	Wake	1	1	1	1	1	1	1	1	1	1	1	1	1	1	1	1	1	1	1	1	1	1	1	1
107	SM06AM	1	8	00:00	2	955.3727347485	690.612244898	balcieras	2.0	89	0	5437441	0	1	1	0	4.0128073197	202	89	Wake	1	1	1	1	1	1	1	1	1	1	1	1	1	1	1	1	1	1	1	1	1	1	1	1
108	SM06AM	1	9	00:00	2	1027.131074114	690.2494331066	éternité	1.0	91	0	5584897	0	1	0	0	3.733328433	201	91	Wake	1	1	1	1	1	1	1	1	1	1	1	1	1	1	1	1	1	1	1	1	1	1	1	1
109	SM06AM	1	9	00:00	2	1037.3449249679	688.6621315193	activité	1.0	92	0	5605377	0	1	1	0	1.4045418907	201	92	Wake	1	1	1	1	1	1	1	1	1	1	1	1	1	1	1	1	1	1	1	1	1	1	1	1
110	SM06AM	1	9	00:00	2	1048.3685868062	690.3401360544	épanomes	2.0	92	0	5627905	0	1	1	0	1.8931609123	202	92	Wake	1	1	1	1	1	1	1	1	1	1	1	1	1	1	1	1	1	1	1	1	1	1	1	1
111	SM06AM	1	9	00:00	2	1059.1571971903	690.1133786848	systion	2.0	92	0	5650433	0	1	1	0	2.7457157258	202	92	Wake	1	1	1	1	1	1	1	1	1	1	1	1	1	1	1	1	1	1	1	1	1	1	1	1
112	SM06AM	1	9	00:00	2	1068.8486289745	690.1587301587	récemment	1.0	93	0	5668865	0	1	1	0	2.0562853523	201	93	Wake	1	1	1	1	1	1	1	1	1	1	1	1	1	1	1	1	1	1	1	1	1	1	1	1
113	SM06AM	1	9	00:00	2	1078.8796009006	690.4761904762	jugitent	2.0	93	0	5689345	0	1	1	0	2.2783955673	202	93	Wake	1	1	1	1	1	1	1	1	1	1	1	1	1	1	1	1	1	1	1	1	1	1	1	1
114	SM06AM	1	10	00:00	2	1145.5963038787	690.8843537415	devinter	2.0	95	0	5826561	0	1	1	0	2.8366077929	202	95	Wake	1	1	1	1	1	1	1	1	1	1	1	1	1	1	1	1	1	1	1	1	1	1	1	1
115	SM06AM	1	10	00:00	2	1156.2542499715	690.612244898	présence	1.0	96	0	5849089	0	1	1	0	1.2353043095	201	96	Wake	1	1	1	1	1	1	1	1	1	1	1	1	1	1	1	1	1	1	1	1	1	1	1	1
116	SM06AM	1	10	00:00	2	1165.5277621082	619.4557823129	brocharde	2.0	96	0	5867521	0	1	1	0	1.6334617916	202	96	Wake	1	1	1	1	1	1	1	1	1	1	1	1	1	1	1	1	1	1	1	1	1	1	1	1
117	SM06AM	1	10	00:00	2	1176.5514220413	690.7936507937	retervez	2.0	96	0	5890049	0	1	1	0	2.8445270497	202	96	Wake	1	1	1	1	1	1	1	1	1	1	1	1	1	1	1	1	1	1	1	1	1	1	1	1
118	SM06AM	1	10	00:00	2	1186.895868338	690.4761904762	disposer	1.0	97	1	5910529	1	1	1	0	2.7334474406	201	97	N1	1	1	1	1	1	1	1	1	1	1	1	1	1	1	1	1	1	1	1	1	1	1	1	1
119	SM06AM	1	10	00:00	2	1197.1358574631	688.5714285714	critique	1.0	97	1	5933057	0	1	1	1	3.4222407734	201	97	ME	1	1	1	1	1	1	1	1	1	1	1	1	1	1	1	1	1	1	1	1	1	1	1	1
120	SM06AM	1	1	00:00	3	60.2208668344	690.2040816327	système	1.0	100	0	6100993	0	1	1	0	6.8988382756	201	100	Wake	1	1	1	1	1	1	1	1	1	1	1	1	1	1	1	1	1	1	1	1	1	1	1	1
121	SM06AM	1	1	00:00	3	70.9832867424	690.3854875283	plaisante	1.0	100	0	6123521	0	1	1	0	1.9499870492	201	100	Wake	1	1	1	1	1	1	1	1	1	1	1	1	1	1	1	1	1	1	1	1	1	1	1	1
122	SM06AM	1	1	00:00	3	81.2233145416	689.977324263	diplogie	2.0	101	0	6144001	0	1	1	0	1.8262401294	202	101	Wake	1	1	1	1	1	1	1	1	1	1	1	1	1	1	1	1	1	1	1	1	1	1	1	1
123	SM06AM	1	1	00:00	3	90.4183874459	690.8843537415	récultait	2.0	101	0	6164481	0	1	1	0	2.2498792423	202	101	Wake	1	1	1	1	1	1	1	1	1	1	1	1	1	1	1	1	1	1	1	1	1	1	1	1
124	SM06AM	1	1	00:00	3	101.3897798471	690.022675737	devenda	2.0	101	0	6187009	0	1	1	0	1.8816941784	202	101	Wake	1	1	1	1	1	1	1	1	1	1	1	1	1	1	1	1	1	1	1	1	1	1	1	1
125	SM06AM	1	1	00:00	3	110.8983794618	690.3401360544	secteur	1.0	102	0	6205441	0	1	1	0	3.5436040407	201	102	Wake	1	1	1	1	1	1	1	1	1	1	1	1	1	1	1	1	1	1	1	1	1	1	1	1
126	SM06AM	1	2	00:00	3	180.2272977214	690.8390022676	fenêtre	1.0	104	0	6346753	0	0	0	0		201	104	Wake	1	1	1	1	1	1	1	1	1	1	1	1	1	1	1	0	1	1	1	0	1	1	0	0
127	SM06AM	1	2	00:00	3	189.7097541872	688.5714285714	désastre	1.0	104	0	6367233	0	1	1	0	1.3970986643	201	104	Wake	1	1	1	1	1	1	1	1	1	1	1	1	1	1	1	1	1	1	1	1	1	1	1	1
128	SM06AM	1	2	00:00	3	199.5318054619	690.7936507937	poissième	2.0	104	0	6387713	0	1	1	0	1.6106753332	202	104	Wake	1	1	1	1	1	1	1	1	1	1	1	1	1	1	1	1	1	1	1	1	1	1	1	1
129	SM06AM	1	2	00:00	3	209.6934585863	690.1587301587	voyager	1.0	105	0	6408193	0	1	1	0	1.1943499384	201	105	Wake	1	1	1	1	1	1	1	1	1	1	1	1	1	1	1	1	1	1	1	1	1	1	1	1
130	SM06AM	1	2	00:00	3	220.6909998228	690.0680272109	semercie	2.0	105	0	6430721	0	1	1	0	1.7108639953	202	105	Wake	1	1	1	1	1	1	1	1	1	1	1	1	1	1	1	1	1	1	1	1	1	1	1	1
131	SM06AM	1	2	00:00	3	230.4607682056	690.9297052154	repriains	2.0	106	0	6451201	0	1	1	0	2.8245810232	202	106	Wake	1	1	1	1	1	1	1	1	1	1	1	1	1	1	1	1	1	1	1	1	1	1	1	1
132	SM06AM	1	3	00:00	3	301.7227620521	691.3378684807	récillant	2.0	108	0	6596609	0	1	1	0	4.3960748488	202	108	Wake	1	1	1	1	1	1	1	1	1	1	1	1	1	1	1	1	1	1	1	1	1	1	1	1
133	SM06AM	1	3	00:00	3	312.8770408428	690.2040816327	aspine	2.0	108	0	6619137	0	1	0	0	2.7054876512	202	108	Wake	1	1	1	1	1	1	1	1	1	1	1	1	1	1	1	1	1	1	1	1	1	1	1	1
134	SM06AM	1	3	00:00	3	322.2027305007	689.977324263	balancer	1.0	109	0	6637569	0	1	1	0	1.5702162438	201	109	Wake	1	1	1	1	1	1	1	1	1	1	1	1	1	1	1	1	1	1	1	1	1	1	1	1
135	SM06AM	1	3	00:00	3	332.5994843353	691.4739229025	sensation	1.0	109	0	6660097	0	1	1	0	2.7646414371	201	109	Wake	1	1	1	1	1	1	1	1	1	1	1	1	0	0	0	1	0	0	0	0	0	0	0	0
136	SM06AM	1	3	00:00	3	343.6231324908	690.8390022676	endorçais	2.0	109	0	6682625	0	1	1	0	1.5706887741	202	109	Wake	0	0	0	0	0	0	0	0	0	0	0	0	0	0	0	0	0	0	0	0	0	0	0	0
137	SM06AM	1	3	00:00	3	354.0199014499	688.5260770975	connaître	1.0	110	0	6703105	0	1	1	0	1.5650691644	201	110	Wake	1	1	1	1	1	1	1	1	1	1	1	1	1	1	1	1	1	1	1	1	1	1	1	1
138	SM06AM	1	4	00:00	3	420.1618512821	690.3401360544	voyageur	1.0	112	0	6838273	0	1	1	0	3.6298880628	201	112	Wake	1	1	1	1	1	1	1	1	1	1	1	1	1	1	1	1	1	1	1	1	1	1	1	1
139	SM06AM	1	4	00:00	3	431.0026819186	689.977324263	judiffres	2.0	112	0	6860801	0	1	1	0	1.4826161374	202	112	Wake	1	1	1	1	1	1	1	1	1	1	1	1	1	1	1	1	1	1	1	1	1	1	1	1
140	SM06AM	1	4	00:00	3	441.4516689146	690.7936507937	dépoudés	2.0	113	0	6883329	0	1	1	0	2.8427611867	202	113	Wake	1	1	1	1	1	1	1	1	1	1	1	1	1	1	1	1	1	1	1	1	1	1	1	1
141	SM06AM	1	4	00:00	3	452.2663387561	688.5260770975	animal	1.0	113	0	6903809	0	1	1	0	2.0815832213	201	113	Wake	1	1	1	1	1	1	1	1	1	1	1	1	1	1	1	1	1	1	1	1	1	1	1	1
142	SM06AM	1	4	00:00	3	461.6442874877	689.977324263	ambassade	1.0	113	0	6924289	0	1	1	0	2.5329143565	201	113	Wake	1	1	1	1	1	1	1	1	1	1	1	1	1	1	1	1	1	1	1	1	1	1	1	1
143	SM06AM	1	4	00:00	3	471.5446822198	688.798185941	piralisse	2.0	114	0	6944769	0	1	1	0	1.3556420111	202	114	Wake	1	1	1	1	1	1	1	0	1	1	1	0	1	0	0	0	0	0	0	0	0	0	0	0
144	SM06AM	1	5	00:00	3	545.1054715092	690.4308390023	fabriquer	1.0	116	0	7094273	0	1	1	0	2.3482897905	201	116	Wake	1	1	1	1	1	1	1	1	1	1	1	1	1	1	1	1	1	1	1	1	1	1	1	1
145	SM06AM	1	5	00:00	3	554.6401755815	690.4761904762	bascenant	2.0	116	0	7114753	0	1	0	0	2.9569909974	202	116	Wake	1	1	1	1	1	1	1	1	1	1	1	1	1	1	1	1	1	1	1	1	1	1	1	1
146	SM06AM	1	5	00:00	3	564.5928219128	690.9750566893	pendaine	2.0	117	0	7135233	0	1	0	0	3.0217871444	202	117	Wake	1	1	1	1	1	1	1	1	0	0	1	1	0	0	0	0	0	0	0	0	0	0	0	0
147	SM06AM	1	5	00:00	3	574.9895398223	693.5600907029	surface	1.0	117	0	7155713	0	1	1	0	1.5125833053	201	117	Wake	1	1	1	1	1	1	1	1	1	1	1	1	1	1	1	1	1	1	1	1	1	1	1	1
148	SM06AM	1	5	00:00	3	586.0654398346	690.612244898	imbécile	1.0	117	0	7178241	0	1	1	0	3.6250717546	201	117	Wake	1	1	1	1	1	1	1	1	1	1	1	1	1	1	1	1	1	1	1	1	1	1	1	0
149	SM06AM	1	5	00:00	3	596.5143932683	690.7482993197	cauxite	2.0	118	0	7200769	0	1	1	0	3.2788995996	202	118	Wake	1	1	1	1	1	1	1	1	1	1	1	1	1	1	1	1	1	1	1	1	1	1	1	1
150	SM06AM	1	6	00:00	3	661.7421457323	690.9750566893	fromèrent	2.0	120	0	7333889	0	1	1	0	3.1166519657	202	120	Wake	1	1	1	1	1	1	1	1	1	1	1	1	1	1	1	1	1	1	1	1	1	1	1	1
151	SM06AM	1	6	00:00	3	670.9894607154	690.3401360544	aplamines	2.0	120	0	7352321	0	1	0	0	2.2010826193	202	120	Wake	1	1	1	1	1	1	1	1	1	1	1	1	1	1	1	1	1	1	1	1	1	1	1	1
152	SM06AM	1	6	00:00	3	681.5167943583	690.9750566893	possible	1.0	121	0	7374849	0	1	1	0	3.4524127044	201	121	Wake	1	1	1	1	1	1	1	1	1	1	1	1	1	1	1	1	1	1	1	1	1	1	1	1
153	SM06AM	1	6	00:00	3	692.6188809305	690.8843537415	plaisir	1.0	121	0	7397377	0	1	1	0	2.2562759017	201	121	Wake	1	1	1	1	1	1	1	1	1	1	1	1	1	1	1	1	1	1	1	1	1	1	1	1
154	SM06AM	1	6	00:00	3	703.4335556551	691.2471655329	balatique	2.0	121	0	7419905	0	1	1	0	2.0679025958	202	121	Wake	1	1	1	1	1	1	1	1	1	1	1	1	1	1	1	1	1	1	1	1	1	1	1	1
155	SM06AM	1	6	00:00	3	713.9608844676	690.5215419501	informer	1.0	122	0	7440385	0	1	1	0	1.9695060484	201	122	Wake	1	1	1	1	1	1	1	1	1	1	1	1	1	1	1	1	1	1	1	1	1	1	1	1
156	SM06AM	1	7	00:00	3	787.6522602131	690.6575963719	dombaté	2.0	124	0	7591937	0	1	1	0	3.2455372144	202	124	Wake	1	1	1	1	1	1	1	1	1	1	1	1	1	1	1	1	1	1	1	1	1	1	1	1
157	SM06AM	1	7	00:00	3	797.9706299576	690.8843537415	française	1.0	124	0	7612417	0	1	1	0	2.864453825	201	124	Wake	1	1	1	1	1	1	1	1	1	1	1	1	1	1	1	1	1	1	1	1	1	1	1	1
158	SM06AM	1	7	00:00	3	807.3485743973	689.977324263	termolis	2.0	125	0	7632897	0	1	1	0	1.9896200857	202	125	Wake	1	1	1	1	1	1	1	1	1	1	1	1	1	0	0	0	1	0	0	0	0	0	0	0
159	SM06AM	1	7	00:00	3	818.0065423453	688.5714285714	attitude	1.0	125	0	7653377	0	1	1	0	4.2613004732	201	125	Wake	1	1	1	1	1	1	1	1	1	1	1	1	1	1	1	1	1	1	1	1	1	1	1	1
160	SM06AM	1	7	00:00	3	828.8734480746	690.7936507937	fréminter	2.0	125	0	7675905	0	1	1	0	1.6243997116	202	125	Wake	1	1	1	1	1	1	1	1	1	1	1	1	1	1	1	1	1	1	1	0	1	1	0	0
161	SM06AM	1	7	00:00	3	839.7926442347	690.3854875283	escalier	1.0	126	1	7698433	0	1	1	1	2.4323809224	201	126	ME	1	1	1	1	1	1	1	1	1	1	1	1	1	1	1	1	1	1	1	1	1	1	1	1
162	SM06AM	1	8	00:00	3	903.5836079007	690.9297052154	magazine	1.0	128	0	7829505	0	1	1	0	1.9569209929	201	128	Wake	1	1	1	1	1	1	1	1	1	1	1	1	1	1	1	1	1	1	1	1	1	1	1	1
163	SM06AM	1	8	00:00	3	913.1183152911	691.6553287982	artiste	1.0	128	0	7847937	0	1	1	0	1.4331894741	201	128	Wake	1	1	1	1	1	1	1	1	1	1	1	1	1	1	1	1	1	1	1	1	1	1	1	1
164	SM06AM	1	8	00:00	3	922.7313744635	690.0680272109	cuiraper	2.0	129	1	7868417	1	1	1	0	2.0080802671	202	129	N1	1	1	1	1	1	0	0	0	0	0	0	0	0	0	0	0	0	0	0	0	0	0	0	0
165	SM06AM	1	8	00:00	3	932.9452182003	691.2925170068	cultison	2.0	129	1	7888897	1	0	0	0		202	129	N1	1	1	0	0	0	0	0	0	0	0	0	0	0	0	0	0	0	0	0	0	0	0	0	0
166	SM06AM	1	8	00:00	3	943.1329911294	690.4761904762	retingle	2.0	129	1	7909377	0	0	0	1		202	129	ME	0	0	0	0	0	0	0	0	0	0	0	0	0	0	0	0	0	0	0	0	0	0	0	0
167	SM06AM	1	8	00:00	3	953.8431904336	690.1133786848	autobus	1.0	130	1	7931905	0	0	0	1		201	130	ME	1	1	1	0	1	0	0	0	0	0	0	0	0	0	0	0	0	0	0	0	0	0	0	0
168	SM06AM	1	9	00:00	3	1029.9639476207	690.4308390023	rabis	2.0	132	1	8087553	1	0	0	0		202	132	N1	1	1	1	1	1	1	1	1	1	1	1	1	1	1	1	0	1	1	1	0	1	1	0	0
169	SM06AM	1	9	00:00	3	1039.9688560027	690.4308390023	facite	2.0	132	1	8108033	1	0	0	0		202	132	N1	1	1	1	1	1	1	1	1	1	1	1	1	1	1	1	1	1	1	1	0	1	1	0	0
170	SM06AM	1	9	00:00	3	1050.9402802658	690.7936507937	poussière	1.0	133	0	8130561	0	1	1	0	2.4243829105	201	133	Wake	1	1	1	1	1	1	1	1	1	1	1	1	1	1	1	1	1	1	1	1	1	1	1	1
171	SM06AM	1	9	00:00	3	1060.3965726596	690.566893424	résondé	2.0	133	0	8151041	0	1	1	0	2.6396589382	202	133	Wake	1	1	1	1	1	1	1	1	1	1	1	1	1	1	1	1	1	1	1	1	1	1	1	1
172	SM06AM	1	9	00:00	3	1071.4986348673	688.5714285714	blessure	1.0	134	1	8173569	1	1	1	0	1.8937909526	201	134	N1	1	1	1	1	1	1	1	1	1	1	1	1	1	1	1	1	1	1	1	1	1	1	1	1
173	SM06AM	1	9	00:00	3	1081.294501018	690.7936507937	obscur	1.0	134	1	8192001	1	1	1	0	0.9630358843	201	134	N1	1	1	1	1	1	1	1	1	1	1	1	1	1	1	1	1	1	1	1	1	1	1	1	1
174	SM06AM	1	10	00:00	3	1143.6748972815	690.3401360544	résultat	1.0	136	1	8321025	1	1	1	0	4.054766255	201	136	N1	1	1	1	1	1	1	1	1	1	1	1	1	1	1	1	1	1	1	1	1	1	1	1	1
175	SM06AM	1	10	00:00	3	1153.2879792467	690.2040816327	revences	2.0	136	1	8339457	1	0	0	0		202	136	N1	1	0	0	0	0	0	0	0	0	0	0	0	0	0	0	0	0	0	0	0	0	0	0	0
176	SM06AM	1	10	00:00	3	1163.3189792828	690.8843537415	direct	1.0	137	0	8359937	0	0	0	0		201	137	Wake	1	0	0	0	1	0	0	0	0	0	0	0	0	0	0	0	0	0	0	0	0	0	0	0
177	SM06AM	1	10	00:00	3	1172.5924964314	690.5215419501	marçonnes	2.0	137	0	8380417	0	1	1	0	3.5964749244	202	137	Wake	1	1	1	1	1	1	1	1	1	1	1	0	1	0	0	0	1	0	0	0	0	0	0	0
178	SM06AM	1	10	00:00	3	1182.1793669158	690.5215419501	pétrépi	2.0	137	0	8398849	0	0	0	0		202	137	Wake	1	1	1	1	1	1	1	1	1	1	1	1	1	1	1	1	1	1	1	1	1	1	1	0
179	SM06AM	1	10	00:00	3	1191.7924261532	689.4784580499	utiliser	1.0	138	0	8419329	0	1	1	0	1.4901416191	201	138	Wake	1	1	1	1	1	1	1	1	1	1	1	1	1	1	1	1	1	1	1	1	1	1	1	1
180	SM06AM	1	1	00:00	4	60.2444747545	690.2947845805	dornivant	2.0	140	0	8589313	0	1	1	0	1.8727091034	202	140	Wake	1	1	1	1	1	1	1	1	1	1	1	1	1	1	1	1	1	1	1	1	1	1	1	1
181	SM06AM	1	1	00:00	4	70.223290692	690.2494331066	entrice	2.0	141	0	8609793	0	1	1	0	2.0997983871	202	141	Wake	1	1	1	1	1	1	1	1	1	1	1	1	1	1	1	1	1	1	1	1	1	1	1	1
182	SM06AM	1	1	00:00	4	80.4632725069	690.7482993197	cartiques	2.0	141	0	8630273	0	1	1	0	2.6438382056	202	141	Wake	1	1	1	1	1	1	1	1	1	1	1	0	0	0	0	0	0	0	0	0	0	0	0	0
183	SM06AM	1	1	00:00	4	89.6844567332	690.3854875283	jalousie	1.0	141	0	8648705	0	1	1	0	1.6204514589	201	141	Wake	1	1	1	1	1	1	1	1	1	1	1	1	1	1	1	1	1	1	1	1	1	1	1	1
184	SM06AM	1	1	00:00	4	99.819967882	691.0657596372	deuxième	1.0	142	0	8669185	0	1	1	0	1.5922361531	201	142	Wake	1	1	1	1	1	1	1	1	1	1	1	1	1	1	1	1	1	1	1	1	1	1	1	1
185	SM06AM	1	1	00:00	4	109.3285415439	688.2993197279	barbier	1.0	142	0	8689665	0	1	1	0	2.110328811	201	142	Wake	1	1	1	1	1	1	1	1	1	1	1	1	1	1	1	1	1	1	1	1	1	1	1	1
186	SM06AM	1	2	00:00	4	180.224835198	694.4217687075	satisfait	1.0	144	0	8835073	0	1	1	0	2.3322675151	201	144	Wake	1	1	1	1	1	1	1	1	1	1	1	1	1	1	1	1	1	1	1	1	1	1	1	1
187	SM06AM	1	2	00:00	4	189.8901280714	690.6575963719	discours	1.0	145	0	8853505	0	1	1	0	1.7809874832	201	145	Wake	1	1	1	1	1	1	1	1	1	1	1	1	1	1	1	1	1	1	1	1	1	1	1	1
188	SM06AM	1	2	00:00	4	200.5742011332	690.566893424	dispone	2.0	145	0	8876033	0	1	1	0	1.5345892137	202	145	Wake	1	1	1	1	1	1	1	1	1	1	1	1	1	1	1	1	1	1	1	1	1	1	1	1
189	SM06AM	1	2	00:00	4	211.6501343207	690.7029478458	étudier	1.0	145	0	8898561	0	1	1	0	2.8419701361	201	145	Wake	1	1	1	1	1	1	1	1	1	1	1	1	1	1	1	1	1	1	1	1	1	1	1	1
190	SM06AM	1	2	00:00	4	220.9497134182	690.9297052154	dépordis	2.0	146	0	8916993	0	1	1	0	1.6844145525	202	146	Wake	1	1	1	1	1	1	1	1	1	1	1	1	1	1	1	1	1	1	1	1	1	1	1	1
191	SM06AM	1	2	00:00	4	230.1970378929	690.3854875283	confronis	2.0	146	0	8937473	0	1	1	0	1.5318380376	202	146	Wake	1	1	1	1	1	1	1	1	1	1	1	1	1	1	1	1	1	1	1	1	1	1	1	1
192	SM06AM	1	3	00:00	4	299.9439604235	690.7936507937	ralenti	1.0	148	1	9078785	0	1	1	1	2.1009954637	201	148	ME	1	1	1	1	1	1	1	1	1	1	1	1	1	1	1	1	1	1	1	1	1	1	1	1
193	SM06AM	1	3	00:00	4	309.45248334	690.6575963719	recenant	2.0	149	0	9099265	0	1	1	0	3.0543479783	202	149	Wake	1	1	1	1	1	1	1	1	1	1	1	1	1	1	1	1	1	1	1	1	1	1	1	1
194	SM06AM	1	3	00:00	4	320.1366186789	690.612244898	lecture	1.0	149	0	9121793	0	1	1	0	1.2510903198	201	149	Wake	1	1	1	1	1	1	1	1	1	1	1	1	1	1	1	1	1	1	1	1	1	1	1	1
195	SM06AM	1	3	00:00	4	331.0557695341	691.3832199546	président	1.0	149	0	9144321	0	1	1	0	2.7467552923	201	149	Wake	1	1	1	1	1	1	1	1	1	1	1	1	1	1	1	1	1	1	1	1	1	1	1	1
196	SM06AM	1	3	00:00	4	341.4524817456	690.8843537415	lubraînai	2.0	150	1	9164801	1	1	1	0	1.7225424927	202	150	N1	1	1	1	1	1	1	1	1	1	1	1	1	1	1	1	1	1	1	1	1	1	1	1	1
197	SM06AM	1	3	00:00	4	351.4573955155	690.8390022676	faterner	2.0	150	1	9185281	0	1	0	1	5.7891202537	202	150	ME	1	1	1	1	1	1	1	1	1	1	1	1	1	1	1	1	1	1	1	1	1	1	1	1
198	SM06AM	1	4	00:00	4	420.7601863376	690.5215419501	sourassai	2.0	152	1	9326593	0	1	1	1	2.5245715726	202	152	ME	1	1	1	1	1	1	1	1	1	1	1	1	1	1	1	1	1	1	1	1	1	1	1	1
199	SM06AM	1	4	00:00	4	430.7389569881	690.4308390023	prière	1.0	153	1	9347073	1	1	1	0	6.3538113939	201	153	N1	1	1	1	1	1	1	1	1	1	1	1	1	1	1	1	1	1	1	1	1	1	1	1	1
200	SM06AM	1	4	00:00	4	440.7699649968	690.9750566893	bridida	2.0	153	1	9367553	1	1	1	0	1.7257872004	202	153	N1	1	1	1	1	1	1	1	1	1	1	1	1	1	1	0	0	1	1	0	0	1	0	0	0
201	SM06AM	1	4	00:00	4	450.2001796015	691.0204081633	manivelle	1.0	153	1	9388033	1	0	0	0		201	153	N1	0	0	0	0	0	0	0	0	0	0	0	0	0	0	0	0	0	0	0	0	0	0	0	0
202	SM06AM	1	4	00:00	4	460.4401676542	690.2040816327	béatinait	2.0	154	1	9408513	1	0	0	0		202	154	N1	1	1	1	1	1	1	1	0	1	0	0	0	0	0	0	0	0	0	0	0	0	0	0	0
203	SM06AM	1	4	00:00	4	470.6801807686	690.6575963719	journal	1.0	154	1	9428993	1	0	0	0		201	154	N1	1	1	1	1	1	1	1	1	0	0	1	1	0	0	0	0	0	0	0	0	0	0	0	0
204	SM06AM	1	5	00:00	4	542.307855995	691.0204081633	fantaisie	1.0	156	2	9576449	0	0	0	1		201	156	ME	1	1	1	1	1	1	1	1	1	1	1	1	1	1	0	0	1	0	0	0	0	0	0	0
205	SM06AM	1	5	00:00	4	551.5029987968	690.8390022676	destiser	2.0	157	1	9594881	0	0	0	1		202	157	ME	0	1	1	1	0	0	1	0	0	0	0	0	0	0	0	0	0	0	0	0	0	0	0	0
206	SM06AM	1	5	00:00	4	562.6572467276	690.9297052154	gendarme	1.0	157	1	9617409	1	0	0	0		201	157	N1	0	0	0	0	0	0	0	0	0	0	0	0	0	0	0	0	0	0	0	0	0	0	0	0
207	SM06AM	1	5	00:00	4	573.2890761462	690.4308390023	bleuseur	2.0	157	1	9639937	1	0	0	0		202	157	N1	0	0	0	0	0	0	0	0	0	0	0	0	0	0	0	0	0	0	0	0	0	0	0	0
208	SM06AM	1	5	00:00	4	583.2678752411	690.8390022676	hypothèse	1.0	158	1	9660417	1	0	0	0		201	158	N1	1	1	1	0	1	1	0	0	1	0	0	0	0	0	0	0	0	0	0	0	0	0	0	0
209	SM06AM	1	5	00:00	4	594.3699062382	689.8866213152	incrigées	2.0	158	1	9682945	1	0	0	0		202	158	N1	0	0	0	0	0	0	0	0	0	0	0	0	0	0	0	0	0	0	0	0	0	0	0	0
210	SM06AM	1	6	00:00	4	661.4000417769	690.6575963719	militaire	1.0	160	1	9820161	1	0	0	0		201	160	N1	1	1	1	1	1	1	1	1	1	0	0	0	0	0	0	0	0	0	0	0	0	0	0	0
211	SM06AM	1	6	00:00	4	670.8563503211	690.612244898	fraîcheur	1.0	161	2	9838593	2	0	0	0		201	161	N2	0	0	0	0	0	0	0	0	0	0	0	0	0	0	0	0	0	0	0	0	0	0	0	0
212	SM06AM	1	6	00:00	4	680.3126836758	690.2040816327	décharge	1.0	161	2	9859073	2	0	0	0		201	161	N2	1	1	1	1	1	1	1	0	0	1	0	0	0	0	0	0	0	0	0	0	0	0	0	0
213	SM06AM	1	6	00:00	4	689.9518884769	689.9319727891	fusidique	2.0	161	2	9877505	2	0	0	0		202	161	N2	0	0	0	0	0	0	0	0	0	0	0	0	0	0	0	0	0	0	0	0	0	0	0	0
214	SM06AM	1	6	00:00	4	700.871061012	690.7482993197	prédita	2.0	162	2	9900033	2	0	0	0		202	162	N2	1	1	0	0	0	0	0	0	0	0	0	0	0	0	0	0	0	0	0	0	0	0	0	0
215	SM06AM	1	6	00:00	4	710.1184180223	689.387755102	moussir	2.0	162	2	9920513	2	0	0	0		202	162	N2	0	0	0	0	0	0	0	0	0	0	0	0	0	0	0	0	0	0	0	0	0	0	0	0
216	SM06AM	1	7	00:00	4	785.4554791398	691.4285714286	cérémonie	1.0	164	2	10074113	2	0	0	0		201	164	N2	1	1	1	1	1	1	1	1	1	1	1	1	1	1	1	1	1	1	1	0	1	1	0	0
217	SM06AM	1	7	00:00	4	796.270173252	691.0204081633	splendide	1.0	165	0	10096641	0	1	1	0	1.8704654598	201	165	Wake	1	1	1	1	1	1	1	1	1	1	1	1	1	1	1	1	1	1	1	1	1	1	1	1
218	SM06AM	1	7	00:00	4	806.5101905167	690.2947845805	mesuléen	2.0	165	0	10117121	0	1	1	0	1.9259300095	202	165	Wake	1	1	1	0	1	1	0	0	1	0	0	0	0	0	0	0	0	0	0	0	0	0	0	0
219	SM06AM	1	7	00:00	4	816.5672862341	690.566893424	colivage	2.0	166	0	10137601	0	1	1	0	2.6573315692	202	166	Wake	1	1	1	1	1	1	1	1	1	1	1	1	1	1	1	1	1	1	1	1	1	1	1	1
220	SM06AM	1	7	00:00	4	826.0758627984	690.7482993197	pratique	1.0	166	0	10158081	0	0	0	0		201	166	Wake	1	1	1	1	1	1	1	1	1	1	1	1	1	1	1	1	1	1	1	1	1	1	1	1
221	SM06AM	1	7	00:00	4	837.099517473	690.8390022676	évissione	2.0	166	0	10180609	0	0	0	0		202	166	Wake	1	0	0	0	0	0	0	0	0	0	0	0	0	0	0	0	0	0	0	0	0	0	0	0
222	SM06AM	1	8	00:00	4	901.230099257	690.9297052154	ensevides	2.0	168	1	10311681	1	0	0	0		202	168	N1	1	1	1	1	1	1	1	1	1	1	1	1	1	1	1	1	1	1	1	1	1	1	1	1
223	SM06AM	1	8	00:00	4	911.3656362518	690.8390022676	mécrymant	2.0	169	0	10332161	0	1	1	0	2.3194041919	202	169	Wake	1	1	1	1	1	1	1	1	1	1	1	1	1	1	1	1	1	1	1	1	1	1	1	1
224	SM06AM	1	8	00:00	4	921.9452046743	689.9319727891	réserve	1.0	169	0	10352641	0	1	1	0	2.2416064628	201	169	Wake	1	1	1	1	1	1	1	1	1	1	1	1	1	1	1	1	1	1	1	1	1	1	1	1
225	SM06AM	1	8	00:00	4	931.8978470018	690.4308390023	officiel	1.0	169	0	10373121	0	1	1	0	3.7853855147	201	169	Wake	1	1	1	1	1	1	1	1	1	1	1	1	1	1	1	1	1	1	1	1	1	1	1	1
226	SM06AM	1	8	00:00	4	941.5370340335	690.4308390023	secrète	1.0	170	0	10393601	0	1	1	0	2.2494557152	201	170	Wake	1	1	1	1	1	1	1	1	1	1	1	1	1	1	1	1	1	1	1	1	1	1	1	1
227	SM06AM	1	8	00:00	4	952.0382131314	691.6099773243	répale	2.0	170	0	10416129	0	1	1	0	4.8687748516	202	170	Wake	1	1	1	1	1	1	1	1	1	1	1	1	1	1	1	1	1	1	1	1	1	1	1	1
228	SM06AM	1	9	00:00	4	1026.8267713578	690.7936507937	préfoqué	2.0	173	0	10567681	0	1	1	0	1.9998827425	202	173	Wake	1	1	1	1	1	1	1	1	1	1	1	1	1	1	1	1	1	1	1	1	1	1	1	1
229	SM06AM	1	9	00:00	4	1036.2047317143	690.4308390023	angénient	2.0	173	0	10588161	0	1	1	0	2.1291215138	202	173	Wake	1	1	1	1	1	1	1	1	1	1	1	1	1	1	1	1	1	1	1	1	1	1	1	1
230	SM06AM	1	9	00:00	4	1046.8887762606	690.8843537415	soufflars	2.0	173	0	10608641	0	1	1	0	4.3896676887	202	173	Wake	1	1	1	0	1	1	1	0	1	0	0	0	0	0	0	0	0	0	0	0	0	0	0	0
231	SM06AM	1	9	00:00	4	1057.729610046	689.8866213152	phénomène	1.0	174	0	10631169	0	1	1	0	1.325953111	201	174	Wake	1	1	1	1	1	1	1	1	1	1	1	1	1	1	1	1	1	1	1	1	1	1	1	1
232	SM06AM	1	9	00:00	4	1067.3948892365	691.2471655329	résister	1.0	174	0	10651649	0	1	1	0	2.9536605343	201	174	Wake	1	1	1	1	1	1	1	1	1	1	1	1	1	1	1	1	1	1	1	1	1	1	1	1
233	SM06AM	1	9	00:00	4	1076.8512249006	688.5714285714	création	1.0	174	0	10670081	0	1	1	0	2.7809437304	201	174	Wake	1	1	1	1	1	1	1	1	1	1	1	1	1	1	1	1	1	1	1	1	1	1	1	1
234	SM06AM	1	10	00:00	4	1143.1760492281	691.0204081633	goutises	2.0	176	0	10807297	0	0	0	0		202	176	Wake	1	1	1	0	1	1	0	0	0	0	0	0	0	0	0	0	0	0	0	0	0	0	0	0
235	SM06AM	1	10	00:00	4	1152.4495415319	690.7482993197	romardé	2.0	177	0	10825729	0	0	0	0		202	177	Wake	1	1	1	1	1	1	1	1	1	1	1	1	1	1	1	1	1	1	1	1	1	1	1	1
236	SM06AM	1	10	00:00	4	1161.8797404369	690.566893424	détacher	1.0	177	0	10844161	0	0	0	0		201	177	Wake	1	1	1	1	1	1	1	1	1	1	1	1	1	1	1	1	1	1	1	0	1	1	0	0
237	SM06AM	1	10	00:00	4	1172.9295112351	690.3401360544	innocence	1.0	177	0	10866689	0	0	0	0		201	177	Wake	1	1	1	1	1	1	1	1	1	1	1	1	1	1	1	1	1	1	1	1	1	1	1	1
238	SM06AM	1	10	00:00	4	1183.8486973291	690.8843537415	optiliter	2.0	178	0	10889217	0	1	0	0	2.0561138413	202	178	Wake	1	1	1	1	1	1	1	1	1	1	1	1	1	1	1	1	1	1	1	1	1	1	1	1
239	SM06AM	1	10	00:00	4	1193.9842062556	690.2494331066	ingénieur	1.0	178	0	10909697	0	1	1	0	2.8090365283	201	178	Wake	1	1	1	1	1	1	1	1	1	1	1	1	1	1	1	1	1	1	1	1	1	1	1	1
240	SM06AM	1	1	00:00	5	60.2250870679	690.7482993197	chapervez	2.0	181	0	11079681	0	1	1	0	3.4225837954	202	181	Wake	1	1	1	1	1	1	1	1	1	1	1	1	1	1	1	1	1	1	1	1	1	1	1	1
241	SM06AM	1	1	00:00	5	71.1965502804	690.2947845805	justice	1.0	181	0	11102209	0	1	1	0	1.5880008821	201	181	Wake	1	1	1	1	1	1	1	1	1	1	1	1	1	1	1	1	1	1	1	1	1	1	1	1
242	SM06AM	1	1	00:00	5	81.7499901861	690.1587301587	vessard	2.0	182	0	11124737	0	1	1	0	1.6005981883	202	182	Wake	0	0	0	0	0	0	0	0	0	0	0	0	0	0	0	0	0	0	0	0	0	0	0	0
243	SM06AM	1	1	00:00	5	92.6169221901	690.1587301587	signifie	1.0	182	0	11147265	0	1	1	0	3.2114572833	201	182	Wake	1	1	1	1	1	1	1	1	1	1	1	1	1	1	1	1	1	1	1	1	1	1	1	1
244	SM06AM	1	1	00:00	5	102.1255085739	690.3854875283	féminin	1.0	182	0	11165697	0	0	0	0		201	182	Wake	1	1	1	1	1	1	1	1	1	1	1	0	1	0	0	0	0	0	0	0	0	0	0	0
245	SM06AM	1	1	00:00	5	112.4961200159	689.8866213152	damersion	2.0	183	0	11188225	0	1	1	0	1.6078244008	202	183	Wake	1	1	1	1	1	1	1	1	1	1	1	1	1	1	1	1	1	1	1	1	1	1	1	1
246	SM06AM	1	2	00:00	5	180.2315851321	691.0657596372	ressourut	2.0	185	0	11325441	0	0	0	0		202	185	Wake	1	1	1	1	1	1	1	1	1	1	1	1	1	1	1	1	1	1	1	1	1	1	1	1
247	SM06AM	1	2	00:00	5	191.098474118	690.566893424	question	1.0	185	0	11347969	0	0	0	0		201	185	Wake	0	0	0	0	0	0	0	0	0	0	0	0	0	0	0	0	0	0	0	0	0	0	0	0
248	SM06AM	1	2	00:00	5	200.8944272145	688.7074829932	avantage	1.0	186	0	11368449	0	1	1	0	1.7202428455	201	186	Wake	1	1	1	1	1	1	1	1	1	1	1	1	1	1	1	1	1	1	1	1	1	1	1	1
249	SM06AM	1	2	00:00	5	211.3172716534	688.5260770975	choisir	1.0	186	0	11390977	0	1	1	0	1.4102945088	201	186	Wake	1	1	1	1	1	1	1	1	1	1	1	1	1	1	1	1	1	1	1	1	1	1	1	1
250	SM06AM	1	2	00:00	5	222.4715523089	690.7936507937	maradra	2.0	186	0	11413505	0	1	1	0	1.5137978831	202	186	Wake	1	1	1	1	1	1	1	1	1	1	1	1	1	1	1	1	1	1	1	1	1	1	1	1
251	SM06AM	1	2	00:00	5	233.1295060872	690.7482993197	textine	2.0	187	0	11433985	0	0	0	0		202	187	Wake	1	1	1	1	1	1	1	1	1	1	1	1	1	1	1	1	1	1	1	1	1	1	1	1
252	SM06AM	1	3	00:00	5	302.8764044826	690.0680272109	statirais	2.0	189	0	11577345	0	1	1	0	2.9175837254	202	189	Wake	1	1	1	1	1	1	1	1	1	1	1	1	1	1	1	1	1	1	1	1	1	1	1	1
253	SM06AM	1	3	00:00	5	312.82904919	690.9297052154	faculté	1.0	189	0	11597825	0	1	1	0	1.9255204833	201	189	Wake	1	1	1	1	1	1	1	1	1	1	1	1	1	1	1	1	1	1	1	1	1	1	1	1
254	SM06AM	1	3	00:00	5	322.4420969424	690.6575963719	réchisera	2.0	190	0	11618305	0	1	1	0	1.4630008821	202	190	Wake	1	1	1	1	1	1	1	1	1	1	1	1	1	1	1	1	1	1	1	1	1	1	1	1
255	SM06AM	1	3	00:00	5	331.7417005976	690.2947845805	invisible	1.0	190	0	11636737	0	1	1	0	2.9293252268	201	190	Wake	1	1	1	1	1	1	1	1	1	1	1	1	1	1	1	1	1	1	1	1	1	1	1	1
256	SM06AM	1	3	00:00	5	341.1196599104	690.2947845805	portaitut	2.0	190	0	11655169	0	1	1	0	4.075141059	202	190	Wake	1	1	1	1	1	1	1	1	1	1	1	1	1	1	1	1	1	1	1	1	1	1	1	1
257	SM06AM	1	3	00:00	5	351.7775830405	690.7029478458	parfaite	1.0	191	0	11677697	0	1	1	0	2.9415795111	201	191	Wake	1	1	1	1	1	1	1	1	1	1	1	1	1	1	1	1	1	1	1	1	1	1	1	1
258	SM06AM	1	4	00:00	5	423.0134596553	690.3401360544	masquit	2.0	193	0	11823105	0	1	0	0	2.5537774418	202	193	Wake	1	1	1	1	1	1	1	1	1	1	1	1	1	1	1	1	1	1	1	1	1	1	1	1
259	SM06AM	1	4	00:00	5	433.8804122373	690.2947845805	examiner	1.0	193	0	11845633	0	1	1	0	1.7891885081	201	193	Wake	1	1	1	1	1	1	1	1	1	1	1	1	1	1	1	1	1	1	1	1	1	1	1	1
260	SM06AM	1	4	00:00	5	443.2060865646	690.2494331066	scandale	1.0	194	0	11864065	0	1	1	0	2.3209915435	201	194	Wake	1	1	1	1	1	1	1	1	1	1	1	1	1	1	1	1	1	1	1	1	1	1	1	1
261	SM06AM	1	4	00:00	5	453.2894367706	690.566893424	panteusez	2.0	194	0	11886593	0	1	1	0	2.1669309336	202	194	Wake	1	1	1	1	1	1	1	1	1	1	1	1	1	1	1	1	1	1	1	1	1	1	1	1
262	SM06AM	1	4	00:00	5	463.3465022432	690.7482993197	tribunal	1.0	194	0	11907073	0	1	1	0	2.4608324933	201	194	Wake	1	1	1	1	1	1	1	1	1	1	1	1	1	1	1	1	1	1	1	1	1	1	1	1
263	SM06AM	1	4	00:00	5	474.2917942254	690.5215419501	cuberle	2.0	195	0	11929601	0	1	1	0	2.2077242944	202	195	Wake	1	1	1	1	1	1	1	1	1	1	1	1	1	1	1	1	1	1	1	1	1	1	1	1
264	SM06AM	1	5	00:00	5	541.1129875395	690.8843537415	devrige	2.0	197	0	12064769	0	1	1	0	2.2293206765	202	197	Wake	1	1	1	1	1	1	1	1	1	1	1	1	1	1	1	1	1	1	1	1	1	1	1	1
265	SM06AM	1	5	00:00	5	551.1178498551	690.7482993197	rociale	2.0	197	0	12085249	0	1	1	0	0.9782058552	202	197	Wake	1	1	1	1	1	1	1	1	1	1	1	1	1	1	1	1	1	1	1	1	1	1	1	1
266	SM06AM	1	5	00:00	5	562.2199260154	690.8390022676	redignant	2.0	198	0	12107777	0	1	1	0	2.4982428875	202	198	Wake	1	1	1	1	1	1	1	1	1	1	1	1	1	1	1	1	1	1	1	1	1	1	1	1
267	SM06AM	1	5	00:00	5	572.1464243669	690.8843537415	gentiment	1.0	198	0	12128257	0	1	1	0	1.816780774	201	198	Wake	1	1	1	1	1	1	1	1	1	1	1	1	1	1	1	1	1	1	1	1	1	1	1	1
268	SM06AM	1	5	00:00	5	582.3602879132	688.3446712018	colonel	1.0	198	0	12150785	0	1	1	1	1.6566770273	201	198	ME	1	1	1	1	1	1	1	1	1	1	1	1	1	1	1	1	1	1	1	1	1	1	1	1
269	SM06AM	1	5	00:00	5	593.3578389336	688.5714285714	couloir	1.0	199	1	12173313	0	1	1	1	1.9296875	201	199	ME	1	1	1	1	1	1	1	1	1	1	1	1	1	1	1	1	1	1	1	1	1	1	1	0
270	SM06AM	1	6	00:00	5	664.5414843041	690.4761904762	sentiment	1.0	201	0	12318721	0	1	1	0	2.798656614	201	201	Wake	1	1	1	1	1	1	1	1	1	1	1	1	1	1	1	1	1	1	1	1	1	1	1	1
271	SM06AM	1	6	00:00	5	674.8859428653	690.3854875283	général	1.0	201	0	12339201	0	1	1	0	5.3302741375	201	201	Wake	1	1	1	1	1	1	1	1	1	1	1	1	1	1	1	1	1	1	1	1	1	1	1	1
272	SM06AM	1	6	00:00	5	684.7079821925	690.4308390023	propose	1.0	202	0	12359681	0	1	1	0	2.8644153226	201	202	Wake	1	1	1	1	1	1	1	1	1	1	1	1	1	1	1	1	1	1	1	1	1	1	1	1
273	SM06AM	1	6	00:00	5	695.5226775355	690.0680272109	pétintée	2.0	202	0	12382209	0	1	1	0	2.0046710489	202	202	Wake	1	1	1	1	1	1	1	1	1	1	1	1	1	1	1	1	1	1	1	1	1	1	1	1
274	SM06AM	1	6	00:00	5	706.33734882	690.4761904762	radigiés	2.0	202	0	12404737	0	1	1	0	1.8194741963	202	202	Wake	1	1	1	1	1	1	1	1	1	1	1	1	1	1	1	1	1	1	1	1	1	1	1	1
275	SM06AM	1	6	00:00	5	716.4728801989	690.1587301587	bormode	2.0	203	0	12425217	0	1	1	0	1.6436334425	202	203	Wake	1	1	1	1	1	1	1	1	1	1	1	1	1	1	1	1	1	1	1	1	1	1	1	1
276	SM06AM	1	7	00:00	5	783.0328235211	690.2494331066	policier	1.0	205	0	12560385	0	1	1	0	1.7004298275	201	205	Wake	1	1	1	1	1	1	1	1	1	1	1	1	1	1	1	1	1	1	1	1	1	1	1	1
277	SM06AM	1	7	00:00	5	794.0826214151	689.6145124717	valaxe	2.0	205	0	12582913	0	1	1	0	1.8571261061	202	205	Wake	1	1	1	1	1	1	1	1	1	1	1	1	1	1	1	1	1	1	1	1	1	1	1	1
278	SM06AM	1	7	00:00	5	804.4271374101	691.156462585	sérieuse	1.0	206	1	12605441	0	1	1	1	3.2520948841	201	206	ME	1	1	1	1	1	1	1	1	1	1	1	1	1	1	1	1	1	1	1	1	1	1	1	1
279	SM06AM	1	7	00:00	5	813.7789328851	690.022675737	dénévoie	2.0	206	1	12623873	1	1	1	0	2.4424230651	202	206	N1	1	1	1	1	1	1	1	1	1	1	1	1	1	1	1	1	1	1	1	1	1	1	1	1
280	SM06AM	1	7	00:00	5	823.2613875039	690.566893424	épisode	1.0	206	1	12644353	0	0	0	1		201	206	ME	1	1	1	1	1	1	1	1	1	1	1	1	0	1	0	0	0	0	0	0	0	0	0	0
281	SM06AM	1	7	00:00	5	834.3895197577	690.5215419501	désigates	2.0	207	1	12666881	0	1	1	1	1.7488816784	202	207	ME	1	1	1	1	1	1	1	1	1	1	1	1	1	1	1	1	1	1	1	1	1	1	1	1
282	SM06AM	1	8	00:00	5	905.9127703666	691.2471655329	suffisant	1.0	209	2	12812289	2	1	1	0	2.5127740675	201	209	N2	1	1	1	1	1	1	1	1	1	1	1	1	1	1	0	0	0	0	0	0	0	0	0	0
283	SM06AM	1	8	00:00	5	916.1527640995	690.9750566893	demeuses	2.0	209	2	12832769	2	0	0	0		202	209	N2	1	1	1	1	0	0	1	1	0	0	0	0	0	0	0	0	0	0	0	0	0	0	0	0
284	SM06AM	1	8	00:00	5	926.8629418237	690.2040816327	inondard	2.0	210	2	12855297	2	0	0	0		202	210	N2	1	1	1	1	1	1	1	1	1	1	1	1	0	0	0	0	0	0	0	0	0	0	0	0
285	SM06AM	1	8	00:00	5	937.050704043	690.3401360544	mauvance	2.0	210	2	12875777	2	0	0	0		202	210	N2	1	1	1	1	1	1	1	1	1	1	1	0	1	0	0	0	1	0	0	0	0	0	0	0
286	SM06AM	1	8	00:00	5	948.2049950337	688.5714285714	décision	1.0	210	2	12898305	2	0	0	0		201	210	N2	0	0	1	1	0	0	1	0	0	0	0	0	0	0	0	0	0	0	0	0	0	0	0	0
287	SM06AM	1	8	00:00	5	958.157620717	690.7482993197	technique	1.0	211	2	12918785	2	0	0	0		201	211	N2	0	0	0	0	0	0	0	0	0	0	0	0	0	0	0	0	0	0	0	0	0	0	0	0
288	SM06AM	1	9	00:00	5	1023.933912806	691.0657596372	spécial	1.0	213	2	13053953	2	0	0	0		201	213	N2	1	1	1	1	1	1	1	1	1	1	1	0	0	0	0	0	0	0	0	0	0	0	0	0
289	SM06AM	1	9	00:00	5	1033.7298197353	690.7482993197	étranger	1.0	213	2	13074433	2	0	0	0		201	213	N2	1	1	1	1	1	1	1	1	1	1	1	0	1	1	0	0	0	0	0	0	0	0	0	0
290	SM06AM	1	9	00:00	5	1043.5518793351	690.0680272109	trojette	2.0	214	2	13094913	2	0	0	0		202	214	N2	0	0	0	0	0	0	0	0	0	0	0	0	0	0	0	0	0	0	0	0	0	0	0	0
291	SM06AM	1	9	00:00	5	1054.3142962009	690.7936507937	magasin	1.0	214	2	13117441	2	0	0	0		201	214	N2	0	1	1	1	0	1	1	1	0	1	1	0	0	0	0	0	0	0	0	0	0	0	0	0
292	SM06AM	1	9	00:00	5	1064.658787884	689.977324263	danardez	2.0	214	2	13137921	2	0	0	0		202	214	N2	1	0	0	0	1	0	0	0	0	0	0	0	0	0	0	0	0	0	0	0	0	0	0	0
293	SM06AM	1	9	00:00	5	1075.7608245265	690.4308390023	rampêter	2.0	215	2	13160449	2	0	0	0		202	215	N2	0	0	0	0	0	0	0	0	0	0	0	0	0	0	0	0	0	0	0	0	0	0	0	0
294	SM06AM	1	10	00:00	5	1148.9296968242	690.4308390023	champotes	2.0	217	2	13309953	2	0	0	0		202	217	N2	1	1	1	1	1	1	1	1	1	1	1	1	1	1	1	1	1	1	1	1	1	1	1	1
295	SM06AM	1	10	00:00	5	1159.3787445495	690.1587301587	distraire	1.0	218	2	13332481	2	0	0	0		201	218	N2	1	1	1	1	1	1	1	1	1	1	1	1	1	1	1	0	1	1	0	0	1	0	0	0
296	SM06AM	1	10	00:00	5	1170.2717709101	678.5034013605	complexe	1.0	218	2	13355009	2	0	0	0		201	218	N2	0	1	1	0	0	1	0	0	0	0	0	0	0	0	0	0	0	0	0	0	0	0	0	0
297	SM06AM	1	10	00:00	5	1180.4595179625	691.156462585	frussades	2.0	218	2	13375489	2	0	0	0		202	218	N2	0	0	0	0	0	0	0	0	0	0	0	0	0	0	0	0	0	0	0	0	0	0	0	0
298	SM06AM	1	10	00:00	5	1190.1770913546	690.2947845805	cascuté	2.0	219	0	13393921	0	0	0	0		202	219	Wake	1	1	1	1	1	1	1	1	1	1	1	1	1	1	1	1	1	1	1	1	1	1	1	1
299	SM06AM	1	10	00:00	5	1201.3313521999	690.7482993197	immédiat	1.0	219	0	13418497	0	1	1	0	3.6539503528	201	219	Wake	1	1	1	1	1	1	1	1	1	1	1	1	1	1	1	1	1	1	1	1	1	1	1	1
300	SM07AL	1	1	00:00	1	60.3000862699	690.3854875283	politesse	1.0	14	0	821249	0	1	1	0	1.2149750084	201	14	Wake	1	1	1	1	1	1	1	1	1	1	1	1	1	1	1	1	1	1	1	1	1	1	1	1
301	SM07AL	1	1	00:00	1	70.6184304485	690.022675737	déporade	2.0	14	0	841729	0	1	1	0	1.0426642305	202	14	Wake	1	1	1	1	1	1	1	1	1	1	1	1	1	1	1	1	1	1	1	1	1	1	1	1
302	SM07AL	1	1	00:00	1	81.7988296012	690.7029478458	agrisse	2.0	15	0	864257	0	1	1	0	1.0465564796	202	15	Wake	1	1	1	1	1	1	1	1	1	1	1	1	1	1	1	1	1	1	1	1	1	1	1	1
303	SM07AL	1	1	00:00	1	92.2478202503	690.612244898	sensible	1.0	15	0	886785	0	1	1	0	0.9070060484	201	15	Wake	1	1	1	1	1	1	1	1	1	1	1	1	1	1	1	1	1	1	1	1	1	1	1	1
304	SM07AL	1	1	00:00	1	101.756355836	691.156462585	sigime	2.0	15	0	905217	0	1	1	0	1.0928451921	202	15	Wake	1	1	1	1	1	1	1	1	1	1	1	1	1	1	1	1	1	1	1	0	1	0	1	0
305	SM07AL	1	1	00:00	1	111.6567980713	690.7029478458	réplique	1.0	16	0	925697	0	1	1	0	1.0314285114	201	16	Wake	1	1	1	1	1	1	1	1	1	1	1	1	1	1	1	1	1	1	1	0	1	1	0	0
306	SM07AL	1	2	00:00	1	180.2281612301	690.6575963719	tracimer	2.0	18	0	1067009	0	1	1	0	1.1271736391	202	18	Wake	1	1	1	1	1	1	1	1	1	1	1	0	0	0	0	0	0	0	0	0	0	0	0	0
307	SM07AL	1	2	00:00	1	189.4493917228	690.4308390023	intimité	1.0	18	0	1085441	0	1	1	0	0.9599294355	201	18	Wake	1	1	1	1	1	1	1	1	1	1	1	1	1	1	1	1	1	1	1	1	1	1	1	1
308	SM07AL	1	2	00:00	1	199.401989003	689.8412698413	obstacle	1.0	19	0	1105921	0	1	1	0	1.3932694192	201	19	Wake	1	1	1	1	1	1	1	1	1	1	1	1	1	1	1	1	1	1	1	1	1	1	1	0
309	SM07AL	1	2	00:00	1	210.2689784537	691.0657596372	deuxième	1.0	19	0	1128449	0	1	1	0	1.2872826361	201	19	Wake	1	1	1	1	1	1	1	1	1	1	1	1	1	1	1	1	1	1	1	1	1	1	1	1
310	SM07AL	1	2	00:00	1	219.6469053527	690.8390022676	destiser	2.0	19	0	1146881	0	1	1	0	1.057874454	202	19	Wake	1	1	1	1	1	1	1	1	1	1	1	1	1	1	0	0	1	1	0	0	1	0	0	0
311	SM07AL	1	2	00:00	1	229.5472983034	690.022675737	artitates	2.0	20	0	1167361	0	1	1	0	1.0797106015	202	20	Wake	1	1	1	1	1	1	1	1	1	1	1	1	1	1	1	1	1	1	1	0	1	1	0	0
312	SM07AL	1	3	00:00	1	302.1154300348	688.6167800454	apprendre	1.0	22	0	1316865	0	1	1	0	1.01171875	201	22	Wake	1	1	1	1	1	1	1	1	1	1	1	1	1	1	1	1	1	1	1	1	1	1	1	1
313	SM07AL	1	3	00:00	1	311.4150425481	690.9297052154	protéger	1.0	22	0	1335297	0	1	1	0	0.7275950661	201	22	Wake	1	1	1	1	1	1	1	1	1	1	1	1	1	1	1	1	1	1	1	1	1	1	1	1
314	SM07AL	1	3	00:00	1	321.9162577402	690.8390022676	dimeunons	2.0	23	0	1357825	0	1	1	0	1.1298040575	202	23	Wake	1	1	1	1	1	1	1	1	1	1	1	1	1	1	1	1	1	1	1	1	1	1	1	0
315	SM07AL	1	3	00:00	1	331.7121609946	690.6575963719	fouetache	2.0	23	0	1376257	0	1	1	0	1.187624258	202	23	Wake	1	1	1	1	1	1	1	1	1	1	1	1	1	1	1	1	1	1	1	1	1	1	1	1
316	SM07AL	1	3	00:00	1	341.4296599801	690.2947845805	dornivant	2.0	23	0	1396737	0	1	1	0	1.084546161	202	23	Wake	1	1	1	1	1	1	1	1	1	1	1	1	1	1	1	1	1	1	1	1	1	1	1	1
317	SM07AL	1	3	00:00	1	351.4607248897	689.8412698413	souffrir	1.0	24	0	1417217	0	1	1	0	0.9558499244	201	24	Wake	1	1	1	1	1	1	1	1	1	1	1	1	1	1	1	1	1	1	1	1	1	1	1	1
318	SM07AL	1	4	00:00	1	420.241066081	690.7936507937	poissième	2.0	26	0	1558529	0	1	1	0	1.26046917	202	26	Wake	1	1	1	1	1	1	1	1	1	1	1	1	1	1	1	1	1	1	1	1	1	1	1	1
319	SM07AL	1	4	00:00	1	431.2386020345	688.5714285714	confiance	1.0	26	0	1581057	0	1	1	0	0.8539724042	201	26	Wake	1	1	1	1	1	1	1	1	1	1	1	1	1	1	1	1	1	1	1	1	1	1	1	1
320	SM07AL	1	4	00:00	1	441.6614963683	690.5215419501	allumard	2.0	27	0	1601537	0	1	1	0	1.8486433132	202	27	Wake	1	1	1	1	1	1	1	1	1	1	1	1	1	1	1	0	1	1	0	0	1	0	0	0
321	SM07AL	1	4	00:00	1	451.3790110425	690.8390022676	officier	1.0	27	0	1622017	0	1	1	0	0.9300812752	201	27	Wake	1	1	1	1	1	1	1	1	1	1	1	1	1	1	1	1	1	1	1	1	1	1	1	1
322	SM07AL	1	4	00:00	1	462.3243414174	690.3401360544	alpaster	2.0	27	0	1644545	0	1	1	0	1.2110950101	202	27	Wake	1	1	1	1	1	1	1	1	1	0	1	0	0	0	0	0	0	0	0	0	0	0	0	0
323	SM07AL	1	4	00:00	1	472.4337278361	689.9319727891	exprimer	1.0	28	0	1665025	0	1	1	0	2.8154296875	201	28	Wake	1	1	1	1	1	1	1	1	1	1	1	1	1	1	1	1	1	1	1	1	1	1	1	1
324	SM07AL	1	5	00:00	1	540.7177366049	690.3401360544	capirage	2.0	30	1	1804289	0	1	1	1	1.4281228999	202	30	ME	1	1	1	1	1	1	1	0	1	0	0	0	0	0	0	0	0	0	0	0	0	0	0	0
325	SM07AL	1	5	00:00	1	550.4091586279	690.9750566893	personne	1.0	30	1	1824769	0	1	1	1	1.1582713794	201	30	ME	1	1	1	1	1	1	1	1	1	1	1	1	1	1	1	1	1	1	1	1	1	1	1	1
326	SM07AL	1	5	00:00	1	560.7797643005	690.1133786848	émagère	2.0	31	1	1845249	0	1	1	1	1.214749244	202	31	ME	1	1	1	0	1	1	0	0	1	0	0	0	0	0	0	0	0	0	0	0	0	0	0	0
327	SM07AL	1	5	00:00	1	571.0197668626	690.5215419501	relévien	2.0	31	1	1867777	0	1	1	1	1.974514869	202	31	ME	1	1	1	1	1	1	1	1	1	1	1	1	1	1	1	0	1	1	0	0	1	0	0	0
328	SM07AL	1	5	00:00	1	581.9912098031	688.3446712018	colonel	1.0	31	1	1890305	0	1	1	1	2.8381846438	201	31	ME	1	1	1	1	1	1	1	1	1	1	1	1	1	1	1	1	1	1	1	1	1	1	1	1
329	SM07AL	1	5	00:00	1	592.9626197965	690.5215419501	quotidien	1.0	32	1	1912833	1	0	0	0		201	32	N1	0	0	0	0	0	0	0	0	0	0	0	0	0	0	0	0	0	0	0	0	0	0	0	0
330	SM07AL	1	6	00:00	1	663.2058451622	691.1111111111	survivre	1.0	34	2	2056193	2	1	1	0	1.7149942596	201	34	N2	1	1	1	1	1	1	1	1	1	1	1	1	1	1	1	1	1	1	1	1	1	1	1	1
331	SM07AL	1	6	00:00	1	673.6548232003	690.7482993197	étranger	1.0	34	2	2076673	2	0	0	0		201	34	N2	0	0	0	0	0	0	0	0	0	0	0	0	0	0	0	0	0	0	0	0	0	0	0	0
332	SM07AL	1	6	00:00	1	683.5813533902	690.1587301587	velotive	2.0	35	2	2097153	2	0	0	0		202	35	N2	0	0	0	0	0	0	0	0	0	0	0	0	0	0	0	0	0	0	0	0	0	0	0	0
333	SM07AL	1	6	00:00	1	694.2393097134	690.7482993197	moyenne	1.0	35	2	2119681	2	0	0	0		201	35	N2	0	0	0	0	0	0	0	0	0	0	0	0	0	0	0	0	0	0	0	0	0	0	0	0
334	SM07AL	1	6	00:00	1	705.3413342845	690.5215419501	escarnat	2.0	35	2	2142209	2	0	0	0		202	35	N2	0	0	0	0	0	0	0	0	0	0	0	0	0	0	0	0	0	0	0	0	0	0	0	0
335	SM07AL	1	6	00:00	1	714.8498469486	690.7482993197	abîmances	2.0	36	2	2162689	2	1	1	0	1.4313098538	202	36	N2	1	1	1	1	1	1	1	1	1	1	1	1	1	1	0	0	1	1	0	0	1	0	0	0
336	SM07AL	1	7	00:00	1	782.8465881672	690.8843537415	plaisir	1.0	38	2	2301953	2	0	0	0		201	38	N2	1	1	1	1	1	1	1	1	1	1	1	1	1	1	1	1	1	1	1	0	1	1	1	0
337	SM07AL	1	7	00:00	1	792.7469953164	688.6621315193	activité	1.0	38	2	2320385	0	0	0	1		201	38	ME	1	0	0	0	1	0	0	0	0	0	0	0	0	0	0	0	0	0	0	0	0	0	0	0
338	SM07AL	1	7	00:00	1	802.804117368	690.1133786848	éclaiste	2.0	39	2	2340865	2	0	0	0		202	39	N2	1	1	1	0	1	1	0	0	1	0	0	0	1	0	0	0	0	0	0	0	0	0	0	0
339	SM07AL	1	7	00:00	1	812.3910404498	690.2040816327	aspine	2.0	39	2	2361345	2	0	0	0		202	39	N2	0	0	0	0	0	0	0	0	0	0	0	0	0	0	0	0	0	0	0	0	0	0	0	0
340	SM07AL	1	7	00:00	1	823.0490219457	690.9750566893	gravement	1.0	39	2	2383873	2	0	0	0		201	39	N2	0	0	0	0	0	0	0	0	0	0	0	0	0	0	0	0	0	0	0	0	0	0	0	0
341	SM07AL	1	7	00:00	1	833.9420640882	690.2040816327	voliteur	2.0	40	2	2406401	2	0	0	0		202	40	N2	0	0	0	0	0	0	0	0	0	0	0	0	0	0	0	0	0	0	0	0	0	0	0	0
342	SM07AL	1	8	00:00	1	904.4203855852	690.3401360544	voyageur	1.0	42	2	2549761	0	1	1	1	1.2090176271	201	42	ME	1	1	1	1	1	1	1	1	1	1	1	1	1	1	1	1	1	1	1	1	1	1	1	1
343	SM07AL	1	8	00:00	1	913.9289388286	690.7482993197	multères	2.0	42	2	2570241	2	1	1	0	1.2595923639	202	42	N2	1	1	1	1	1	1	1	1	1	1	1	1	1	1	1	1	1	1	1	1	1	1	1	1
344	SM07AL	1	8	00:00	1	923.202425657	688.6167800454	décrire	1.0	43	1	2588673	0	1	1	1	2.430375294	201	43	ME	1	1	1	1	1	1	1	1	1	1	1	1	1	1	1	1	1	1	1	1	1	1	1	1
345	SM07AL	1	8	00:00	1	932.9199399313	690.8390022676	dormatera	2.0	43	1	2609153	0	1	1	1	1.368515835	202	43	ME	1	1	1	1	1	1	1	1	1	1	1	1	1	1	1	1	1	1	1	1	1	1	1	1
346	SM07AL	1	8	00:00	1	943.3428011781	690.2947845805	examiner	1.0	43	1	2629633	0	1	1	1	1.1696786094	201	43	ME	1	1	1	1	1	1	1	1	1	1	1	1	1	1	1	1	1	1	1	1	1	1	1	1
347	SM07AL	1	8	00:00	1	953.0864852525	690.3401360544	compabler	2.0	44	1	2650113	0	1	1	1	1.2284053679	202	44	ME	1	1	1	1	1	1	1	1	1	1	1	1	1	1	1	1	1	1	1	1	1	1	1	1
348	SM07AL	1	9	00:00	1	1024.8448320283	690.2947845805	méfigna	2.0	46	2	2797569	2	0	0	0		202	46	N2	1	1	1	1	1	1	1	1	1	1	1	1	1	1	0	0	1	1	0	0	1	0	0	0
349	SM07AL	1	9	00:00	1	1035.7900833202	691.6099773243	répale	2.0	46	2	2818049	0	1	1	1	4.6566157734	202	46	ME	1	1	1	1	1	1	1	1	1	1	1	1	1	1	1	1	1	1	1	1	1	1	1	1
350	SM07AL	1	9	00:00	1	1046.3696734802	690.7936507937	passeport	1.0	47	2	2840577	2	1	1	0	0.9975008401	201	47	N2	1	1	1	1	1	1	1	1	1	1	1	1	1	1	1	1	1	1	1	1	1	1	1	1
351	SM07AL	1	9	00:00	1	1056.2439580162	690.612244898	accomples	2.0	47	2	2861057	2	1	1	0	1.1677919887	202	47	N2	1	1	1	1	1	1	1	1	1	1	1	1	1	1	1	1	1	1	1	1	1	1	1	1
352	SM07AL	1	9	00:00	1	1065.9614738205	688.5714285714	dernière	1.0	47	2	2881537	2	0	0	0		201	47	N2	0	0	0	0	0	0	0	0	0	0	0	0	0	0	0	0	0	0	0	0	0	0	0	0
353	SM07AL	1	9	00:00	1	1075.9141737462	690.3854875283	jalousie	1.0	48	2	2902017	2	0	0	0		201	48	N2	0	0	0	0	0	0	0	0	0	0	0	0	0	0	0	0	0	0	0	0	0	0	0	0
354	SM07AL	1	10	00:00	1	1143.7802581659	690.7936507937	fréminter	2.0	50	2	3039233	0	1	1	1	1.7592265905	202	50	ME	1	1	1	1	1	1	1	1	1	1	1	0	1	0	0	0	1	0	0	0	0	0	0	0
355	SM07AL	1	10	00:00	1	1153.5500207329	688.5260770975	conserver	1.0	50	2	3059713	2	0	0	0		201	50	N2	1	1	1	1	1	1	1	1	1	1	1	1	1	1	0	0	1	1	0	0	1	0	0	0
356	SM07AL	1	10	00:00	1	1163.6594159561	690.8843537415	rassacs	2.0	51	2	3080193	2	1	1	0	1.4223545307	202	51	N2	1	1	1	1	1	1	1	1	1	1	1	1	1	1	1	1	1	1	1	1	1	1	1	1
357	SM07AL	1	10	00:00	1	1173.220191651	690.3401360544	innocence	1.0	51	2	3100673	2	0	0	0		201	51	N2	0	0	0	0	0	0	0	0	0	0	0	0	0	0	0	0	0	0	0	0	0	0	0	0
358	SM07AL	1	10	00:00	1	1183.1467280786	690.6575963719	diritulé	2.0	51	2	3121153	2	0	0	0		202	51	N2	0	0	0	0	0	0	0	0	0	0	0	0	0	0	0	0	0	0	0	0	0	0	0	0
359	SM07AL	1	10	00:00	1	1193.4911922913	688.5260770975	animal	1.0	52	2	3141633	2	0	0	0		201	52	N2	0	0	0	0	0	0	0	0	0	0	0	0	0	0	0	0	0	0	0	0	0	0	0	0
360	SM07AL	1	1	00:00	2	60.230816427	690.8390022676	transport	1.0	54	0	3307521	0	1	1	0	1.1502803679	201	54	Wake	1	1	1	1	1	1	1	1	1	1	1	1	1	1	1	1	1	1	1	1	1	1	1	1
361	SM07AL	1	1	00:00	2	71.2544758916	690.4308390023	prière	1.0	55	1	3332097	1	0	0	0		201	55	N1	0	0	0	0	0	0	0	0	0	0	0	0	0	0	0	0	0	0	0	0	0	0	0	0
362	SM07AL	1	1	00:00	2	82.0691747986	690.2947845805	regretter	1.0	55	1	3352577	1	0	0	0		201	55	N1	1	1	1	1	1	1	1	1	1	1	1	1	1	1	1	0	1	1	0	0	1	0	0	0
363	SM07AL	1	1	00:00	2	91.5777646821	690.9297052154	indigales	2.0	55	1	3373057	1	0	0	0		202	55	N1	0	0	0	0	0	0	0	0	0	0	0	0	0	0	0	0	0	0	0	0	0	0	0	0
364	SM07AL	1	1	00:00	2	101.0602291739	690.3854875283	moqueral	2.0	56	2	3391489	2	0	0	0		202	56	N2	1	1	1	1	1	1	1	1	1	1	1	1	1	1	1	1	1	1	1	1	1	1	1	0
365	SM07AL	1	1	00:00	2	110.2814103579	691.2925170068	narlette	2.0	56	2	3411969	2	0	0	0		202	56	N2	1	1	1	1	1	1	1	1	1	1	1	1	1	1	1	1	1	1	1	1	1	1	1	0
366	SM07AL	1	2	00:00	2	180.2373180443	690.2494331066	résoudre	1.0	58	2	3553281	2	0	0	0		201	58	N2	1	1	1	1	1	1	1	1	1	1	1	1	1	1	1	1	1	1	1	0	1	1	0	0
367	SM07AL	1	2	00:00	2	190.8691158463	690.2494331066	ingénieur	1.0	59	2	3575809	2	0	0	0		201	59	N2	0	0	0	0	0	0	0	0	0	0	0	0	0	0	0	0	0	0	0	0	0	0	0	0
368	SM07AL	1	2	00:00	2	200.9784891924	690.7482993197	pratique	1.0	59	2	3596289	2	0	0	0		201	59	N2	0	0	0	0	0	0	0	0	0	0	0	0	0	0	0	0	0	0	0	0	0	0	0	0
369	SM07AL	1	2	00:00	2	210.8788770361	690.3854875283	enconises	2.0	59	2	3616769	2	0	0	0		202	59	N2	1	1	1	1	1	1	1	1	1	1	1	1	1	1	1	0	1	1	0	0	1	0	0	0
370	SM07AL	1	2	00:00	2	220.4658200322	690.3401360544	connerage	2.0	60	2	3637249	2	0	0	0		202	60	N2	1	1	1	0	1	1	0	0	1	0	0	0	0	0	0	0	0	0	0	0	0	0	0	0
371	SM07AL	1	2	00:00	2	230.9931801092	690.1587301587	attrubine	2.0	60	2	3657729	2	0	0	0		202	60	N2	1	1	1	0	1	1	1	0	1	1	0	0	1	0	0	0	0	0	0	0	0	0	0	0
372	SM07AL	1	3	00:00	2	300.8445611476	690.6575963719	exemple	1.0	62	2	3801089	2	0	0	0		201	62	N2	1	1	1	0	1	1	0	0	1	0	0	0	0	0	0	0	0	0	0	0	0	0	0	0
373	SM07AL	1	3	00:00	2	311.6853800127	690.7936507937	obscur	1.0	63	2	3823617	2	0	0	0		201	63	N2	1	1	1	0	1	1	1	0	1	1	0	0	0	0	0	0	0	0	0	0	0	0	0	0
374	SM07AL	1	3	00:00	2	321.2461692488	690.2040816327	traînage	2.0	63	2	3844097	2	0	0	0		202	63	N2	0	0	0	0	0	0	0	0	0	0	0	0	0	0	0	0	0	0	0	0	0	0	0	0
375	SM07AL	1	3	00:00	2	331.1727020596	690.1587301587	charmante	1.0	63	2	3862529	2	0	0	0		201	63	N2	1	1	1	1	1	1	1	1	1	1	1	1	1	1	1	1	1	1	1	1	1	1	1	1
376	SM07AL	1	3	00:00	2	341.4127289973	690.9750566893	pendaine	2.0	64	2	3885057	2	0	0	0		202	64	N2	1	0	0	0	1	0	0	0	0	0	0	0	0	0	0	0	0	0	0	0	0	0	0	0
377	SM07AL	1	3	00:00	2	350.9996247434	690.9750566893	palsèrent	2.0	64	2	3903489	2	0	0	0		202	64	N2	1	1	1	1	1	1	1	1	1	1	0	0	1	0	0	0	1	0	0	0	0	0	0	0
378	SM07AL	1	4	00:00	2	421.7653099457	690.612244898	donsiner	2.0	66	2	4048897	2	0	0	0		202	66	N2	1	0	0	0	1	0	0	0	0	0	0	0	0	0	0	0	0	0	0	0	0	0	0	0
379	SM07AL	1	4	00:00	2	431.1955233602	691.2471655329	promesse	1.0	67	2	4067329	2	0	0	0		201	67	N2	1	1	0	0	1	0	0	0	0	0	0	0	0	0	0	0	0	0	0	0	0	0	0	0
380	SM07AL	1	4	00:00	2	440.808555384	690.8843537415	soufflars	2.0	67	2	4087809	2	0	0	0		202	67	N2	0	0	0	0	0	0	0	0	0	0	0	0	0	0	0	0	0	0	0	0	0	0	0	0
381	SM07AL	1	4	00:00	2	450.2648448994	690.4308390023	souvrade	2.0	67	2	4108289	2	0	0	0		202	67	N2	0	0	0	0	0	0	0	0	0	0	0	0	0	0	0	0	0	0	0	0	0	0	0	0
382	SM07AL	1	4	00:00	2	461.0273387845	690.2040816327	emprunter	1.0	68	2	4128769	2	0	0	0		201	68	N2	1	1	1	1	1	1	1	1	1	1	1	1	1	1	1	1	1	1	1	0	1	1	0	0
383	SM07AL	1	4	00:00	2	471.4240366976	690.9750566893	poursuite	1.0	68	2	4151297	2	0	0	0		201	68	N2	0	0	0	0	0	0	0	0	0	0	0	0	0	0	0	0	0	0	0	0	0	0	0	0
384	SM07AL	1	5	00:00	2	542.1897155164	690.612244898	directeur	1.0	70	2	4294657	2	1	1	0	3.7569199429	201	70	N2	1	1	1	1	1	1	1	1	1	1	1	1	1	1	1	1	1	1	1	1	1	1	1	0
385	SM07AL	1	5	00:00	2	552.0901030204	690.2494331066	surélait	2.0	71	2	4315137	2	0	0	0		202	71	N2	0	0	0	0	0	0	0	0	0	0	0	0	0	0	0	0	0	0	0	0	0	0	0	0
386	SM07AL	1	5	00:00	2	561.5464561894	690.5215419501	éclanique	2.0	71	2	4335617	2	0	0	0		202	71	N2	1	1	1	1	1	1	1	1	1	1	1	0	1	1	0	0	1	0	0	0	1	0	0	0
387	SM07AL	1	5	00:00	2	571.7080755763	690.3401360544	vitrine	1.0	71	2	4356097	0	0	0	1		201	71	ME	1	1	1	0	1	1	0	0	1	0	0	0	0	0	0	0	0	0	0	0	0	0	0	0
388	SM07AL	1	5	00:00	2	582.4443951714	689.9319727891	réserve	1.0	72	2	4378625	0	0	0	1		201	72	ME	1	1	1	1	1	1	1	1	1	1	1	1	1	1	1	0	1	1	1	0	1	1	0	0
389	SM07AL	1	5	00:00	2	592.9717116845	690.2040816327	vendance	2.0	72	2	4399105	2	1	0	0	2.8541334145	202	72	N2	1	1	1	0	1	1	1	0	1	0	0	0	0	0	0	0	0	0	0	0	0	0	0	0
390	SM07AL	1	6	00:00	2	661.5170002901	690.6575963719	majorité	1.0	74	2	4540417	2	0	0	0		201	74	N2	1	1	1	1	1	1	1	1	1	1	1	1	1	1	1	1	1	1	1	1	1	1	1	1
391	SM07AL	1	6	00:00	2	672.2794644592	691.2471655329	balatique	2.0	75	2	4562945	2	0	0	0		202	75	N2	1	1	0	0	1	1	0	0	0	0	0	0	0	0	0	0	0	0	0	0	0	0	0	0
392	SM07AL	1	6	00:00	2	681.8924700021	688.6167800454	couvercle	1.0	75	2	4581377	2	0	0	0		201	75	N2	0	0	0	0	0	0	0	0	0	0	0	0	0	0	0	0	0	0	0	0	0	0	0	0
393	SM07AL	1	6	00:00	2	691.8451079856	690.0680272109	semercie	2.0	75	2	4601857	2	0	0	0		202	75	N2	1	1	1	1	1	1	1	1	1	1	1	1	1	1	1	0	1	1	0	0	1	1	0	0
394	SM07AL	1	6	00:00	2	701.6410452358	690.8390022676	liberté	1.0	76	2	4622337	2	0	0	0		201	76	N2	0	0	0	0	0	0	0	0	0	0	0	0	0	0	0	0	0	0	0	0	0	0	0	0
395	SM07AL	1	6	00:00	2	711.0451377724	690.7029478458	incraîne	2.0	76	2	4640769	2	0	0	0		202	76	N2	1	1	0	0	1	0	0	0	0	0	0	0	0	0	0	0	0	0	0	0	0	0	0	0
396	SM07AL	1	7	00:00	2	782.8818026336	690.3401360544	masperait	2.0	78	2	4788225	2	0	0	0		202	78	N2	1	1	1	1	1	1	1	0	1	1	0	0	1	0	0	0	1	0	0	0	0	0	0	0
397	SM07AL	1	7	00:00	2	792.6516059265	690.1133786848	sympathie	1.0	79	2	4808705	2	0	0	0		201	79	N2	1	1	1	1	1	1	1	1	1	1	1	1	1	1	1	1	1	1	1	1	1	1	1	1
398	SM07AL	1	7	00:00	2	802.3952969776	690.5215419501	gérivoyés	2.0	79	2	4829185	2	0	0	0		202	79	N2	0	0	0	0	0	0	0	0	0	0	0	0	0	0	0	0	0	0	0	0	0	0	0	0
399	SM07AL	1	7	00:00	2	812.8181442477	688.6167800454	cigarette	1.0	79	2	4849665	2	0	0	0		201	79	N2	0	0	0	0	0	0	0	0	0	0	0	0	0	0	0	0	0	0	0	0	0	0	0	0
400	SM07AL	1	7	00:00	2	822.1961020127	690.7482993197	remplir	1.0	80	2	4868097	2	0	0	0		201	80	N2	1	1	1	1	1	1	1	1	1	1	1	1	1	1	1	1	1	1	1	1	1	1	1	1
401	SM07AL	1	7	00:00	2	832.3315838077	690.9750566893	affichils	2.0	80	2	4890625	2	0	0	0		202	80	N2	1	1	1	0	1	1	0	0	1	0	0	0	0	0	0	0	0	0	0	0	0	0	0	0
402	SM07AL	1	8	00:00	2	900.746253714	690.612244898	histoire	1.0	82	2	5029889	0	0	0	1		201	82	ME	1	1	1	1	1	1	1	1	1	1	1	1	1	1	0	0	1	1	0	0	1	0	0	0
403	SM07AL	1	8	00:00	2	910.9339720474	688.5260770975	affection	1.0	83	2	5050369	0	0	0	1		201	83	ME	1	1	0	0	1	1	0	0	0	0	0	0	0	0	0	0	0	0	0	0	0	0	0	0
404	SM07AL	1	8	00:00	2	921.8008896885	690.566893424	dispone	2.0	83	2	5072897	0	0	0	1		202	83	ME	1	0	0	0	0	0	0	0	0	0	0	0	0	0	0	0	0	0	0	0	0	0	0	0
405	SM07AL	1	8	00:00	2	932.8245831016	690.4308390023	facite	2.0	83	2	5095425	2	0	0	0		202	83	N2	1	1	1	0	1	1	1	0	1	1	0	0	1	0	0	0	0	0	0	0	0	0	0	0
406	SM07AL	1	8	00:00	2	942.280899971	691.7006802721	supporter	1.0	84	2	5115905	2	0	0	0		201	84	N2	0	0	0	0	0	0	0	0	0	0	0	0	0	0	0	0	0	0	0	0	0	0	0	0
407	SM07AL	1	8	00:00	2	952.9127551664	690.1587301587	atomisse	2.0	84	2	5136385	0	0	0	1		202	84	ME	1	1	1	0	1	1	1	0	1	1	0	0	0	0	0	0	0	0	0	0	0	0	0	0
408	SM07AL	1	9	00:00	2	1021.6147598531	690.2947845805	mesuléen	2.0	86	2	5277697	0	0	0	1		202	86	ME	0	0	0	0	0	0	0	0	0	0	0	0	0	0	0	0	0	0	0	0	0	0	0	0
409	SM07AL	1	9	00:00	2	1031.54126895	740.9523809524	princesse	1.0	87	2	5298177	0	0	0	1		201	87	ME	1	1	1	1	1	1	1	1	1	1	1	1	1	1	1	1	1	1	1	1	1	1	1	1
410	SM07AL	1	9	00:00	2	1042.4342890968	690.9297052154	ressibué	2.0	87	2	5320705	2	0	0	0		202	87	N2	0	0	0	0	0	0	0	0	0	0	0	0	0	0	0	0	0	0	0	0	0	0	0	0
411	SM07AL	1	9	00:00	2	1052.0473695142	690.4308390023	angénient	2.0	87	2	5339137	2	0	0	0		202	87	N2	0	0	0	0	0	0	0	0	0	0	0	0	0	0	0	0	0	0	0	0	0	0	0	0
412	SM07AL	1	9	00:00	2	1062.9926779468	690.3854875283	espérance	1.0	88	5	5361665	5	0	0	0		201	88	REM	1	1	0	0	1	1	0	0	1	0	0	0	0	0	0	0	0	0	0	0	0	0	0	0
413	SM07AL	1	9	00:00	2	1072.2661218509	690.9297052154	individu	1.0	88	5	5382145	5	0	0	0		201	88	REM	1	0	0	0	0	0	0	0	0	0	0	0	0	0	0	0	0	0	0	0	0	0	0	0
414	SM07AL	1	10	00:00	2	1143.6065137285	690.612244898	facabos	2.0	90	5	5527553	0	1	0	1	0.7006415911	202	90	ME	1	1	1	1	1	1	1	1	1	1	1	1	1	1	0	0	1	0	0	0	0	0	0	0
415	SM07AL	1	10	00:00	2	1153.5068926787	690.2494331066	légitime	1.0	91	5	5548033	5	0	0	0		201	91	REM	1	0	0	0	0	0	0	0	0	0	0	0	0	0	0	0	0	0	0	0	0	0	0	0
416	SM07AL	1	10	00:00	2	1163.4334279228	690.9297052154	trottoir	1.0	91	5	5568513	5	0	0	0		201	91	REM	1	0	0	0	0	0	0	0	0	0	0	0	0	0	0	0	0	0	0	0	0	0	0	0
417	SM07AL	1	10	00:00	2	1173.3076966303	688.5714285714	cortège	1.0	91	5	5588993	5	0	0	0		201	91	REM	1	1	0	0	0	0	0	0	0	0	0	0	0	0	0	0	0	0	0	0	0	0	0	0
418	SM07AL	1	10	00:00	2	1182.7640804771	690.6575963719	déromniez	2.0	92	5	5607425	5	0	0	0		202	92	REM	0	0	0	0	0	0	0	0	0	0	0	0	0	0	0	0	0	0	0	0	0	0	0	0
419	SM07AL	1	10	00:00	2	1193.030101014	690.2494331066	opériment	2.0	92	5	5627905	5	0	0	0		202	92	REM	0	0	0	0	0	0	0	0	0	0	0	0	0	0	0	0	0	0	0	0	0	0	0	0
420	SM07AL	1	1	00:00	3	60.2432448764	690.1133786848	purpelle	2.0	95	5	5797889	5	0	0	0		202	95	REM	1	1	1	1	1	1	1	1	1	1	1	1	1	1	0	0	1	1	0	0	1	0	0	0
421	SM07AL	1	1	00:00	3	69.8563104973	690.0680272109	pantalon	1.0	95	5	5816321	5	0	0	0		201	95	REM	0	0	0	0	0	0	0	0	0	0	0	0	0	0	0	0	0	0	0	0	0	0	0	0
422	SM07AL	1	1	00:00	3	80.7232480131	690.2947845805	retraite	1.0	96	5	5838849	0	0	0	1		201	96	ME	0	0	0	0	0	0	0	0	0	0	0	0	0	0	0	0	0	0	0	0	0	0	0	0
423	SM07AL	1	1	00:00	3	91.2244655789	690.4308390023	bisceâtre	2.0	96	5	5861377	0	0	0	1		202	96	ME	0	0	0	0	0	0	0	0	0	0	0	0	0	0	0	0	0	0	0	0	0	0	0	0
424	SM07AL	1	1	00:00	3	101.2816345825	691.2471655329	résister	1.0	96	5	5881857	0	1	1	1	0.8257238463	201	96	ME	1	1	1	1	1	1	1	1	1	1	1	0	0	0	0	0	0	0	0	0	0	0	0	0
425	SM07AL	1	1	00:00	3	112.3313853952	688.9342403628	fabraudes	2.0	97	5	5904385	5	1	0	0	1.2844317036	202	97	REM	1	0	0	0	1	0	0	0	0	0	0	0	0	0	0	0	0	0	0	0	0	0	0	0
426	SM07AL	1	2	00:00	3	180.2497336539	690.8390022676	endorçais	2.0	99	5	6043649	5	0	0	0		202	99	REM	1	1	1	1	1	1	1	1	1	1	1	0	1	0	0	0	1	0	0	0	0	0	0	0
427	SM07AL	1	2	00:00	3	190.0978444394	687.5736961451	scénario	1.0	99	5	6064129	5	0	0	0		201	99	REM	0	0	0	0	0	0	0	0	0	0	0	0	0	0	0	0	0	0	0	0	0	0	0	0
428	SM07AL	1	2	00:00	3	199.6325425144	690.9750566893	possible	1.0	100	5	6082561	5	0	0	0		201	100	REM	0	0	0	0	0	0	0	0	0	0	0	0	0	0	0	0	0	0	0	0	0	0	0	0
429	SM07AL	1	2	00:00	3	209.1411154791	691.1111111111	superbe	1.0	100	5	6103041	5	0	0	0		201	100	REM	0	0	0	0	0	0	0	0	0	0	0	0	0	0	0	0	0	0	0	0	0	0	0	0
430	SM07AL	1	2	00:00	3	219.4072430754	690.1133786848	négassé	2.0	100	5	6123521	5	0	0	0		202	100	REM	0	0	0	0	0	0	0	0	0	0	0	0	0	0	0	0	0	0	0	0	0	0	0	0
431	SM07AL	1	2	00:00	3	230.5876634438	690.7936507937	maradra	2.0	101	5	6146049	5	0	0	0		202	101	REM	0	0	0	0	0	0	0	0	0	0	0	0	0	0	0	0	0	0	0	0	0	0	0	0
432	SM07AL	1	3	00:00	3	301.9280160078	690.7482993197	chiposons	2.0	103	5	6291457	5	0	0	0		202	103	REM	0	0	0	0	0	0	0	0	0	0	0	0	0	0	0	0	0	0	0	0	0	0	0	0
433	SM07AL	1	3	00:00	3	311.149223022	690.9297052154	problème	1.0	103	5	6311937	5	0	0	0		201	103	REM	0	0	0	0	0	0	0	0	0	0	0	0	0	0	0	0	0	0	0	0	0	0	0	0
434	SM07AL	1	3	00:00	3	321.441445262	690.9297052154	téléphoné	1.0	104	5	6332417	5	0	0	0		201	104	REM	1	0	0	0	0	0	0	0	0	0	0	0	0	0	0	0	0	0	0	0	0	0	0	0
435	SM07AL	1	3	00:00	3	332.3083740478	690.2947845805	vérifier	1.0	104	5	6354945	5	0	0	0		201	104	REM	0	0	0	0	0	0	0	0	0	0	0	0	0	0	0	0	0	0	0	0	0	0	0	0
436	SM07AL	1	3	00:00	3	343.0969875801	690.7482993197	attilage	2.0	104	5	6377473	5	0	0	0		202	104	REM	0	0	0	0	0	0	0	0	0	0	0	0	0	0	0	0	0	0	0	0	0	0	0	0
437	SM07AL	1	3	00:00	3	353.6504443231	690.8390022676	managique	2.0	105	5	6397953	5	0	0	0		202	105	REM	0	0	0	0	0	0	0	0	0	0	0	0	0	0	0	0	0	0	0	0	0	0	0	0
438	SM07AL	1	4	00:00	3	421.5687670982	690.7936507937	fromage	1.0	107	1	6537217	1	0	0	0		201	107	N1	0	0	0	0	0	0	0	0	0	0	0	0	0	0	0	0	0	0	0	0	0	0	0	0
439	SM07AL	1	4	00:00	3	431.7826200971	690.3401360544	punivors	2.0	107	1	6557697	1	0	0	0		202	107	N1	0	0	0	0	0	0	0	0	0	0	0	0	0	0	0	0	0	0	0	0	0	0	0	0
440	SM07AL	1	4	00:00	3	441.3434383698	690.1133786848	autobus	1.0	108	1	6578177	1	0	0	0		201	108	N1	0	0	0	0	0	0	0	0	0	0	0	0	0	0	0	0	0	0	0	0	0	0	0	0
441	SM07AL	1	4	00:00	3	451.165472603	690.1587301587	trapuel	2.0	108	1	6598657	1	0	0	0		202	108	N1	0	0	0	0	0	0	0	0	0	0	0	0	0	0	0	0	0	0	0	0	0	0	0	0
442	SM07AL	1	4	00:00	3	461.0920033086	690.8843537415	forcément	1.0	108	1	6619137	1	0	0	0		201	108	N1	0	0	0	0	0	0	0	0	0	0	0	0	0	0	0	0	0	0	0	0	0	0	0	0
443	SM07AL	1	4	00:00	3	471.2536106776	690.6575963719	adoporer	2.0	109	5	6639617	5	0	0	0		202	109	REM	0	0	0	0	0	0	0	0	0	0	0	0	0	0	0	0	0	0	0	0	0	0	0	0
444	SM07AL	1	5	00:00	3	542.9335934419	688.6167800454	avertir	1.0	111	5	6785025	5	0	0	0		201	111	REM	0	0	0	0	0	0	0	0	0	0	0	0	0	0	0	0	0	0	0	0	0	0	0	0
445	SM07AL	1	5	00:00	3	553.3825574279	690.9297052154	grandir	1.0	111	5	6807553	5	0	0	0		201	111	REM	0	1	1	0	0	1	0	0	0	0	0	0	0	0	0	0	0	0	0	0	0	0	0	0
446	SM07AL	1	5	00:00	3	562.577646249	689.977324263	quartier	1.0	112	5	6825985	5	0	0	0		201	112	REM	0	0	0	0	0	0	0	0	0	0	0	0	0	0	0	0	0	0	0	0	0	0	0	0
447	SM07AL	1	5	00:00	3	572.4780755227	690.1587301587	sonnemble	2.0	112	5	6846465	0	0	0	1		202	112	ME	1	0	0	0	1	0	0	0	0	0	0	0	0	0	0	0	0	0	0	0	0	0	0	0
448	SM07AL	1	5	00:00	3	583.1098787009	690.7482993197	facéent	2.0	112	5	6868993	0	1	0	1	0.5542622228	202	112	ME	0	0	0	0	0	0	0	0	0	0	0	0	0	0	0	0	0	0	0	0	0	0	0	0
449	SM07AL	1	5	00:00	3	592.59231323	690.4308390023	écoriqua	2.0	113	1	6887425	1	0	0	0		202	113	N1	0	0	0	0	0	0	0	0	0	0	0	0	0	0	0	0	0	0	0	0	0	0	0	0
450	SM07AL	1	6	00:00	3	662.1302756379	690.3401360544	résultat	1.0	115	2	7030785	2	0	0	0		201	115	N2	0	0	0	0	0	0	0	0	0	0	0	0	0	0	0	0	0	0	0	0	0	0	0	0
451	SM07AL	1	6	00:00	3	671.900018648	690.2494331066	éternité	1.0	115	2	7049217	2	0	0	0		201	115	N2	0	0	0	0	0	0	0	0	0	0	0	0	0	0	0	0	0	0	0	0	0	0	0	0
452	SM07AL	1	6	00:00	3	681.9571705862	690.1587301587	arritudi	2.0	116	2	7069697	2	1	0	0	5.850078405	202	116	N2	0	0	0	0	0	0	0	0	0	0	0	0	0	0	0	0	0	0	0	0	0	0	0	0
453	SM07AL	1	6	00:00	3	691.7792047311	690.1587301587	bormode	2.0	116	2	7090177	2	0	0	0		202	116	N2	1	1	1	1	1	1	1	1	1	1	1	1	1	1	0	0	1	0	0	0	0	0	0	0
454	SM07AL	1	6	00:00	3	701.4706102572	690.7482993197	présente	1.0	116	2	7110657	2	0	0	0		201	116	N2	0	0	0	0	0	0	0	0	0	0	0	0	0	0	0	0	0	0	0	0	0	0	0	0
455	SM07AL	1	6	00:00	3	711.0314312324	690.1133786848	roulemble	2.0	117	2	7129089	2	0	0	0		202	117	N2	1	1	1	1	1	1	1	1	1	1	1	1	1	1	1	0	1	1	0	0	1	0	0	0
456	SM07AL	1	7	00:00	3	781.9015937207	690.7936507937	lucitifs	2.0	119	2	7274497	2	0	0	0		202	119	N2	1	0	0	0	0	0	0	0	0	0	0	0	0	0	0	0	0	0	0	0	0	0	0	0
457	SM07AL	1	7	00:00	3	793.0036274142	690.7936507937	soutenir	1.0	119	2	7297025	2	0	0	0		201	119	N2	1	0	0	0	1	0	0	0	1	0	0	0	0	0	0	0	0	0	0	0	0	0	0	0
458	SM07AL	1	7	00:00	3	802.4599208223	692.1995464853	restirons	2.0	120	2	7317505	2	0	0	0		202	120	N2	1	1	1	1	1	1	1	1	1	1	1	1	1	1	1	0	1	1	0	0	1	0	0	0
459	SM07AL	1	7	00:00	3	812.2297625428	691.0204081633	ordinaire	1.0	120	2	7337985	2	0	0	0		201	120	N2	0	0	0	0	0	0	0	0	0	0	0	0	0	0	0	0	0	0	0	0	0	0	0	0
460	SM07AL	1	7	00:00	3	823.0182772826	691.4285714286	cérémonie	1.0	120	2	7358465	2	0	0	0		201	120	N2	0	0	0	0	0	0	0	0	0	0	0	0	0	0	0	0	0	0	0	0	0	0	0	0
461	SM07AL	1	7	00:00	3	833.1799278689	690.9297052154	margerait	2.0	121	2	7380993	2	0	0	0		202	121	N2	0	0	0	0	0	0	0	0	0	0	0	0	0	0	0	0	0	0	0	0	0	0	0	0
462	SM07AL	1	8	00:00	3	900.8370508291	690.9750566893	étouvande	2.0	123	2	7518209	0	1	0	1	4.8825482331	202	123	ME	1	1	1	1	1	1	1	1	1	1	1	0	0	0	0	0	0	0	0	0	0	0	0	0
463	SM07AL	1	8	00:00	3	910.6067962307	690.9297052154	programme	1.0	123	2	7538689	2	0	0	0		201	123	N2	0	0	0	0	0	0	0	0	0	0	0	0	0	0	0	0	0	0	0	0	0	0	0	0
464	SM07AL	1	8	00:00	3	921.5782614128	691.0204081633	distance	1.0	124	2	7561217	2	0	0	0		201	124	N2	0	0	0	0	0	0	0	0	0	0	0	0	0	0	0	0	0	0	0	0	0	0	0	0
465	SM07AL	1	8	00:00	3	931.2696604902	690.7482993197	néfusans	2.0	124	2	7581697	2	0	0	0		202	124	N2	0	0	0	0	0	0	0	0	0	0	0	0	0	0	0	0	0	0	0	0	0	0	0	0
466	SM07AL	1	8	00:00	3	941.1178307148	691.0204081633	goutises	2.0	124	2	7602177	2	0	0	0		202	124	N2	0	0	0	0	0	0	0	0	0	0	0	0	0	0	0	0	0	0	0	0	0	0	0	0
467	SM07AL	1	8	00:00	3	950.4174140625	690.3854875283	observa	1.0	125	2	7620609	0	0	0	1		201	125	ME	1	1	1	1	1	1	1	0	1	1	0	0	0	0	0	0	0	0	0	0	0	0	0	0
468	SM07AL	1	9	00:00	3	1022.593695183	690.612244898	fraîcheur	1.0	127	2	7768065	2	0	0	0		201	127	N2	0	0	0	0	0	0	0	0	0	0	0	0	0	0	0	0	0	0	0	0	0	0	0	0
469	SM07AL	1	9	00:00	3	1032.3896084144	689.9319727891	toilette	1.0	127	2	7788545	2	0	0	0		201	127	N2	1	1	1	1	1	1	1	1	1	1	1	1	1	1	1	1	1	1	1	1	1	1	1	0
470	SM07AL	1	9	00:00	3	1043.5699968861	690.2040816327	revences	2.0	128	2	7811073	2	1	0	0	3.8826357387	202	128	N2	1	0	0	0	0	0	0	0	0	0	0	0	0	0	0	0	0	0	0	0	0	0	0	0
471	SM07AL	1	9	00:00	3	1054.0451092923	690.9750566893	fractuent	2.0	128	2	7833601	2	0	0	0		202	128	N2	1	1	1	1	1	1	1	1	1	1	1	1	1	1	1	0	1	1	1	0	1	1	0	0
472	SM07AL	1	9	00:00	3	1065.068734455	690.8843537415	bâtordons	2.0	128	2	7856129	2	0	0	0		202	128	N2	0	0	0	0	0	0	0	0	0	0	0	0	0	0	0	0	0	0	0	0	0	0	0	0
473	SM07AL	1	9	00:00	3	1074.8385718677	690.4761904762	sentiment	1.0	129	2	7874561	2	0	0	0		201	129	N2	0	0	0	0	0	0	0	0	0	0	0	0	0	0	0	0	0	0	0	0	0	0	0	0
474	SM07AL	1	10	00:00	3	1141.032840299	691.2925170068	rencaper	2.0	131	2	8011777	2	0	0	0		202	131	N2	1	1	0	0	1	0	0	0	0	0	0	0	0	0	0	0	0	0	0	0	0	0	0	0
475	SM07AL	1	10	00:00	3	1152.0042323188	690.4308390023	italienne	1.0	131	2	8032257	2	0	0	0		201	131	N2	1	1	1	1	1	1	1	1	1	1	1	1	1	1	1	1	1	1	1	0	1	1	1	0
476	SM07AL	1	10	00:00	3	1162.0874577131	690.4308390023	maximum	1.0	132	2	8054785	2	0	0	0		201	132	N2	1	1	1	1	1	1	1	1	1	1	1	1	1	1	1	0	1	1	0	0	1	0	0	0
477	SM07AL	1	10	00:00	3	1171.5960415122	690.0680272109	appareil	1.0	132	2	8073217	2	0	0	0		201	132	N2	0	0	0	0	0	0	0	0	0	0	0	0	0	0	0	0	0	0	0	0	0	0	0	0
478	SM07AL	1	10	00:00	3	1181.0523632113	690.9750566893	navotiné	2.0	132	2	8093697	2	0	0	0		202	132	N2	0	0	0	0	0	0	0	0	0	0	0	0	0	0	0	0	0	0	0	0	0	0	0	0
479	SM07AL	1	10	00:00	3	1191.3445991169	690.4308390023	rabis	2.0	133	2	8114177	2	0	0	0		202	133	N2	1	1	1	1	1	1	1	0	1	1	0	0	1	0	0	0	0	0	0	0	0	0	0	0
480	SM07AL	1	1	00:00	4	60.2313149657	690.2494331066	séparer	1.0	135	3	8282113	3	0	0	0		201	135	N3	1	1	1	0	1	1	1	0	1	1	0	0	1	0	0	0	0	0	0	0	0	0	0	0
481	SM07AL	1	1	00:00	4	69.8443641192	690.6575963719	journal	1.0	136	3	8302593	3	0	0	0		201	136	N3	1	1	1	1	1	1	1	1	1	1	1	0	1	0	0	0	1	0	0	0	0	0	0	0
482	SM07AL	1	1	00:00	4	80.6590611627	690.4761904762	taphus	2.0	136	3	8325121	3	0	0	0		202	136	N3	1	1	1	0	1	1	0	0	1	0	0	0	0	0	0	0	0	0	0	0	0	0	0	0
483	SM07AL	1	1	00:00	4	90.4810861387	690.5215419501	espagnol	1.0	136	3	8343553	3	0	0	0		201	136	N3	0	0	0	0	0	0	0	0	0	0	0	0	0	0	0	0	0	0	0	0	0	0	0	0
484	SM07AL	1	1	00:00	4	99.8068104136	690.0680272109	pétintée	2.0	137	3	8364033	3	0	0	0		202	137	N3	1	1	1	1	1	1	1	1	1	1	1	1	1	1	1	1	1	1	1	1	1	1	1	1
485	SM07AL	1	1	00:00	4	109.2892409677	690.7482993197	percoupez	2.0	137	3	8382465	3	0	0	0		202	137	N3	1	1	1	1	1	1	1	1	1	0	0	0	1	0	0	0	0	0	0	0	0	0	0	0
486	SM07AL	1	2	00:00	4	180.2377605436	690.612244898	éléphises	2.0	139	4	8527873	3	0	0	0		202	139	N3	1	1	0	0	1	0	0	0	0	0	0	0	0	0	0	0	0	0	0	0	0	0	0	0
487	SM07AL	1	2	00:00	4	189.6157361245	688.5714285714	critique	1.0	140	4	8546305	3	0	0	0		201	140	N3	0	0	0	0	0	0	0	0	0	0	0	0	0	0	0	0	0	0	0	0	0	0	0	0
488	SM07AL	1	2	00:00	4	198.8891761824	690.1587301587	compelle	2.0	140	4	8566785	3	0	0	0		202	140	N3	1	1	1	1	1	1	1	1	1	1	1	0	0	0	0	0	0	0	0	0	0	0	0	0
489	SM07AL	1	2	00:00	4	208.4761084685	688.6621315193	apparence	1.0	140	4	8585217	3	0	0	0		201	140	N3	0	0	0	0	0	0	0	0	0	0	0	0	0	0	0	0	0	0	0	0	0	0	0	0
490	SM07AL	1	2	00:00	4	219.0818325969	689.977324263	compine	2.0	141	4	8607745	3	0	0	0		202	141	N3	1	1	1	1	1	1	1	1	1	1	1	1	1	1	1	1	1	1	1	1	1	1	1	1
491	SM07AL	1	2	00:00	4	228.4597850569	690.0680272109	malgré	1.0	141	4	8626177	3	0	0	0		201	141	N3	1	1	1	1	1	1	1	1	1	1	1	1	1	0	0	0	1	0	0	0	0	0	0	0
492	SM07AL	1	3	00:00	4	299.0687402311	690.7029478458	service	1.0	143	4	8771585	3	0	0	0		201	143	N3	1	0	0	0	0	0	0	0	0	0	0	0	0	0	0	0	0	0	0	0	0	0	0	0
493	SM07AL	1	3	00:00	4	309.5176644705	690.9750566893	conqueil	2.0	144	4	8792065	3	0	0	0		202	144	N3	1	1	1	1	1	1	0	0	1	0	0	0	0	0	0	0	0	0	0	0	0	0	0	0
494	SM07AL	1	3	00:00	4	320.0972483284	688.5714285714	création	1.0	144	4	8814593	3	0	0	0		201	144	N3	1	1	1	1	1	1	1	1	1	1	1	1	1	1	1	1	1	1	1	1	1	1	1	1
495	SM07AL	1	3	00:00	4	330.1282920156	690.0680272109	semblable	1.0	144	4	8835073	3	0	0	0		201	144	N3	0	0	0	0	0	0	0	0	0	0	0	0	0	0	0	0	0	0	0	0	0	0	0	0
496	SM07AL	1	3	00:00	4	340.8907522632	690.9297052154	ciendes	2.0	145	4	8857601	3	0	0	0		202	145	N3	0	0	0	0	0	0	0	0	0	0	0	0	0	0	0	0	0	0	0	0	0	0	0	0
497	SM07AL	1	3	00:00	4	350.9739926073	690.4761904762	bascenant	2.0	145	4	8878081	3	0	0	0		202	145	N3	0	0	0	0	0	0	0	0	0	0	0	0	0	0	0	0	0	0	0	0	0	0	0	0
498	SM07AL	1	4	00:00	4	418.3959636317	690.0680272109	tormater	2.0	147	4	9015297	3	0	0	0		202	147	N3	1	1	0	0	1	1	0	0	1	0	0	0	0	0	0	0	0	0	0	0	0	0	0	0
499	SM07AL	1	4	00:00	4	427.9307061966	690.3401360544	portière	1.0	148	4	9035777	3	0	0	0		201	148	N3	1	1	0	0	1	0	0	0	0	0	0	0	0	0	0	0	0	0	0	0	0	0	0	0
500	SM07AL	1	4	00:00	4	438.9804540315	690.4761904762	travers	1.0	148	4	9058305	3	0	0	0		201	148	N3	0	0	0	0	0	0	0	0	0	0	0	0	0	0	0	0	0	0	0	0	0	0	0	0
501	SM07AL	1	4	00:00	4	448.9069887469	690.2947845805	réclande	2.0	148	4	9078785	3	0	0	0		202	148	N3	1	1	0	0	1	0	0	0	0	0	0	0	0	0	0	0	0	0	0	0	0	0	0	0
502	SM07AL	1	4	00:00	4	459.9045659201	689.9319727891	province	1.0	149	4	9101313	3	0	0	0		201	149	N3	0	0	0	0	0	0	0	0	0	0	0	0	0	0	0	0	0	0	0	0	0	0	0	0
503	SM07AL	1	4	00:00	4	470.2751378196	690.022675737	coiseille	2.0	149	4	9121793	3	0	0	0		202	149	N3	1	1	1	1	1	1	1	1	1	1	0	0	0	0	0	0	0	0	0	0	0	0	0	0
504	SM07AL	1	5	00:00	4	541.746137686	689.387755102	moussir	2.0	151	4	9269249	3	0	0	0		202	151	N3	1	1	1	0	1	1	0	0	1	0	0	0	0	0	0	0	0	0	0	0	0	0	0	0
505	SM07AL	1	5	00:00	4	551.9600114499	690.3401360544	classique	1.0	152	4	9289729	3	0	0	0		201	152	N3	1	1	1	0	1	1	0	0	0	0	0	0	0	0	0	0	0	0	0	0	0	0	0	0
506	SM07AL	1	5	00:00	4	562.4350735148	690.0680272109	cerriore	2.0	152	4	9310209	3	0	0	0		202	152	N3	1	1	1	1	1	1	1	1	1	1	1	1	1	1	1	1	1	1	1	0	1	1	0	0
507	SM07AL	1	5	00:00	4	573.4326448427	690.4308390023	champotes	2.0	152	4	9332737	3	0	0	0		202	152	N3	1	0	0	0	1	0	0	0	0	0	0	0	0	0	0	0	0	0	0	0	0	0	0	0
508	SM07AL	1	5	00:00	4	583.8293871635	689.2517006803	aperçu	1.0	153	4	9355265	3	0	0	0		201	153	N3	1	1	1	1	1	1	1	1	1	1	1	1	1	1	1	0	1	1	0	0	1	0	0	0
509	SM07AL	1	5	00:00	4	594.5395386068	688.5260770975	contraire	1.0	153	4	9375745	3	0	0	0		201	153	N3	0	0	0	0	0	0	0	0	0	0	0	0	0	0	0	0	0	0	0	0	0	0	0	0
510	SM07AL	1	6	00:00	4	659.6627741143	690.2494331066	sentigne	2.0	155	4	9510913	3	0	0	0		202	155	N3	1	1	1	1	1	1	1	1	1	1	1	1	1	1	1	0	1	1	0	0	1	0	0	0
511	SM07AL	1	6	00:00	4	669.0668754911	690.2040816327	système	1.0	156	4	9529345	3	0	0	0		201	156	N3	1	0	0	0	1	0	0	0	0	0	0	0	0	0	0	0	0	0	0	0	0	0	0	0
512	SM07AL	1	6	00:00	4	679.907672894	690.612244898	matinée	1.0	156	4	9551873	3	0	0	0		201	156	N3	0	0	0	0	0	0	0	0	0	0	0	0	0	0	0	0	0	0	0	0	0	0	0	0
513	SM07AL	1	6	00:00	4	689.2333925728	690.2494331066	rassédées	2.0	156	4	9570305	3	0	0	0		202	156	N3	1	1	0	0	1	0	0	0	1	0	0	0	0	0	0	0	0	0	0	0	0	0	0	0
514	SM07AL	1	6	00:00	4	699.9174499122	688.5714285714	central	1.0	157	4	9592833	3	0	0	0		201	157	N3	0	0	0	0	0	0	0	0	0	0	0	0	0	0	0	0	0	0	0	0	0	0	0	0
515	SM07AL	1	6	00:00	4	710.2358426666	690.0680272109	chansole	2.0	157	4	9613313	3	0	0	0		202	157	N3	1	1	1	1	1	1	1	1	1	1	1	0	1	0	0	0	0	0	0	0	0	0	0	0
516	SM07AL	1	7	00:00	4	784.0317002347	690.7482993197	textine	2.0	159	4	9764865	3	0	0	0		202	159	N3	0	0	0	0	0	0	0	0	0	0	0	0	0	0	0	0	0	0	0	0	0	0	0	0
517	SM07AL	1	7	00:00	4	794.4022769774	691.201814059	réaction	1.0	160	4	9785345	3	0	0	0		201	160	N3	1	0	0	0	0	0	0	0	0	0	0	0	0	0	0	0	0	0	0	0	0	0	0	0
518	SM07AL	1	7	00:00	4	805.5565866627	690.8843537415	devrige	2.0	160	4	9807873	3	0	0	0		202	160	N3	0	0	0	0	0	0	0	0	0	0	0	0	0	0	0	0	0	0	0	0	0	0	0	0
519	SM07AL	1	7	00:00	4	815.7443389098	690.612244898	justifier	1.0	161	4	9830401	3	0	0	0		201	161	N3	1	1	1	1	1	1	1	1	1	1	0	0	1	0	0	0	0	0	0	0	0	0	0	0
520	SM07AL	1	7	00:00	4	826.6895815479	690.0680272109	dépréchon	2.0	161	4	9852929	3	0	0	0		202	161	N3	0	0	0	0	0	0	0	0	0	0	0	0	0	0	0	0	0	0	0	0	0	0	0	0
521	SM07AL	1	7	00:00	4	836.119821139	688.6167800454	défendu	1.0	161	4	9871361	3	0	0	0		201	161	N3	1	1	0	0	1	0	0	0	0	0	0	0	0	0	0	0	0	0	0	0	0	0	0	0
522	SM07AL	1	8	00:00	4	900.4854817423	690.3401360544	mauvance	2.0	163	4	10002433	3	0	0	0		202	163	N3	1	1	1	1	1	1	1	0	1	0	0	0	0	0	0	0	0	0	0	0	0	0	0	0
523	SM07AL	1	8	00:00	4	910.5948893704	690.2947845805	invisible	1.0	164	4	10022913	3	0	0	0		201	164	N3	1	1	1	0	1	1	1	0	1	1	0	0	1	0	0	0	0	0	0	0	0	0	0	0
524	SM07AL	1	8	00:00	4	920.2340515649	690.2947845805	portaitut	2.0	164	4	10043393	3	0	0	0		202	164	N3	1	1	1	0	1	1	1	0	1	1	0	0	0	0	0	0	0	0	0	0	0	0	0	0
525	SM07AL	1	8	00:00	4	930.9442499363	690.6575963719	prépare	1.0	164	4	10065921	3	0	0	0		201	164	N3	1	1	1	1	1	1	1	1	1	1	1	1	0	0	0	0	0	0	0	0	0	0	0	0
526	SM07AL	1	8	00:00	4	941.5238622912	690.566893424	rivière	1.0	165	4	10086401	3	0	0	0		201	165	N3	0	0	0	0	0	0	0	0	0	0	0	0	0	0	0	0	0	0	0	0	0	0	0	0
527	SM07AL	1	8	00:00	4	951.8160596686	690.022675737	rismines	2.0	165	4	10108929	3	0	0	0		202	165	N3	1	1	1	1	1	1	1	1	1	1	1	1	1	0	0	0	1	0	0	0	0	0	0	0
528	SM07AL	1	9	00:00	4	1026.6307173812	688.3446712018	clinique	1.0	168	4	10262529	3	0	0	0		201	168	N3	1	0	0	0	1	0	0	0	0	0	0	0	0	0	0	0	0	0	0	0	0	0	0	0
529	SM07AL	1	9	00:00	4	1037.3931819366	690.5215419501	sourassai	2.0	168	4	10283009	3	0	0	0		202	168	N3	1	1	1	1	1	1	1	1	1	1	1	1	1	0	0	0	1	0	0	0	0	0	0	0
530	SM07AL	1	9	00:00	4	1046.9017296464	691.0657596372	distision	2.0	168	4	10303489	3	0	0	0		202	168	N3	0	0	0	0	0	0	0	0	0	0	0	0	0	0	0	0	0	0	0	0	0	0	0	0
531	SM07AL	1	9	00:00	4	1056.6192974685	690.9750566893	fournir	1.0	169	4	10323969	3	0	0	0		201	169	N3	1	1	1	1	1	1	1	1	1	1	1	1	1	1	1	0	1	1	0	0	1	0	0	0
532	SM07AL	1	9	00:00	4	1066.6241324712	690.7936507937	dépoudés	2.0	169	4	10344449	3	0	0	0		202	169	N3	1	0	0	0	0	0	0	0	0	0	0	0	0	0	0	0	0	0	0	0	0	0	0	0
533	SM07AL	1	9	00:00	4	1076.2894615094	689.977324263	fortune	1.0	169	4	10362881	3	0	0	0		201	169	N3	1	1	1	1	1	1	1	1	1	1	1	1	1	1	1	1	1	1	1	1	1	1	1	1
534	SM07AL	1	10	00:00	4	1142.1180227552	690.8843537415	ritannier	2.0	171	4	10498049	3	0	0	0		202	171	N3	0	0	0	0	0	0	0	0	0	0	0	0	0	0	0	0	0	0	0	0	0	0	0	0
535	SM07AL	1	10	00:00	4	1153.220030361	690.3401360544	paradis	1.0	172	4	10520577	3	0	0	0		201	172	N3	1	1	1	0	1	1	0	0	1	0	0	0	0	0	0	0	0	0	0	0	0	0	0	0
536	SM07AL	1	10	00:00	4	1163.0420661181	690.1587301587	amalacrez	2.0	172	4	10541057	3	0	0	0		202	172	N3	0	0	0	0	0	0	0	0	0	0	0	0	0	0	0	0	0	0	0	0	0	0	0	0
537	SM07AL	1	10	00:00	4	1172.8641129671	690.3401360544	évidence	1.0	172	4	10561537	3	0	0	0		201	172	N3	1	1	0	0	1	0	0	0	0	0	0	0	0	0	0	0	0	0	0	0	0	0	0	0
538	SM07AL	1	10	00:00	4	1183.6787970777	691.8820861678	remormes	2.0	173	4	10584065	3	0	0	0		202	173	N3	1	1	0	0	1	1	0	0	1	0	0	0	1	0	0	0	0	0	0	0	0	0	0	0
539	SM07AL	1	10	00:00	4	1193.5269502657	689.7505668934	octobre	1.0	173	4	10602497	3	0	0	0		201	173	N3	0	0	0	0	0	0	0	0	0	0	0	0	0	0	0	0	0	0	0	0	0	0	0	0
540	SM07AL	1	1	00:00	5	60.2500509525	690.0680272109	dispaude	2.0	176	4	10770433	3	0	0	0		202	176	N3	1	1	1	1	1	1	1	1	1	1	1	1	1	1	1	0	1	1	1	0	1	1	0	0
541	SM07AL	1	1	00:00	5	71.4043315196	690.7936507937	drôlement	1.0	176	4	10792961	3	0	0	0		201	176	N3	1	0	0	0	1	0	0	0	0	0	0	0	0	0	0	0	0	0	0	0	0	0	0	0
542	SM07AL	1	1	00:00	5	82.4802076131	690.8390022676	bréduises	2.0	177	4	10815489	3	0	0	0		202	177	N3	1	1	1	0	1	1	0	0	0	0	0	0	0	0	0	0	0	0	0	0	0	0	0	0
543	SM07AL	1	1	00:00	5	92.6418834544	688.4807256236	armoire	1.0	177	4	10835969	3	0	0	0		201	177	N3	1	1	1	1	1	1	1	1	1	1	1	1	1	0	0	0	0	0	0	0	0	0	0	0
544	SM07AL	1	1	00:00	5	103.325906457	690.9297052154	viracipe	2.0	177	4	10858497	3	0	0	0		202	177	N3	0	0	0	0	0	0	0	0	0	0	0	0	0	0	0	0	0	0	0	0	0	0	0	0
545	SM07AL	1	1	00:00	5	112.8083890105	690.1587301587	quatorze	1.0	178	4	10876929	3	0	0	0		201	178	N3	1	1	1	1	1	1	1	1	1	1	1	0	1	0	0	0	0	0	0	0	0	0	0	0
546	SM07AL	1	2	00:00	5	180.2303783311	688.4353741497	américain	1.0	180	4	11016193	3	0	0	0		201	180	N3	1	1	1	1	1	1	1	1	1	1	1	1	1	1	0	0	1	0	0	0	0	0	0	0
547	SM07AL	1	2	00:00	5	190.4442669331	690.3401360544	station	1.0	180	4	11036673	3	0	0	0		201	180	N3	1	1	1	1	1	1	1	1	1	1	1	1	1	1	1	1	1	1	1	1	1	1	1	1
548	SM07AL	1	2	00:00	5	200.5797640875	690.8843537415	française	1.0	180	4	11057153	3	0	0	0		201	180	N3	1	1	0	0	1	0	0	0	0	0	0	0	0	0	0	0	0	0	0	0	0	0	0	0
549	SM07AL	1	2	00:00	5	210.9242531154	690.4761904762	retingle	2.0	181	4	11079681	3	0	0	0		202	181	N3	1	1	1	1	1	1	1	1	1	1	1	1	1	1	1	0	1	1	0	0	1	0	0	0
550	SM07AL	1	2	00:00	5	220.7723651022	690.3401360544	mesuria	2.0	181	4	11098113	3	0	0	0		202	181	N3	1	1	1	1	1	1	1	0	1	1	0	0	1	0	0	0	1	0	0	0	0	0	0	0
551	SM07AL	1	2	00:00	5	230.228732341	690.2494331066	repellis	2.0	181	4	11118593	3	0	0	0		202	181	N3	0	0	0	0	0	0	0	0	0	0	0	0	0	0	0	0	0	0	0	0	0	0	0	0
552	SM07AL	1	3	00:00	5	303.188671079	691.3378684807	désortent	2.0	184	4	11268097	3	0	0	0		202	184	N3	1	1	1	1	1	1	1	1	1	1	1	1	1	1	1	1	1	1	1	1	1	1	1	1
553	SM07AL	1	3	00:00	5	312.5666240431	690.2494331066	important	1.0	184	4	11286529	3	0	0	0		201	184	N3	0	0	0	0	0	0	0	0	0	0	0	0	0	0	0	0	0	0	0	0	0	0	0	0
554	SM07AL	1	3	00:00	5	323.6163953276	690.9297052154	reptière	2.0	185	4	11309057	3	0	0	0		202	185	N3	1	1	0	0	1	0	0	0	1	0	0	0	0	0	0	0	0	0	0	0	0	0	0	0
555	SM07AL	1	3	00:00	5	334.5094789466	688.3900226757	bâtiment	1.0	185	4	11331585	3	0	0	0		201	185	N3	1	0	0	0	1	0	0	0	0	0	0	0	0	0	0	0	0	0	0	0	0	0	0	0
556	SM07AL	1	3	00:00	5	345.4286691443	690.3854875283	exprès	1.0	185	4	11354113	3	0	0	0		201	185	N3	0	0	0	0	0	0	0	0	0	0	0	0	0	0	0	0	0	0	0	0	0	0	0	0
557	SM07AL	1	3	00:00	5	354.7021142742	690.7029478458	enquistes	2.0	186	4	11372545	3	0	0	0		202	186	N3	1	1	1	1	1	1	1	0	1	1	0	0	0	0	0	0	0	0	0	0	0	0	0	0
558	SM07AL	1	4	00:00	5	421.1314379998	688.5260770975	choisir	1.0	188	4	11509761	3	0	0	0		201	188	N3	1	1	0	0	1	0	0	0	1	0	0	0	0	0	0	0	0	0	0	0	0	0	0	0
559	SM07AL	1	4	00:00	5	432.1028843578	690.5215419501	bégénuer	2.0	188	4	11532289	3	0	0	0		202	188	N3	0	0	0	0	0	0	0	0	0	0	0	0	0	0	0	0	0	0	0	0	0	0	0	0
560	SM07AL	1	4	00:00	5	441.7942638674	689.8412698413	anoreur	2.0	189	4	11550721	3	0	0	0		202	189	N3	1	1	1	1	1	1	1	1	1	1	1	0	1	0	0	0	1	0	0	0	0	0	0	0
561	SM07AL	1	4	00:00	5	451.8514825015	690.9750566893	jettral	2.0	189	4	11573249	3	0	0	0		202	189	N3	0	0	0	0	0	0	0	0	0	0	0	0	0	0	0	0	0	0	0	0	0	0	0	0
562	SM07AL	1	4	00:00	5	461.8040937692	690.2040816327	minimum	1.0	189	4	11591681	3	0	0	0		201	189	N3	1	1	1	1	1	1	1	1	1	1	1	1	1	1	1	0	0	1	0	0	0	0	0	0
563	SM07AL	1	4	00:00	5	472.30529403	690.5215419501	informer	1.0	190	4	11614209	3	0	0	0		201	190	N3	1	1	1	0	1	1	1	0	1	1	0	0	1	0	0	0	0	0	0	0	0	0	0	0
564	SM07AL	1	5	00:00	5	544.6121858883	690.7482993197	parking	1.0	192	4	11761665	3	0	0	0		201	192	N3	1	1	1	0	1	1	0	0	1	0	0	0	0	0	0	0	0	0	0	0	0	0	0	0
565	SM07AL	1	5	00:00	5	554.6693303697	690.2494331066	économie	1.0	192	4	11782145	3	0	0	0		201	192	N3	0	0	0	0	0	0	0	0	0	0	0	0	0	0	0	0	0	0	0	0	0	0	0	0
566	SM07AL	1	5	00:00	5	564.5174988288	689.977324263	épitique	2.0	193	4	11802625	3	0	0	0		202	193	N3	1	1	1	1	1	1	1	0	1	1	0	0	1	0	0	0	1	0	0	0	0	0	0	0
567	SM07AL	1	5	00:00	5	574.5223636832	688.6621315193	réussir	1.0	193	4	11823105	3	0	0	0		201	193	N3	1	1	1	1	1	1	1	1	1	1	1	1	1	1	1	0	1	1	0	0	0	0	0	0
568	SM07AL	1	5	00:00	5	584.8145943948	689.8412698413	trandaira	2.0	193	4	11843585	3	0	0	0		202	193	N3	1	0	0	0	0	0	0	0	0	0	0	0	0	0	0	0	0	0	0	0	0	0	0	0
569	SM07AL	1	5	00:00	5	594.8455988038	690.5215419501	cuberle	2.0	194	4	11866113	3	0	0	0		202	194	N3	0	0	0	0	0	0	0	0	0	0	0	0	0	0	0	0	0	0	0	0	0	0	0	0
570	SM07AL	1	6	00:00	5	663.1296913585	689.9319727891	profitues	2.0	196	4	12005377	3	0	0	0		202	196	N3	1	1	1	1	1	1	1	1	1	1	1	0	1	0	0	0	0	0	0	0	0	0	0	0
571	SM07AL	1	6	00:00	5	672.794944308	690.1133786848	remarque	1.0	196	4	12023809	3	0	0	0		201	196	N3	1	1	1	1	1	1	1	0	1	1	0	0	1	0	0	0	0	0	0	0	0	0	0	0
572	SM07AL	1	6	00:00	5	683.4006823546	690.4761904762	radigiés	2.0	197	4	12046337	3	0	0	0		202	197	N3	1	1	1	1	1	1	1	1	1	1	1	1	1	1	1	1	1	1	1	1	1	1	1	1
573	SM07AL	1	6	00:00	5	693.901889386	690.9750566893	musical	1.0	197	4	12068865	3	0	0	0		201	197	N3	0	0	0	0	0	0	0	0	0	0	0	0	0	0	0	0	0	0	0	0	0	0	0	0
574	SM07AL	1	6	00:00	5	703.9329306706	690.0680272109	grimpides	2.0	197	4	12089345	3	0	0	0		202	197	N3	1	1	1	0	1	1	0	0	1	0	0	0	0	0	0	0	0	0	0	0	0	0	0	0
575	SM07AL	1	6	00:00	5	713.990063063	690.566893424	mémoire	1.0	198	4	12109825	3	0	0	0		201	198	N3	1	1	1	0	1	1	1	0	1	1	0	0	0	0	0	0	0	0	0	0	0	0	0	0
576	SM07AL	1	7	00:00	5	784.2071810988	690.612244898	novembre	1.0	200	4	12253185	3	0	0	0		201	200	N3	1	1	1	1	1	1	1	1	1	1	1	1	1	1	1	1	1	1	1	1	1	1	1	1
577	SM07AL	1	7	00:00	5	793.8202217518	689.977324263	judiffres	2.0	200	4	12273665	3	0	0	0		202	200	N3	1	1	0	0	1	0	0	0	0	0	0	0	0	0	0	0	0	0	0	0	0	0	0	0
578	SM07AL	1	7	00:00	5	803.250389797	690.612244898	dadicule	2.0	201	4	12292097	3	0	0	0		202	201	N3	0	0	0	0	0	0	0	0	0	0	0	0	0	0	0	0	0	0	0	0	0	0	0	0
579	SM07AL	1	7	00:00	5	813.6209952833	694.4217687075	satisfait	1.0	201	4	12312577	3	0	0	0		201	201	N3	0	0	0	0	0	0	0	0	0	0	0	0	0	0	0	0	0	0	0	0	0	0	0	0
580	SM07AL	1	7	00:00	5	824.7753112468	690.7482993197	tribunal	1.0	201	4	12335105	3	0	0	0		201	201	N3	0	0	0	0	0	0	0	0	0	0	0	0	0	0	0	0	0	0	0	0	0	0	0	0
581	SM07AL	1	7	00:00	5	835.851208838	690.612244898	rassel	2.0	202	4	12359681	3	0	0	0		202	202	N3	1	1	1	1	1	1	1	1	1	1	1	1	1	1	1	0	1	1	0	0	1	0	0	0
582	SM07AL	1	8	00:00	5	903.2993100558	690.566893424	colivage	2.0	204	4	12496897	3	0	0	0		202	204	N3	1	1	1	1	1	1	1	1	1	1	1	1	1	1	1	1	1	1	1	1	1	1	1	1
583	SM07AL	1	8	00:00	5	913.4609474339	690.7029478458	rositer	2.0	204	4	12517377	3	0	0	0		202	204	N3	1	1	0	0	1	1	0	0	1	0	0	0	0	0	0	0	0	0	0	0	0	0	0	0
584	SM07AL	1	8	00:00	5	924.5630223464	690.7936507937	provoquer	1.0	205	4	12539905	3	0	0	0		201	205	N3	0	0	0	0	0	0	0	0	0	0	0	0	0	0	0	0	0	0	0	0	0	0	0	0
585	SM07AL	1	8	00:00	5	934.0976475515	690.2494331066	parcours	1.0	205	4	12560385	3	0	0	0		201	205	N3	1	1	1	0	1	1	0	0	1	0	0	0	0	0	0	0	0	0	0	0	0	0	0	0
586	SM07AL	1	8	00:00	5	944.3115363755	690.0680272109	goncile	2.0	205	4	12580865	3	0	0	0		202	205	N3	1	1	1	1	1	1	1	1	1	1	1	1	1	1	1	0	1	1	0	0	1	0	0	0
587	SM07AL	1	8	00:00	5	953.7417587657	690.2494331066	humanité	1.0	206	4	12599297	3	0	0	0		201	206	N3	1	1	1	1	1	1	1	1	1	1	1	0	1	1	0	0	1	0	0	0	1	0	0	0
588	SM07AL	1	9	00:00	5	1025.604564554	691.0657596372	mystère	1.0	208	4	12746753	3	0	0	0		201	208	N3	1	0	0	0	0	0	0	0	0	0	0	0	0	0	0	0	0	0	0	0	0	0	0	0
589	SM07AL	1	9	00:00	5	1035.9751426733	690.8390022676	contiqués	2.0	208	4	12769281	3	0	0	0		202	208	N3	0	0	0	0	0	0	0	0	0	0	0	0	0	0	0	0	0	0	0	0	0	0	0	0
590	SM07AL	1	9	00:00	5	1046.1368032319	690.4308390023	acomine	2.0	209	4	12789761	3	0	0	0		202	209	N3	1	1	1	1	1	1	1	1	1	1	1	1	1	1	1	1	1	1	1	1	1	1	1	0
591	SM07AL	1	9	00:00	5	1055.3580266431	688.6167800454	délicat	1.0	209	4	12808193	3	0	0	0		201	209	N3	1	0	0	0	1	0	0	0	0	0	0	0	0	0	0	0	0	0	0	0	0	0	0	0
592	SM07AL	1	9	00:00	5	1065.5457541564	690.5215419501	désigates	2.0	209	4	12828673	3	0	0	0		202	209	N3	1	1	1	1	1	1	1	1	1	1	1	1	1	1	1	0	1	1	1	0	1	1	0	0
593	SM07AL	1	9	00:00	5	1076.5694405641	690.7936507937	poitrine	1.0	210	4	12851201	3	0	0	0		201	210	N3	1	0	0	0	0	0	0	0	0	0	0	0	0	0	0	0	0	0	0	0	0	0	0	0
594	SM07AL	1	10	00:00	5	1144.6706300203	690.6575963719	fisigne	2.0	212	4	12990465	3	0	0	0		202	212	N3	1	1	1	0	1	1	0	0	1	1	0	0	0	0	0	0	0	0	0	0	0	0	0	0
595	SM07AL	1	10	00:00	5	1155.6681467278	691.0204081633	première	1.0	212	4	13012993	3	0	0	0		201	212	N3	0	0	0	0	0	0	0	0	0	0	0	0	0	0	0	0	0	0	0	0	0	0	0	0
596	SM07AL	1	10	00:00	5	1165.8036752112	690.1587301587	raccage	2.0	213	4	13033473	3	0	0	0		202	213	N3	0	0	0	0	0	0	0	0	0	0	0	0	0	0	0	0	0	0	0	0	0	0	0	0
597	SM07AL	1	10	00:00	5	1175.1555075727	689.7505668934	objectif	1.0	213	4	13053953	3	0	0	0		201	213	N3	1	1	1	1	1	1	1	1	1	1	1	1	1	0	0	0	1	0	0	0	1	0	0	0
598	SM07AL	1	10	00:00	5	1185.6828115282	690.4308390023	désassant	2.0	213	4	13074433	3	0	0	0		202	213	N3	1	1	1	1	1	1	1	1	1	1	1	1	1	1	1	1	1	1	1	1	1	0	0	0
599	SM07AL	1	10	00:00	5	1195.0346840699	690.9297052154	évolution	1.0	214	4	13094913	3	0	0	0		201	214	N3	1	1	1	1	1	0	0	0	0	0	0	0	0	0	0	0	0	0	0	0	0	0	0	0
600	SM09HL	1	1	07:17	1	60.3120442664	691.156462585	frussades	2.0	21	0	1253377	0	1	1	0	4.9660075745	202	21	Wake	1	1	1	1	1	1	1	1	1	1	1	1	1	1	1	1	1	1	1	1	1	1	1	1
601	SM09HL	1	1	07:17	1	70.9961163844	688.6167800454	décrire	1.0	21	0	1273857	0	1	1	0	0.9858993476	201	21	Wake	1	1	1	1	1	1	1	1	1	1	1	1	1	1	1	1	1	1	1	1	1	1	1	1
602	SM09HL	1	1	07:17	1	81.0793921783	690.6575963719	déromniez	2.0	22	0	1294337	0	1	1	0	1.2448809224	202	22	Wake	1	1	1	1	1	1	1	1	1	1	1	1	1	1	1	1	1	1	1	1	1	1	1	1
603	SM09HL	1	1	07:17	1	91.7895735665	689.9319727891	discuter	1.0	22	0	1316865	0	1	1	0	0.9932935708	201	22	Wake	1	1	1	1	1	1	1	1	1	1	1	1	1	1	1	1	1	1	1	1	1	1	1	1
604	SM09HL	1	1	07:17	1	102.2908151573	690.5215419501	marçonnes	2.0	22	0	1339393	0	1	1	0	1.5202382953	202	22	Wake	1	1	1	1	1	1	1	1	1	1	1	1	1	1	1	1	1	1	1	1	1	1	1	1
605	SM09HL	1	1	07:17	1	112.9226093658	690.1133786848	remarque	1.0	23	0	1359873	0	1	1	0	0.8994193128	201	23	Wake	1	1	1	1	1	1	1	1	1	1	1	1	1	1	1	1	1	1	1	1	1	1	1	1
606	SM09HL	1	2	07:17	1	180.2401113241	691.0204081633	provirent	2.0	25	0	1499137	0	1	1	0	1.1299983199	202	25	Wake	1	1	1	1	1	1	1	1	1	1	1	1	1	1	1	1	1	1	1	1	1	1	1	1
607	SM09HL	1	2	07:17	1	190.7935898573	690.3854875283	ministre	1.0	25	0	1519617	0	1	0	0	1.384203839	201	25	Wake	1	1	1	1	1	1	1	1	1	1	1	1	1	1	1	1	1	1	1	1	1	1	1	1
608	SM09HL	1	2	07:17	1	201.0597117316	691.0657596372	visiteur	1.0	26	0	1540097	0	1	1	0	0.7865493392	201	26	Wake	1	1	1	1	1	1	1	1	1	1	1	1	1	1	1	1	1	1	1	1	1	1	1	1
609	SM09HL	1	2	07:17	1	211.0907732526	690.4308390023	dépastin	2.0	26	0	1560577	0	1	1	0	1.2386820256	202	26	Wake	1	1	1	1	1	1	1	1	1	1	1	1	1	1	1	1	1	1	1	1	1	1	1	1
610	SM09HL	1	2	07:17	1	220.6253851207	690.1587301587	cercueil	1.0	26	0	1581057	0	1	1	0	0.9515498992	201	26	Wake	1	1	1	1	1	1	1	1	1	1	1	1	1	1	1	1	1	1	1	1	1	1	1	1
611	SM09HL	1	2	07:17	1	230.0033629356	690.1587301587	vessard	2.0	27	0	1599489	0	1	1	0	0.9849105343	202	27	Wake	1	1	1	1	1	1	1	1	1	1	1	1	1	1	1	1	1	1	1	1	1	1	1	1
612	SM09HL	1	3	07:17	1	303.773102053	691.1111111111	superbe	1.0	29	1	1751041	1	1	1	0	1.0189012097	201	29	N1	1	1	1	1	1	1	1	1	1	1	1	1	1	1	1	1	1	1	1	1	1	1	1	1
613	SM09HL	1	3	07:17	1	313.0465831655	690.3854875283	cormage	2.0	29	1	1769473	0	1	1	1	0.8907457577	202	29	ME	1	1	1	1	1	1	1	1	1	1	1	1	1	1	1	1	1	1	1	1	1	1	1	1
614	SM09HL	1	3	07:17	1	323.4955555055	690.9297052154	grandir	1.0	30	1	1792001	0	1	1	1	0.9094929575	201	30	ME	1	1	1	1	1	1	1	1	1	1	1	1	1	1	1	1	1	1	1	1	1	1	1	1
615	SM09HL	1	3	07:17	1	333.4482232811	690.5215419501	désigates	2.0	30	1	1812481	0	1	1	1	1.2431063088	202	30	ME	1	1	1	1	1	1	1	1	1	1	1	1	1	1	1	1	1	1	1	1	1	1	1	1
616	SM09HL	1	3	07:17	1	343.792671003	690.3854875283	enverrame	2.0	30	1	1832961	0	1	1	1	1.2030392445	202	30	ME	1	1	1	1	1	1	1	1	1	1	1	1	1	1	1	1	1	1	1	1	1	1	1	1
617	SM09HL	1	3	07:17	1	353.4057348769	690.4761904762	écriture	1.0	31	1	1853441	1	1	1	0	0.8554792507	201	31	N1	1	1	1	1	1	1	1	1	1	1	1	1	1	1	1	1	1	1	1	1	1	1	1	1
618	SM09HL	1	4	07:17	1	419.2604188881	690.3401360544	capirage	2.0	33	1	1988609	0	1	1	1	1.1683082717	202	33	ME	1	1	1	1	1	1	1	1	1	1	1	1	1	1	1	1	1	1	1	1	1	1	1	1
619	SM09HL	1	4	07:17	1	429.6832437406	688.6167800454	attentif	1.0	33	1	2009089	0	1	1	1	0.9070918039	201	33	ME	1	1	1	1	1	1	1	1	1	1	1	1	1	1	1	1	1	1	1	1	1	1	1	1
620	SM09HL	1	4	07:17	1	440.4717931618	690.9750566893	conqueil	2.0	34	1	2031617	0	1	1	1	1.2087551103	202	34	ME	1	1	1	1	1	1	1	1	1	1	1	1	1	1	1	1	1	1	1	1	1	1	1	1
621	SM09HL	1	4	07:17	1	450.4505800743	689.4784580499	utiliser	1.0	34	1	2052097	1	0	0	0		201	34	N1	0	0	0	0	0	0	0	0	0	0	0	0	0	0	0	0	0	0	0	0	0	0	0	0
622	SM09HL	1	4	07:17	1	460.0636241222	689.977324263	quartier	1.0	34	1	2070529	1	0	0	0		201	34	N1	0	0	0	0	0	0	0	0	0	0	0	0	0	0	0	0	0	0	0	0	0	0	0	0
623	SM09HL	1	4	07:17	1	470.5909806106	690.4761904762	cuisage	2.0	35	1	2093057	1	0	0	0		202	35	N1	1	0	0	0	0	0	0	0	0	0	0	0	0	0	0	0	0	0	0	0	0	0	0	0
624	SM09HL	1	5	07:17	1	543.8382873864	690.9297052154	ouverture	1.0	37	1	2242561	1	0	0	0		201	37	N1	1	1	1	1	1	1	1	1	1	1	1	1	1	1	1	1	1	1	1	1	1	1	1	1
625	SM09HL	1	5	07:17	1	553.0856204252	690.612244898	lormenés	2.0	37	1	2260993	1	0	0	0		202	37	N1	1	1	1	1	1	1	1	1	1	1	1	1	1	1	1	1	1	1	1	1	1	1	1	1
626	SM09HL	1	5	07:17	1	563.7435475296	691.0204081633	manivelle	1.0	38	2	2283521	2	0	0	0		201	38	N2	1	1	1	1	1	1	1	1	1	1	1	0	1	1	0	0	1	0	0	0	0	0	0	0
627	SM09HL	1	5	07:17	1	573.2521123047	690.4308390023	désassant	2.0	38	2	2304001	2	0	0	0		202	38	N2	1	1	0	0	1	0	0	0	0	0	0	0	0	0	0	0	0	0	0	0	0	0	0	0
628	SM09HL	1	5	07:17	1	583.465996814	690.7936507937	balbutes	2.0	38	2	2324481	2	0	0	0		202	38	N2	0	0	0	0	0	0	0	0	0	0	0	0	0	0	0	0	0	0	0	0	0	0	0	0
629	SM09HL	1	5	07:17	1	593.9149507052	690.7029478458	identité	1.0	39	2	2344961	2	0	0	0		201	39	N2	1	1	1	1	1	1	1	1	1	1	1	0	0	0	0	0	0	0	0	0	0	0	0	0
630	SM09HL	1	6	07:17	1	661.0757854692	690.1133786848	roulemble	2.0	41	2	2482177	2	0	0	0		202	41	N2	1	1	1	1	1	1	1	0	1	1	0	0	0	0	0	0	0	0	0	0	0	0	0	0
631	SM09HL	1	6	07:17	1	670.3753677266	690.7936507937	magasin	1.0	41	2	2502657	2	0	0	0		201	41	N2	0	0	0	0	0	0	0	0	0	0	0	0	0	0	0	0	0	0	0	0	0	0	0	0
632	SM09HL	1	6	07:17	1	680.9288041622	690.8390022676	officier	1.0	42	2	2523137	2	0	0	0		201	42	N2	1	1	1	0	1	1	0	0	1	0	0	0	0	0	0	0	0	0	0	0	0	0	0	0
633	SM09HL	1	6	07:17	1	691.7434872112	690.6575963719	occasion	1.0	42	2	2545665	2	0	0	0		201	42	N2	0	0	0	0	0	0	0	0	0	0	0	0	0	0	0	0	0	0	0	0	0	0	0	0
634	SM09HL	1	6	07:17	1	701.7222573399	690.5215419501	sourassai	2.0	42	2	2566145	2	0	0	0		202	42	N2	1	1	1	1	1	1	1	1	1	1	1	1	1	1	0	0	0	0	0	0	0	0	0	0
635	SM09HL	1	6	07:17	1	712.7459968489	689.8412698413	bousentît	2.0	43	2	2588673	2	0	0	0		202	43	N2	1	1	1	1	1	1	1	1	1	1	1	1	1	1	1	1	1	1	1	0	1	0	0	0
636	SM09HL	1	7	07:17	1	784.3998061854	690.7482993197	cormale	2.0	45	2	2736129	2	0	0	0		202	45	N2	1	0	0	0	0	0	0	0	0	0	0	0	0	0	0	0	0	0	0	0	0	0	0	0
637	SM09HL	1	7	07:17	1	795.1361073029	690.8843537415	duposa	2.0	45	2	2758657	2	0	0	0		202	45	N2	0	0	0	0	0	0	0	0	0	0	0	0	0	0	0	0	0	0	0	0	0	0	0	0
638	SM09HL	1	7	07:17	1	806.2642330012	690.566893424	épisode	1.0	46	2	2781185	2	0	0	0		201	46	N2	1	1	1	1	1	1	1	1	0	1	0	0	0	0	0	0	0	0	0	0	0	0	0	0
639	SM09HL	1	7	07:17	1	815.9556657942	688.4807256236	armoire	1.0	46	2	2799617	2	0	0	0		201	46	N2	1	1	1	1	1	1	1	0	1	1	0	0	1	0	0	0	0	0	0	0	0	0	0	0
640	SM09HL	1	7	07:17	1	826.8748135894	690.4761904762	ridicule	1.0	46	2	2822145	2	0	0	0		201	46	N2	1	1	1	0	1	1	0	0	1	0	0	0	0	0	0	0	0	0	0	0	0	0	0	0
641	SM09HL	1	7	07:17	1	837.0103251362	690.1133786848	raconnant	2.0	47	2	2842625	2	0	0	0		202	47	N2	1	1	0	0	1	0	0	0	1	0	0	0	0	0	0	0	0	0	0	0	0	0	0	0
642	SM09HL	1	8	07:17	1	902.0813363108	690.0680272109	concerne	1.0	49	2	2975745	2	0	0	0		201	49	N2	1	1	1	1	1	1	1	0	1	1	0	0	1	0	0	0	1	0	0	0	0	0	0	0
643	SM09HL	1	8	07:17	1	911.90336148	690.9297052154	trottoir	1.0	49	2	2996225	2	0	0	0		201	49	N2	1	1	1	0	1	1	1	0	0	0	0	0	0	0	0	0	0	0	0	0	0	0	0	0
644	SM09HL	1	8	07:17	1	922.8225331535	690.3854875283	spirceux	2.0	50	2	3018753	2	0	0	0		202	50	N2	1	1	1	1	1	1	1	0	1	1	0	0	0	0	0	0	0	0	0	0	0	0	0	0
645	SM09HL	1	8	07:17	1	933.9506792066	689.977324263	fortune	1.0	50	2	3041281	2	0	0	0		201	50	N2	0	0	0	0	0	0	0	0	0	0	0	0	0	0	0	0	0	0	0	0	0	0	0	0
646	SM09HL	1	8	07:17	1	944.3996797039	690.7482993197	dégourger	2.0	50	2	3063809	2	0	0	0		202	50	N2	0	0	0	0	0	0	0	0	0	0	0	0	0	0	0	0	0	0	0	0	0	0	0	0
647	SM09HL	1	8	07:17	1	953.9082271315	690.5215419501	éclanique	2.0	51	2	3082241	2	0	0	0		202	51	N2	1	1	0	0	1	0	0	0	1	0	0	0	0	0	0	0	0	0	0	0	0	0	0	0
648	SM09HL	1	9	07:17	1	1027.7563681906	690.7482993197	percoupez	2.0	53	2	3233793	2	0	0	0		202	53	N2	0	1	1	1	0	1	1	1	0	1	1	0	0	0	0	0	0	0	0	0	0	0	0	0
649	SM09HL	1	9	07:17	1	1038.5449149203	690.0680272109	appareil	1.0	54	2	3256321	2	0	0	0		201	54	N2	1	1	0	0	1	1	0	0	1	0	0	0	0	0	0	0	0	0	0	0	0	0	0	0
650	SM09HL	1	9	07:17	1	1048.1840982126	688.4353741497	analyse	1.0	54	2	3276801	2	0	0	0		201	54	N2	1	1	0	0	1	0	0	0	0	0	0	0	0	0	0	0	0	0	0	0	0	0	0	0
651	SM09HL	1	9	07:17	1	1059.2599822854	689.9319727891	exprimer	1.0	54	2	3299329	2	0	0	0		201	54	N2	1	0	0	0	1	0	0	0	1	0	0	0	0	0	0	0	0	0	0	0	0	0	0	0
652	SM09HL	1	9	07:17	1	1070.3097942779	690.4308390023	giroustée	2.0	55	2	3321857	2	0	0	0		202	55	N2	0	0	0	0	0	0	0	0	0	0	0	0	0	0	0	0	0	0	0	0	0	0	0	0
653	SM09HL	1	9	07:17	1	1080.0795849735	690.1133786848	vordeur	2.0	55	2	3340289	2	0	0	0		202	55	N2	0	0	0	0	0	0	0	0	0	0	0	0	0	0	0	0	0	0	0	0	0	0	0	0
654	SM09HL	1	10	07:17	1	1145.1244291333	690.2947845805	méfigna	2.0	57	2	3475457	0	0	0	1		202	57	ME	1	1	1	1	1	1	1	1	1	1	1	1	1	1	1	1	1	1	1	1	1	1	1	1
655	SM09HL	1	10	07:17	1	1154.815853015	690.2494331066	ingénieur	1.0	57	2	3493889	0	1	1	1	1.0282013049	201	57	ME	1	1	1	1	1	1	1	1	1	1	1	1	1	1	1	1	1	1	1	1	1	1	1	1
656	SM09HL	1	10	07:17	1	1165.3431929592	690.3854875283	atterses	2.0	58	0	3516417	0	1	1	0	0.9520224294	202	58	Wake	1	1	1	1	1	1	1	1	1	1	1	1	1	1	1	1	1	1	1	1	1	1	1	1
657	SM09HL	1	10	07:17	1	1174.642810298	690.4761904762	puissance	1.0	58	0	3534849	0	1	1	0	0.7478718638	201	58	Wake	1	1	1	1	1	1	1	1	1	1	1	1	1	1	1	1	1	1	1	1	1	1	1	1
658	SM09HL	1	10	07:17	1	1184.5954546595	690.4308390023	matière	1.0	58	0	3555329	0	1	1	0	0.8753920251	201	58	Wake	1	1	1	1	1	1	1	1	1	1	1	1	1	1	1	1	1	1	1	1	1	1	1	1
659	SM09HL	1	10	07:17	1	1194.4697095548	691.0657596372	ressourut	2.0	59	0	3575809	0	1	1	0	1.1422736055	202	59	Wake	1	1	1	1	1	1	1	1	1	1	1	1	1	1	1	1	1	1	1	1	1	1	1	1
660	SM09HL	1	1	07:17	2	60.2316333861	688.6167800454	avertir	1.0	61	1	3743745	1	1	1	0	1.5967584425	201	61	N1	1	1	1	1	1	1	1	1	1	1	1	1	1	1	1	1	1	1	1	1	1	1	1	1
661	SM09HL	1	1	07:17	2	69.818518573	690.2947845805	mesuléen	2.0	62	0	3762177	0	1	1	0	1.1759597614	202	62	Wake	1	1	1	1	1	1	1	1	1	1	1	1	1	1	1	1	1	1	1	1	1	1	1	1
662	SM09HL	1	1	07:17	2	79.823429998	690.5215419501	relévien	2.0	62	0	3782657	0	1	1	0	1.282860103	202	62	Wake	1	1	1	1	1	1	1	1	1	1	1	1	1	1	1	1	1	1	1	1	1	1	1	1
663	SM09HL	1	1	07:17	2	90.7164999403	690.9750566893	gravement	1.0	62	0	3805185	0	1	1	0	0.9260437668	201	62	Wake	1	1	1	1	1	1	1	1	1	1	1	1	1	1	1	1	1	1	1	1	1	1	1	1
664	SM09HL	1	1	07:17	2	101.6879555665	690.612244898	novembre	1.0	63	0	3827713	0	1	1	0	1.2007798499	201	63	Wake	1	1	1	1	1	1	1	1	1	1	1	1	1	1	1	1	1	1	1	1	1	1	1	1
665	SM09HL	1	1	07:17	2	112.5548574326	690.8843537415	bâtordons	2.0	63	0	3850241	0	1	1	0	0.9917464718	202	63	Wake	1	1	1	1	1	1	1	1	1	1	1	1	1	1	1	1	1	1	1	1	1	1	1	1
666	SM09HL	1	2	07:17	2	180.2380649941	690.7029478458	paysage	1.0	65	1	3989505	1	1	1	0	1.1079469086	201	65	N1	1	1	1	1	1	1	1	1	1	1	1	1	1	1	1	1	1	1	1	1	1	1	1	1
667	SM09HL	1	2	07:17	2	191.1833629614	691.0204081633	splendide	1.0	66	1	4009985	1	0	0	0		201	66	N1	0	0	0	0	0	0	0	0	0	0	0	0	0	0	0	0	0	0	0	0	0	0	0	0
668	SM09HL	1	2	07:17	2	201.1882802439	690.7936507937	passeport	1.0	66	1	4032513	1	1	1	0	1.6157174059	201	66	N1	1	1	1	1	1	1	1	1	1	1	1	1	1	1	1	1	1	1	1	1	1	1	1	1
669	SM09HL	1	2	07:17	2	212.1335400412	690.1133786848	négassé	2.0	66	1	4052993	0	1	1	1	1.0646701389	202	66	ME	1	1	1	1	1	1	1	1	1	1	1	1	1	1	1	1	1	1	1	1	1	1	1	1
670	SM09HL	1	2	07:17	2	221.6682538686	690.8390022676	tartura	2.0	67	1	4073473	0	1	1	1	0.9029457885	202	67	ME	1	1	1	1	1	1	1	1	1	1	1	1	1	1	1	1	1	1	1	1	1	1	1	1
671	SM09HL	1	2	07:17	2	232.3523173218	689.8412698413	lutance	2.0	67	1	4096001	0	1	1	1	1.3436397429	202	67	ME	1	1	1	1	1	1	1	1	1	1	1	1	1	1	1	1	1	1	1	1	1	1	1	1
672	SM09HL	1	3	07:17	2	302.0208461071	690.1587301587	streille	2.0	69	1	4237313	0	1	1	1	1.1881580421	202	69	ME	1	1	1	1	1	1	1	1	1	1	1	1	1	1	1	1	1	1	1	1	1	1	1	1
673	SM09HL	1	3	07:17	2	312.5482261979	690.3854875283	observa	1.0	70	1	4259841	1	1	1	0	1.5677450857	201	70	N1	1	1	1	1	1	1	1	1	1	1	1	1	1	1	1	1	1	1	1	1	1	1	1	1
674	SM09HL	1	3	07:17	2	322.0567586592	690.9297052154	ressibué	2.0	70	1	4278273	1	0	0	0		202	70	N1	1	1	1	1	1	1	1	1	1	1	1	1	1	1	1	0	1	1	1	0	1	1	0	0
675	SM09HL	1	3	07:17	2	331.4086096627	690.2494331066	humanité	1.0	70	1	4298753	1	0	0	0		201	70	N1	1	1	0	0	0	0	0	0	0	0	0	0	0	0	0	0	0	0	0	0	0	0	0	0
676	SM09HL	1	3	07:17	2	341.4135105709	690.7029478458	soupira	1.0	71	1	4319233	1	0	0	0		201	71	N1	0	0	0	0	0	0	0	0	0	0	0	0	0	0	0	0	0	0	0	0	0	0	0	0
677	SM09HL	1	3	07:17	2	351.28775417	692.1995464853	restirons	2.0	71	1	4339713	1	0	0	0		202	71	N1	0	0	0	0	0	0	0	0	0	0	0	0	0	0	0	0	0	0	0	0	0	0	0	0
678	SM09HL	1	4	07:17	2	423.0983337311	690.612244898	fraîcheur	1.0	74	2	4485121	2	1	1	0	1.3057008149	201	74	N2	1	1	1	1	1	1	1	1	1	1	1	1	1	1	1	1	1	1	1	1	1	1	1	1
679	SM09HL	1	4	07:17	2	433.5212026168	690.7029478458	rositer	2.0	74	2	4507649	2	0	0	0		202	74	N2	0	0	0	0	0	0	0	0	0	0	0	0	0	0	0	0	0	0	0	0	0	0	0	0
680	SM09HL	1	4	07:17	2	444.3881491542	690.9750566893	contondre	2.0	74	2	4530177	2	0	0	0		202	74	N2	0	0	0	0	0	0	0	0	0	0	0	0	0	0	0	0	0	0	0	0	0	0	0	0
681	SM09HL	1	4	07:17	2	454.0534188183	690.3854875283	moqueral	2.0	75	2	4548609	2	0	0	0		202	75	N2	0	0	0	0	0	0	0	0	0	0	0	0	0	0	0	0	0	0	0	0	0	0	0	0
682	SM09HL	1	4	07:17	2	465.129343341	690.1587301587	lumière	1.0	75	2	4571137	2	0	0	0		201	75	N2	0	0	0	0	0	0	0	0	0	0	0	0	0	0	0	0	0	0	0	0	0	0	0	0
683	SM09HL	1	4	07:17	2	474.6379163057	690.7482993197	surpris	1.0	75	2	4591617	2	0	0	0		201	75	N2	0	0	0	0	0	0	0	0	0	0	0	0	0	0	0	0	0	0	0	0	0	0	0	0
684	SM09HL	1	5	07:17	2	541.1978470593	690.6575963719	déclaudi	2.0	77	2	4728833	2	0	0	0		202	77	N2	1	1	1	1	1	1	1	0	1	1	0	0	1	0	0	0	1	0	0	0	0	0	0	0
685	SM09HL	1	5	07:17	2	550.7325682729	689.8412698413	souffrir	1.0	78	2	4747265	2	0	0	0		201	78	N2	0	0	0	0	0	0	0	0	0	0	0	0	0	0	0	0	0	0	0	0	0	0	0	0
686	SM09HL	1	5	07:17	2	561.4427468121	689.8412698413	obstacle	1.0	78	2	4769793	2	0	0	0		201	78	N2	1	1	1	1	1	1	1	1	1	1	1	1	1	1	1	1	1	1	1	1	1	1	1	1
687	SM09HL	1	5	07:17	2	571.5782801135	691.1111111111	dimeurât	2.0	78	2	4790273	2	0	0	0		202	78	N2	1	1	1	1	1	1	1	1	1	1	1	1	1	1	1	1	1	1	1	1	1	1	1	1
688	SM09HL	1	5	07:17	2	581.2435350928	689.8412698413	surveille	1.0	79	2	4810753	2	0	0	0		201	79	N2	1	0	0	0	1	0	0	0	0	0	0	0	0	0	0	0	0	0	0	0	0	0	0	0
689	SM09HL	1	5	07:17	2	590.5431339116	690.6575963719	fouetache	2.0	79	2	4829185	2	0	0	0		202	79	N2	1	0	0	0	0	0	0	0	0	0	0	0	0	0	0	0	0	0	0	0	0	0	0	0
690	SM09HL	1	6	07:17	2	665.5145147928	690.612244898	éléphises	2.0	82	2	4982785	2	0	0	0		202	82	N2	0	0	0	0	0	0	0	0	0	0	0	0	0	0	0	0	0	0	0	0	0	0	0	0
691	SM09HL	1	6	07:17	2	676.2247347373	690.612244898	rassel	2.0	82	2	5005313	2	0	0	0		202	82	N2	0	0	0	0	0	0	0	0	0	0	0	0	0	0	0	0	0	0	0	0	0	0	0	0
692	SM09HL	1	6	07:17	2	686.1773658797	690.4308390023	bleuseur	2.0	82	2	5025793	2	0	0	0		202	82	N2	0	0	0	0	0	0	0	0	0	0	0	0	0	0	0	0	0	0	0	0	0	0	0	0
693	SM09HL	1	6	07:17	2	695.8426665029	690.9297052154	faculté	1.0	83	2	5044225	2	0	0	0		201	83	N2	0	0	0	0	0	0	0	0	0	0	0	0	0	0	0	0	0	0	0	0	0	0	0	0
694	SM09HL	1	6	07:17	2	705.8998103091	690.8390022676	généreux	1.0	83	2	5064705	2	0	0	0		201	83	N2	1	1	1	1	1	1	1	1	1	1	1	1	1	1	0	0	1	1	0	0	1	0	0	0
695	SM09HL	1	6	07:17	2	716.1136625355	690.1587301587	charmante	1.0	83	2	5085185	2	0	0	0		201	83	N2	0	0	0	0	0	0	0	0	0	0	0	0	0	0	0	0	0	0	0	0	0	0	0	0
696	SM09HL	1	7	07:17	2	781.2107668059	690.0680272109	trojette	2.0	85	2	5220353	2	0	0	0		202	85	N2	0	0	0	0	0	0	0	0	0	0	0	0	0	0	0	0	0	0	0	0	0	0	0	0
697	SM09HL	1	7	07:17	2	792.1560778061	690.4308390023	fabriquer	1.0	86	2	5240833	2	0	0	0		201	86	N2	1	0	0	0	1	0	0	0	0	0	0	0	0	0	0	0	0	0	0	0	0	0	0	0
698	SM09HL	1	7	07:17	2	802.8662922813	688.5714285714	central	1.0	86	2	5263361	2	0	0	0		201	86	N2	0	0	0	0	0	0	0	0	0	0	0	0	0	0	0	0	0	0	0	0	0	0	0	0
699	SM09HL	1	7	07:17	2	813.0017667544	691.2925170068	cultison	2.0	87	2	5283841	2	0	0	0		202	87	N2	0	0	0	0	0	0	0	0	0	0	0	0	0	0	0	0	0	0	0	0	0	0	0	0
700	SM09HL	1	7	07:17	2	823.6858315911	690.8390022676	hypothèse	1.0	87	2	5306369	2	0	0	0		201	87	N2	0	0	0	0	0	0	0	0	0	0	0	0	0	0	0	0	0	0	0	0	0	0	0	0
701	SM09HL	1	7	07:17	2	834.8662780184	691.3378684807	matentait	2.0	87	2	5328897	2	0	0	0		202	87	N2	1	1	1	1	1	1	1	1	1	1	1	1	1	1	1	0	1	1	0	0	1	0	0	0
702	SM09HL	1	8	07:17	2	906.0237655956	690.9750566893	véhicule	1.0	90	2	5474305	2	0	0	0		201	90	N2	0	0	0	0	0	0	0	0	0	0	0	0	0	0	0	0	0	0	0	0	0	0	0	0
703	SM09HL	1	8	07:17	2	915.8458156512	691.0204081633	première	1.0	90	2	5494785	2	0	0	0		201	90	N2	0	0	0	0	0	0	0	0	0	0	0	0	0	0	0	0	0	0	0	0	0	0	0	0
704	SM09HL	1	8	07:17	2	926.138040986	690.8390022676	évissione	2.0	90	2	5515265	2	0	0	0		202	90	N2	0	0	0	0	0	0	0	0	0	0	0	0	0	0	0	0	0	0	0	0	0	0	0	0
705	SM09HL	1	8	07:17	2	936.8221125822	690.2494331066	éternité	1.0	91	2	5537793	2	0	0	0		201	91	N2	0	0	0	0	0	0	0	0	0	0	0	0	0	0	0	0	0	0	0	0	0	0	0	0
706	SM09HL	1	8	07:17	2	947.6367704948	691.3832199546	replagé	2.0	91	2	5560321	2	0	0	0		202	91	N2	1	1	1	1	1	1	1	1	1	1	1	1	1	1	0	0	1	1	0	0	1	0	0	0
707	SM09HL	1	8	07:17	2	958.3208584585	690.2494331066	rassédées	2.0	91	2	5582849	2	0	0	0		202	91	N2	1	1	0	0	1	0	0	0	0	0	0	0	0	0	0	0	0	0	0	0	0	0	0	0
708	SM09HL	1	9	07:17	2	1026.0824607208	690.2040816327	minimum	1.0	94	2	5720065	2	0	0	0		201	94	N2	1	1	1	1	1	1	1	1	1	1	1	1	1	1	1	1	1	1	1	1	1	1	1	1
709	SM09HL	1	9	07:17	2	1035.6171326437	690.612244898	nautermé	2.0	94	2	5740545	2	0	0	0		202	94	N2	0	0	0	0	0	0	0	0	0	0	0	0	0	0	0	0	0	0	0	0	0	0	0	0
710	SM09HL	1	9	07:17	2	1046.1444815459	688.3446712018	complice	1.0	94	2	5761025	2	0	0	0		201	94	N2	0	0	0	0	0	0	0	0	0	0	0	0	0	0	0	0	0	0	0	0	0	0	0	0
711	SM09HL	1	9	07:17	2	1057.1420538175	691.2471655329	balatique	2.0	95	2	5783553	2	0	0	0		202	95	N2	1	1	1	0	1	1	1	0	1	0	0	0	0	0	0	0	0	0	0	0	0	0	0	0
712	SM09HL	1	9	07:17	2	1067.0685575512	689.9319727891	province	1.0	95	2	5804033	2	0	0	0		201	95	N2	0	0	0	0	0	0	0	0	0	0	0	0	0	0	0	0	0	0	0	0	0	0	0	0
713	SM09HL	1	9	07:17	2	1076.629368185	690.7029478458	dispendus	2.0	95	2	5824513	2	0	0	0		202	95	N2	1	0	0	0	1	0	0	0	0	0	0	0	0	0	0	0	0	0	0	0	0	0	0	0
714	SM09HL	1	10	07:17	2	1147.8129937411	690.7029478458	régiment	1.0	98	3	5969921	3	0	0	0		201	98	N3	1	0	0	0	1	0	0	0	0	0	0	0	0	0	0	0	0	0	0	0	0	0	0	0
715	SM09HL	1	10	07:17	2	1157.1386940445	690.3401360544	aplamines	2.0	98	3	5988353	3	0	0	0		202	98	N3	0	0	0	0	0	0	0	0	0	0	0	0	0	0	0	0	0	0	0	0	0	0	0	0
716	SM09HL	1	10	07:17	2	1167.535427297	688.3446712018	clinique	1.0	98	3	6010881	3	0	0	0		201	98	N3	1	0	0	0	1	0	0	0	0	0	0	0	0	0	0	0	0	0	0	0	0	0	0	0
717	SM09HL	1	10	07:17	2	1176.7566531175	690.9297052154	reptière	2.0	99	3	6029313	3	0	0	0		202	99	N3	1	0	0	0	1	0	0	0	0	0	0	0	0	0	0	0	0	0	0	0	0	0	0	0
718	SM09HL	1	10	07:17	2	1187.4146188316	690.7482993197	pratique	1.0	99	3	6051841	3	0	0	0		201	99	N3	1	1	1	1	1	1	1	1	1	1	1	0	0	0	0	0	0	0	0	0	0	0	0	0
719	SM09HL	1	10	07:17	2	1198.28155936	689.977324263	termolis	2.0	99	3	6074369	3	0	0	0		202	99	N3	0	0	0	0	0	0	0	0	0	0	0	0	0	0	0	0	0	0	0	0	0	0	0	0
720	SM09HL	1	1	07:17	3	60.2504037096	690.7482993197	rajuses	2.0	102	4	6244353	3	0	0	0		202	102	N3	1	1	1	1	1	1	1	1	1	1	1	1	1	1	1	1	1	1	1	1	1	1	1	1
721	SM09HL	1	1	07:17	3	71.4046492549	690.2494331066	économie	1.0	103	4	6266881	3	0	0	0		201	103	N3	1	1	1	1	1	1	1	1	1	1	1	0	1	1	0	0	1	0	0	0	1	0	0	0
722	SM09HL	1	1	07:17	3	82.4805905793	691.156462585	sigime	2.0	103	4	6289409	3	0	0	0		202	103	N3	0	0	0	0	0	0	0	0	0	0	0	0	0	0	0	0	0	0	0	0	0	0	0	0
723	SM09HL	1	1	07:17	3	92.041402263	690.3854875283	restages	2.0	103	4	6307841	3	0	0	0		202	103	N3	0	0	0	0	0	0	0	0	0	0	0	0	0	0	0	0	0	0	0	0	0	0	0	0
724	SM09HL	1	1	07:17	3	102.0201916849	690.8843537415	respire	1.0	104	4	6328321	3	0	0	0		201	104	N3	0	0	0	0	0	0	0	0	0	0	0	0	0	0	0	0	0	0	0	0	0	0	0	0
725	SM09HL	1	1	07:17	3	111.5287307119	690.2040816327	système	1.0	104	4	6348801	3	0	0	0		201	104	N3	0	0	0	0	0	0	0	0	0	0	0	0	0	0	0	0	0	0	0	0	0	0	0	0
726	SM09HL	1	2	07:17	3	180.2568673499	690.1587301587	raccage	2.0	106	4	6490113	3	0	0	0		202	106	N3	1	1	1	1	1	1	1	1	1	1	1	0	1	1	0	0	1	0	0	0	1	0	0	0
727	SM09HL	1	2	07:17	3	190.1050349474	690.612244898	lecture	1.0	106	4	6508545	3	0	0	0		201	106	N3	0	0	0	0	0	0	0	0	0	0	0	0	0	0	0	0	0	0	0	0	0	0	0	0
728	SM09HL	1	2	07:17	3	200.7368570497	690.4761904762	sinaudre	2.0	107	4	6531073	3	0	0	0		202	107	N3	1	1	1	1	1	1	1	1	1	0	0	0	0	0	0	0	0	0	0	0	0	0	0	0
729	SM09HL	1	2	07:17	3	210.6111438368	690.7029478458	position	1.0	107	4	6551553	3	0	0	0		201	107	N3	0	0	0	0	0	0	0	0	0	0	0	0	0	0	0	0	0	0	0	0	0	0	0	0
730	SM09HL	1	2	07:17	3	221.2691079504	690.9750566893	jettral	2.0	108	4	6574081	3	0	0	0		202	108	N3	1	1	1	1	1	1	1	1	1	1	1	0	1	1	0	0	1	0	0	0	1	0	0	0
731	SM09HL	1	2	07:17	3	232.3450046266	690.2947845805	justice	1.0	108	4	6596609	3	0	0	0		201	108	N3	0	0	0	0	0	0	0	0	0	0	0	0	0	0	0	0	0	0	0	0	0	0	0	0
732	SM09HL	1	3	07:17	3	300.8641332057	690.8390022676	mécrymant	2.0	110	4	6735873	3	0	0	0		202	110	N3	1	1	1	1	1	1	1	1	1	0	0	0	0	0	0	0	0	0	0	0	0	0	0	0
733	SM09HL	1	3	07:17	3	310.8690168486	688.5714285714	confiance	1.0	110	4	6756353	3	0	0	0		201	110	N3	1	1	1	1	1	1	1	1	1	1	1	0	1	0	0	0	1	0	0	0	0	0	0	0
734	SM09HL	1	3	07:17	3	321.1873822962	690.2040816327	décharge	1.0	111	4	6778881	3	0	0	0		201	111	N3	1	0	0	0	0	0	0	0	0	0	0	0	0	0	0	0	0	0	0	0	0	0	0	0
735	SM09HL	1	3	07:17	3	330.5392320457	689.9319727891	fusidique	2.0	111	4	6797313	3	0	0	0		202	111	N3	1	1	1	1	1	1	1	1	1	1	1	1	1	1	0	0	1	1	0	0	1	0	0	0
736	SM09HL	1	3	07:17	3	340.2045204757	688.4353741497	célèbre	1.0	111	4	6817793	3	0	0	0		201	111	N3	0	0	0	0	0	0	0	0	0	0	0	0	0	0	0	0	0	0	0	0	0	0	0	0
737	SM09HL	1	3	07:17	3	351.3326563223	690.7482993197	cauxite	2.0	112	4	6840321	3	0	0	0		202	112	N3	0	0	0	0	0	0	0	0	0	0	0	0	0	0	0	0	0	0	0	0	0	0	0	0
738	SM09HL	1	4	07:17	3	421.8893808917	690.9297052154	évolution	1.0	114	4	6983681	3	0	0	0		201	114	N3	1	0	0	0	1	0	0	0	0	0	0	0	0	0	0	0	0	0	0	0	0	0	0	0
739	SM09HL	1	4	07:17	3	431.1366875031	690.0680272109	symbième	2.0	114	4	7002113	3	0	0	0		202	114	N3	1	1	1	1	1	1	1	1	1	1	1	1	1	1	1	1	1	1	1	0	1	1	0	0
740	SM09HL	1	4	07:17	3	441.8208037536	691.1111111111	survivre	1.0	115	4	7024641	3	0	0	0		201	115	N3	0	0	0	0	0	0	0	0	0	0	0	0	0	0	0	0	0	0	0	0	0	0	0	0
741	SM09HL	1	4	07:17	3	452.3480955617	689.977324263	diplogie	2.0	115	4	7047169	3	0	0	0		202	115	N3	1	1	1	1	1	1	1	1	1	1	1	1	1	1	1	0	1	1	0	0	1	0	0	0
742	SM09HL	1	4	07:17	3	462.7709789452	690.3401360544	voyageur	1.0	116	4	7067649	3	0	0	0		201	116	N3	0	0	0	0	0	0	0	0	0	0	0	0	0	0	0	0	0	0	0	0	0	0	0	0
743	SM09HL	1	4	07:17	3	473.5334330304	690.8843537415	soufflars	2.0	116	4	7090177	3	0	0	0		202	116	N3	1	1	1	1	1	1	1	1	1	1	1	1	1	1	1	1	1	1	1	1	1	1	1	1
744	SM09HL	1	5	07:17	3	542.2876558005	690.4308390023	frégatit	2.0	118	4	7231489	3	0	0	0		202	118	N3	1	1	1	1	1	1	1	1	1	1	1	1	1	1	1	1	1	1	1	1	1	0	0	0
745	SM09HL	1	5	07:17	3	552.2141686141	690.4308390023	propose	1.0	119	4	7251969	3	0	0	0		201	119	N3	0	0	0	0	0	0	0	0	0	0	0	0	0	0	0	0	0	0	0	0	0	0	0	0
746	SM09HL	1	5	07:17	3	561.801100525	690.9297052154	serviette	1.0	119	4	7270401	3	0	0	0		201	119	N3	1	1	1	1	1	1	1	1	1	1	0	0	1	0	0	0	0	0	0	0	0	0	0	0
747	SM09HL	1	5	07:17	3	571.2052049446	690.1133786848	hocalasse	2.0	119	4	7290881	3	0	0	0		202	119	N3	0	0	0	0	0	0	0	0	0	0	0	0	0	0	0	0	0	0	0	0	0	0	0	0
748	SM09HL	1	5	07:17	3	580.9227459463	690.5215419501	pétrépi	2.0	119	4	7309313	3	0	0	0		202	119	N3	1	1	0	0	1	0	0	0	0	0	0	0	0	0	0	0	0	0	0	0	0	0	0	0
749	SM09HL	1	5	07:17	3	591.7374079736	690.8390022676	merveille	1.0	120	4	7331841	3	0	0	0		201	120	N3	0	0	0	0	0	0	0	0	0	0	0	0	0	0	0	0	0	0	0	0	0	0	0	0
750	SM09HL	1	6	07:17	3	663.051658859	690.7029478458	monflard	2.0	122	4	7477249	3	0	0	0		202	122	N3	0	0	0	0	0	0	0	0	0	0	0	0	0	0	0	0	0	0	0	0	0	0	0	0
751	SM09HL	1	6	07:17	3	673.9708040518	690.7936507937	provoquer	1.0	123	4	7499777	3	0	0	0		201	123	N3	1	1	1	1	1	1	1	1	1	1	1	1	1	1	1	1	1	1	1	1	1	1	1	0
752	SM09HL	1	6	07:17	3	684.472044077	690.612244898	réalité	1.0	123	4	7522305	3	0	0	0		201	123	N3	1	1	1	1	1	1	1	1	1	1	1	0	1	1	0	0	1	0	0	0	0	0	0	0
753	SM09HL	1	6	07:17	3	694.7643126121	690.0680272109	grimpides	2.0	123	4	7542785	3	0	0	0		202	123	N3	1	1	0	0	1	0	0	0	0	0	0	0	0	0	0	0	0	0	0	0	0	0	0	0
754	SM09HL	1	6	07:17	3	704.1683774783	688.5714285714	cortège	1.0	124	4	7563265	3	0	0	0		201	124	N3	0	0	0	0	0	0	0	0	0	0	0	0	0	0	0	0	0	0	0	0	0	0	0	0
755	SM09HL	1	6	07:17	3	714.6434772974	690.4308390023	angénient	2.0	124	4	7583745	3	0	0	0		202	124	N3	0	0	0	0	0	0	0	0	0	0	0	0	0	0	0	0	0	0	0	0	0	0	0	0
756	SM09HL	1	7	07:17	3	781.7258684034	690.0680272109	tournance	2.0	126	4	7720961	3	0	0	0		202	126	N3	1	1	1	1	1	1	1	1	1	1	1	1	1	0	0	0	0	0	0	0	0	0	0	0
757	SM09HL	1	7	07:17	3	792.8540540982	691.0657596372	spécial	1.0	127	4	7743489	3	0	0	0		201	127	N3	1	1	1	1	1	1	1	1	1	1	1	1	1	1	1	1	1	1	1	0	1	1	0	0
758	SM09HL	1	7	07:17	3	802.8327929917	690.7482993197	textine	2.0	127	4	7763969	3	0	0	0		202	127	N3	1	1	1	1	1	1	1	1	1	1	1	1	1	1	1	1	1	1	1	1	1	1	1	1
759	SM09HL	1	7	07:17	3	813.7518442284	690.5215419501	restiner	2.0	127	4	7786497	3	0	0	0		202	127	N3	1	1	1	1	1	1	1	1	1	1	1	1	1	1	1	1	1	1	1	1	1	1	1	1
760	SM09HL	1	7	07:17	3	824.5144062462	690.9750566893	répondre	1.0	128	4	7809025	3	0	0	0		201	128	N3	1	1	1	1	1	1	1	0	1	1	0	0	1	0	0	0	1	0	0	0	0	0	0	0
761	SM09HL	1	7	07:17	3	835.5642253737	691.0204081633	ordinaire	1.0	128	4	7831553	3	0	0	0		201	128	N3	1	1	0	0	1	1	0	0	1	0	0	0	0	0	0	0	0	0	0	0	0	0	0	0
762	SM09HL	1	8	07:17	3	904.9976289911	690.7029478458	grimace	1.0	130	4	7972865	3	0	0	0		201	130	N3	1	1	0	0	1	1	0	0	1	0	0	0	0	0	0	0	0	0	0	0	0	0	0	0
763	SM09HL	1	8	07:17	3	914.7151765236	690.9750566893	personne	1.0	131	4	7993345	3	0	0	0		201	131	N3	1	1	1	1	1	1	1	0	1	1	0	0	1	0	0	0	1	0	0	0	0	0	0	0
764	SM09HL	1	8	07:17	3	925.4253874635	689.977324263	compine	2.0	131	4	8015873	3	0	0	0		202	131	N3	0	0	0	0	0	0	0	0	0	0	0	0	0	0	0	0	0	0	0	0	0	0	0	0
765	SM09HL	1	8	07:17	3	935.4563843583	690.9297052154	problème	1.0	131	4	8036353	3	0	0	0		201	131	N3	0	0	0	0	0	0	0	0	0	0	0	0	0	0	0	0	0	0	0	0	0	0	0	0
766	SM09HL	1	8	07:17	3	944.8865833276	690.6575963719	dombaté	2.0	132	4	8054785	3	0	0	0		202	132	N3	0	0	0	0	0	0	0	0	0	0	0	0	0	0	0	0	0	0	0	0	0	0	0	0
767	SM09HL	1	8	07:17	3	954.5518967838	690.7029478458	assénage	2.0	132	4	8075265	3	0	0	0		202	132	N3	1	0	0	0	1	0	0	0	0	0	0	0	0	0	0	0	0	0	0	0	0	0	0	0
768	SM09HL	1	9	07:17	3	1025.3175820978	690.1587301587	amalacrez	2.0	134	4	8220673	0	0	0	1		202	134	ME	1	1	1	1	1	1	1	1	1	1	1	1	1	1	1	1	1	1	1	1	1	1	1	1
769	SM09HL	1	9	07:17	3	1035.139582012	691.2925170068	rencaper	2.0	135	0	8239105	0	1	1	0	1.9001771113	202	135	Wake	1	1	1	1	1	1	1	1	1	1	1	1	1	1	1	1	1	1	1	1	1	1	1	1
770	SM09HL	1	9	07:17	3	1045.5624714332	688.4807256236	certaine	1.0	135	0	8261633	0	1	1	0	3.0299286654	201	135	Wake	1	1	1	1	1	1	1	1	1	1	1	1	1	1	1	1	1	1	1	1	1	1	1	1
771	SM09HL	1	9	07:17	3	1055.8547195143	690.1587301587	tiroir	1.0	135	0	8282113	0	1	1	0	0.8472554744	201	135	Wake	1	1	1	1	1	1	1	1	1	1	1	1	1	1	1	1	1	1	1	1	1	1	1	1
772	SM09HL	1	9	07:17	3	1065.885723244	690.612244898	facabos	2.0	136	0	8302593	0	1	1	0	1.3946345066	202	136	Wake	1	1	1	1	1	1	1	1	1	1	1	1	1	1	1	1	1	1	1	1	1	1	1	1
773	SM09HL	1	9	07:17	3	1076.204049871	687.9365079365	déranger	1.0	136	0	8325121	0	0	0	0		201	136	Wake	0	1	0	0	0	0	0	0	0	0	0	0	0	0	0	0	0	0	0	0	0	0	0	0
774	SM09HL	1	10	07:17	3	1145.5330016394	689.8866213152	déménues	2.0	138	0	8466433	0	1	1	0	1.7204983619	202	138	Wake	1	1	1	1	1	1	1	1	1	1	1	1	1	1	1	1	1	1	1	1	1	1	1	1
775	SM09HL	1	10	07:17	3	1154.8325784276	690.612244898	regarde	1.0	139	0	8484865	0	1	1	0	1.4138699877	201	139	Wake	1	1	1	1	1	1	1	1	1	1	1	1	1	1	1	1	1	1	1	1	1	1	1	1
776	SM09HL	1	10	07:17	3	1164.3934043392	690.5215419501	espagnol	1.0	139	0	8505345	0	1	1	0	1.3530990983	201	139	Wake	1	1	1	1	1	1	1	1	1	1	1	1	1	1	1	1	1	1	1	1	1	1	1	1
777	SM09HL	1	10	07:17	3	1175.1558220488	689.7052154195	sacire	2.0	139	0	8527873	0	1	1	0	2.2339969758	202	139	Wake	1	1	1	1	1	1	1	1	1	1	1	1	1	1	1	1	1	1	1	1	1	1	1	1
778	SM09HL	1	10	07:17	3	1185.2913793394	690.1587301587	compelle	2.0	140	0	8548353	0	1	1	0	1.3186848958	202	140	Wake	1	1	1	1	1	1	1	1	1	1	1	1	1	1	1	1	1	1	1	1	1	1	1	1
779	SM09HL	1	10	07:17	3	1196.0276622239	690.3401360544	innocence	1.0	140	0	8568833	0	1	1	0	0.8881363407	201	140	Wake	1	1	1	1	1	1	1	1	1	1	1	1	1	1	1	1	1	1	1	1	1	1	1	1
780	SM09HL	1	1	07:17	4	60.2405798178	690.1587301587	suspendu	1.0	143	1	8734721	0	1	1	1	0.9901626204	201	143	ME	1	1	1	1	1	1	1	1	1	1	1	1	1	1	1	1	1	1	1	1	1	1	1	1
781	SM09HL	1	1	07:17	4	69.6968828167	690.9297052154	programme	1.0	143	1	8755201	0	1	1	1	1.0064106603	201	143	ME	1	1	1	1	1	1	1	1	1	1	1	1	1	1	1	1	1	1	1	1	1	1	1	1
782	SM09HL	1	1	07:17	4	80.1981119965	688.6621315193	apparence	1.0	143	1	8775681	0	1	1	1	1.0477325549	201	143	ME	1	1	1	1	1	1	1	1	1	1	1	1	1	1	1	1	1	1	1	1	1	1	1	1
783	SM09HL	1	1	07:17	4	90.5687179513	690.3401360544	délançant	2.0	144	1	8798209	0	1	1	1	1.6361324625	202	144	ME	1	1	1	1	1	1	1	1	1	1	1	1	1	1	1	1	1	1	1	1	1	1	1	1
784	SM09HL	1	1	07:17	4	100.9915861439	690.0680272109	pétintée	2.0	144	1	8818689	0	1	1	1	1.1570533014	202	144	ME	1	1	1	1	1	1	1	1	1	1	1	1	1	1	1	1	1	1	1	1	1	1	1	1
785	SM09HL	1	1	07:17	4	110.4478945724	690.4761904762	retingle	2.0	144	1	8837121	0	1	1	1	1.1330820172	202	144	ME	1	1	1	1	1	1	1	1	1	1	1	1	1	1	1	1	1	1	1	1	1	1	1	1
786	SM09HL	1	2	07:17	4	180.2470248095	690.7482993197	antireurs	2.0	147	2	8980481	2	0	0	0		202	147	N2	1	1	1	1	1	1	1	1	1	1	1	1	1	1	1	1	1	1	1	1	1	1	1	1
787	SM09HL	1	2	07:17	4	189.598840657	689.977324263	judiffres	2.0	147	2	9000961	2	0	0	0		202	147	N2	1	1	1	1	1	1	1	1	1	1	1	0	1	1	0	0	1	0	0	0	1	0	0	0
788	SM09HL	1	2	07:17	4	199.7082713478	690.022675737	décida	1.0	147	2	9021441	2	0	0	0		201	147	N2	1	1	1	1	1	1	1	1	1	1	1	1	1	1	1	1	1	1	1	1	1	1	1	0
789	SM09HL	1	2	07:17	4	210.1310955148	690.1587301587	arritudi	2.0	148	2	9041921	2	0	0	0		202	148	N2	0	0	0	0	0	0	0	0	0	0	0	0	0	0	0	0	0	0	0	0	0	0	0	0
790	SM09HL	1	2	07:17	4	219.5090270743	691.0657596372	deuxième	1.0	148	2	9060353	2	0	0	0		201	148	N2	1	0	0	0	0	0	0	0	0	0	0	0	0	0	0	0	0	0	0	0	0	0	0	0
791	SM09HL	1	2	07:17	4	229.8273912029	689.5691609977	produire	1.0	148	2	9082881	2	0	0	0		201	148	N2	1	1	1	1	1	1	1	1	1	1	1	1	1	1	1	0	1	1	1	0	1	1	0	0
792	SM09HL	1	3	07:17	4	300.2796384932	690.7482993197	portable	1.0	151	5	9226241	5	0	0	0		201	151	REM	0	0	0	0	0	0	0	0	0	0	0	0	0	0	0	0	0	0	0	0	0	0	0	0
793	SM09HL	1	3	07:17	4	309.9449298653	690.9297052154	suivante	1.0	151	5	9246721	5	0	0	0		201	151	REM	0	0	0	0	0	0	0	0	0	0	0	0	0	0	0	0	0	0	0	0	0	0	0	0
794	SM09HL	1	3	07:17	4	321.1253014538	690.566893424	rasoir	1.0	151	5	9269249	5	0	0	0		201	151	REM	0	0	0	0	0	0	0	0	0	0	0	0	0	0	0	0	0	0	0	0	0	0	0	0
795	SM09HL	1	3	07:17	4	331.365307058	690.1587301587	répotion	2.0	152	5	9289729	5	0	0	0		202	152	REM	0	0	0	0	0	0	0	0	0	0	0	0	0	0	0	0	0	0	0	0	0	0	0	0
796	SM09HL	1	3	07:17	4	341.5269374191	690.1133786848	éclaiste	2.0	152	5	9312257	5	0	0	0		202	152	REM	1	1	1	1	1	1	1	0	0	0	0	0	0	0	0	0	0	0	0	0	0	0	0	0
797	SM09HL	1	3	07:17	4	352.1848894675	690.7482993197	romardé	2.0	152	5	9332737	5	0	0	0		202	152	REM	0	0	0	0	0	0	0	0	0	0	0	0	0	0	0	0	0	0	0	0	0	0	0	0
798	SM09HL	1	4	07:17	4	420.2338312467	690.7482993197	néfusans	2.0	155	5	9472001	5	0	0	0		202	155	REM	0	0	0	0	0	0	0	0	0	0	0	0	0	0	0	0	0	0	0	0	0	0	0	0
799	SM09HL	1	4	07:17	4	430.7611817035	690.9297052154	viracipe	2.0	155	5	9494529	5	0	0	0		202	155	REM	0	0	0	0	0	0	0	0	0	0	0	0	0	0	0	0	0	0	0	0	0	0	0	0
800	SM09HL	1	4	07:17	4	441.1840082155	690.7482993197	immédiat	1.0	155	5	9515009	5	1	1	0	5.8895906838	201	155	REM	1	1	1	1	1	1	1	1	1	1	1	1	1	1	1	1	1	1	1	1	1	1	1	1
801	SM09HL	1	4	07:17	4	451.1105539229	690.6575963719	doctramer	2.0	156	5	9535489	5	0	0	0		202	156	REM	0	0	0	0	0	0	0	0	0	0	0	0	0	0	0	0	0	0	0	0	0	0	0	0
802	SM09HL	1	4	07:17	4	460.4362581547	690.022675737	déclara	1.0	156	5	9553921	5	0	0	0		201	156	REM	1	1	1	1	1	1	1	1	1	1	1	1	1	1	1	1	1	1	1	1	1	1	1	1
803	SM09HL	1	4	07:17	4	470.1799181001	691.3832199546	permettre	1.0	156	5	9574401	5	1	0	0	0.1304638497	201	156	REM	1	1	1	1	1	1	1	1	1	1	1	1	1	1	1	1	1	1	1	1	1	1	1	1
804	SM09HL	1	5	07:17	4	542.5129015064	690.566893424	médecine	1.0	159	5	9723905	5	0	0	0		201	159	REM	1	1	1	1	1	1	1	1	1	1	1	1	1	1	1	1	1	1	1	1	1	1	1	1
805	SM09HL	1	5	07:17	4	553.4321406443	688.4807256236	caporal	1.0	159	5	9744385	5	0	0	0		201	159	REM	1	1	1	1	1	1	1	1	1	1	0	0	0	0	0	0	0	0	0	0	0	0	0	0
806	SM09HL	1	5	07:17	4	564.3774033967	690.2040816327	revences	2.0	159	5	9766913	5	0	0	0		202	159	REM	1	1	1	1	1	1	1	1	1	1	1	1	1	1	0	0	1	1	0	0	1	0	0	0
807	SM09HL	1	5	07:17	4	575.2966268991	690.2494331066	amasiné	2.0	160	5	9789441	5	0	0	0		202	160	REM	0	0	0	0	0	0	0	0	0	0	0	0	0	0	0	0	0	0	0	0	0	0	0	0
808	SM09HL	1	5	07:17	4	584.570066231	690.3401360544	secteur	1.0	160	5	9809921	5	0	0	0		201	160	REM	1	1	1	0	1	1	1	0	1	1	0	0	0	0	0	0	0	0	0	0	0	0	0	0
809	SM09HL	1	5	07:17	4	595.306346952	690.7029478458	ralparta	2.0	161	5	9830401	5	0	0	0		202	161	REM	0	0	0	0	0	0	0	0	0	0	0	0	0	0	0	0	0	0	0	0	0	0	0	0
810	SM09HL	1	6	07:17	4	660.8475664299	690.022675737	devenda	2.0	163	5	9965569	5	0	0	0		202	163	REM	0	0	0	0	0	0	0	0	0	0	0	0	0	0	0	0	0	0	0	0	0	0	0	0
811	SM09HL	1	6	07:17	4	670.0426527533	690.7936507937	fromage	1.0	163	5	9984001	5	0	0	0		201	163	REM	0	0	0	0	0	0	0	0	0	0	0	0	0	0	0	0	0	0	0	0	0	0	0	0
812	SM09HL	1	6	07:17	4	680.0475591192	688.2993197279	barbier	1.0	163	5	10004481	5	0	0	0		201	163	REM	0	0	0	0	0	0	0	0	0	0	0	0	0	0	0	0	0	0	0	0	0	0	0	0
813	SM09HL	1	6	07:17	4	689.738980134	690.7936507937	palpard	2.0	164	5	10024961	5	0	0	0		202	164	REM	0	0	0	0	0	0	0	0	0	0	0	0	0	0	0	0	0	0	0	0	0	0	0	0
814	SM09HL	1	6	07:17	4	700.7365260248	690.4761904762	sentiment	1.0	164	5	10047489	5	0	0	0		201	164	REM	0	0	0	0	0	0	0	0	0	0	0	0	0	0	0	0	0	0	0	0	0	0	0	0
815	SM09HL	1	6	07:17	4	710.0099851533	690.4308390023	acomine	2.0	164	5	10065921	5	0	0	0		202	164	REM	0	0	0	0	0	0	0	0	0	0	0	0	0	0	0	0	0	0	0	0	0	0	0	0
816	SM09HL	1	7	07:17	4	786.5226212663	690.0680272109	paraître	1.0	167	5	10223617	5	0	0	0		201	167	REM	1	0	0	0	0	0	0	0	0	0	0	0	0	0	0	0	0	0	0	0	0	0	0	0
817	SM09HL	1	7	07:17	4	796.7364339384	690.9297052154	ancêtion	2.0	167	5	10244097	5	0	0	0		202	167	REM	1	1	1	1	1	1	1	0	1	1	0	0	1	0	0	0	0	0	0	0	0	0	0	0
818	SM09HL	1	7	07:17	4	806.8458446504	691.0657596372	rencontre	1.0	168	5	10264577	5	0	0	0		201	168	REM	1	1	0	0	1	0	0	0	1	0	0	0	0	0	0	0	0	0	0	0	0	0	0	0
819	SM09HL	1	7	07:17	4	816.3021561793	690.7936507937	galateur	2.0	168	5	10283009	5	0	0	0		202	168	REM	0	0	0	0	0	0	0	0	0	0	0	0	0	0	0	0	0	0	0	0	0	0	0	0
820	SM09HL	1	7	07:17	4	827.3258215995	688.6167800454	délicat	1.0	168	5	10305537	5	0	0	0		201	168	REM	0	0	0	0	0	0	0	0	0	0	0	0	0	0	0	0	0	0	0	0	0	0	0	0
821	SM09HL	1	7	07:17	4	837.1217521079	690.0680272109	flaginés	2.0	169	5	10326017	5	0	0	0		202	169	REM	1	1	1	0	1	1	0	0	0	0	0	0	0	0	0	0	0	0	0	0	0	0	0	0
822	SM09HL	1	8	07:17	4	899.5804970337	690.3854875283	exploser	1.0	171	0	10455041	0	1	1	0	2.6852178539	201	171	Wake	1	1	1	1	1	1	1	1	1	1	1	1	1	1	1	1	1	1	1	1	1	1	1	1
823	SM09HL	1	8	07:17	4	910.682496843	690.3401360544	siafole	2.0	171	0	10477569	0	1	1	0	1.7954294075	202	171	Wake	1	1	1	1	1	1	1	1	1	1	1	1	1	1	1	1	1	1	1	1	1	1	1	1
824	SM09HL	1	8	07:17	4	921.4971811824	690.1587301587	réfléchi	1.0	171	0	10498049	0	1	1	0	1.05015646	201	171	Wake	1	1	1	1	1	1	1	1	1	1	1	1	1	1	1	1	1	1	1	1	1	1	1	1
825	SM09HL	1	8	07:17	4	932.1290434243	690.5215419501	exister	1.0	172	0	10520577	0	1	1	0	1.5457846802	201	172	Wake	1	1	1	1	1	1	1	1	1	1	1	1	1	1	1	1	1	1	1	1	1	1	1	1
826	SM09HL	1	8	07:17	4	941.9771806017	690.8843537415	ritannier	2.0	172	1	10541057	1	0	0	0		202	172	N1	1	1	1	1	1	1	1	0	1	1	0	0	1	0	0	0	1	0	0	0	0	0	0	0
827	SM09HL	1	8	07:17	4	951.955961951	690.5215419501	allumard	2.0	172	1	10561537	1	0	0	0		202	172	N1	0	0	0	0	0	0	0	0	0	0	0	0	0	0	0	0	0	0	0	0	0	0	0	0
828	SM09HL	1	9	07:17	4	1027.3714130211	690.4308390023	rabis	2.0	175	5	10715137	5	0	0	0		202	175	REM	1	0	0	0	1	0	0	0	0	0	0	0	0	0	0	0	0	0	0	0	0	0	0	0
829	SM09HL	1	9	07:17	4	1038.3167218578	690.8390022676	fenêtre	1.0	175	5	10737665	5	0	0	0		201	175	REM	1	0	0	0	0	0	0	0	0	0	0	0	0	0	0	0	0	0	0	0	0	0	0	0
830	SM09HL	1	9	07:17	4	1049.0269215304	690.7936507937	lucitifs	2.0	176	5	10760193	5	0	0	0		202	176	REM	0	0	0	0	0	0	0	0	0	0	0	0	0	0	0	0	0	0	0	0	0	0	0	0
831	SM09HL	1	9	07:17	4	1059.0579213851	688.5260770975	animal	1.0	176	5	10780673	5	0	0	0		201	176	REM	1	0	0	0	0	0	0	0	0	0	0	0	0	0	0	0	0	0	0	0	0	0	0	0
832	SM09HL	1	9	07:17	4	1068.6188013597	690.4761904762	disposer	1.0	176	5	10801153	5	0	0	0		201	176	REM	1	0	0	0	0	0	0	0	0	0	0	0	0	0	0	0	0	0	0	0	0	0	0	0
833	SM09HL	1	9	07:17	4	1078.6236624679	690.2040816327	sustiler	2.0	177	5	10821633	5	0	0	0		202	177	REM	0	0	0	0	0	0	0	0	0	0	0	0	0	0	0	0	0	0	0	0	0	0	0	0
834	SM09HL	1	10	07:17	4	1142.7542262955	688.5714285714	cuisine	1.0	179	5	10952705	0	0	0	1		201	179	ME	1	1	1	1	1	1	1	1	1	1	1	1	1	1	0	0	1	1	0	0	1	0	0	0
835	SM09HL	1	10	07:17	4	1153.8301194016	690.6575963719	majorité	1.0	179	5	10975233	5	0	0	0		201	179	REM	1	1	0	0	1	0	0	0	1	0	0	0	0	0	0	0	0	0	0	0	0	0	0	0
836	SM09HL	1	10	07:17	4	1163.129734846	690.4308390023	italienne	1.0	179	5	10993665	5	1	1	0	2.6755747368	201	179	REM	1	0	0	0	0	0	0	0	0	0	0	0	0	0	0	0	0	0	0	0	0	0	0	0
837	SM09HL	1	10	07:17	4	1174.0227642378	689.8866213152	incrigées	2.0	180	5	11016193	5	0	0	0		202	180	REM	0	0	0	0	0	0	0	0	0	0	0	0	0	0	0	0	0	0	0	0	0	0	0	0
838	SM09HL	1	10	07:17	4	1183.8709204857	689.977324263	épitique	2.0	180	5	11036673	5	0	0	0		202	180	REM	0	0	0	0	0	0	0	0	0	0	0	0	0	0	0	0	0	0	0	0	0	0	0	0
839	SM09HL	1	10	07:17	4	1194.1370153526	689.6145124717	valaxe	2.0	180	5	11057153	5	0	0	0		202	180	REM	1	1	1	0	1	1	0	0	0	0	0	0	0	0	0	0	0	0	0	0	0	0	0	0
840	SM09HL	1	1	07:17	5	60.2588661183	690.4308390023	arrivrel	2.0	183	5	11225089	5	0	0	0		202	183	REM	1	0	0	0	1	0	0	0	0	0	0	0	0	0	0	0	0	0	0	0	0	0	0	0
841	SM09HL	1	1	07:17	5	71.0212967073	690.9750566893	surgir	1.0	184	5	11247617	5	0	0	0		201	184	REM	0	0	0	0	0	0	0	0	0	0	0	0	0	0	0	0	0	0	0	0	0	0	0	0
842	SM09HL	1	1	07:17	5	81.2612805741	688.3900226757	bâtiment	1.0	184	5	11268097	5	0	0	0		201	184	REM	0	0	0	0	0	0	0	0	0	0	0	0	0	0	0	0	0	0	0	0	0	0	0	0
843	SM09HL	1	1	07:17	5	90.8221041408	690.612244898	présence	1.0	184	5	11288577	5	0	0	0		201	184	REM	0	0	0	0	0	0	0	0	0	0	0	0	0	0	0	0	0	0	0	0	0	0	0	0
844	SM09HL	1	1	07:17	5	101.5845605244	690.2040816327	aspine	2.0	185	5	11311105	5	0	0	0		202	185	REM	1	1	0	0	1	1	0	0	1	0	0	0	0	0	0	0	0	0	0	0	0	0	0	0
845	SM09HL	1	1	07:17	5	111.0147528053	690.8843537415	rassacs	2.0	185	5	11329537	5	0	0	0		202	185	REM	1	1	1	1	1	1	1	0	1	1	0	0	0	0	0	0	0	0	0	0	0	0	0	0
846	SM09HL	1	2	07:17	5	180.2391795339	690.7936507937	poussière	1.0	187	5	11470849	5	0	0	0		201	187	REM	1	1	0	0	1	0	0	0	0	0	0	0	0	0	0	0	0	0	0	0	0	0	0	0
847	SM09HL	1	2	07:17	5	190.6359090217	690.2494331066	élotiale	2.0	188	5	11493377	5	0	0	0		202	188	REM	1	1	1	0	1	1	0	0	1	0	0	0	0	0	0	0	0	0	0	0	0	0	0	0
848	SM09HL	1	2	07:17	5	201.1632458888	690.6575963719	miguriner	2.0	188	5	11513857	5	0	0	0		202	188	REM	0	0	0	0	0	0	0	0	0	0	0	0	0	0	0	0	0	0	0	0	0	0	0	0
849	SM09HL	1	2	07:17	5	210.6195794011	690.7482993197	tribunal	1.0	188	5	11534337	5	0	0	0		201	188	REM	1	1	0	0	1	0	0	0	0	0	0	0	0	0	0	0	0	0	0	0	0	0	0	0
850	SM09HL	1	2	07:17	5	221.1469293182	690.9297052154	gendarme	1.0	189	5	11554817	5	0	0	0		201	189	REM	0	0	0	0	0	0	0	0	0	0	0	0	0	0	0	0	0	0	0	0	0	0	0	0
851	SM09HL	1	2	07:17	5	232.0661097498	690.3854875283	enconises	2.0	189	5	11577345	5	1	0	0	0.6956905242	202	189	REM	1	1	1	1	1	1	1	1	1	1	1	1	1	1	1	1	1	1	1	1	1	1	1	1
852	SM09HL	1	3	07:17	5	301.8390998637	690.4761904762	radigiés	2.0	191	5	11720705	5	0	0	0		202	191	REM	0	0	0	0	0	0	0	0	0	0	0	0	0	0	0	0	0	0	0	0	0	0	0	0
853	SM09HL	1	3	07:17	5	311.3737907573	690.9297052154	assurade	2.0	192	5	11739137	5	0	0	0		202	192	REM	1	1	1	1	1	1	1	1	1	1	1	1	1	1	1	1	1	1	1	1	1	1	1	1
854	SM09HL	1	3	07:17	5	322.1362538354	690.0680272109	voiture	1.0	192	5	11761665	5	0	0	0		201	192	REM	1	1	1	1	1	1	1	1	1	1	1	1	1	1	1	1	1	1	1	1	1	1	1	0
855	SM09HL	1	3	07:17	5	332.4284712566	690.8390022676	transport	1.0	192	5	11782145	5	0	0	0		201	192	REM	1	1	1	1	1	1	1	1	1	1	1	1	1	1	1	1	1	1	1	1	1	1	1	1
856	SM09HL	1	3	07:17	5	341.6497494635	690.3854875283	jalousie	1.0	193	5	11802625	5	0	0	0		201	193	REM	0	0	0	0	0	0	0	0	0	0	0	0	0	0	0	0	0	0	0	0	0	0	0	0
857	SM09HL	1	3	07:17	5	351.0015469732	690.1587301587	rombouvée	2.0	193	5	11821057	5	0	0	0		202	193	REM	1	1	1	0	1	1	0	0	1	0	0	0	0	0	0	0	0	0	0	0	0	0	0	0
858	SM09HL	1	4	07:17	5	421.4276037162	690.4308390023	bisceâtre	2.0	195	5	11964417	5	0	0	0		202	195	REM	1	1	1	1	1	1	1	1	1	1	1	0	1	0	0	0	1	0	0	0	0	0	0	0
859	SM09HL	1	4	07:17	5	432.2684126796	690.7482993197	parking	1.0	196	5	11986945	5	1	1	0	2.308000462	201	196	REM	1	1	1	1	1	1	1	1	1	1	1	1	1	1	1	1	1	1	1	1	1	1	1	1
860	SM09HL	1	4	07:17	5	442.1165769061	690.1587301587	récemment	1.0	196	5	12007425	5	0	0	0		201	196	REM	1	1	0	0	1	1	0	0	0	0	0	0	0	0	0	0	0	0	0	0	0	0	0	0
861	SM09HL	1	4	07:17	5	451.9647308091	690.0680272109	statirais	2.0	196	5	12027905	5	0	0	0		202	196	REM	1	1	1	1	1	1	1	1	1	1	1	1	1	1	1	0	1	0	0	0	0	0	0	0
862	SM09HL	1	4	07:17	5	462.2308841939	690.9297052154	mécanique	1.0	197	5	12048385	5	0	0	0		201	197	REM	0	0	0	0	0	0	0	0	0	0	0	0	0	0	0	0	0	0	0	0	0	0	0	0
863	SM09HL	1	4	07:17	5	472.9671855046	690.9750566893	demeuses	2.0	197	5	12070913	5	0	0	0		202	197	REM	0	0	0	0	0	0	0	0	0	0	0	0	0	0	0	0	0	0	0	0	0	0	0	0
864	SM09HL	1	5	07:17	5	540.7287674772	690.612244898	cavergie	2.0	199	5	12210177	5	0	0	0		202	199	REM	1	1	1	1	1	1	1	1	1	1	1	1	1	1	1	0	1	1	1	0	1	1	0	0
865	SM09HL	1	5	07:17	5	551.5173758799	690.8390022676	redignant	2.0	200	5	12230657	5	0	0	0		202	200	REM	1	0	0	0	0	0	0	0	0	0	0	0	0	0	0	0	0	0	0	0	0	0	0	0
866	SM09HL	1	5	07:17	5	562.0708127374	690.6575963719	exemple	1.0	200	5	12253185	5	0	0	0		201	200	REM	0	0	0	0	0	0	0	0	0	0	0	0	0	0	0	0	0	0	0	0	0	0	0	0
867	SM09HL	1	5	07:17	5	572.6504007168	690.7936507937	poissième	2.0	200	5	12275713	5	1	0	0	1.1300403226	202	200	REM	0	0	0	0	0	0	0	0	0	0	0	0	0	0	0	0	0	0	0	0	0	0	0	0
868	SM09HL	1	5	07:17	5	582.4985654762	690.1587301587	voyager	1.0	201	5	12294145	5	0	0	0		201	201	REM	1	1	1	1	1	1	1	1	1	1	1	1	1	1	1	1	1	1	1	0	1	1	0	0
869	SM09HL	1	5	07:17	5	592.085440997	690.5215419501	quotidien	1.0	201	5	12314625	5	0	0	0		201	201	REM	0	0	0	0	0	0	0	0	0	0	0	0	0	0	0	0	0	0	0	0	0	0	0	0
870	SM09HL	1	6	07:17	5	662.5899238402	690.022675737	procérées	2.0	203	5	12460033	5	0	0	0		202	203	REM	1	0	0	0	1	0	0	0	0	0	0	0	0	0	0	0	0	0	0	0	0	0	0	0
871	SM09HL	1	6	07:17	5	671.9940253752	690.4761904762	travers	1.0	204	5	12478465	5	0	0	0		201	204	REM	0	0	0	0	0	0	0	0	0	0	0	0	0	0	0	0	0	0	0	0	0	0	0	0
872	SM09HL	1	6	07:17	5	681.47644509	689.8412698413	descendre	1.0	204	5	12496897	5	0	0	0		201	204	REM	1	0	0	0	0	0	0	0	0	0	0	0	0	0	0	0	0	0	0	0	0	0	0	0
873	SM09HL	1	6	07:17	5	692.2650080413	690.8843537415	optiliter	2.0	204	5	12519425	5	0	0	0		202	204	REM	1	1	1	1	1	1	1	1	1	1	1	1	1	1	1	0	1	1	1	0	1	1	0	0
874	SM09HL	1	6	07:17	5	701.6429668616	690.5215419501	lutencer	2.0	205	5	12539905	5	0	0	0		202	205	REM	1	1	1	1	1	1	1	1	1	1	1	1	1	1	1	1	1	1	1	1	1	1	1	1
875	SM09HL	1	6	07:17	5	711.1515628828	691.4739229025	pharmacie	1.0	205	5	12558337	0	0	0	1		201	205	ME	1	1	0	0	1	0	0	0	0	0	0	0	0	0	0	0	0	0	0	0	0	0	0	0
876	SM09HL	1	7	07:17	5	782.4657630297	691.4739229025	sensation	1.0	207	1	12703745	1	0	0	0		201	207	N1	0	0	0	0	0	0	0	0	0	0	0	0	0	0	0	0	0	0	0	0	0	0	0	0
877	SM09HL	1	7	07:17	5	792.1832981917	690.9297052154	ensevides	2.0	208	1	12724225	1	0	0	0		202	208	N1	0	0	0	0	0	0	0	0	0	0	0	0	0	0	0	0	0	0	0	0	0	0	0	0
878	SM09HL	1	7	07:17	5	802.7629120656	690.9750566893	fournir	1.0	208	1	12746753	1	0	0	0		201	208	N1	0	0	0	0	0	0	0	0	0	0	0	0	0	0	0	0	0	0	0	0	0	0	0	0
879	SM09HL	1	7	07:17	5	813.4992366615	690.612244898	dadicule	2.0	208	1	12767233	1	0	0	0		202	208	N1	0	0	0	0	0	0	0	0	0	0	0	0	0	0	0	0	0	0	0	0	0	0	0	0
880	SM09HL	1	7	07:17	5	823.0861438682	690.2040816327	mortel	1.0	209	1	12787713	1	0	0	0		201	209	N1	0	0	0	0	0	0	0	0	0	0	0	0	0	0	0	0	0	0	0	0	0	0	0	0
881	SM09HL	1	7	07:17	5	834.1881670915	690.3401360544	punivors	2.0	209	1	12810241	1	0	0	0		202	209	N1	0	0	0	0	0	0	0	0	0	0	0	0	0	0	0	0	0	0	0	0	0	0	0	0
882	SM09HL	1	8	07:17	5	902.1065357398	691.0657596372	répardas	2.0	211	2	12949505	2	0	0	0		202	211	N2	0	0	0	0	0	0	0	0	0	0	0	0	0	0	0	0	0	0	0	0	0	0	0	0
883	SM09HL	1	8	07:17	5	911.5106238913	690.612244898	remettre	1.0	212	2	12967937	2	0	0	0		201	212	N2	0	1	1	1	0	1	1	1	0	0	1	1	0	0	0	0	0	0	0	0	0	0	0	0
884	SM09HL	1	8	07:17	5	920.8885491199	690.1587301587	attrubine	2.0	212	2	12988417	2	0	0	0		202	212	N2	0	0	1	0	0	0	0	0	0	0	0	0	0	0	0	0	0	0	0	0	0	0	0	0
885	SM09HL	1	8	07:17	5	931.2591506423	688.7074829932	rapporte	1.0	212	2	13008897	2	0	0	0		201	212	N2	1	1	1	1	1	1	1	1	0	1	1	1	0	0	1	1	0	0	1	1	0	0	0	0
886	SM09HL	1	8	07:17	5	941.446909051	695.283446712	victoire	1.0	213	2	13029377	2	1	1	0	1.2596536178	201	213	N2	0	1	1	1	0	1	1	1	0	0	1	1	0	0	0	0	0	0	0	0	0	0	0	0
887	SM09HL	1	8	07:17	5	951.6607541713	690.9297052154	reprellés	2.0	213	2	13051905	2	0	0	0		202	213	N2	1	1	1	1	0	1	1	1	0	1	1	1	0	0	1	1	0	0	1	1	0	0	0	0
888	SM09HL	1	9	07:17	5	1024.0982824449	678.5941043084	compliqué	1.0	215	2	13199361	2	0	0	0		201	215	N2	1	1	1	0	1	1	0	0	1	0	0	0	0	0	0	0	0	0	0	0	0	0	0	0
889	SM09HL	1	9	07:17	5	1034.1292725979	690.612244898	sensible	1.0	216	2	13219841	2	0	0	0		201	216	N2	1	1	1	1	1	1	1	1	1	0	1	1	0	0	0	0	0	0	0	0	0	0	0	0
890	SM09HL	1	9	07:17	5	1044.8917207275	690.7482993197	présente	1.0	216	2	13242369	2	0	0	0		201	216	N2	0	0	0	0	0	0	0	0	0	0	0	0	0	0	0	0	0	0	0	0	0	0	0	0
891	SM09HL	1	9	07:17	5	1055.2884576434	690.022675737	salex	2.0	216	2	13262849	2	1	1	0	5.9246804295	202	216	N2	1	1	1	1	1	1	1	1	1	1	1	1	1	1	1	1	1	1	1	1	1	1	1	1
892	SM09HL	1	9	07:17	5	1065.0060100945	690.3401360544	allonité	2.0	217	2	13283329	2	0	0	0		202	217	N2	0	0	0	1	0	0	0	1	0	0	0	0	0	0	0	0	0	0	0	0	0	0	0	0
893	SM09HL	1	9	07:17	5	1075.3504716335	691.3378684807	récillant	2.0	217	2	13303809	2	0	0	0		202	217	N2	1	1	1	1	1	1	1	1	1	1	1	0	0	0	0	0	0	0	0	0	0	0	0	0
894	SM09HL	1	10	07:17	5	1141.4924956184	691.6553287982	artiste	1.0	219	2	13438977	0	1	0	1	4.4497507841	201	219	ME	1	1	1	1	1	1	1	1	1	1	1	1	1	1	1	1	1	1	1	1	1	1	1	1
895	SM09HL	1	10	07:17	5	1151.8892284949	690.2494331066	opériment	2.0	220	0	13461505	0	1	0	0	7.2054298975	202	220	Wake	1	1	1	1	1	1	1	1	1	1	1	1	1	1	1	1	1	1	1	1	1	1	1	1
896	SM09HL	1	10	07:17	5	1162.7300480749	690.8390022676	pesturé	2.0	220	0	13484033	0	1	1	0	1.5978085097	202	220	Wake	1	1	1	1	1	1	1	1	1	1	1	1	1	1	1	1	1	1	1	1	1	1	1	1
897	SM09HL	1	10	07:17	5	1173.3880042338	690.9750566893	dircalet	2.0	220	0	13504513	0	1	1	0	2.0596770693	202	220	Wake	1	1	1	1	1	1	1	1	1	1	1	1	1	1	1	1	1	1	1	1	1	1	1	1
898	SM09HL	1	10	07:17	5	1183.1055169316	690.3854875283	espérance	1.0	221	0	13524993	0	1	1	0	0.9859448505	201	221	Wake	1	1	1	1	1	1	1	1	1	1	1	1	1	1	1	1	1	1	1	1	1	1	1	1
899	SM09HL	1	10	07:17	5	1193.9724769642	690.3401360544	portière	1.0	221	0	13547521	0	1	1	0	1.9102000028	201	221	Wake	1	1	1	1	1	1	1	1	1	1	1	1	1	1	1	1	1	1	1	1	1	1	1	1
900	SM10TY	1	1	07:14	1	60.2874824236	690.2040816327	carrière	1.0	28	0	1703937	0	1	1	0	3.8607453377	201	28	Wake	1	1	1	1	1	1	1	1	1	1	1	1	1	1	1	1	1	1	1	1	1	1	1	1
901	SM10TY	1	1	07:14	1	71.3895109985	690.8843537415	cruandis	2.0	29	0	1726465	0	1	1	0	1.2147072413	202	29	Wake	1	1	1	1	1	1	1	1	1	1	1	1	1	1	1	1	1	1	1	1	1	1	1	1
902	SM10TY	1	1	07:14	1	82.1780925698	690.612244898	fraîcheur	1.0	29	0	1748993	0	1	1	0	1.0079787606	201	29	Wake	1	1	1	1	1	1	1	1	1	1	1	1	1	1	1	1	1	1	1	1	1	1	1	1
903	SM10TY	1	1	07:14	1	92.2091256581	690.9297052154	reptière	2.0	29	0	1769473	0	1	1	0	1.1307071153	202	29	Wake	1	1	1	1	1	1	1	1	1	1	1	1	1	1	1	1	1	1	1	1	1	1	1	1
904	SM10TY	1	1	07:14	1	103.0760112441	689.977324263	danardez	2.0	30	0	1792001	0	1	1	0	0.9303297911	202	30	Wake	1	1	1	1	1	1	1	1	1	1	1	1	1	1	1	1	1	1	1	1	1	1	1	1
905	SM10TY	1	1	07:14	1	113.4988800408	690.1587301587	sortir	1.0	30	0	1812481	0	1	1	0	1.0819314936	201	30	Wake	1	1	1	1	1	1	1	1	1	1	1	1	1	1	1	1	1	1	1	1	1	1	1	1
906	SM10TY	1	2	07:14	1	180.2416551984	690.2947845805	cascuté	2.0	32	0	1949697	0	1	1	0	1.2397128416	202	32	Wake	1	0	0	0	0	0	0	0	0	0	0	0	0	0	0	0	0	0	0	0	0	0	0	0
907	SM10TY	1	2	07:14	1	190.1682422248	688.3446712018	clinique	1.0	33	0	1970177	0	1	1	0	1.0882686492	201	33	Wake	1	1	1	1	1	1	1	1	1	1	1	1	1	1	1	1	1	1	1	1	1	1	1	1
908	SM10TY	1	2	07:14	1	199.4678120535	690.7029478458	bourasser	2.0	33	0	1988609	0	1	1	0	0.7817435316	202	33	Wake	1	1	1	1	1	1	1	1	1	1	1	1	1	1	1	1	1	1	1	1	1	1	1	1
909	SM10TY	1	2	07:14	1	210.0474038968	690.9750566893	répondre	1.0	33	0	2011137	0	1	1	0	0.6629511789	201	33	Wake	1	1	1	1	1	1	1	1	1	1	1	1	1	1	1	1	1	1	1	1	1	1	1	1
910	SM10TY	1	2	07:14	1	220.1306326271	690.3401360544	résultat	1.0	34	0	2031617	0	1	1	0	0.9199568772	201	34	Wake	1	1	1	1	1	1	1	1	1	1	1	1	1	1	1	1	1	1	1	1	1	1	1	1
911	SM10TY	1	2	07:14	1	230.3706453662	690.022675737	audinir	2.0	34	0	2052097	0	1	1	0	1.2825450829	202	34	Wake	1	1	1	1	1	1	1	1	1	1	1	1	1	1	1	1	1	1	1	1	1	1	1	1
912	SM10TY	1	3	07:14	1	303.6963309026	690.566893424	mémoire	1.0	36	0	2203649	0	1	1	0	2.4186582941	201	36	Wake	1	1	1	1	1	1	1	1	1	1	1	1	1	1	1	1	1	1	1	1	1	1	1	1
913	SM10TY	1	3	07:14	1	314.6154792019	690.1133786848	systion	2.0	37	0	2226177	0	1	1	0	0.958718358	202	37	Wake	1	1	1	1	1	1	1	1	1	1	1	1	1	1	1	1	1	1	1	1	1	1	1	1
914	SM10TY	1	3	07:14	1	325.2995614504	690.4308390023	souvrade	2.0	37	0	2246657	0	1	1	0	1.4208774362	202	37	Wake	1	1	1	1	1	1	1	1	1	1	1	1	1	1	1	1	1	1	1	1	1	1	1	1
915	SM10TY	1	3	07:14	1	335.7746434536	689.9319727891	réserve	1.0	37	0	2269185	0	1	1	0	0.9068012853	201	37	Wake	1	1	1	1	1	1	1	1	1	1	1	1	1	1	1	1	1	1	1	1	1	1	1	1
916	SM10TY	1	3	07:14	1	345.1787212815	690.612244898	cavergie	2.0	38	0	2287617	0	1	1	0	2.2605689264	202	38	Wake	1	1	1	1	1	1	1	1	1	1	1	1	1	1	1	1	1	1	1	1	1	1	1	1
917	SM10TY	1	3	07:14	1	354.4261004868	688.4353741497	célèbre	1.0	38	0	2306049	0	1	1	0	1.2493454581	201	38	Wake	1	1	1	1	1	1	1	1	1	1	1	1	1	1	1	1	1	1	1	1	1	1	1	1
918	SM10TY	1	4	07:14	1	420.8815251293	690.566893424	rivière	1.0	40	0	2443265	0	1	1	0	1.7016286542	201	40	Wake	1	1	1	1	1	1	1	1	1	1	1	1	1	1	1	1	1	1	1	1	1	1	1	1
919	SM10TY	1	4	07:14	1	430.4946085662	690.0680272109	dépréchon	2.0	41	0	2461697	0	1	1	0	1.1974423863	202	41	Wake	1	1	1	1	1	1	1	1	1	1	1	1	1	1	1	1	1	1	1	1	1	1	1	1
920	SM10TY	1	4	07:14	1	440.4995182502	690.0680272109	appareil	1.0	41	0	2482177	0	1	1	0	0.9038050935	201	41	Wake	1	1	1	1	1	1	1	1	1	1	1	1	1	1	1	1	1	1	1	1	1	1	1	1
921	SM10TY	1	4	07:14	1	450.5566189102	690.022675737	dénévoie	2.0	41	0	2504705	0	1	1	0	1.0747227823	202	41	Wake	1	1	1	1	1	1	1	1	1	1	1	1	1	1	1	1	1	1	1	1	1	1	1	1
922	SM10TY	1	4	07:14	1	459.8562281169	689.977324263	revanité	2.0	42	0	2523137	0	1	1	0	1.476530998	202	42	Wake	1	1	1	1	1	1	1	1	1	1	1	1	1	1	1	1	1	1	1	1	1	1	1	1
923	SM10TY	1	4	07:14	1	469.5215124727	690.4308390023	tendresse	1.0	42	0	2541569	0	1	1	0	0.8392294607	201	42	Wake	1	1	1	1	1	1	1	1	1	1	1	1	1	1	1	1	1	1	1	1	1	1	1	1
924	SM10TY	1	5	07:14	1	543.9965400665	690.566893424	boudité	2.0	44	0	2695169	0	1	1	0	1.0931777134	202	44	Wake	1	1	1	1	1	1	1	1	1	1	1	1	1	1	1	1	1	1	1	1	1	1	1	1
925	SM10TY	1	5	07:14	1	554.367196942	690.3401360544	innocence	1.0	45	0	2715649	0	1	1	0	1.1974826389	201	45	Wake	1	1	1	1	1	1	1	1	1	1	1	1	1	1	1	1	1	1	1	1	1	1	1	1
926	SM10TY	1	5	07:14	1	564.3981977405	690.9297052154	individu	1.0	45	0	2736129	0	1	1	0	0.6678007392	201	45	Wake	1	1	1	1	1	1	1	1	1	1	1	1	1	1	1	1	1	1	1	1	1	1	1	1
927	SM10TY	1	5	07:14	1	574.7687738436	690.7482993197	attergier	2.0	45	0	2758657	0	1	1	0	1.0902060232	202	45	Wake	1	1	1	1	1	1	1	1	1	1	1	1	1	1	1	1	1	1	1	1	1	1	1	1
928	SM10TY	1	5	07:14	1	585.6096316114	690.6575963719	militaire	1.0	46	0	2781185	0	1	1	0	1.3001967126	201	46	Wake	1	1	1	1	1	1	1	1	1	1	1	1	1	1	1	1	1	1	1	1	1	1	1	1
929	SM10TY	1	5	07:14	1	595.9802283084	690.566893424	disément	2.0	46	0	2801665	0	1	1	0	2.5243493084	202	46	Wake	1	1	1	1	1	1	1	1	1	1	1	1	1	1	1	1	1	1	1	1	1	1	1	1
930	SM10TY	1	6	07:14	1	660.554889785	690.7936507937	obscur	1.0	48	1	2934785	0	1	1	1	2.3872857863	201	48	ME	1	1	1	1	1	1	1	1	1	1	1	1	1	1	1	1	1	1	1	1	1	1	1	1
931	SM10TY	1	6	07:14	1	670.455279534	690.7482993197	cartiques	2.0	49	1	2953217	1	1	1	0	1.0231854839	202	49	N1	1	1	1	1	1	1	1	1	1	1	1	1	1	1	1	1	1	1	1	1	1	1	1	1
932	SM10TY	1	6	07:14	1	680.7214021301	690.4761904762	travers	1.0	49	1	2975745	0	1	1	1	4.107390373	201	49	ME	1	1	1	1	1	1	1	1	1	1	1	0	1	0	0	0	1	0	0	0	0	0	0	0
933	SM10TY	1	6	07:14	1	690.3866788819	690.6575963719	réchisera	2.0	49	1	2994177	0	1	1	1	1.8105906278	202	49	ME	1	1	1	1	1	1	1	1	1	1	1	1	1	1	1	1	1	1	1	1	1	1	1	1
934	SM10TY	1	6	07:14	1	700.9140084676	690.7482993197	attilage	2.0	50	1	3016705	0	1	1	1	1.2370999244	202	50	ME	1	1	1	1	1	1	1	1	1	1	1	1	1	1	1	1	1	1	1	1	1	1	1	1
935	SM10TY	1	6	07:14	1	710.2658270347	690.2494331066	éternité	1.0	50	1	3035137	0	1	1	1	2.857719394	201	50	ME	1	1	1	1	1	1	1	1	1	1	1	1	1	1	1	1	1	1	1	1	1	1	1	1
936	SM10TY	1	7	07:14	1	787.1702979656	690.3854875283	espérance	1.0	52	1	3192833	0	1	1	1	2.5283465642	201	52	ME	1	1	1	1	1	1	1	1	1	1	1	1	1	1	1	1	1	1	1	1	1	1	1	1
937	SM10TY	1	7	07:14	1	796.9139582687	690.2040816327	solution	1.0	53	1	3213313	0	1	1	1	1.4764504928	201	53	ME	1	1	1	1	1	1	1	1	1	1	1	1	1	1	1	1	1	1	1	1	1	1	1	1
938	SM10TY	1	7	07:14	1	807.2062277646	690.7936507937	lucitifs	2.0	53	1	3233793	0	1	1	1	2.2160040743	202	53	ME	1	1	1	1	1	1	1	1	1	1	1	0	1	1	0	0	1	0	0	0	1	0	0	0
939	SM10TY	1	7	07:14	1	817.5506872162	690.1133786848	hocalasse	2.0	54	1	3256321	1	0	0	0		202	54	N1	0	0	0	0	0	0	0	0	0	0	0	0	0	0	0	0	0	0	0	0	0	0	0	0
940	SM10TY	1	7	07:14	1	828.469876266	690.1587301587	décembre	1.0	54	1	3276801	1	0	0	0		201	54	N1	0	0	0	0	0	0	0	0	0	0	0	0	0	0	0	0	0	0	0	0	0	0	0	0
941	SM10TY	1	7	07:14	1	838.8404726766	690.3854875283	enconises	2.0	54	1	3299329	1	0	0	0		202	54	N1	0	0	0	0	0	0	0	0	0	0	0	0	0	0	0	0	0	0	0	0	0	0	0	0
942	SM10TY	1	8	07:14	1	901.2208401609	690.9297052154	barnagea	2.0	56	1	3426305	1	0	0	0		202	56	N1	0	0	0	0	0	0	0	0	0	0	0	0	0	0	0	0	0	0	0	0	0	0	0	0
943	SM10TY	1	8	07:14	1	911.1734847334	690.4761904762	écriture	1.0	57	2	3446785	2	0	0	0		201	57	N2	0	0	0	0	0	0	0	0	0	0	0	0	0	0	0	0	0	0	0	0	0	0	0	0
944	SM10TY	1	8	07:14	1	921.8575623735	690.8843537415	plaisir	1.0	57	2	3469313	2	0	0	0		201	57	N2	0	0	0	0	0	0	0	0	0	0	0	0	0	0	0	0	0	0	0	0	0	0	0	0
945	SM10TY	1	8	07:14	1	932.6460941252	689.977324263	judiffres	2.0	57	2	3491841	2	0	0	0		202	57	N2	0	0	0	0	0	0	0	0	0	0	0	0	0	0	0	0	0	0	0	0	0	0	0	0
946	SM10TY	1	8	07:14	1	943.0689906929	690.612244898	éléphises	2.0	58	0	3512321	0	0	0	0		202	58	Wake	1	1	0	0	0	0	0	0	0	0	0	0	0	0	0	0	0	0	0	0	0	0	0	0
947	SM10TY	1	8	07:14	1	953.3350908292	688.5714285714	cortège	1.0	58	0	3532801	0	0	0	0		201	58	Wake	1	1	1	1	1	1	1	1	1	1	1	1	1	1	1	1	1	1	1	1	1	1	1	1
948	SM10TY	1	9	07:14	1	1028.1758714776	690.7936507937	retervez	2.0	61	1	3686401	0	1	0	1	2.0615916919	202	61	ME	1	1	1	1	1	1	1	1	1	1	1	1	1	1	1	1	1	1	1	1	1	1	1	1
949	SM10TY	1	9	07:14	1	1037.8150309094	690.612244898	histoire	1.0	61	1	3706881	0	1	1	1	2.0550480231	201	61	ME	1	1	1	1	1	1	1	1	1	1	1	1	1	1	1	1	1	1	1	1	1	1	1	1
950	SM10TY	1	9	07:14	1	1047.9244369849	690.2947845805	observe	1.0	61	1	3727361	0	1	1	1	1.5334866431	201	61	ME	1	1	1	1	1	1	1	1	1	1	1	1	1	1	1	1	1	1	1	1	1	1	1	1
951	SM10TY	1	9	07:14	1	1058.0599443923	690.612244898	rassel	2.0	62	1	3747841	0	1	1	1	1.2633358535	202	62	ME	1	1	1	1	1	1	1	1	1	1	1	1	1	1	1	1	1	1	1	1	1	1	1	1
952	SM10TY	1	9	07:14	1	1067.9080583378	690.0680272109	trojette	2.0	62	1	3768321	0	1	1	1	1.3071761593	202	62	ME	1	1	1	1	1	1	1	1	1	1	1	1	1	1	1	1	1	1	1	1	1	1	1	1
953	SM10TY	1	9	07:14	1	1078.0696960734	691.2471655329	suffisant	1.0	62	1	3788801	0	1	0	1	1.736952915	201	62	ME	1	1	1	1	1	1	1	1	1	1	1	1	1	1	1	1	1	1	1	1	1	1	1	1
954	SM10TY	1	10	07:14	1	1142.9055761822	690.7936507937	endominez	2.0	64	1	3921921	1	0	0	0		202	64	N1	1	1	1	1	1	1	1	1	1	1	1	1	1	1	1	1	1	1	1	1	1	1	1	1
955	SM10TY	1	10	07:14	1	1153.3545885687	690.0680272109	corutal	2.0	65	1	3942401	0	0	0	1		202	65	ME	0	0	0	0	0	0	0	0	0	0	0	0	0	0	0	0	0	0	0	0	0	0	0	0
956	SM10TY	1	10	07:14	1	1162.7324911921	689.7505668934	objectif	1.0	65	1	3962881	0	1	1	1	2.0238312752	201	65	ME	1	1	1	1	1	1	1	1	1	1	1	1	1	1	1	1	1	1	1	1	1	1	1	1
957	SM10TY	1	10	07:14	1	1172.1627521098	690.612244898	lormenés	2.0	65	1	3981313	0	1	1	1	1.5078177503	202	65	ME	1	1	1	1	1	1	1	1	1	1	1	1	1	1	1	1	1	1	1	1	1	1	1	1
958	SM10TY	1	10	07:14	1	1181.6451619518	690.5215419501	exister	1.0	66	1	4001793	0	1	0	1	0.8284872732	201	66	ME	1	1	1	1	1	1	1	1	1	1	1	1	1	1	1	1	1	1	1	1	1	1	1	1
959	SM10TY	1	10	07:14	1	1191.153719568	690.1133786848	autobus	1.0	66	1	4020225	0	1	1	1	1.4514186408	201	66	ME	1	1	1	1	1	1	1	1	1	1	1	1	1	1	1	1	1	1	1	1	1	1	1	1
960	SM10TY	1	1	07:14	2	60.2441718006	689.7959183673	inutile	1.0	69	2	4186113	2	0	0	0		201	69	N2	0	0	0	0	0	0	0	0	0	0	0	0	0	0	0	0	0	0	0	0	0	0	0	0
961	SM10TY	1	1	07:14	2	70.9543731853	690.3401360544	épanomes	2.0	69	2	4208641	2	0	0	0		202	69	N2	0	0	0	0	0	0	0	0	0	0	0	0	0	0	0	0	0	0	0	0	0	0	0	0
962	SM10TY	1	1	07:14	2	80.8025092902	689.8866213152	incusonde	2.0	69	2	4229121	2	0	0	0		202	69	N2	0	0	0	0	0	0	0	0	0	0	0	0	0	0	0	0	0	0	0	0	0	0	0	0
963	SM10TY	1	1	07:14	2	91.3298674442	690.3854875283	confronis	2.0	70	2	4249601	2	0	0	0		202	70	N2	0	0	0	0	0	0	0	0	0	0	0	0	0	0	0	0	0	0	0	0	0	0	0	0
964	SM10TY	1	1	07:14	2	101.59596649	690.7936507937	poussière	1.0	70	2	4272129	2	0	0	0		201	70	N2	0	0	0	0	0	0	0	0	0	0	0	0	0	0	0	0	0	0	0	0	0	0	0	0
965	SM10TY	1	1	07:14	2	112.5674006371	688.5714285714	désastre	1.0	70	2	4294657	2	0	0	0		201	70	N2	0	0	0	0	0	0	0	0	0	0	0	0	0	0	0	0	0	0	0	0	0	0	0	0
966	SM10TY	1	2	07:14	2	180.224484119	689.8412698413	descendre	1.0	73	2	4431873	2	0	0	0		201	73	N2	0	0	0	0	0	0	0	0	0	0	0	0	0	0	0	0	0	0	0	0	0	0	0	0
967	SM10TY	1	2	07:14	2	191.1175439953	690.566893424	dispone	2.0	73	2	4454401	2	0	0	0		202	73	N2	0	0	0	0	0	0	0	0	0	0	0	0	0	0	0	0	0	0	0	0	0	0	0	0
968	SM10TY	1	2	07:14	2	201.1224383432	691.6553287982	artiste	1.0	73	2	4474881	2	0	0	0		201	73	N2	0	0	0	0	0	0	0	0	0	0	0	0	0	0	0	0	0	0	0	0	0	0	0	0
969	SM10TY	1	2	07:14	2	210.3436527965	689.7052154195	sacire	2.0	74	2	4493313	2	0	0	0		202	74	N2	0	0	0	0	0	0	0	0	0	0	0	0	0	0	0	0	0	0	0	0	0	0	0	0
970	SM10TY	1	2	07:14	2	220.5836311117	690.5215419501	football	1.0	74	2	4515841	2	0	0	0		201	74	N2	0	0	0	0	0	0	0	0	0	0	0	0	0	0	0	0	0	0	0	0	0	0	0	0
971	SM10TY	1	2	07:14	2	231.08484995	690.022675737	salex	2.0	74	2	4536321	2	0	0	0		202	74	N2	0	0	0	0	0	0	0	0	0	0	0	0	0	0	0	0	0	0	0	0	0	0	0	0
972	SM10TY	1	3	07:14	2	302.738706168	690.2494331066	opériment	2.0	77	0	4683777	0	1	1	0	1.633843316	202	77	Wake	1	1	1	1	1	1	1	1	1	1	1	1	1	1	1	1	1	1	1	1	1	1	1	1
973	SM10TY	1	3	07:14	2	313.7100955963	691.0657596372	ressourut	2.0	77	0	4706305	0	0	0	0		202	77	Wake	1	1	1	1	1	1	1	1	1	1	1	1	1	1	1	1	1	1	1	1	1	1	1	1
974	SM10TY	1	3	07:14	2	323.5060609676	690.3401360544	allonité	2.0	77	0	4726785	0	0	0	0		202	77	Wake	1	1	1	1	1	1	1	1	1	1	1	1	1	1	1	1	1	1	1	1	1	1	1	1
975	SM10TY	1	3	07:14	2	333.4325566404	690.3854875283	jalousie	1.0	78	0	4745217	0	1	1	0	0.8760710685	201	78	Wake	1	1	1	1	1	1	1	1	1	1	1	1	1	1	1	1	1	1	1	1	1	1	1	1
976	SM10TY	1	3	07:14	2	344.534587385	690.7482993197	surpris	1.0	78	0	4769793	0	1	1	0	2.0486618644	201	78	Wake	1	1	1	1	1	1	1	1	1	1	1	1	1	1	1	1	1	1	1	1	1	1	1	1
977	SM10TY	1	3	07:14	2	354.9835548596	688.6167800454	agréable	1.0	78	0	4790273	0	1	1	0	1.5647208921	201	78	Wake	1	1	1	1	1	1	1	1	1	1	1	1	1	1	1	1	1	1	1	1	1	1	1	1
978	SM10TY	1	4	07:14	2	420.8121233157	689.8412698413	orgente	2.0	81	1	4925441	0	1	1	1	1.8056955645	202	81	ME	1	1	1	1	1	1	1	1	1	1	1	1	1	1	1	1	1	1	1	1	1	1	1	1
979	SM10TY	1	4	07:14	2	431.4439061577	690.0680272109	cerriore	2.0	81	1	4945921	1	1	1	0	1.798859627	202	81	N1	1	1	1	1	1	1	1	1	1	1	1	1	1	1	1	1	1	1	1	1	1	1	1	1
980	SM10TY	1	4	07:14	2	442.5459545004	690.7482993197	prévisses	2.0	81	1	4970497	0	0	0	1		202	81	ME	0	0	0	0	0	0	0	0	0	0	0	0	0	0	0	0	0	0	0	0	0	0	0	0
981	SM10TY	1	4	07:14	2	453.4128956507	688.4807256236	caporal	1.0	82	1	4990977	0	1	1	1	2.862327439	201	82	ME	1	1	1	1	1	1	1	1	1	1	1	1	1	1	1	1	1	1	1	1	1	1	1	1
982	SM10TY	1	4	07:14	2	462.7647446673	740.9523809524	princesse	1.0	82	1	5011457	0	1	1	1	1.7629648297	201	82	ME	1	1	1	1	1	1	1	1	1	1	1	1	1	1	1	1	1	1	1	1	1	1	1	1
983	SM10TY	1	4	07:14	2	473.0831039883	690.3401360544	portière	1.0	82	1	5031937	0	1	1	1	2.3072444136	201	82	ME	1	1	1	1	1	1	1	1	1	1	1	1	1	1	1	1	1	1	1	1	1	1	1	1
984	SM10TY	1	5	07:14	2	544.3189549735	690.0680272109	raposent	2.0	85	2	5177345	2	0	0	0		202	85	N2	0	0	0	0	0	0	0	0	0	0	0	0	0	0	0	0	0	0	0	0	0	0	0	0
985	SM10TY	1	5	07:14	2	555.0814080972	690.9750566893	finacle	2.0	85	2	5199873	2	0	0	0		202	85	N2	0	0	0	0	0	0	0	0	0	0	0	0	0	0	0	0	0	0	0	0	0	0	0	0
986	SM10TY	1	5	07:14	2	564.6160906607	690.9297052154	ciendes	2.0	85	2	5220353	2	0	0	0		202	85	N2	0	0	0	0	0	0	0	0	0	0	0	0	0	0	0	0	0	0	0	0	0	0	0	0
987	SM10TY	1	5	07:14	2	574.2813897301	690.2040816327	système	1.0	86	2	5238785	2	0	0	0		201	86	N2	0	0	0	0	0	0	0	0	0	0	0	0	0	0	0	0	0	0	0	0	0	0	0	0
988	SM10TY	1	5	07:14	2	583.9467063174	690.612244898	lecture	1.0	86	2	5259265	2	0	0	0		201	86	N2	0	0	0	0	0	0	0	0	0	0	0	0	0	0	0	0	0	0	0	0	0	0	0	0
989	SM10TY	1	5	07:14	2	594.1344156284	689.5691609977	produire	1.0	86	2	5279745	2	0	0	0		201	86	N2	0	0	0	0	0	0	0	0	0	0	0	0	0	0	0	0	0	0	0	0	0	0	0	0
990	SM10TY	1	6	07:14	2	662.444585286	690.2947845805	invisible	1.0	89	2	5419009	2	0	0	0		201	89	N2	0	0	0	0	0	0	0	0	0	0	0	0	0	0	0	0	0	0	0	0	0	0	0	0
991	SM10TY	1	6	07:14	2	673.5466225792	691.1111111111	superbe	1.0	89	2	5443585	2	0	0	0		201	89	N2	0	0	0	0	0	0	0	0	0	0	0	0	0	0	0	0	0	0	0	0	0	0	0	0
992	SM10TY	1	6	07:14	2	684.5964213636	690.7936507937	passeport	1.0	89	2	5466113	2	0	0	0		201	89	N2	0	0	0	0	0	0	0	0	0	0	0	0	0	0	0	0	0	0	0	0	0	0	0	0
993	SM10TY	1	6	07:14	2	694.6796830233	690.2494331066	surélait	2.0	90	2	5486593	2	0	0	0		202	90	N2	1	0	0	0	1	0	0	0	0	0	0	0	0	0	0	0	0	0	0	0	0	0	0	0
994	SM10TY	1	6	07:14	2	704.2143710096	690.9297052154	indigales	2.0	90	2	5505025	2	0	0	0		202	90	N2	0	0	0	0	0	0	0	0	0	0	0	0	0	0	0	0	0	0	0	0	0	0	0	0
995	SM10TY	1	6	07:14	2	713.8012764335	690.7482993197	cormale	2.0	90	2	5525505	2	0	0	0		202	90	N2	0	0	0	0	0	0	0	0	0	0	0	0	0	0	0	0	0	0	0	0	0	0	0	0
996	SM10TY	1	7	07:14	2	784.0706407389	690.4761904762	obstaches	2.0	93	2	5668865	2	0	0	0		202	93	N2	0	0	0	0	0	0	0	0	0	0	0	0	0	0	0	0	0	0	0	0	0	0	0	0
997	SM10TY	1	7	07:14	2	793.2657404233	690.1587301587	réfléchi	1.0	93	2	5687297	2	0	0	0		201	93	N2	0	0	0	0	0	0	0	0	0	0	0	0	0	0	0	0	0	0	0	0	0	0	0	0
998	SM10TY	1	7	07:14	2	803.557990474	690.1133786848	négassé	2.0	93	2	5709825	2	0	0	0		202	93	N2	0	0	0	0	0	0	0	0	0	0	0	0	0	0	0	0	0	0	0	0	0	0	0	0
999	SM10TY	1	7	07:14	2	812.9620680326	690.1587301587	voyager	1.0	94	2	5728257	2	0	0	0		201	94	N2	0	0	0	0	0	0	0	0	0	0	0	0	0	0	0	0	0	0	0	0	0	0	0	0
1000	SM10TY	1	7	07:14	2	822.7579908844	690.612244898	sensible	1.0	94	2	5748737	2	0	0	0		201	94	N2	0	0	0	0	0	0	0	0	0	0	0	0	0	0	0	0	0	0	0	0	0	0	0	0
1001	SM10TY	1	7	07:14	2	833.5465123659	690.2040816327	alitessé	2.0	94	2	5771265	2	0	0	0		202	94	N2	0	0	0	0	0	0	0	0	0	0	0	0	0	0	0	0	0	0	0	0	0	0	0	0
1002	SM10TY	1	8	07:14	2	903.1628339132	688.6621315193	apparence	1.0	97	2	5912577	2	0	0	0		201	97	N2	0	0	0	0	0	0	0	0	0	0	0	0	0	0	0	0	0	0	0	0	0	0	0	0
1003	SM10TY	1	8	07:14	2	913.8468980349	690.5215419501	marçonnes	2.0	97	2	5935105	2	0	0	0		202	97	N2	0	0	0	0	0	0	0	0	0	0	0	0	0	0	0	0	0	0	0	0	0	0	0	0
1004	SM10TY	1	8	07:14	2	923.9824190607	691.0204081633	goutises	2.0	97	2	5955585	2	0	0	0		202	97	N2	0	0	0	0	0	0	0	0	0	0	0	0	0	0	0	0	0	0	0	0	0	0	0	0
1005	SM10TY	1	8	07:14	2	934.0917740155	690.2947845805	retraite	1.0	98	2	5976065	2	0	0	0		201	98	N2	0	0	0	0	0	0	0	0	0	0	0	0	0	0	0	0	0	0	0	0	0	0	0	0
1006	SM10TY	1	8	07:14	2	944.8803711338	688.7074829932	absurde	1.0	98	2	5998593	2	0	0	0		201	98	N2	0	0	0	0	0	0	0	0	0	0	0	0	0	0	0	0	0	0	0	0	0	0	0	0
1007	SM10TY	1	8	07:14	2	954.4672712343	690.9297052154	margerait	2.0	98	2	6019073	2	0	0	0		202	98	N2	0	0	0	0	0	0	0	0	0	0	0	0	0	0	0	0	0	0	0	0	0	0	0	0
1008	SM10TY	1	9	07:14	2	1022.9342096119	690.7482993197	textine	2.0	101	2	6158337	2	0	0	0		202	101	N2	0	0	0	0	0	0	0	0	0	0	0	0	0	0	0	0	0	0	0	0	0	0	0	0
1009	SM10TY	1	9	07:14	2	1033.4092662185	690.612244898	facabos	2.0	101	2	6178817	2	0	0	0		202	101	N2	0	0	0	0	0	0	0	0	0	0	0	0	0	0	0	0	0	0	0	0	0	0	0	0
1010	SM10TY	1	9	07:14	2	1042.8395033113	690.2947845805	vérité	1.0	101	2	6199297	2	0	0	0		201	101	N2	0	0	0	0	0	0	0	0	0	0	0	0	0	0	0	0	0	0	0	0	0	0	0	0
1011	SM10TY	1	9	07:14	2	1053.419029167	690.1587301587	streille	2.0	102	2	6219777	2	0	0	0		202	102	N2	0	0	0	0	0	0	0	0	0	0	0	0	0	0	0	0	0	0	0	0	0	0	0	0
1012	SM10TY	1	9	07:14	2	1063.2933476933	690.8390022676	enfermer	1.0	102	2	6240257	2	0	0	0		201	102	N2	0	0	0	0	0	0	0	0	0	0	0	0	0	0	0	0	0	0	0	0	0	0	0	0
1013	SM10TY	1	9	07:14	2	1074.2386226041	691.2471655329	promesse	1.0	102	2	6262785	2	0	0	0		201	102	N2	0	0	0	0	0	0	0	0	0	0	0	0	0	0	0	0	0	0	0	0	0	0	0	0
1014	SM10TY	1	10	07:14	2	1144.2728978303	690.0680272109	chansole	2.0	105	2	6406145	2	0	0	0		202	105	N2	0	0	0	0	0	0	0	0	0	0	0	0	0	0	0	0	0	0	0	0	0	0	0	0
1015	SM10TY	1	10	07:14	2	1154.930816124	688.4807256236	armoire	1.0	105	2	6428673	2	0	0	0		201	105	N2	0	0	0	0	0	0	0	0	0	0	0	0	0	0	0	0	0	0	0	0	0	0	0	0
1016	SM10TY	1	10	07:14	2	1164.2826573257	690.4308390023	bisceâtre	2.0	105	2	6447105	2	0	0	0		202	105	N2	0	0	0	0	0	0	0	0	0	0	0	0	0	0	0	0	0	0	0	0	0	0	0	0
1017	SM10TY	1	10	07:14	2	1174.9145054157	690.0680272109	semercie	2.0	106	2	6469633	2	0	0	0		202	106	N2	0	0	0	0	0	0	0	0	0	0	0	0	0	0	0	0	0	0	0	0	0	0	0	0
1018	SM10TY	1	10	07:14	2	1185.4940606656	688.5714285714	délicieux	1.0	106	2	6492161	2	0	0	0		201	106	N2	0	0	0	0	0	0	0	0	0	0	0	0	0	0	0	0	0	0	0	0	0	0	0	0
1019	SM10TY	1	10	07:14	2	1195.0287799384	690.7482993197	présente	1.0	106	2	6510593	2	0	0	0		201	106	N2	0	0	0	0	0	0	0	0	0	0	0	0	0	0	0	0	0	0	0	0	0	0	0	0
1020	SM10TY	1	1	07:14	3	60.2331504388	690.4308390023	maximum	1.0	109	2	6678529	2	0	0	0		201	109	N2	0	0	0	0	0	0	0	0	0	0	0	0	0	0	0	0	0	0	0	0	0	0	0	0
1021	SM10TY	1	1	07:14	3	71.2829751821	690.5215419501	tentative	1.0	110	0	6701057	0	0	0	0		201	110	Wake	1	1	1	1	1	1	1	1	1	1	1	1	1	1	1	0	1	1	1	0	1	1	0	0
1022	SM10TY	1	1	07:14	3	82.1499010079	690.4308390023	champotes	2.0	110	0	6723585	0	0	0	0		202	110	Wake	1	1	1	1	1	1	1	1	1	1	1	1	1	1	1	1	1	1	1	1	1	1	1	1
1023	SM10TY	1	1	07:14	3	93.0429479869	690.7936507937	provoquer	1.0	110	0	6746113	0	1	1	0	3.9715921819	201	110	Wake	1	1	1	1	1	1	1	1	1	1	1	1	1	1	1	1	1	1	1	1	1	1	1	1
1024	SM10TY	1	1	07:14	3	103.1261982615	690.5215419501	allumard	2.0	111	0	6766593	0	0	0	0		202	111	Wake	0	0	0	0	0	0	0	0	0	0	0	0	0	0	0	0	0	0	0	0	0	0	0	0
1025	SM10TY	1	1	07:14	3	112.4780368896	690.7482993197	rociale	2.0	111	0	6787073	0	0	0	0		202	111	Wake	0	0	0	0	0	0	0	0	0	0	0	0	0	0	0	0	0	0	0	0	0	0	0	0
1026	SM10TY	1	2	07:14	3	180.2396166351	688.7074829932	avantage	1.0	113	2	6924289	2	0	0	0		201	113	N2	0	0	0	0	0	0	0	0	0	0	0	0	0	0	0	0	0	0	0	0	0	0	0	0
1027	SM10TY	1	2	07:14	3	190.1400010147	690.0680272109	chentoive	2.0	114	2	6944769	2	0	0	0		202	114	N2	0	0	0	0	0	0	0	0	0	0	0	0	0	0	0	0	0	0	0	0	0	0	0	0
1028	SM10TY	1	2	07:14	3	199.8314969328	690.9750566893	fournir	1.0	114	2	6965249	2	0	0	0		201	114	N2	0	0	0	0	0	0	0	0	0	0	0	0	0	0	0	0	0	0	0	0	0	0	0	0
1029	SM10TY	1	2	07:14	3	210.7767657524	690.1587301587	atomisse	2.0	114	2	6987777	2	0	0	0		202	114	N2	0	0	0	0	0	0	0	0	0	0	0	0	0	0	0	0	0	0	0	0	0	0	0	0
1030	SM10TY	1	2	07:14	3	220.1024652121	690.8390022676	liberté	1.0	115	2	7006209	2	0	0	0		201	115	N2	0	0	0	0	0	0	0	0	0	0	0	0	0	0	0	0	0	0	0	0	0	0	0	0
1031	SM10TY	1	2	07:14	3	230.8910240664	690.7936507937	galateur	2.0	115	2	7028737	2	0	0	0		202	115	N2	0	0	0	0	0	0	0	0	0	0	0	0	0	0	0	0	0	0	0	0	0	0	0	0
1032	SM10TY	1	3	07:14	3	303.4330118101	690.4308390023	secrète	1.0	117	2	7178241	2	0	0	0		201	117	N2	0	0	0	0	0	0	0	0	0	0	0	0	0	0	0	0	0	0	0	0	0	0	0	0
1033	SM10TY	1	3	07:14	3	312.8109856967	690.9750566893	dircalet	2.0	118	2	7196673	2	0	0	0		202	118	N2	0	0	0	0	0	0	0	0	0	0	0	0	0	0	0	0	0	0	0	0	0	0	0	0
1034	SM10TY	1	3	07:14	3	323.3122099756	690.6575963719	dombaté	2.0	118	2	7219201	2	0	0	0		202	118	N2	0	0	0	0	0	0	0	0	0	0	0	0	0	0	0	0	0	0	0	0	0	0	0	0
1035	SM10TY	1	3	07:14	3	334.1791322128	690.0680272109	paraître	1.0	118	2	7239681	2	0	0	0		201	118	N2	0	0	0	0	0	0	0	0	0	0	0	0	0	0	0	0	0	0	0	0	0	0	0	0
1036	SM10TY	1	3	07:14	3	344.8631858177	690.5215419501	relévien	2.0	119	2	7262209	2	0	0	0		202	119	N2	0	0	0	0	0	0	0	0	0	0	0	0	0	0	0	0	0	0	0	0	0	0	0	0
1037	SM10TY	1	3	07:14	3	354.1105601221	690.612244898	régulier	1.0	119	2	7280641	2	0	0	0		201	119	N2	0	0	0	0	0	0	0	0	0	0	0	0	0	0	0	0	0	0	0	0	0	0	0	0
1038	SM10TY	1	4	07:14	3	422.107258152	690.9297052154	viracipe	2.0	121	2	7419905	2	0	0	0		202	121	N2	0	0	0	0	0	0	0	0	0	0	0	0	0	0	0	0	0	0	0	0	0	0	0	0
1039	SM10TY	1	4	07:14	3	433.1048004322	690.3854875283	politesse	1.0	122	2	7442433	2	0	0	0		201	122	N2	0	0	0	0	0	0	0	0	0	0	0	0	0	0	0	0	0	0	0	0	0	0	0	0
1040	SM10TY	1	4	07:14	3	443.1880341694	690.4761904762	jugitent	2.0	122	2	7462913	2	0	0	0		202	122	N2	0	0	0	0	0	0	0	0	0	0	0	0	0	0	0	0	0	0	0	0	0	0	0	0
1041	SM10TY	1	4	07:14	3	452.3831104158	690.6575963719	fouetache	2.0	122	2	7483393	2	0	0	0		202	122	N2	0	0	0	0	0	0	0	0	0	0	0	0	0	0	0	0	0	0	0	0	0	0	0	0
1042	SM10TY	1	4	07:14	3	462.2835243473	691.4285714286	cérémonie	1.0	123	2	7501825	2	0	0	0		201	123	N2	0	0	0	0	0	0	0	0	0	0	0	0	0	0	0	0	0	0	0	0	0	0	0	0
1043	SM10TY	1	4	07:14	3	472.5757898046	691.0204081633	distance	1.0	123	2	7524353	2	0	0	0		201	123	N2	0	0	0	0	0	0	0	0	0	0	0	0	0	0	0	0	0	0	0	0	0	0	0	0
1044	SM10TY	1	5	07:14	3	544.8826672712	690.7482993197	social	1.0	125	2	7671809	2	0	0	0		201	125	N2	1	1	1	1	1	1	1	1	1	1	1	1	1	1	1	1	1	1	1	1	1	1	1	0
1045	SM10TY	1	5	07:14	3	554.3912353638	690.7482993197	abîmances	2.0	126	0	7692289	0	0	0	0		202	126	Wake	1	1	1	1	1	1	1	1	1	1	1	1	1	1	1	1	1	1	1	1	1	1	0	0
1046	SM10TY	1	5	07:14	3	565.4671499677	690.9750566893	affichils	2.0	126	0	7714817	0	1	1	0	5.7193467882	202	126	Wake	1	1	1	1	1	1	1	1	1	1	1	0	1	1	0	0	1	1	0	0	1	0	0	0
1047	SM10TY	1	5	07:14	3	576.5691713562	690.4761904762	naturel	1.0	126	0	7737345	0	0	0	0		201	126	Wake	0	0	0	0	0	0	0	0	0	0	0	0	0	0	0	0	0	0	0	0	0	0	0	0
1048	SM10TY	1	5	07:14	3	587.5406163596	691.2471655329	balatique	2.0	127	0	7759873	0	0	0	0		202	127	Wake	0	0	0	0	0	0	0	0	0	0	0	0	0	0	0	0	0	0	0	0	0	0	0	0
1049	SM10TY	1	5	07:14	3	596.8663361385	690.4761904762	puissance	1.0	127	0	7778305	0	0	0	0		201	127	Wake	1	1	1	1	1	1	1	1	1	1	1	1	1	1	1	1	1	1	1	1	1	1	1	1
1050	SM10TY	1	6	07:14	3	663.7919891505	690.566893424	rasoir	1.0	129	0	7915521	0	0	0	0		201	129	Wake	0	0	0	0	0	0	0	0	0	0	0	0	0	0	0	0	0	0	0	0	0	0	0	0
1051	SM10TY	1	6	07:14	3	674.4760675351	690.7029478458	agrisse	2.0	130	1	7938049	1	0	0	0		202	130	N1	0	0	0	0	0	0	0	0	0	0	0	0	0	0	0	0	0	0	0	0	0	0	0	0
1052	SM10TY	1	6	07:14	3	684.2458513245	690.9750566893	conqueil	2.0	130	1	7956481	1	0	0	0		202	130	N1	0	0	0	0	0	0	0	0	0	0	0	0	0	0	0	0	0	0	0	0	0	0	0	0
1053	SM10TY	1	6	07:14	3	693.885038052	690.022675737	décida	1.0	130	1	7976961	1	0	0	0		201	130	N1	0	0	0	0	0	0	0	0	0	0	0	0	0	0	0	0	0	0	0	0	0	0	0	0
1054	SM10TY	1	6	07:14	3	703.3413452834	690.8390022676	endorçais	2.0	131	2	7997441	2	0	0	0		202	131	N2	1	1	1	1	1	1	1	1	1	1	1	1	1	1	1	1	1	1	1	1	1	1	1	1
1055	SM10TY	1	6	07:14	3	714.129897618	690.3854875283	exprès	1.0	131	2	8017921	2	0	0	0		201	131	N2	0	0	0	0	0	0	0	0	0	0	0	0	0	0	0	0	0	0	0	0	0	0	0	0
1056	SM10TY	1	7	07:14	3	786.1233405079	690.8390022676	faterner	2.0	133	2	8165377	2	0	0	0		202	133	N2	0	0	0	0	0	0	0	0	0	0	0	0	0	0	0	0	0	0	0	0	0	0	0	0
1057	SM10TY	1	7	07:14	3	795.44903665	688.5714285714	blessure	1.0	134	2	8185857	2	0	0	0		201	134	N2	0	0	0	0	0	0	0	0	0	0	0	0	0	0	0	0	0	0	0	0	0	0	0	0
1058	SM10TY	1	7	07:14	3	806.6033706937	690.4308390023	prière	1.0	134	2	8208385	2	0	0	0		201	134	N2	0	0	0	0	0	0	0	0	0	0	0	0	0	0	0	0	0	0	0	0	0	0	0	0
1059	SM10TY	1	7	07:14	3	815.9290145249	690.4308390023	avaloquer	2.0	134	2	8226817	2	0	0	0		202	134	N2	0	0	0	0	0	0	0	0	0	0	0	0	0	0	0	0	0	0	0	0	0	0	0	0
1060	SM10TY	1	7	07:14	3	827.0310505634	690.1587301587	bormode	2.0	135	2	8249345	2	0	0	0		202	135	N2	0	0	0	0	0	0	0	0	0	0	0	0	0	0	0	0	0	0	0	0	0	0	0	0
1061	SM10TY	1	7	07:14	3	837.0620873978	689.9319727891	toilette	1.0	135	2	8269825	2	0	0	0		201	135	N2	0	0	0	0	0	0	0	0	0	0	0	0	0	0	0	0	0	0	0	0	0	0	0	0
1062	SM10TY	1	8	07:14	3	905.3461309309	688.5260770975	amertume	1.0	137	2	8411137	2	0	0	0		201	137	N2	0	0	0	0	0	0	0	0	0	0	0	0	0	0	0	0	0	0	0	0	0	0	0	0
1063	SM10TY	1	8	07:14	3	916.5265497871	690.4308390023	rampêter	2.0	138	2	8433665	2	0	0	0		202	138	N2	0	0	0	0	0	0	0	0	0	0	0	0	0	0	0	0	0	0	0	0	0	0	0	0
1064	SM10TY	1	8	07:14	3	926.4530870119	690.4308390023	officiel	1.0	138	2	8454145	2	0	0	0		201	138	N2	1	0	0	0	1	0	0	0	0	0	0	0	0	0	0	0	0	0	0	0	0	0	0	0
1065	SM10TY	1	8	07:14	3	936.5363246357	690.2040816327	soixante	1.0	138	2	8474625	2	0	0	0		201	138	N2	0	0	0	0	0	0	0	0	0	0	0	0	0	0	0	0	0	0	0	0	0	0	0	0
1066	SM10TY	1	8	07:14	3	945.9926325711	690.8390022676	évissione	2.0	139	2	8493057	2	0	0	0		202	139	N2	0	0	0	0	0	0	0	0	0	0	0	0	0	0	0	0	0	0	0	0	0	0	0	0
1067	SM10TY	1	8	07:14	3	955.3706072905	690.7482993197	multères	2.0	139	2	8513537	2	0	0	0		202	139	N2	0	0	0	0	0	0	0	0	0	0	0	0	0	0	0	0	0	0	0	0	0	0	0	0
1068	SM10TY	1	9	07:14	3	1027.7819345295	690.9297052154	problème	1.0	141	2	8660993	2	0	0	0		201	141	N2	0	0	0	0	0	0	0	0	0	0	0	0	0	0	0	0	0	0	0	0	0	0	0	0
1069	SM10TY	1	9	07:14	3	1038.7795394553	690.7936507937	reposer	1.0	142	2	8683521	2	0	0	0		201	142	N2	0	0	0	0	0	0	0	0	0	0	0	0	0	0	0	0	0	0	0	0	0	0	0	0
1070	SM10TY	1	9	07:14	3	1049.9076616252	690.4308390023	arrivrel	2.0	142	2	8706049	2	0	0	0		202	142	N2	0	0	0	0	0	0	0	0	0	0	0	0	0	0	0	0	0	0	0	0	0	0	0	0
1071	SM10TY	1	9	07:14	3	1060.4349877578	691.1111111111	amenvelle	2.0	143	2	8728577	2	0	0	0		202	143	N2	0	0	0	0	0	0	0	0	0	0	0	0	0	0	0	0	0	0	0	0	0	0	0	0
1072	SM10TY	1	9	07:14	3	1071.0929797706	690.9297052154	forfonez	2.0	143	2	8749057	2	0	0	0		202	143	N2	0	0	0	0	0	0	0	0	0	0	0	0	0	0	0	0	0	0	0	0	0	0	0	0
1073	SM10TY	1	9	07:14	3	1081.4374765435	689.977324263	fortune	1.0	143	2	8771585	2	0	0	0		201	143	N2	0	0	0	0	0	0	0	0	0	0	0	0	0	0	0	0	0	0	0	0	0	0	0	0
1074	SM10TY	1	10	07:14	3	1146.4562269734	690.0680272109	vapiécha	2.0	145	2	8904705	0	1	1	1	3.6594317036	202	145	ME	1	1	1	1	1	1	1	1	1	1	1	1	1	1	1	1	1	1	1	1	1	1	1	1
1075	SM10TY	1	10	07:14	3	1155.9386343773	690.2494331066	sentigne	2.0	146	1	8923137	0	0	0	1		202	146	ME	1	1	1	1	1	1	1	1	1	1	1	1	1	1	1	0	1	1	1	0	1	1	0	0
1076	SM10TY	1	10	07:14	3	1165.4733029004	690.9750566893	gravité	1.0	146	1	8943617	1	0	0	0		201	146	N1	0	0	0	0	0	0	0	0	0	0	0	0	0	0	0	0	0	0	0	0	0	0	0	0
1077	SM10TY	1	10	07:14	3	1175.2431062112	690.9750566893	navotiné	2.0	146	1	8962049	1	0	0	0		202	146	N1	0	0	0	0	0	0	0	0	0	0	0	0	0	0	0	0	0	0	0	0	0	0	0	0
1078	SM10TY	1	10	07:14	3	1185.8488049263	690.5215419501	quotidien	1.0	147	2	8984577	2	0	0	0		201	147	N2	0	0	0	0	0	0	0	0	0	0	0	0	0	0	0	0	0	0	0	0	0	0	0	0
1079	SM10TY	1	10	07:14	3	1196.0627105581	690.1587301587	distraire	1.0	147	2	9005057	2	0	0	0		201	147	N2	0	0	0	0	0	0	0	0	0	0	0	0	0	0	0	0	0	0	0	0	0	0	0	0
1080	SM10TY	1	1	07:14	4	60.2205489537	690.2494331066	humanité	1.0	150	5	9172993	5	0	0	0		201	150	REM	0	0	0	0	0	0	0	0	0	0	0	0	0	0	0	0	0	0	0	0	0	0	0	0
1081	SM10TY	1	1	07:14	4	70.1209542737	690.566893424	rompité	2.0	150	5	9193473	5	0	0	0		202	150	REM	0	0	0	0	0	0	0	0	0	0	0	0	0	0	0	0	0	0	0	0	0	0	0	0
1082	SM10TY	1	1	07:14	4	80.2564785178	690.1133786848	expert	1.0	150	5	9213953	5	0	0	0		201	150	REM	0	0	0	0	0	0	0	0	0	0	0	0	0	0	0	0	0	0	0	0	0	0	0	0
1083	SM10TY	1	1	07:14	4	90.6793317099	691.156462585	sigime	2.0	151	5	9234433	5	0	0	0		202	151	REM	1	1	1	0	1	1	0	0	0	0	0	0	0	0	0	0	0	0	0	0	0	0	0	0
1084	SM10TY	1	1	07:14	4	101.4156473129	690.8843537415	gentiment	1.0	151	5	9256961	5	0	0	0		201	151	REM	0	0	0	0	0	0	0	0	0	0	0	0	0	0	0	0	0	0	0	0	0	0	0	0
1085	SM10TY	1	1	07:14	4	110.7936031083	691.1111111111	sageuse	2.0	151	5	9275393	5	0	0	0		202	151	REM	0	0	0	0	0	0	0	0	0	0	0	0	0	0	0	0	0	0	0	0	0	0	0	0
1086	SM10TY	1	2	07:14	4	180.2531430916	690.7029478458	régiment	1.0	154	1	9418753	1	0	0	0		201	154	N1	0	0	0	0	0	0	0	0	0	0	0	0	0	0	0	0	0	0	0	0	0	0	0	0
1087	SM10TY	1	2	07:14	4	190.3886526569	690.8390022676	redignant	2.0	154	1	9439233	1	1	0	0	4.212328839	202	154	N1	1	1	1	1	1	1	1	1	1	1	1	1	1	1	1	1	1	1	1	1	1	1	1	1
1088	SM10TY	1	2	07:14	4	200.8637677944	692.2448979592	déplacer	1.0	154	1	9459713	0	1	0	1	3.7880824373	201	154	ME	0	0	0	0	0	0	0	0	0	0	0	0	0	0	0	0	0	0	0	0	0	0	0	0
1089	SM10TY	1	2	07:14	4	211.1821088775	691.7006802721	supporter	1.0	155	5	9482241	0	1	1	1	0.2785985803	201	155	ME	1	1	1	1	1	1	1	1	1	1	1	1	1	1	1	1	1	1	1	1	1	1	1	1
1090	SM10TY	1	2	07:14	4	221.7355809271	690.1587301587	trapuel	2.0	155	5	9502721	5	0	0	0		202	155	REM	0	0	0	0	0	0	0	0	0	0	0	0	0	0	0	0	0	0	0	0	0	0	0	0
1091	SM10TY	1	2	07:14	4	231.9233490553	691.156462585	frussades	2.0	156	5	9523201	5	0	0	0		202	156	REM	0	0	0	0	0	0	0	0	0	0	0	0	0	0	0	0	0	0	0	0	0	0	0	0
1092	SM10TY	1	3	07:14	4	301.3306437662	690.2947845805	méfigna	2.0	158	5	9666561	5	0	0	0		202	158	REM	0	0	0	0	0	0	0	0	0	0	0	0	0	0	0	0	0	0	0	0	0	0	0	0
1093	SM10TY	1	3	07:14	4	311.5183858068	690.3854875283	plaisante	1.0	158	5	9687041	5	0	0	0		201	158	REM	0	0	0	0	0	0	0	0	0	0	0	0	0	0	0	0	0	0	0	0	0	0	0	0
1094	SM10TY	1	3	07:14	4	321.2620556293	690.7029478458	assénage	2.0	159	5	9707521	5	0	0	0		202	159	REM	0	0	0	0	0	0	0	0	0	0	0	0	0	0	0	0	0	0	0	0	0	0	0	0
1095	SM10TY	1	3	07:14	4	330.9273441415	691.1111111111	survivre	1.0	159	5	9725953	5	0	0	0		201	159	REM	0	0	0	0	0	0	0	0	0	0	0	0	0	0	0	0	0	0	0	0	0	0	0	0
1096	SM10TY	1	3	07:14	4	342.0032837893	690.9297052154	mécanique	1.0	159	5	9748481	5	1	0	0	3.4965750308	201	159	REM	1	1	1	0	0	0	0	0	0	0	0	0	0	0	0	0	0	0	0	0	0	0	0	0
1097	SM10TY	1	3	07:14	4	351.3812149625	690.5215419501	pétrépi	2.0	160	5	9768961	5	0	0	0		202	160	REM	0	0	0	0	0	0	0	0	0	0	0	0	0	0	0	0	0	0	0	0	0	0	0	0
1098	SM10TY	1	4	07:14	4	421.3110362065	690.4761904762	nettoyer	1.0	162	5	9912321	5	0	0	0		201	162	REM	0	0	0	0	0	0	0	0	0	0	0	0	0	0	0	0	0	0	0	0	0	0	0	0
1099	SM10TY	1	4	07:14	4	431.9950660331	691.79138322	suprême	1.0	162	5	9932801	5	0	0	0		201	162	REM	0	0	0	0	0	0	0	0	0	0	0	0	0	0	0	0	0	0	0	0	0	0	0	0
1100	SM10TY	1	4	07:14	4	441.5297656552	690.4761904762	bascenant	2.0	163	5	9953281	5	0	0	0		202	163	REM	1	1	1	1	1	1	1	1	1	1	1	1	1	1	1	1	1	1	1	1	1	1	1	1
1101	SM10TY	1	4	07:14	4	452.3967081183	690.1133786848	sympathie	1.0	163	5	9975809	5	0	0	0		201	163	REM	0	0	0	0	0	0	0	0	0	0	0	0	0	0	0	0	0	0	0	0	0	0	0	0
1102	SM10TY	1	4	07:14	4	462.3754505649	690.7936507937	balbutes	2.0	163	5	9996289	5	0	0	0		202	163	REM	0	0	0	0	0	0	0	0	0	0	0	0	0	0	0	0	0	0	0	0	0	0	0	0
1103	SM10TY	1	4	07:14	4	472.0407395455	690.5215419501	bégénuer	2.0	164	5	10014721	5	0	0	0		202	164	REM	0	0	0	0	0	0	0	0	0	0	0	0	0	0	0	0	0	0	0	0	0	0	0	0
1104	SM10TY	1	5	07:14	4	541.6048085506	690.4308390023	acomine	2.0	166	5	10158081	5	0	0	0		202	166	REM	0	0	0	0	0	0	0	0	0	0	0	0	0	0	0	0	0	0	0	0	0	0	0	0
1105	SM10TY	1	5	07:14	4	552.7590600871	688.6167800454	défendu	1.0	166	5	10180609	5	0	0	0		201	166	REM	0	0	0	0	0	0	0	0	0	0	0	0	0	0	0	0	0	0	0	0	0	0	0	0
1106	SM10TY	1	5	07:14	4	563.8610881113	690.1587301587	raccage	2.0	167	5	10203137	5	0	0	0		202	167	REM	0	0	0	0	0	0	0	0	0	0	0	0	0	0	0	0	0	0	0	0	0	0	0	0
1107	SM10TY	1	5	07:14	4	574.8586297341	691.0204081633	première	1.0	167	5	10225665	5	0	0	0		201	167	REM	1	1	1	1	1	1	1	1	1	1	1	1	1	1	1	1	1	1	1	1	1	1	1	1
1108	SM10TY	1	5	07:14	4	585.1769988108	690.1587301587	quatorze	1.0	167	5	10248193	5	0	0	0		201	167	REM	0	0	0	0	0	0	0	0	0	0	0	0	0	0	0	0	0	0	0	0	0	0	0	0
1109	SM10TY	1	5	07:14	4	595.7565739573	690.8390022676	mécrymant	2.0	168	5	10268673	5	0	0	0		202	168	REM	0	0	0	0	0	0	0	0	0	0	0	0	0	0	0	0	0	0	0	0	0	0	0	0
1110	SM10TY	1	6	07:14	4	662.9695977207	690.9750566893	étouvande	2.0	170	5	10405889	5	0	0	0		202	170	REM	0	0	0	0	0	0	0	0	0	0	0	0	0	0	0	0	0	0	0	0	0	0	0	0
1111	SM10TY	1	6	07:14	4	672.7916788182	690.0680272109	pétintée	2.0	170	5	10426369	5	0	0	0		202	170	REM	0	0	0	0	0	0	0	0	0	0	0	0	0	0	0	0	0	0	0	0	0	0	0	0
1112	SM10TY	1	6	07:14	4	682.2218671352	690.1133786848	découvert	1.0	171	5	10446849	5	0	0	0		201	171	REM	1	0	0	0	1	0	0	0	0	0	0	0	0	0	0	0	0	0	0	0	0	0	0	0
1113	SM10TY	1	6	07:14	4	691.7565228078	688.5714285714	création	1.0	171	5	10465281	5	0	0	0		201	171	REM	0	0	0	0	0	0	0	0	0	0	0	0	0	0	0	0	0	0	0	0	0	0	0	0
1114	SM10TY	1	6	07:14	4	700.9516471964	690.9750566893	possible	1.0	171	5	10483713	5	0	0	0		201	171	REM	0	0	0	0	0	0	0	0	0	0	0	0	0	0	0	0	0	0	0	0	0	0	0	0
1115	SM10TY	1	6	07:14	4	710.5908272466	690.2947845805	mentifiez	2.0	171	5	10504193	5	0	0	0		202	171	REM	0	0	0	0	0	0	0	0	0	0	0	0	0	0	0	0	0	0	0	0	0	0	0	0
1116	SM10TY	1	7	07:14	4	785.8234020913	690.3854875283	restages	2.0	174	0	10657793	0	0	0	0		202	174	Wake	1	1	0	0	1	0	0	0	1	0	0	0	0	0	0	0	0	0	0	0	0	0	0	0
1117	SM10TY	1	7	07:14	4	796.7164948792	690.1587301587	arritudi	2.0	174	0	10680321	0	0	0	0		202	174	Wake	0	0	0	0	0	0	0	0	0	0	0	0	0	0	0	0	0	0	0	0	0	0	0	0
1118	SM10TY	1	7	07:14	4	806.3817515988	690.9297052154	protéger	1.0	175	0	10700801	0	0	0	0		201	175	Wake	0	0	0	0	0	0	0	0	0	0	0	0	0	0	0	0	0	0	0	0	0	0	0	0
1119	SM10TY	1	7	07:14	4	817.1703289842	690.3401360544	évidence	1.0	175	0	10723329	0	0	0	0		201	175	Wake	1	1	1	1	1	1	1	1	1	1	1	1	1	1	1	0	1	1	1	0	1	1	0	0
1120	SM10TY	1	7	07:14	4	826.8356197708	689.977324263	vertige	1.0	175	0	10741761	0	0	0	0		201	175	Wake	1	1	1	1	1	1	1	1	1	1	1	1	1	1	1	0	1	1	0	0	1	0	0	0
1121	SM10TY	1	7	07:14	4	836.9450415214	690.9750566893	bridida	2.0	176	0	10762241	0	0	0	0		202	176	Wake	0	0	0	0	0	0	0	0	0	0	0	0	0	0	0	0	0	0	0	0	0	0	0	0
1122	SM10TY	1	8	07:14	4	900.9972080862	690.4308390023	bleuseur	2.0	178	0	10893313	0	0	0	0		202	178	Wake	0	0	0	0	0	0	0	0	0	0	0	0	0	0	0	0	0	0	0	0	0	0	0	0
1123	SM10TY	1	8	07:14	4	911.1849547284	689.8866213152	société	1.0	178	0	10915841	0	0	0	0		201	178	Wake	1	1	1	1	1	1	1	1	1	1	1	1	1	1	1	1	1	1	1	1	1	1	1	1
1124	SM10TY	1	8	07:14	4	922.1825111893	690.5215419501	espagnol	1.0	179	0	10938369	0	0	0	0		201	179	Wake	0	0	0	0	0	0	0	0	0	0	0	0	0	0	0	0	0	0	0	0	0	0	0	0
1125	SM10TY	1	8	07:14	4	933.0494209045	688.6167800454	couvercle	1.0	179	0	10960897	0	0	0	0		201	179	Wake	0	0	0	0	0	0	0	0	0	0	0	0	0	0	0	0	0	0	0	0	0	0	0	0
1126	SM10TY	1	8	07:14	4	942.4796658361	690.8390022676	contiqués	2.0	179	0	10979329	0	0	0	0		202	179	Wake	0	0	0	0	0	0	0	0	0	0	0	0	0	0	0	0	0	0	0	0	0	0	0	0
1127	SM10TY	1	8	07:14	4	951.9098639905	690.4308390023	giroustée	2.0	180	0	10997761	0	0	0	0		202	180	Wake	1	1	0	0	0	0	0	0	0	0	0	0	0	0	0	0	0	0	0	0	0	0	0	0
1128	SM10TY	1	9	07:14	4	1026.9334953916	690.7029478458	modécin	2.0	182	1	11151361	0	0	0	1		202	182	ME	0	0	0	0	0	0	0	0	0	0	0	0	0	0	0	0	0	0	0	0	0	0	0	0
1129	SM10TY	1	9	07:14	4	1037.0167582238	690.4308390023	entraîner	1.0	182	1	11171841	1	0	0	0		201	182	N1	1	1	1	0	1	1	0	0	1	0	0	0	1	0	0	0	0	0	0	0	0	0	0	0
1130	SM10TY	1	9	07:14	4	1046.3424285645	690.2947845805	expliqua	1.0	183	1	11192321	0	0	0	1		201	183	ME	0	0	0	0	0	0	0	0	0	0	0	0	0	0	0	0	0	0	0	0	0	0	0	0
1131	SM10TY	1	9	07:14	4	1056.6346822505	690.2494331066	légitime	1.0	183	1	11212801	1	0	0	0		201	183	N1	0	0	0	0	0	0	0	0	0	0	0	0	0	0	0	0	0	0	0	0	0	0	0	0
1132	SM10TY	1	9	07:14	4	1066.9791428341	690.3401360544	siafole	2.0	183	1	11233281	1	0	0	0		202	183	N1	0	0	0	0	0	0	0	0	0	0	0	0	0	0	0	0	0	0	0	0	0	0	0	0
1133	SM10TY	1	9	07:14	4	1077.6893523906	690.8843537415	rassacs	2.0	184	1	11255809	1	0	0	0		202	184	N1	0	0	0	0	0	0	0	0	0	0	0	0	0	0	0	0	0	0	0	0	0	0	0	0
1134	SM10TY	1	10	07:14	4	1142.7864593465	690.7936507937	ralenti	1.0	186	2	11388929	2	0	0	0		201	186	N2	0	0	0	0	0	0	0	0	0	0	0	0	0	0	0	0	0	0	0	0	0	0	0	0
1135	SM10TY	1	10	07:14	4	1153.9669019988	690.7029478458	dispendus	2.0	186	2	11411457	2	0	0	0		202	186	N2	1	0	0	0	1	0	0	0	0	0	0	0	0	0	0	0	0	0	0	0	0	0	0	0
1136	SM10TY	1	10	07:14	4	1163.8411481709	690.1587301587	trofitue	2.0	187	2	11431937	2	0	0	0		202	187	N2	0	0	0	0	0	0	0	0	0	0	0	0	0	0	0	0	0	0	0	0	0	0	0	0
1137	SM10TY	1	10	07:14	4	1173.8982877447	691.2471655329	difficile	1.0	187	2	11452417	2	0	0	0		201	187	N2	0	0	0	0	0	0	0	0	0	0	0	0	0	0	0	0	0	0	0	0	0	0	0	0
1138	SM10TY	1	10	07:14	4	1184.9219384273	690.7482993197	cauxite	2.0	187	2	11474945	2	0	0	0		202	187	N2	0	0	0	0	0	0	0	0	0	0	0	0	0	0	0	0	0	0	0	0	0	0	0	0
1139	SM10TY	1	10	07:14	4	1194.1692748371	690.3854875283	féminin	1.0	188	2	11495425	2	0	0	0		201	188	N2	0	0	0	0	0	0	0	0	0	0	0	0	0	0	0	0	0	0	0	0	0	0	0	0
1140	SM10TY	1	1	07:14	5	60.2436500505	690.6575963719	discours	1.0	190	2	11663361	2	0	0	0		201	190	N2	0	0	0	0	0	0	0	0	0	0	0	0	0	0	0	0	0	0	0	0	0	0	0	0
1141	SM10TY	1	1	07:14	5	70.1963222407	689.8866213152	nuation	2.0	191	2	11683841	2	0	0	0		202	191	N2	0	0	0	0	0	0	0	0	0	0	0	0	0	0	0	0	0	0	0	0	0	0	0	0
1142	SM10TY	1	1	07:14	5	81.1938381798	690.2494331066	résoudre	1.0	191	2	11706369	2	0	0	0		201	191	N2	1	1	1	1	1	1	1	1	1	1	1	1	1	1	1	1	1	1	1	1	1	1	1	1
1143	SM10TY	1	1	07:14	5	91.4599569654	691.0657596372	distision	2.0	191	2	11728897	2	0	0	0		202	191	N2	0	0	0	0	0	0	0	0	0	0	0	0	0	0	0	0	0	0	0	0	0	0	0	0
1144	SM10TY	1	1	07:14	5	101.8828332429	690.7482993197	parking	1.0	192	2	11749377	2	0	0	0		201	192	N2	0	0	0	0	0	0	0	0	0	0	0	0	0	0	0	0	0	0	0	0	0	0	0	0
1145	SM10TY	1	1	07:14	5	111.9399604418	690.9297052154	couvraité	2.0	192	2	11769857	2	0	0	0		202	192	N2	1	1	1	1	1	1	1	1	1	1	1	1	1	1	1	0	1	1	1	0	1	1	0	0
1146	SM10TY	1	2	07:14	5	180.2240201958	690.8843537415	direct	1.0	194	2	11909121	2	0	0	0		201	194	N2	0	0	0	0	0	0	0	0	0	0	0	0	0	0	0	0	0	0	0	0	0	0	0	0
1147	SM10TY	1	2	07:14	5	191.0909236268	691.0657596372	crayeuser	2.0	195	2	11931649	2	0	0	0		202	195	N2	0	0	0	0	0	0	0	0	0	0	0	0	0	0	0	0	0	0	0	0	0	0	0	0
1148	SM10TY	1	2	07:14	5	200.4427664236	688.7074829932	aéroport	1.0	195	2	11952129	2	0	0	0		201	195	N2	0	0	0	0	0	0	0	0	0	0	0	0	0	0	0	0	0	0	0	0	0	0	0	0
1149	SM10TY	1	2	07:14	5	209.9513579836	691.0657596372	spécial	1.0	195	2	11970561	2	0	0	0		201	195	N2	0	0	0	0	0	0	0	0	0	0	0	0	0	0	0	0	0	0	0	0	0	0	0	0
1150	SM10TY	1	2	07:14	5	219.4337313259	690.4761904762	retingle	2.0	196	2	11991041	2	0	0	0		202	196	N2	0	0	0	0	0	0	0	0	0	0	0	0	0	0	0	0	0	0	0	0	0	0	0	0
1151	SM10TY	1	2	07:14	5	228.7072573036	690.022675737	artitates	2.0	196	2	12009473	2	0	0	0		202	196	N2	0	0	0	0	0	0	0	0	0	0	0	0	0	0	0	0	0	0	0	0	0	0	0	0
1152	SM10TY	1	3	07:14	5	301.353757396	690.3854875283	apérigée	2.0	198	2	12158977	2	0	0	0		202	198	N2	0	0	0	0	0	0	0	0	0	0	0	0	0	0	0	0	0	0	0	0	0	0	0	0
1153	SM10TY	1	3	07:14	5	311.2802400012	689.9319727891	exprimer	1.0	199	2	12179457	2	0	0	0		201	199	N2	0	0	0	0	0	0	0	0	0	0	0	0	0	0	0	0	0	0	0	0	0	0	0	0
1154	SM10TY	1	3	07:14	5	322.1472470856	690.7029478458	incraîne	2.0	199	2	12199937	2	0	0	0		202	199	N2	0	0	0	0	0	0	0	0	0	0	0	0	0	0	0	0	0	0	0	0	0	0	0	0
1155	SM10TY	1	3	07:14	5	333.0663139618	691.0204081633	manivelle	1.0	199	2	12222465	2	0	0	0		201	199	N2	0	0	0	0	0	0	0	0	0	0	0	0	0	0	0	0	0	0	0	0	0	0	0	0
1156	SM10TY	1	3	07:14	5	342.4181741527	692.1995464853	restirons	2.0	200	2	12242945	2	0	0	0		202	200	N2	1	1	1	1	1	1	1	1	1	1	1	0	1	0	0	0	1	0	0	0	0	0	0	0
1157	SM10TY	1	3	07:14	5	352.370826399	688.5260770975	costume	1.0	200	2	12263425	2	0	0	0		201	200	N2	0	0	0	0	0	0	0	0	0	0	0	0	0	0	0	0	0	0	0	0	0	0	0	0
1158	SM10TY	1	4	07:14	5	419.1658763054	690.7936507937	sirassé	2.0	202	2	12398593	2	0	0	0		202	202	N2	0	0	0	0	0	0	0	0	0	0	0	0	0	0	0	0	0	0	0	0	0	0	0	0
1159	SM10TY	1	4	07:14	5	428.7005684419	690.3854875283	escalier	1.0	203	2	12419073	2	0	0	0		201	203	N2	1	1	1	0	1	1	0	0	0	0	0	0	0	0	0	0	0	0	0	0	0	0	0	0
1160	SM10TY	1	4	07:14	5	438.8360700692	690.7029478458	ralparta	2.0	203	2	12439553	2	0	0	0		202	203	N2	1	1	0	0	1	0	0	0	1	0	0	0	0	0	0	0	0	0	0	0	0	0	0	0
1161	SM10TY	1	4	07:14	5	449.9903582397	690.8390022676	officier	1.0	203	2	12462081	2	0	0	0		201	203	N2	0	0	0	0	0	0	0	0	0	0	0	0	0	0	0	0	0	0	0	0	0	0	0	0
1162	SM10TY	1	4	07:14	5	459.9692015662	688.6167800454	capitaine	1.0	204	2	12482561	2	0	0	0		201	204	N2	0	0	0	0	0	0	0	0	0	0	0	0	0	0	0	0	0	0	0	0	0	0	0	0
1163	SM10TY	1	4	07:14	5	470.3919988476	690.022675737	devenda	2.0	204	2	12505089	2	0	0	0		202	204	N2	0	0	0	0	0	0	0	0	0	0	0	0	0	0	0	0	0	0	0	0	0	0	0	0
1164	SM10TY	1	5	07:14	5	542.4115174343	690.022675737	déclara	1.0	206	5	12652545	0	0	0	1		201	206	ME	0	0	0	0	0	0	0	0	0	0	0	0	0	0	0	0	0	0	0	0	0	0	0	0
1165	SM10TY	1	5	07:14	5	553.4613422886	690.9297052154	ancêtion	2.0	207	1	12675073	1	0	0	0		202	207	N1	0	0	0	0	0	0	0	0	0	0	0	0	0	0	0	0	0	0	0	0	0	0	0	0
1166	SM10TY	1	5	07:14	5	564.0408840906	690.6575963719	doctramer	2.0	207	1	12695553	1	0	0	0		202	207	N1	1	1	1	0	1	1	0	0	1	0	0	0	0	0	0	0	0	0	0	0	0	0	0	0
1167	SM10TY	1	5	07:14	5	573.523320425	690.9297052154	ensevides	2.0	207	1	12716033	1	0	0	0		202	207	N1	0	0	0	0	0	0	0	0	0	0	0	0	0	0	0	0	0	0	0	0	0	0	0	0
1168	SM10TY	1	5	07:14	5	584.6514833852	695.283446712	victoire	1.0	208	1	12738561	1	0	0	0		201	208	N1	0	0	0	0	0	0	0	0	0	0	0	0	0	0	0	0	0	0	0	0	0	0	0	0
1169	SM10TY	1	5	07:14	5	595.2049983236	688.5714285714	créature	1.0	208	1	12759041	1	0	0	0		201	208	N1	1	0	0	0	0	0	0	0	0	0	0	0	0	0	0	0	0	0	0	0	0	0	0	0
1170	SM10TY	1	6	07:14	5	660.2498201713	689.8412698413	obstacle	1.0	210	2	12894209	2	0	0	0		201	210	N2	1	0	0	0	1	0	0	0	0	0	0	0	0	0	0	0	0	0	0	0	0	0	0	0
1171	SM10TY	1	6	07:14	5	670.8033067188	690.7936507937	maradra	2.0	211	2	12914689	2	0	0	0		202	211	N2	0	0	0	0	0	0	0	0	0	0	0	0	0	0	0	0	0	0	0	0	0	0	0	0
1172	SM10TY	1	6	07:14	5	680.1551448832	689.8412698413	surveille	1.0	211	2	12933121	2	0	0	0		201	211	N2	1	1	0	0	1	0	0	0	0	0	0	0	0	0	0	0	0	0	0	0	0	0	0	0
1173	SM10TY	1	6	07:14	5	690.3429099337	690.7482993197	prédita	2.0	211	2	12955649	2	0	0	0		202	211	N2	0	0	0	0	0	0	0	0	0	0	0	0	0	0	0	0	0	0	0	0	0	0	0	0
1174	SM10TY	1	6	07:14	5	701.157533369	690.566893424	question	1.0	212	2	12976129	2	1	1	0	3.1676274782	201	212	N2	0	0	0	0	0	0	0	0	0	0	0	0	0	0	0	0	0	0	0	0	0	0	0	0
1175	SM10TY	1	6	07:14	5	711.9461344903	690.8390022676	bréduises	2.0	212	2	12998657	2	0	0	0		202	212	N2	0	0	0	0	0	0	0	0	0	0	0	0	0	0	0	0	0	0	0	0	0	0	0	0
1176	SM10TY	1	7	07:14	5	785.1150454689	688.5714285714	confiance	1.0	215	2	13148161	2	0	0	0		201	215	N2	0	0	0	0	0	0	0	0	0	0	0	0	0	0	0	0	0	0	0	0	0	0	0	0
1177	SM10TY	1	7	07:14	5	795.3550654827	690.2947845805	mesuléen	2.0	215	2	13170689	2	0	0	0		202	215	N2	1	0	0	0	0	0	0	0	0	0	0	0	0	0	0	0	0	0	0	0	0	0	0	0
1178	SM10TY	1	7	07:14	5	806.5093041336	690.0680272109	goncile	2.0	215	2	13193217	2	0	0	0		202	215	N2	0	0	0	0	0	0	0	0	0	0	0	0	0	0	0	0	0	0	0	0	0	0	0	0
1179	SM10TY	1	7	07:14	5	816.5142436754	690.4761904762	taphus	2.0	216	2	13213697	2	0	0	0		202	216	N2	0	0	0	0	0	0	0	0	0	0	0	0	0	0	0	0	0	0	0	0	0	0	0	0
1180	SM10TY	1	7	07:14	5	826.4929901722	690.6575963719	franchir	1.0	216	2	13234177	2	0	0	0		201	216	N2	0	0	0	0	0	0	0	0	0	0	0	0	0	0	0	0	0	0	0	0	0	0	0	0
1181	SM10TY	1	7	07:14	5	836.9158627219	690.2040816327	minimum	1.0	216	2	13254657	2	1	1	0	6.0280770469	201	216	N2	1	1	1	1	1	1	1	1	1	1	1	1	1	1	1	1	1	1	1	1	1	1	1	1
1182	SM10TY	1	8	07:14	5	902.0391010785	688.5260770975	animal	1.0	218	0	13387777	0	1	1	0	2.4447839662	201	218	Wake	1	1	1	1	1	1	1	1	1	1	1	1	1	1	1	1	1	1	1	1	1	1	1	1
1183	SM10TY	1	8	07:14	5	912.2268263933	690.9297052154	suivante	1.0	219	0	13408257	0	1	0	0	1.1531172995	201	219	Wake	1	1	1	1	1	1	1	1	1	1	1	1	1	1	1	1	1	1	1	1	1	1	1	1
1184	SM10TY	1	8	07:14	5	922.7541577151	690.1587301587	velotive	2.0	219	0	13430785	0	1	1	0	1.6004196769	202	219	Wake	1	1	1	1	1	1	1	1	1	1	1	1	1	1	1	1	1	1	1	1	1	1	1	1
1185	SM10TY	1	8	07:14	5	932.2888201582	690.2040816327	aspine	2.0	219	0	13451265	0	1	1	0	1.1278036794	202	219	Wake	1	1	1	1	1	1	1	1	1	1	1	1	1	1	1	1	1	1	1	1	1	1	1	1
1186	SM10TY	1	8	07:14	5	942.0847495291	690.0680272109	pantalon	1.0	220	0	13469697	0	1	1	0	2.0046202957	201	220	Wake	1	1	1	1	1	1	1	1	1	1	1	1	1	1	1	1	1	1	1	1	1	1	1	1
1187	SM10TY	1	8	07:14	5	951.5149697496	690.7482993197	déroguias	2.0	220	0	13490177	0	1	1	0	1.499359459	202	220	Wake	1	1	1	1	1	1	1	1	1	1	1	1	1	1	1	1	1	1	1	1	1	1	1	1
1188	SM10TY	1	9	07:14	5	1026.7736727775	690.2947845805	vérifier	1.0	223	0	13643777	0	1	1	0	1.3733303931	201	223	Wake	1	1	1	1	1	1	1	1	1	1	1	1	1	1	1	1	1	1	1	1	1	1	1	1
1189	SM10TY	1	9	07:14	5	1036.3083964006	690.7482993197	intention	1.0	223	0	13664257	0	1	1	0	1.0138013833	201	223	Wake	1	1	1	1	1	1	1	1	1	1	1	1	1	1	1	1	1	1	1	1	1	1	1	1
1190	SM10TY	1	9	07:14	5	1046.9140775463	690.9750566893	fondariez	2.0	223	0	13684737	0	1	1	0	0.8229831709	202	223	Wake	1	1	1	1	1	1	1	1	1	1	1	1	1	1	1	1	1	1	1	1	1	1	1	1
1191	SM10TY	1	9	07:14	5	1057.3369367234	689.977324263	quartier	1.0	224	0	13707265	0	1	1	0	1.3613368756	201	224	Wake	1	1	1	1	1	1	1	1	1	1	1	1	1	1	1	1	1	1	1	1	1	1	1	1
1192	SM10TY	1	9	07:14	5	1067.5508187008	690.022675737	rismines	2.0	224	0	13727745	0	1	1	0	3.726546749	202	224	Wake	1	1	1	1	1	1	1	1	1	1	1	1	1	1	1	1	1	1	1	1	1	1	1	1
1193	SM10TY	1	9	07:14	5	1076.9026379589	690.3854875283	maradron	2.0	224	0	13746177	0	1	1	0	1.4136984767	202	224	Wake	1	1	1	1	1	1	1	1	1	1	1	1	1	1	1	1	1	1	1	1	1	1	1	1
1194	SM10TY	1	10	07:14	5	1142.600546961	690.6575963719	fisigne	2.0	226	0	13881345	0	0	0	0		202	226	Wake	0	0	0	0	0	0	0	0	0	0	0	0	0	0	0	0	0	0	0	0	0	0	0	0
1195	SM10TY	1	10	07:14	5	1153.2846345788	690.7482993197	maléfier	2.0	227	0	13903873	0	1	1	0	1.8702274446	202	227	Wake	1	1	1	1	1	1	1	1	1	1	1	1	1	1	1	1	1	1	1	1	1	1	1	1
1196	SM10TY	1	10	07:14	5	1162.8454351533	690.9297052154	brissez	2.0	227	0	13922305	0	1	1	0	1.4019342238	202	227	Wake	1	1	1	1	1	1	1	1	1	1	1	1	1	1	1	1	1	1	1	1	1	1	1	1
1197	SM10TY	1	10	07:14	5	1173.6862605958	691.0204081633	fantaisie	1.0	227	0	13944833	0	1	1	0	1.1372787858	201	227	Wake	1	1	1	1	1	1	1	1	1	1	1	1	1	1	1	1	1	1	1	1	1	1	1	1
1198	SM10TY	1	10	07:14	5	1184.5531993299	689.8866213152	phénomène	1.0	228	0	13967361	0	1	1	0	0.9802167339	201	228	Wake	1	1	1	1	1	1	1	1	1	1	1	1	1	1	1	1	1	1	1	1	1	1	1	1
1199	SM10TY	1	10	07:14	5	1193.8005174908	690.7482993197	étranger	1.0	228	0	13985793	0	1	1	0	1.4062692512	201	228	Wake	1	1	1	1	1	1	1	1	1	1	1	1	1	1	1	1	1	1	1	1	1	1	1	1
1200	SM13SG	1	1	07:26	1	60.2900853078	690.1587301587	répotion	2.0	20	0	1183745	0	1	1	0	1.5787112875	202	20	Wake	1	1	1	1	1	1	1	1	1	1	1	1	1	1	1	1	1	1	1	1	1	1	1	1
1201	SM13SG	1	1	07:26	1	70.6345104066	690.9297052154	intéressé	1.0	20	0	1204225	0	1	1	0	1.1434024278	201	20	Wake	1	1	1	1	1	1	1	1	1	1	1	1	1	1	1	1	1	1	1	1	1	1	1	1
1202	SM13SG	1	1	07:26	1	80.5088358324	690.4761904762	fascrie	2.0	20	0	1224705	0	1	1	0	2.1748851927	202	20	Wake	1	1	1	1	1	1	1	1	1	1	1	1	1	1	1	1	1	1	1	1	1	1	1	1
1203	SM13SG	1	1	07:26	1	90.0435087167	690.612244898	lormenés	2.0	21	0	1245185	0	1	1	0	1.6839402722	202	21	Wake	1	1	1	1	1	1	1	1	1	1	1	1	1	1	1	1	1	1	1	1	1	1	1	1
1204	SM13SG	1	1	07:26	1	99.5782065513	691.2471655329	résister	1.0	21	0	1263617	0	1	1	0	1.0302804379	201	21	Wake	1	1	1	1	1	1	1	1	1	1	1	1	1	1	1	1	1	1	1	1	1	1	1	1
1205	SM13SG	1	1	07:26	1	109.3218850921	690.7936507937	soutenir	1.0	21	0	1284097	0	1	1	0	1.2501540099	201	21	Wake	1	1	1	1	1	1	1	1	1	1	1	1	1	1	1	1	1	1	1	1	1	1	1	1
1206	SM13SG	1	2	07:26	1	180.2442951156	690.1587301587	récemment	1.0	24	0	1429505	0	1	1	0	1.3010525174	201	24	Wake	1	1	1	1	1	1	1	1	1	1	1	1	1	1	1	1	1	1	1	1	1	1	1	1
1207	SM13SG	1	2	07:26	1	190.6932559417	690.0680272109	vapiécha	2.0	24	0	1449985	0	1	1	0	1.222577495	202	24	Wake	1	1	1	1	1	1	1	1	1	1	1	1	1	1	1	1	1	1	1	1	1	1	1	1
1208	SM13SG	1	2	07:26	1	201.0899708093	688.5714285714	couloir	1.0	24	0	1472513	0	1	1	0	1.5151209677	201	24	Wake	1	1	1	1	1	1	1	1	1	1	1	1	1	1	1	1	1	1	1	1	1	1	1	1
1209	SM13SG	1	2	07:26	1	210.8074775514	690.022675737	arravante	2.0	25	0	1490945	0	1	1	0	1.1492740535	202	25	Wake	1	1	1	1	1	1	1	1	1	1	1	1	1	1	1	1	1	1	1	1	1	1	1	1
1210	SM13SG	1	2	07:26	1	220.3422191835	690.6575963719	miguriner	2.0	25	0	1511425	0	1	1	0	1.4745971242	202	25	Wake	1	1	1	1	1	1	1	1	1	1	1	1	1	1	1	1	1	1	1	1	1	1	1	1
1211	SM13SG	1	2	07:26	1	231.5225953262	690.7029478458	joyeuse	1.0	25	0	1533953	0	1	1	0	0.8158864667	201	25	Wake	1	1	1	1	1	1	1	1	1	1	1	1	1	1	1	1	1	1	1	1	1	1	1	1
1212	SM13SG	1	3	07:26	1	300.3291104386	690.9750566893	contondre	2.0	28	0	1675265	0	1	1	0	1.7031617524	202	28	Wake	1	1	1	1	1	1	1	1	1	1	1	1	1	1	1	1	1	1	1	1	1	1	1	1
1213	SM13SG	1	3	07:26	1	311.169905461	690.9297052154	disphotés	2.0	28	0	1697793	0	1	1	0	1.2964812248	202	28	Wake	1	1	1	1	1	1	1	1	1	1	1	1	1	1	1	1	1	1	1	1	1	1	1	1
1214	SM13SG	1	3	07:26	1	320.7045733446	690.2040816327	solution	1.0	28	0	1716225	0	1	1	0	1.2581887741	201	28	Wake	1	1	1	1	1	1	1	1	1	1	1	1	1	1	1	1	1	1	1	1	1	1	1	1
1215	SM13SG	1	3	07:26	1	330.8139996097	690.4308390023	désassant	2.0	29	0	1738753	0	1	1	0	1.8452743476	202	29	Wake	1	1	1	1	1	1	1	1	1	1	1	1	1	1	1	1	1	1	1	1	1	1	1	1
1216	SM13SG	1	3	07:26	1	341.2106960928	690.4761904762	puissance	1.0	29	0	1759233	0	1	1	0	1.2870113687	201	29	Wake	1	1	1	1	1	1	1	1	1	1	1	1	1	1	1	1	1	1	1	1	1	1	1	1
1217	SM13SG	1	3	07:26	1	351.0327547133	690.612244898	fraîcheur	1.0	29	0	1779713	0	1	1	0	1.2790378584	201	29	Wake	1	1	1	1	1	1	1	1	1	1	1	1	1	1	1	1	1	1	1	1	1	1	1	1
1218	SM13SG	1	4	07:26	1	421.0408859523	690.4308390023	fabriquer	1.0	32	0	1923073	0	1	1	0	1.1687300487	201	32	Wake	1	1	1	1	1	1	1	1	1	1	1	1	1	1	1	1	1	1	1	1	1	1	1	1
1219	SM13SG	1	4	07:26	1	430.8367961998	690.2494331066	séparer	1.0	32	0	1943553	0	1	1	0	0.9259230091	201	32	Wake	1	1	1	1	1	1	1	1	1	1	1	1	1	1	1	1	1	1	1	1	1	1	1	1
1220	SM13SG	1	4	07:26	1	440.1102277922	690.612244898	déternait	2.0	32	0	1961985	0	1	1	0	1.2427632869	202	32	Wake	1	1	1	1	1	1	1	1	1	1	1	1	1	1	1	1	1	1	1	1	1	1	1	1
1221	SM13SG	1	4	07:26	1	450.2979761348	690.1133786848	raconnant	2.0	33	0	1982465	0	1	1	0	1.1443807404	202	33	Wake	1	1	1	1	1	1	1	1	1	1	1	1	1	1	1	1	1	1	1	1	1	1	1	1
1222	SM13SG	1	4	07:26	1	459.8587985823	691.4285714286	cérémonie	1.0	33	0	2002945	0	1	1	0	1.1353169103	201	33	Wake	1	1	1	1	1	1	1	1	1	1	1	1	1	1	1	1	1	1	1	1	1	1	1	1
1223	SM13SG	1	4	07:26	1	470.7518250894	690.9750566893	étouvande	2.0	33	0	2023425	0	1	1	0	1.4794816868	202	33	Wake	1	1	1	1	1	1	1	1	1	1	1	1	1	1	1	1	1	1	1	1	1	1	1	1
1224	SM13SG	1	5	07:26	1	542.2751002207	690.0680272109	goncile	2.0	36	0	2170881	0	1	1	0	1.8468686996	202	36	Wake	1	1	1	1	1	1	1	1	1	1	1	1	1	1	1	1	1	1	1	1	1	1	1	1
1225	SM13SG	1	5	07:26	1	552.4628478306	690.7029478458	monflard	2.0	36	0	2191361	0	1	1	0	1.220484361	202	36	Wake	1	1	1	1	1	1	1	1	1	1	1	1	1	1	1	1	1	1	1	1	1	1	1	1
1226	SM13SG	1	5	07:26	1	563.0685467743	688.3446712018	complice	1.0	37	0	2213889	0	1	1	0	2.2650649642	201	37	Wake	1	1	1	1	1	1	1	1	1	1	1	1	1	1	1	1	1	1	1	1	1	1	1	1
1227	SM13SG	1	5	07:26	1	573.9615712652	690.3854875283	confronis	2.0	37	0	2236417	0	1	1	0	1.0570344002	202	37	Wake	1	1	1	1	1	1	1	1	1	1	1	1	1	1	1	1	1	1	1	1	1	1	1	1
1228	SM13SG	1	5	07:26	1	583.3395111498	690.612244898	réalité	1.0	37	0	2254849	0	1	1	0	1.1705519153	201	37	Wake	1	1	1	1	1	1	1	1	1	1	1	1	1	1	1	1	1	1	1	1	1	1	1	1
1229	SM13SG	1	5	07:26	1	592.639132621	690.9750566893	possible	1.0	38	0	2273281	0	1	1	0	1.4905948981	201	38	Wake	1	1	1	1	1	1	1	1	1	1	1	1	1	1	1	1	1	1	1	1	1	1	1	1
1230	SM13SG	1	6	07:26	1	661.8113307254	690.9297052154	ciendes	2.0	40	0	2416641	0	1	1	0	2.2054719002	202	40	Wake	1	1	1	1	1	1	1	1	1	1	1	1	1	1	1	1	1	1	1	1	1	1	1	1
1231	SM13SG	1	6	07:26	1	671.6594901156	691.201814059	réaction	1.0	40	0	2435073	0	1	1	0	1.0316105231	201	40	Wake	1	1	1	1	1	1	1	1	1	1	1	1	1	1	1	1	1	1	1	1	1	1	1	1
1232	SM13SG	1	6	07:26	1	682.1607081746	690.7482993197	maléfier	2.0	41	0	2457601	0	1	1	0	0.9909431704	202	41	Wake	1	1	1	1	1	1	1	1	1	1	1	1	1	1	1	1	1	1	1	1	1	1	1	1
1233	SM13SG	1	6	07:26	1	692.4006884417	690.7936507937	dépoudés	2.0	41	0	2478081	0	1	1	0	1.1360134549	202	41	Wake	1	1	1	1	1	1	1	1	1	1	1	1	1	1	1	1	1	1	1	1	1	1	1	1
1234	SM13SG	1	6	07:26	1	702.2488362534	690.7482993197	remplir	1.0	41	0	2498561	0	1	1	0	1.1545803931	201	41	Wake	1	1	1	1	1	1	1	1	1	1	1	1	1	1	1	1	1	1	1	1	1	1	1	1
1235	SM13SG	1	6	07:26	1	711.4700416023	688.4807256236	admettre	1.0	41	0	2516993	0	1	1	0	0.8695449009	201	41	Wake	1	1	1	1	1	1	1	1	1	1	1	1	1	1	1	1	1	1	1	1	1	1	1	1
1236	SM13SG	1	7	07:26	1	782.7320727463	691.3378684807	recondre	2.0	44	0	2662401	0	1	1	0	1.1077053931	202	44	Wake	1	1	1	1	1	1	1	1	1	1	1	1	1	1	1	1	1	1	1	1	1	1	1	1
1237	SM13SG	1	7	07:26	1	793.8079905093	688.3446712018	colonel	1.0	44	0	2686977	0	1	1	0	0.9730657762	201	44	Wake	1	1	1	1	1	1	1	1	1	1	1	1	1	1	1	1	1	1	1	1	1	1	1	1
1238	SM13SG	1	7	07:26	1	803.3165715348	690.4761904762	écriture	1.0	45	0	2705409	0	1	1	0	1.0570186492	201	45	Wake	1	1	1	1	1	1	1	1	1	1	1	1	1	1	1	1	1	1	1	1	1	1	1	1
1239	SM13SG	1	7	07:26	1	813.8699929034	690.9297052154	assurade	2.0	45	0	2727937	0	0	0	0		202	45	Wake	1	1	1	1	1	1	1	1	1	1	1	1	1	1	1	1	1	1	1	1	1	1	1	1
1240	SM13SG	1	7	07:26	1	823.9793913687	690.2494331066	humanité	1.0	45	0	2748417	0	1	1	0	1.0193807404	201	45	Wake	1	1	1	1	1	1	1	1	1	1	1	1	1	1	1	1	1	1	1	1	1	1	1	1
1241	SM13SG	1	7	07:26	1	835.133647074	691.0657596372	crayeuser	2.0	46	0	2770945	0	1	1	0	1.7351152974	202	46	Wake	1	1	1	1	1	1	1	1	1	1	1	1	1	1	1	1	1	1	1	1	1	1	1	1
1242	SM13SG	1	8	07:26	1	901.4063183909	690.8390022676	hypothèse	1.0	48	0	2906113	0	1	1	0	1.2510640681	201	48	Wake	1	1	1	1	1	1	1	1	1	1	1	0	1	1	0	0	1	0	0	0	0	0	0	0
1243	SM13SG	1	8	07:26	1	912.0642154149	690.566893424	rompité	2.0	48	0	2928641	0	1	1	0	1.3346126652	202	48	Wake	1	1	1	1	1	1	1	1	1	1	1	1	1	1	1	1	1	1	1	1	1	1	1	1
1244	SM13SG	1	8	07:26	1	921.9124063866	690.5215419501	sourassai	2.0	49	0	2949121	0	1	1	0	1.1806483115	202	49	Wake	1	1	1	1	1	1	1	1	1	1	1	1	1	1	1	1	1	1	1	1	1	1	1	1
1245	SM13SG	1	8	07:26	1	931.1596946424	690.7029478458	réplique	1.0	49	0	2967553	0	1	1	0	0.9752446657	201	49	Wake	1	1	1	1	1	1	1	1	1	1	1	1	1	1	1	1	1	1	1	1	1	1	1	1
1246	SM13SG	1	8	07:26	1	942.131136961	690.7936507937	frénifié	2.0	49	0	2990081	0	1	1	0	1.1711277022	202	49	Wake	1	1	1	1	1	1	1	1	1	1	1	1	1	1	1	1	1	1	1	1	1	1	1	1
1247	SM13SG	1	8	07:26	1	952.9458481504	688.5714285714	cortège	1.0	50	0	3012609	0	1	1	0	1.5777364751	201	50	Wake	1	1	1	1	1	1	1	1	1	1	1	1	1	1	1	1	1	1	1	1	1	1	1	1
1248	SM13SG	1	9	07:26	1	1024.4951954609	690.612244898	facabos	2.0	52	1	3158017	0	1	1	1	1.4929050459	202	52	ME	1	1	1	1	1	1	1	1	1	1	1	1	1	1	1	1	1	1	1	1	1	1	1	1
1249	SM13SG	1	9	07:26	1	1034.5001073139	690.9750566893	gravement	1.0	52	1	3178497	0	1	1	1	1.7747605847	201	52	ME	1	1	1	1	1	1	1	1	1	1	1	1	1	1	1	1	1	1	1	1	1	1	1	1
1250	SM13SG	1	9	07:26	1	1044.6616959875	689.8412698413	obstacle	1.0	53	1	3198977	0	1	1	1	1.1415893117	201	53	ME	1	1	1	1	1	1	1	1	1	1	1	1	1	1	1	1	1	1	1	1	1	1	1	1
1251	SM13SG	1	9	07:26	1	1055.2935440774	690.566893424	dispone	2.0	53	1	3221505	0	1	1	1	1.281890541	202	53	ME	1	1	1	1	1	1	1	1	1	1	1	1	1	1	1	1	1	1	1	1	1	1	1	1
1252	SM13SG	1	9	07:26	1	1065.0633380261	690.7936507937	retervez	2.0	53	1	3241985	1	0	0	0		202	53	N1	0	0	0	0	0	0	0	0	0	0	0	0	0	0	0	0	0	0	0	0	0	0	0	0
1253	SM13SG	1	9	07:26	1	1075.8780061794	690.8390022676	officier	1.0	54	1	3264513	1	0	0	0		201	54	N1	1	1	1	0	1	1	1	0	1	0	0	0	0	0	0	0	0	0	0	0	0	0	0	0
1254	SM13SG	1	10	07:26	1	1143.6918811565	690.2040816327	inondard	2.0	56	1	3401729	0	0	0	1		202	56	ME	1	1	1	1	1	1	1	1	1	1	1	1	1	1	1	1	1	1	1	1	1	1	1	1
1255	SM13SG	1	10	07:26	1	1153.4877373651	690.5215419501	exister	1.0	56	1	3422209	0	1	1	1	1.3011435232	201	56	ME	1	1	1	1	1	1	1	1	1	1	1	0	1	1	0	0	1	0	0	0	0	0	0	0
1256	SM13SG	1	10	07:26	1	1163.1791412611	690.3854875283	exprès	1.0	57	1	3442689	0	1	1	1	2.1050329721	201	57	ME	1	1	1	1	1	1	1	1	1	1	1	1	1	1	1	1	1	1	1	0	1	1	1	0
1257	SM13SG	1	10	07:26	1	1174.35961013	691.0657596372	répardas	2.0	57	1	3465217	0	1	1	1	1.9539388021	202	57	ME	1	1	1	1	1	1	1	1	1	1	1	1	1	1	1	1	1	1	1	1	1	1	1	1
1258	SM13SG	1	10	07:26	1	1185.3048846833	688.6621315193	réussir	1.0	57	1	3487745	1	0	0	0		201	57	N1	1	0	0	0	0	0	0	0	0	0	0	0	0	0	0	0	0	0	0	0	0	0	0	0
1259	SM13SG	1	10	07:26	1	1195.2836614072	690.2040816327	traînage	2.0	58	1	3508225	1	0	0	0		202	58	N1	1	1	1	1	1	1	1	1	1	1	1	1	1	1	1	1	1	1	1	0	1	1	0	0
1260	SM13SG	1	1	07:26	2	60.2278603879	690.4761904762	naturel	1.0	60	1	3674113	0	1	1	1	3.4704196069	201	60	ME	1	1	1	1	1	1	1	1	1	1	1	1	1	1	1	1	1	1	1	1	1	1	1	1
1261	SM13SG	1	1	07:26	2	69.527429959	690.0680272109	pantalon	1.0	61	0	3694593	0	1	1	0	2.0564078601	201	61	Wake	0	0	0	0	0	0	0	0	0	0	0	0	0	0	0	0	0	0	0	0	0	0	0	0
1262	SM13SG	1	1	07:26	2	79.4278472504	690.8390022676	enfermer	1.0	61	0	3715073	0	1	1	0	0.8652063732	201	61	Wake	1	1	1	1	1	1	1	1	1	1	1	1	1	1	1	1	1	1	1	1	1	1	1	1
1263	SM13SG	1	1	07:26	2	89.6417283949	690.3401360544	masperait	2.0	61	0	3735553	0	1	1	0	1.2075667843	202	61	Wake	1	1	1	1	1	1	1	1	1	1	1	1	1	1	1	1	1	1	1	1	1	1	1	1
1264	SM13SG	1	1	07:26	2	100.5869908193	690.1133786848	éclaiste	2.0	62	1	3758081	0	1	1	1	0.8679890513	202	62	ME	1	1	1	1	1	1	1	1	1	1	1	1	1	1	1	1	1	1	1	1	1	1	1	1
1265	SM13SG	1	1	07:26	2	111.6629087647	689.977324263	termolis	2.0	62	1	3780609	0	1	1	1	3.4524354559	202	62	ME	1	1	1	1	1	1	1	1	1	1	1	1	1	1	1	1	1	1	1	1	1	1	1	1
1266	SM13SG	1	2	07:26	2	180.2343194027	690.4308390023	frégatit	2.0	64	1	3919873	0	0	0	1		202	64	ME	1	1	1	1	1	1	1	1	1	1	1	1	1	1	1	0	1	1	1	0	1	1	0	0
1267	SM13SG	1	2	07:26	2	189.6906252507	690.022675737	vanité	1.0	65	1	3940353	1	0	0	0		201	65	N1	1	1	0	0	1	1	0	0	1	0	0	0	0	0	0	0	0	0	0	0	0	0	0	0
1268	SM13SG	1	2	07:26	2	199.7477760925	690.612244898	sensible	1.0	65	1	3960833	0	0	0	1		201	65	ME	0	0	0	0	0	0	0	0	0	0	0	0	0	0	0	0	0	0	0	0	0	0	0	0
1269	SM13SG	1	2	07:26	2	210.562440464	690.4761904762	monceuse	2.0	65	1	3983361	0	1	0	1	2.6839087702	202	65	ME	1	1	1	1	1	1	1	1	1	1	1	1	1	1	1	1	1	1	1	1	1	1	1	1
1270	SM13SG	1	2	07:26	2	219.7836679324	690.0680272109	chansole	2.0	66	1	4001793	0	0	0	1		202	66	ME	1	1	1	1	1	1	1	1	1	1	1	1	1	1	1	0	1	1	0	0	1	0	0	0
1271	SM13SG	1	2	07:26	2	228.9787808011	688.6167800454	attentif	1.0	66	1	4020225	1	1	1	0	1.3782919607	201	66	N1	0	0	0	0	0	0	0	0	0	0	0	0	0	0	0	0	0	0	0	0	0	0	0	0
1272	SM13SG	1	3	07:26	2	302.1738436987	690.6575963719	discours	1.0	68	1	4169729	0	0	0	1		201	68	ME	1	1	0	0	1	0	0	0	0	0	0	0	0	0	0	0	0	0	0	0	0	0	0	0
1273	SM13SG	1	3	07:26	2	311.7869204056	690.7482993197	romardé	2.0	69	1	4190209	0	0	0	1		202	69	ME	1	1	1	1	1	1	1	1	1	1	1	1	1	1	1	1	1	1	1	1	1	1	1	1
1274	SM13SG	1	3	07:26	2	321.7917577882	690.8390022676	pénible	1.0	69	1	4210689	0	0	0	1		201	69	ME	1	1	1	1	1	1	1	1	1	1	1	0	1	1	0	0	1	1	0	0	1	0	0	0
1275	SM13SG	1	3	07:26	2	332.1623311243	690.8843537415	cruandis	2.0	69	1	4231169	0	0	0	1		202	69	ME	0	0	0	0	0	0	0	0	0	0	0	0	0	0	0	0	0	0	0	0	0	0	0	0
1276	SM13SG	1	3	07:26	2	341.9583055009	690.022675737	dénévoie	2.0	70	1	4251649	0	1	1	1	1.3430832073	202	70	ME	1	1	1	1	1	1	1	1	1	1	1	1	1	1	1	1	1	1	1	1	1	1	1	1
1277	SM13SG	1	3	07:26	2	351.8586875712	693.5600907029	surface	1.0	70	1	4272129	0	1	0	1	2.0968144461	201	70	ME	1	1	1	1	1	1	1	1	1	1	1	1	1	1	1	1	1	1	1	1	1	1	1	1
1278	SM13SG	1	4	07:26	2	419.0194548414	690.8390022676	transport	1.0	72	1	4409345	1	0	0	0		201	72	N1	1	1	1	1	1	1	1	1	1	1	1	1	1	0	0	0	0	0	0	0	0	0	0	0
1279	SM13SG	1	4	07:26	2	429.5729588522	690.0680272109	dispaude	2.0	73	0	4431873	0	0	0	0		202	73	Wake	1	0	0	0	0	0	0	0	0	0	0	0	0	0	0	0	0	0	0	0	0	0	0	0
1280	SM13SG	1	4	07:26	2	439.6561876358	690.7029478458	dispendus	2.0	73	0	4452353	0	0	0	0		202	73	Wake	1	1	1	1	1	1	1	1	1	1	1	1	1	1	1	1	1	1	1	1	1	1	1	1
1281	SM13SG	1	4	07:26	2	449.6872317448	690.9297052154	ouverture	1.0	73	0	4472833	0	0	0	0		201	73	Wake	1	1	1	1	1	1	1	1	1	1	1	1	1	1	1	1	1	1	1	1	1	1	1	1
1282	SM13SG	1	4	07:26	2	460.8937435276	690.6575963719	natrosée	2.0	74	0	4495361	0	1	1	0	1.3928143901	202	74	Wake	1	1	1	1	1	1	1	1	1	1	1	1	1	1	1	1	1	1	1	1	1	1	1	1
1283	SM13SG	1	4	07:26	2	471.9173732344	690.6575963719	journal	1.0	74	0	4517889	0	1	1	0	0.7947398634	201	74	Wake	1	1	1	1	1	1	1	1	1	1	1	1	1	1	1	1	1	1	1	1	1	1	1	1
1284	SM13SG	1	5	07:26	2	542.1606336274	688.5714285714	délicieux	1.0	76	1	4661249	1	1	0	0	1.2923107079	201	76	N1	1	1	1	1	1	1	1	1	1	1	1	1	1	1	1	1	1	1	1	1	1	1	1	1
1285	SM13SG	1	5	07:26	2	553.2626643608	690.4308390023	intimité	1.0	77	1	4683777	1	0	0	0		201	77	N1	0	0	0	0	0	0	0	0	0	0	0	0	0	0	0	0	0	0	0	0	0	0	0	0
1286	SM13SG	1	5	07:26	2	562.614517006	690.5215419501	football	1.0	77	1	4704257	1	0	0	0		201	77	N1	1	1	1	0	1	1	0	0	1	0	0	0	0	0	0	0	0	0	0	0	0	0	0	0
1287	SM13SG	1	5	07:26	2	572.1753016699	690.1133786848	purpelle	2.0	77	1	4722689	1	0	0	0		202	77	N1	1	0	0	0	0	0	0	0	0	0	0	0	0	0	0	0	0	0	0	0	0	0	0	0
1288	SM13SG	1	5	07:26	2	582.2324458691	690.0680272109	cerriore	2.0	78	1	4743169	1	0	0	0		202	78	N1	1	0	0	0	1	0	0	0	1	0	0	0	0	0	0	0	0	0	0	0	0	0	0	0
1289	SM13SG	1	5	07:26	2	591.6104137646	690.7936507937	galateur	2.0	78	1	4763649	1	0	0	0		202	78	N1	1	1	1	1	1	1	1	1	1	1	1	1	1	1	1	0	1	1	1	0	1	1	0	0
1290	SM13SG	1	6	07:26	2	662.976870241	690.1587301587	signifie	1.0	80	2	4909057	0	0	0	1		201	80	ME	1	1	1	1	1	1	1	1	1	1	1	1	1	1	1	1	1	1	1	1	1	1	1	0
1291	SM13SG	1	6	07:26	2	674.0266930792	690.9750566893	finacle	2.0	81	2	4931585	2	0	0	0		202	81	N2	1	1	0	0	1	0	0	0	0	0	0	0	0	0	0	0	0	0	0	0	0	0	0	0
1292	SM13SG	1	6	07:26	2	684.4233785057	690.2040816327	minimum	1.0	81	2	4954113	2	0	0	0		201	81	N2	0	0	0	0	0	0	0	0	0	0	0	0	0	0	0	0	0	0	0	0	0	0	0	0
1293	SM13SG	1	6	07:26	2	694.8201215414	690.4761904762	cuisage	2.0	81	2	4974593	2	0	0	0		202	81	N2	1	1	0	0	1	0	0	0	1	0	0	0	0	0	0	0	0	0	0	0	0	0	0	0
1294	SM13SG	1	6	07:26	2	704.5376913451	690.9750566893	palsèrent	2.0	82	2	4995073	2	0	0	0		202	82	N2	0	0	0	0	0	0	0	0	0	0	0	0	0	0	0	0	0	0	0	0	0	0	0	0
1295	SM13SG	1	6	07:26	2	714.3597116194	690.7936507937	drôlement	1.0	82	2	5015553	2	0	0	0		201	82	N2	1	1	1	1	1	1	1	1	1	1	1	1	1	1	0	0	1	1	0	0	0	0	0	0
1296	SM13SG	1	7	07:26	2	781.3114603476	690.7482993197	abîmances	2.0	84	2	5150721	2	0	0	0		202	84	N2	1	1	1	1	1	1	1	1	1	1	1	0	1	1	0	0	1	1	0	0	1	0	0	0
1297	SM13SG	1	7	07:26	2	791.8649425743	690.4761904762	nettoyer	1.0	85	0	5173249	0	0	0	0		201	85	Wake	1	1	1	1	1	1	1	1	1	1	1	1	1	1	1	1	1	1	1	1	1	1	1	1
1298	SM13SG	1	7	07:26	2	801.2690597973	690.8390022676	contiqués	2.0	85	0	5191681	0	0	0	0		202	85	Wake	1	1	1	1	1	1	1	1	1	1	1	1	1	1	1	1	1	1	1	1	1	1	1	1
1299	SM13SG	1	7	07:26	2	811.4828976718	690.2947845805	retraite	1.0	85	0	5214209	0	1	1	0	1.4165914119	201	85	Wake	1	1	1	1	1	1	1	1	1	1	1	1	1	1	1	1	1	1	1	1	1	1	1	1
1300	SM13SG	1	7	07:26	2	821.5400548682	688.4353741497	ambition	1.0	86	0	5234689	0	1	1	0	0.9288666975	201	86	Wake	1	1	1	1	1	1	1	1	1	1	1	1	1	1	1	1	1	1	1	1	1	1	1	1
1301	SM13SG	1	7	07:26	2	832.3024773322	690.0680272109	pétintée	2.0	86	1	5255169	0	1	0	1	1.0669732863	202	86	ME	1	1	1	1	1	1	1	1	1	1	1	1	1	1	1	1	1	1	1	1	1	1	1	1
1302	SM13SG	1	8	07:26	2	903.9563063364	690.612244898	nautermé	2.0	88	0	5402625	0	1	1	0	1.3447195621	202	88	Wake	1	1	1	1	1	1	1	1	1	1	1	1	1	1	1	1	1	1	1	1	1	1	1	1
1303	SM13SG	1	8	07:26	2	913.6738634954	690.8843537415	duposa	2.0	89	0	5423105	0	1	1	0	1.6986307124	202	89	Wake	1	1	1	1	1	1	1	1	1	1	1	1	1	1	1	1	1	1	1	1	1	1	1	1
1304	SM13SG	1	8	07:26	2	923.5220348677	690.612244898	novembre	1.0	89	1	5443585	1	0	0	0		201	89	N1	0	0	0	0	0	0	0	0	0	0	0	0	0	0	0	0	0	0	0	0	0	0	0	0
1305	SM13SG	1	8	07:26	2	934.049361757	690.9297052154	faculté	1.0	89	1	5464065	1	0	0	0		201	89	N1	1	1	1	1	1	1	1	1	1	1	1	0	1	1	0	0	1	1	0	0	1	0	0	0
1306	SM13SG	1	8	07:26	2	945.2036551215	690.7936507937	fromage	1.0	90	1	5486593	1	0	0	0		201	90	N1	1	0	0	0	0	0	0	0	0	0	0	0	0	0	0	0	0	0	0	0	0	0	0	0
1307	SM13SG	1	8	07:26	2	955.5481265513	690.8390022676	bréduises	2.0	90	1	5509121	0	0	0	1		202	90	ME	0	0	0	0	0	0	0	0	0	0	0	0	0	0	0	0	0	0	0	0	0	0	0	0
1308	SM13SG	1	9	07:26	2	1023.2313454089	689.9319727891	profitues	2.0	92	1	5646337	0	1	1	1	1.7309465306	202	92	ME	1	1	1	1	1	1	1	1	1	1	1	1	1	1	1	1	1	1	1	1	1	1	1	1
1309	SM13SG	1	9	07:26	2	1032.4525807917	690.7936507937	provoquer	1.0	93	1	5666817	1	0	0	0		201	93	N1	0	0	0	0	0	0	0	0	0	0	0	0	0	0	0	0	0	0	0	0	0	0	0	0
1310	SM13SG	1	9	07:26	2	1042.5619366723	690.3854875283	spirceux	2.0	93	1	5687297	1	0	0	0		202	93	N1	0	0	0	0	0	0	0	0	0	0	0	0	0	0	0	0	0	0	0	0	0	0	0	0
1311	SM13SG	1	9	07:26	2	1051.9660275796	689.9319727891	fusidique	2.0	93	1	5705729	0	0	0	1		202	93	ME	1	1	1	0	1	1	1	0	1	0	0	0	0	0	0	0	0	0	0	0	0	0	0	0
1312	SM13SG	1	9	07:26	2	1062.2844217352	689.8866213152	société	1.0	94	1	5726209	0	0	0	1		201	94	ME	1	1	1	1	1	1	1	1	1	1	1	1	1	1	1	1	1	1	1	0	1	1	1	0
1313	SM13SG	1	9	07:26	2	1072.7594935615	690.9297052154	trottoir	1.0	94	1	5748737	1	0	0	0		201	94	N1	1	1	0	0	1	0	0	0	0	0	0	0	0	0	0	0	0	0	0	0	0	0	0	0
1314	SM13SG	1	10	07:26	2	1146.3986052503	688.6621315193	apparence	1.0	97	0	5900289	0	0	0	0		201	97	Wake	1	1	1	1	1	1	1	1	1	1	1	1	1	1	1	1	1	1	1	1	1	1	1	1
1315	SM13SG	1	10	07:26	2	1156.7170125613	690.7482993197	parking	1.0	97	0	5920769	0	1	1	0	1.3022933468	201	97	Wake	1	1	1	1	1	1	1	1	1	1	1	1	1	1	1	1	1	1	1	1	1	1	1	1
1316	SM13SG	1	10	07:26	2	1166.3822849806	690.1587301587	arritudi	2.0	97	0	5941249	0	1	1	0	1.1239971858	202	97	Wake	1	1	1	1	1	1	1	1	1	1	1	1	1	1	1	1	1	1	1	1	1	1	1	1
1317	SM13SG	1	10	07:26	2	1177.4582244175	690.8843537415	respire	1.0	98	1	5963777	0	0	0	1		201	98	ME	1	1	1	1	1	1	1	1	1	1	1	1	1	1	1	1	1	1	1	1	1	1	1	1
1318	SM13SG	1	10	07:26	2	1187.6720818549	690.8390022676	dimeunons	2.0	98	1	5984257	0	0	0	1		202	98	ME	0	0	0	0	0	0	0	0	0	0	0	0	0	0	0	0	0	0	0	0	0	0	0	0
1319	SM13SG	1	10	07:26	2	1197.2851301578	690.6575963719	dérosant	2.0	98	1	6002689	1	0	0	0		202	98	N1	0	0	0	0	0	0	0	0	0	0	0	0	0	0	0	0	0	0	0	0	0	0	0	0
1320	SM13SG	1	1	07:26	3	60.2443892111	690.7482993197	pratique	1.0	101	0	6170625	0	1	1	0	1.292874244	201	101	Wake	1	1	1	1	1	1	1	1	1	1	1	1	1	1	1	1	1	1	1	0	1	0	0	0
1321	SM13SG	1	1	07:26	3	71.3463702073	690.9750566893	pendaine	2.0	101	0	6193153	0	1	1	0	1.1119704161	202	101	Wake	1	1	1	1	1	1	1	1	1	1	1	1	1	1	1	1	1	1	1	1	1	1	1	1
1322	SM13SG	1	1	07:26	3	82.1610674151	690.3854875283	enconises	2.0	102	0	6215681	0	1	1	0	3.5562135977	202	102	Wake	1	1	1	1	1	1	1	1	1	1	1	1	1	1	1	1	1	1	1	1	1	1	1	1
1323	SM13SG	1	1	07:26	3	92.5839372199	690.566893424	rasoir	1.0	102	0	6236161	0	1	1	0	0.8837698113	201	102	Wake	1	1	1	1	1	1	1	1	1	1	1	1	1	1	1	1	1	1	1	1	1	1	1	1
1324	SM13SG	1	1	07:26	3	101.9357584079	690.7029478458	enquistes	2.0	102	0	6256641	0	0	0	0		202	102	Wake	1	1	1	1	1	1	1	1	1	1	1	1	1	1	1	1	1	1	1	0	1	1	0	0
1325	SM13SG	1	1	07:26	3	112.8810840525	690.2947845805	examiner	1.0	103	1	6279169	1	0	0	0		201	103	N1	1	0	0	0	0	0	0	0	0	0	0	0	0	0	0	0	0	0	0	0	0	0	0	0
1326	SM13SG	1	2	07:26	3	180.2247109449	690.3854875283	exploser	1.0	105	2	6416385	2	0	0	0		201	105	N2	1	1	1	1	1	1	1	1	1	1	1	1	1	1	1	0	1	1	0	0	1	0	0	0
1327	SM13SG	1	2	07:26	3	191.196104588	692.2448979592	déplacer	1.0	105	2	6438913	2	0	0	0		201	105	N2	0	0	0	0	0	0	0	0	0	0	0	0	0	0	0	0	0	0	0	0	0	0	0	0
1328	SM13SG	1	2	07:26	3	201.2009954184	690.3401360544	punivors	2.0	106	2	6459393	2	0	0	0		202	106	N2	1	1	1	1	1	1	1	1	1	1	1	1	1	1	1	1	1	1	1	1	1	1	1	1
1329	SM13SG	1	2	07:26	3	211.1536763734	690.1133786848	hocalasse	2.0	106	2	6479873	2	1	0	0	1.5291026126	202	106	N2	1	1	1	1	1	1	1	1	1	1	1	1	1	1	1	1	1	1	1	1	1	1	1	0
1330	SM13SG	1	2	07:26	3	222.1250652798	689.977324263	épitique	2.0	106	2	6502401	2	0	0	0		202	106	N2	0	0	0	0	0	0	0	0	0	0	0	0	0	0	0	0	0	0	0	0	0	0	0	0
1331	SM13SG	1	2	07:26	3	232.6001898259	690.3401360544	innocence	1.0	107	2	6522881	2	0	0	0		201	107	N2	0	0	0	0	0	0	0	0	0	0	0	0	0	0	0	0	0	0	0	0	0	0	0	0
1332	SM13SG	1	3	07:26	3	303.0262426652	690.5215419501	pétrépi	2.0	109	2	6668289	2	0	0	0		202	109	N2	1	1	1	1	1	1	1	1	1	1	1	1	1	1	1	0	1	1	0	0	1	0	0	0
1333	SM13SG	1	3	07:26	3	313.7886862447	688.3900226757	couvrir	1.0	109	2	6690817	2	0	0	0		201	109	N2	1	1	1	1	1	1	1	0	1	1	0	0	1	0	0	0	0	0	0	0	0	0	0	0
1334	SM13SG	1	3	07:26	3	323.1666567494	688.7074829932	rapporte	1.0	110	2	6709249	2	0	0	0		201	110	N2	1	0	0	0	1	0	0	0	0	0	0	0	0	0	0	0	0	0	0	0	0	0	0	0
1335	SM13SG	1	3	07:26	3	334.0858552721	690.7936507937	endominez	2.0	110	2	6731777	2	0	0	0		202	110	N2	1	1	1	0	1	1	0	0	1	0	0	0	0	0	0	0	0	0	0	0	0	0	0	0
1336	SM13SG	1	3	07:26	3	343.5160150456	690.566893424	disément	2.0	110	2	6750209	2	0	0	0		202	110	N2	1	1	1	0	1	1	0	0	1	0	0	0	0	0	0	0	0	0	0	0	0	0	0	0
1337	SM13SG	1	3	07:26	3	353.311972345	690.5215419501	respecter	1.0	111	2	6770689	2	0	0	0		201	111	N2	1	0	0	0	0	0	0	0	0	0	0	0	0	0	0	0	0	0	0	0	0	0	0	0
1338	SM13SG	1	4	07:26	3	422.5363591744	690.2947845805	observe	1.0	113	2	6912001	2	0	0	0		201	113	N2	1	1	1	0	1	1	1	0	1	1	0	0	0	0	0	0	0	0	0	0	0	0	0	0
1339	SM13SG	1	4	07:26	3	432.7241420696	691.1111111111	sageuse	2.0	113	2	6934529	2	0	0	0		202	113	N2	1	1	1	1	1	1	1	1	1	1	1	1	1	1	1	0	1	1	0	0	1	0	0	0
1340	SM13SG	1	4	07:26	3	443.6955661327	689.9319727891	toilette	1.0	114	2	6957057	2	0	0	0		201	114	N2	0	0	0	0	0	0	0	0	0	0	0	0	0	0	0	0	0	0	0	0	0	0	0	0
1341	SM13SG	1	4	07:26	3	454.3796517343	690.0680272109	corutal	2.0	114	2	6977537	2	0	0	0		202	114	N2	1	1	1	1	1	1	1	1	1	1	1	1	1	1	1	1	1	1	1	1	1	1	1	1
1342	SM13SG	1	4	07:26	3	464.9853164296	688.6621315193	activité	1.0	114	2	7000065	2	0	0	0		201	114	N2	1	1	0	0	1	0	0	0	0	0	0	0	0	0	0	0	0	0	0	0	0	0	0	0
1343	SM13SG	1	4	07:26	3	475.564913871	690.2494331066	rassédées	2.0	115	2	7020545	2	0	0	0		202	115	N2	0	0	0	0	0	0	0	0	0	0	0	0	0	0	0	0	0	0	0	0	0	0	0	0
1344	SM13SG	1	5	07:26	3	543.3787690337	688.5260770975	costume	1.0	117	2	7159809	2	0	0	0		201	117	N2	1	1	1	1	1	1	1	1	1	1	1	1	1	1	1	1	1	1	1	1	1	1	1	1
1345	SM13SG	1	5	07:26	3	554.2718512043	688.7074829932	absurde	1.0	117	2	7182337	2	0	0	0		201	117	N2	0	0	0	0	0	0	0	0	0	0	0	0	0	0	0	0	0	0	0	0	0	0	0	0
1346	SM13SG	1	5	07:26	3	565.112616475	690.7029478458	assénage	2.0	118	2	7204865	2	0	0	0		202	118	N2	1	1	1	0	1	1	1	0	1	1	0	0	1	0	0	0	0	0	0	0	0	0	0	0
1347	SM13SG	1	5	07:26	3	575.6922186241	690.7029478458	dessiner	1.0	118	2	7227393	2	0	0	0		201	118	N2	0	0	0	0	0	0	0	0	0	0	0	0	0	0	0	0	0	0	0	0	0	0	0	0
1348	SM13SG	1	5	07:26	3	585.8799755432	691.3832199546	replagé	2.0	118	2	7247873	2	0	0	0		202	118	N2	1	1	1	1	1	1	1	1	1	1	1	1	1	1	1	1	1	1	1	1	1	1	1	0
1349	SM13SG	1	5	07:26	3	595.9632328588	690.9750566893	dircalet	2.0	119	2	7268353	2	0	0	0		202	119	N2	0	0	0	0	0	0	0	0	0	0	0	0	0	0	0	0	0	0	0	0	0	0	0	0
1350	SM13SG	1	6	07:26	3	665.6840001994	690.2040816327	carrière	1.0	121	1	7409665	1	0	0	0		201	121	N1	1	1	1	1	1	1	1	1	1	1	1	1	1	1	1	1	1	1	1	1	1	1	1	1
1351	SM13SG	1	6	07:26	3	675.8978576484	690.7482993197	social	1.0	121	1	7432193	0	1	1	1	3.3510742188	201	121	ME	1	1	1	1	1	1	1	1	1	1	1	1	1	1	1	1	1	1	1	1	1	1	1	1
1352	SM13SG	1	6	07:26	3	685.301941045	690.9297052154	ancêtion	2.0	122	1	7450625	0	1	0	1	0.6813203545	202	122	ME	1	1	1	1	1	1	1	1	1	1	1	1	1	1	1	1	1	1	1	1	1	1	1	1
1353	SM13SG	1	6	07:26	3	695.1761860632	690.3401360544	amirave	2.0	122	1	7471105	1	0	0	0		202	122	N1	0	0	0	0	0	0	0	0	0	0	0	0	0	0	0	0	0	0	0	0	0	0	0	0
1354	SM13SG	1	6	07:26	3	705.7558214568	688.6167800454	agréable	1.0	122	1	7493633	1	0	0	0		201	122	N1	1	0	0	0	0	0	0	0	0	0	0	0	0	0	0	0	0	0	0	0	0	0	0	0
1355	SM13SG	1	6	07:26	3	715.3949703786	690.7936507937	assemare	2.0	123	2	7512065	2	0	0	0		202	123	N2	1	1	0	0	1	0	0	0	0	0	0	0	0	0	0	0	0	0	0	0	0	0	0	0
1356	SM13SG	1	7	07:26	3	786.8137139033	690.4308390023	maximum	1.0	125	2	7659521	2	0	0	0		201	125	N2	1	1	1	1	1	1	1	1	1	1	1	1	1	1	1	1	1	1	1	1	1	1	1	1
1357	SM13SG	1	7	07:26	3	796.505118157	690.7482993197	multères	2.0	125	2	7677953	2	0	0	0		202	125	N2	0	0	0	0	0	0	0	0	0	0	0	0	0	0	0	0	0	0	0	0	0	0	0	0
1358	SM13SG	1	7	07:26	3	805.9353534979	690.4308390023	secrète	1.0	126	2	7698433	2	0	0	0		201	126	N2	1	1	0	0	1	0	0	0	1	0	0	0	0	0	0	0	0	0	0	0	0	0	0	0
1359	SM13SG	1	7	07:26	3	815.9663330738	690.1587301587	atomisse	2.0	126	2	7718913	2	0	0	0		202	126	N2	1	1	1	0	1	1	1	0	1	1	0	0	1	0	0	0	0	0	0	0	0	0	0	0
1360	SM13SG	1	7	07:26	3	826.8594023121	690.9297052154	canonçant	2.0	127	2	7741441	2	0	0	0		202	127	N2	1	0	0	0	0	0	0	0	0	0	0	0	0	0	0	0	0	0	0	0	0	0	0	0
1361	SM13SG	1	7	07:26	3	836.3418380487	690.566893424	national	1.0	127	2	7759873	2	0	0	0		201	127	N2	1	1	1	1	1	1	1	0	1	1	0	0	1	0	0	0	1	0	0	0	0	0	0	0
1362	SM13SG	1	8	07:26	3	905.0699896474	689.977324263	diplogie	2.0	129	2	7901185	2	0	0	0		202	129	N2	1	0	0	0	0	0	0	0	0	0	0	0	0	0	0	0	0	0	0	0	0	0	0	0
1363	SM13SG	1	8	07:26	3	915.4144060233	689.8412698413	anoreur	2.0	129	2	7921665	2	0	0	0		202	129	N2	1	1	1	0	1	1	1	0	1	1	0	0	1	0	0	0	0	0	0	0	0	0	0	0
1364	SM13SG	1	8	07:26	3	925.680567275	688.5714285714	blessure	1.0	130	2	7942145	2	0	0	0		201	130	N2	0	0	0	0	0	0	0	0	0	0	0	0	0	0	0	0	0	0	0	0	0	0	0	0
1365	SM13SG	1	8	07:26	3	936.2079275275	690.2494331066	sentigne	2.0	130	2	7964673	2	0	0	0		202	130	N2	1	1	1	1	1	1	1	1	1	1	1	1	1	1	1	1	1	1	1	1	1	1	1	0
1366	SM13SG	1	8	07:26	3	946.4478862038	688.6167800454	apprendre	1.0	130	2	7985153	2	0	0	0		201	130	N2	1	1	1	1	1	1	1	1	1	1	1	0	1	0	0	0	1	0	0	0	0	0	0	0
1367	SM13SG	1	8	07:26	3	956.3221779738	740.9523809524	princesse	1.0	131	2	8005633	2	0	0	0		201	131	N2	0	0	0	0	0	0	0	0	0	0	0	0	0	0	0	0	0	0	0	0	0	0	0	0
1368	SM13SG	1	9	07:26	3	1026.5915443489	692.1995464853	restirons	2.0	133	2	8148993	2	0	0	0		202	133	N2	1	1	1	1	1	1	1	1	1	1	1	1	1	1	1	1	1	1	1	1	1	1	1	0
1369	SM13SG	1	9	07:26	3	1036.9882694982	690.8843537415	plaisir	1.0	134	2	8171521	2	0	0	0		201	134	N2	1	1	1	1	1	1	1	1	1	1	1	1	1	1	1	1	1	1	1	1	1	1	1	0
1370	SM13SG	1	9	07:26	3	1047.0192607237	690.1587301587	suspendu	1.0	134	2	8192001	2	0	0	0		201	134	N2	1	1	1	1	1	1	1	1	1	1	1	1	1	1	1	1	1	1	1	1	1	1	1	1
1371	SM13SG	1	9	07:26	3	1057.4943941517	690.1133786848	expert	1.0	134	2	8212481	2	0	0	0		201	134	N2	1	1	0	0	1	0	0	0	0	0	0	0	0	0	0	0	0	0	0	0	0	0	0	0
1372	SM13SG	1	9	07:26	3	1068.4919381195	689.977324263	judiffres	2.0	135	2	8235009	2	0	0	0		202	135	N2	0	0	0	0	0	0	0	0	0	0	0	0	0	0	0	0	0	0	0	0	0	0	0	0
1373	SM13SG	1	9	07:26	3	1078.653561299	690.3401360544	mesuria	2.0	135	2	8255489	2	0	0	0		202	135	N2	1	1	0	0	1	0	0	0	0	0	0	0	0	0	0	0	0	0	0	0	0	0	0	0
1374	SM13SG	1	10	07:26	3	1146.5457815279	690.9297052154	dépordis	2.0	137	2	8394753	2	0	0	0		202	137	N2	0	0	0	0	0	0	0	0	0	0	0	0	0	0	0	0	0	0	0	0	0	0	0	0
1375	SM13SG	1	10	07:26	3	1156.6551558287	690.4308390023	bisceâtre	2.0	137	2	8415233	2	0	0	0		202	137	N2	1	1	1	0	1	1	0	0	1	0	0	0	0	0	0	0	0	0	0	0	0	0	0	0
1376	SM13SG	1	10	07:26	3	1166.5816438736	686.2585034014	rattraper	1.0	138	2	8435713	2	0	0	0		201	138	N2	1	1	1	1	1	1	1	1	1	1	1	1	1	1	0	0	1	0	0	0	1	0	0	0
1377	SM13SG	1	10	07:26	3	1176.6910657132	691.3378684807	prévoir	1.0	138	2	8458241	2	0	0	0		201	138	N2	0	0	0	0	0	0	0	0	0	0	0	0	0	0	0	0	0	0	0	0	0	0	0	0
1378	SM13SG	1	10	07:26	3	1186.0428702401	690.2947845805	duployain	2.0	138	2	8476673	2	0	0	0		202	138	N2	1	0	0	0	1	0	0	0	0	0	0	0	0	0	0	0	0	0	0	0	0	0	0	0
1379	SM13SG	1	10	07:26	3	1196.2044940345	688.5714285714	attitude	1.0	139	2	8497153	2	0	0	0		201	139	N2	1	1	0	0	1	1	0	0	1	0	0	0	0	0	0	0	0	0	0	0	0	0	0	0
1380	SM13SG	1	1	07:26	4	60.2364049964	690.1133786848	découvert	1.0	142	2	8667137	0	0	0	1		201	142	ME	1	1	1	1	1	1	1	1	1	1	1	1	1	1	1	1	1	1	1	1	1	1	1	1
1381	SM13SG	1	1	07:26	4	70.4763566667	690.1587301587	rombouvée	2.0	142	2	8687617	2	0	0	0		202	142	N2	0	0	0	0	0	0	0	0	0	0	0	0	0	0	0	0	0	0	0	0	0	0	0	0
1382	SM13SG	1	1	07:26	4	79.9327220713	690.9297052154	reprellés	2.0	142	2	8708097	2	0	0	0		202	142	N2	1	1	1	1	1	1	1	1	1	1	1	1	1	1	1	1	1	1	1	1	1	1	1	1
1383	SM13SG	1	1	07:26	4	90.277160747	688.1179138322	caresser	1.0	143	0	8728577	0	0	0	0		201	143	Wake	1	1	1	1	1	1	1	1	1	1	1	1	1	1	1	1	1	1	1	1	1	1	1	1
1384	SM13SG	1	1	07:26	4	101.4575794743	690.3854875283	cormage	2.0	143	0	8751105	0	1	1	0	2.4160821293	202	143	Wake	1	1	1	1	1	1	1	1	1	1	1	1	1	1	1	1	1	1	1	1	1	1	1	1
1385	SM13SG	1	1	07:26	4	110.9922721148	688.5260770975	amertume	1.0	143	0	8771585	0	0	0	0		201	143	Wake	1	0	0	0	0	0	0	0	0	0	0	0	0	0	0	0	0	0	0	0	0	0	0	0
1386	SM13SG	1	2	07:26	4	180.2428468528	691.3832199546	permettre	1.0	146	2	8912897	2	0	0	0		201	146	N2	0	0	0	0	0	0	0	0	0	0	0	0	0	0	0	0	0	0	0	0	0	0	0	0
1387	SM13SG	1	2	07:26	4	190.9007571321	690.9297052154	grandir	1.0	146	2	8935425	2	0	0	0		201	146	N2	1	1	1	0	1	1	0	0	1	0	0	0	0	0	0	0	0	0	0	0	0	0	0	0
1388	SM13SG	1	2	07:26	4	200.461603902	690.5215419501	désigates	2.0	146	2	8953857	0	0	0	1		202	146	ME	1	1	1	1	1	1	1	1	1	1	1	1	1	1	1	1	1	1	1	1	1	1	1	1
1389	SM13SG	1	2	07:26	4	211.0673175197	690.566893424	panteusez	2.0	147	2	8976385	0	0	0	1		202	147	ME	0	0	0	0	0	0	0	0	0	0	0	0	0	0	0	0	0	0	0	0	0	0	0	0
1390	SM13SG	1	2	07:26	4	221.0983187221	690.8390022676	tartura	2.0	147	2	8996865	2	0	0	0		202	147	N2	1	1	1	1	1	1	1	1	1	1	1	1	1	1	0	0	1	1	0	0	1	0	0	0
1391	SM13SG	1	2	07:26	4	231.625647306	690.7029478458	identité	1.0	147	2	9017345	0	0	0	1		201	147	ME	1	1	1	1	1	1	1	1	1	1	1	1	1	1	1	1	1	1	1	1	1	1	1	1
1392	SM13SG	1	3	07:26	4	302.0778782213	690.6575963719	réchisera	2.0	150	0	9162753	0	1	1	0	1.3899932096	202	150	Wake	1	1	1	1	1	1	1	1	1	1	1	1	1	1	1	1	1	1	1	1	1	1	1	1
1393	SM13SG	1	3	07:26	4	312.9447770801	690.566893424	visible	1.0	150	0	9185281	0	1	0	0	1.3482985411	201	150	Wake	1	1	1	1	1	1	1	1	1	1	1	1	1	1	1	1	1	1	1	1	1	1	1	1
1394	SM13SG	1	3	07:26	4	323.4199054436	690.2040816327	apprécier	1.0	150	0	9205761	0	0	0	0		201	150	Wake	0	0	0	0	0	0	0	0	0	0	0	0	0	0	0	0	0	0	0	0	0	0	0	0
1395	SM13SG	1	3	07:26	4	333.0068486149	690.7936507937	poissième	2.0	151	2	9226241	2	0	0	0		202	151	N2	1	1	1	1	1	1	1	1	1	1	1	1	1	1	1	1	1	1	1	1	1	1	1	1
1396	SM13SG	1	3	07:26	4	342.3064244948	690.7936507937	fréminter	2.0	151	2	9244673	2	0	0	0		202	151	N2	0	0	0	0	0	0	0	0	0	0	0	0	0	0	0	0	0	0	0	0	0	0	0	0
1397	SM13SG	1	3	07:26	4	353.3823069726	690.2494331066	policier	1.0	151	2	9267201	2	0	0	0		201	151	N2	0	0	0	0	0	0	0	0	0	0	0	0	0	0	0	0	0	0	0	0	0	0	0	0
1398	SM13SG	1	4	07:26	4	422.815766265	690.2947845805	mesuléen	2.0	154	2	9408513	2	0	0	0		202	154	N2	0	0	0	0	0	0	0	0	0	0	0	0	0	0	0	0	0	0	0	0	0	0	0	0
1399	SM13SG	1	4	07:26	4	433.9700419956	690.4761904762	industrie	1.0	154	2	9433089	2	0	0	0		201	154	N2	1	1	1	1	1	1	1	0	1	1	0	0	1	0	0	0	0	0	0	0	0	0	0	0
1400	SM13SG	1	4	07:26	4	444.2622662579	690.0680272109	appareil	1.0	154	2	9453569	2	0	0	0		201	154	N2	1	0	0	0	1	0	0	0	0	0	0	0	0	0	0	0	0	0	0	0	0	0	0	0
1401	SM13SG	1	4	07:26	4	454.5023282414	690.9750566893	gravité	1.0	155	0	9474049	0	0	0	0		201	155	Wake	1	1	1	1	1	1	1	1	1	1	1	1	1	1	1	1	1	1	1	1	1	1	1	1
1402	SM13SG	1	4	07:26	4	465.2646920345	690.2040816327	voliteur	2.0	155	0	9496577	0	1	1	0	1.1794827369	202	155	Wake	1	1	1	1	1	1	1	1	1	1	1	1	1	1	1	1	1	1	1	1	1	1	1	1
1403	SM13SG	1	4	07:26	4	474.6426683948	690.1587301587	streille	2.0	155	0	9515009	0	1	1	0	2.0916516157	202	155	Wake	1	1	1	1	1	1	1	1	1	1	1	1	1	1	1	1	1	1	1	1	1	1	1	1
1404	SM13SG	1	5	07:26	4	544.1544225045	690.9297052154	barnagea	2.0	158	2	9658369	2	0	0	0		202	158	N2	1	1	1	1	1	1	1	1	1	1	1	1	1	0	0	0	1	0	0	0	0	0	0	0
1405	SM13SG	1	5	07:26	4	554.3160867498	690.2947845805	justice	1.0	158	2	9678849	2	1	1	0	1.3138003332	201	158	N2	0	0	0	0	0	0	0	0	0	0	0	0	0	0	0	0	0	0	0	0	0	0	0	0
1406	SM13SG	1	5	07:26	4	564.2948624011	690.2947845805	regretter	1.0	158	2	9699329	2	0	0	0		201	158	N2	0	0	0	0	0	0	0	0	0	0	0	0	0	0	0	0	0	0	0	0	0	0	0	0
1407	SM13SG	1	5	07:26	4	573.7511936511	690.9297052154	forfonez	2.0	159	2	9717761	2	0	0	0		202	159	N2	1	1	1	1	1	1	1	1	1	1	1	0	1	0	0	0	1	0	0	0	1	0	0	0
1408	SM13SG	1	5	07:26	4	583.9389277596	690.2947845805	vérifier	1.0	159	2	9740289	2	0	0	0		201	159	N2	0	0	0	0	0	0	0	0	0	0	0	0	0	0	0	0	0	0	0	0	0	0	0	0
1409	SM13SG	1	5	07:26	4	593.8654314934	690.566893424	boudité	2.0	159	2	9760769	2	0	0	0		202	159	N2	0	0	0	0	0	0	0	0	0	0	0	0	0	0	0	0	0	0	0	0	0	0	0	0
1410	SM13SG	1	6	07:26	4	665.2841842979	689.7052154195	sacire	2.0	162	2	9906177	2	0	0	0		202	162	N2	1	0	0	0	1	0	0	0	0	0	0	0	0	0	0	0	0	0	0	0	0	0	0	0
1411	SM13SG	1	6	07:26	4	675.3935502447	689.7959183673	inutile	1.0	162	2	9926657	2	0	0	0		201	162	N2	0	0	0	0	0	0	0	0	0	0	0	0	0	0	0	0	0	0	0	0	0	0	0	0
1412	SM13SG	1	6	07:26	4	686.417236084	690.3854875283	espérance	1.0	162	2	9949185	2	0	0	0		201	162	N2	1	1	0	0	1	0	0	0	0	0	0	0	0	0	0	0	0	0	0	0	0	0	0	0
1413	SM13SG	1	6	07:26	4	695.6123443332	690.1587301587	vessard	2.0	163	5	9967617	5	1	1	0	6.8214238211	202	163	REM	1	1	1	1	1	1	1	1	1	1	1	1	1	1	1	1	1	1	1	1	1	1	1	1
1414	SM13SG	1	6	07:26	4	705.7739366173	690.9297052154	téléphoné	1.0	163	5	9988097	5	0	0	0		201	163	REM	0	0	0	0	0	0	0	0	0	0	0	0	0	0	0	0	0	0	0	0	0	0	0	0
1415	SM13SG	1	6	07:26	4	716.7976358868	690.9750566893	fondariez	2.0	163	5	10010625	5	0	0	0		202	163	REM	0	0	0	0	0	0	0	0	0	0	0	0	0	0	0	0	0	0	0	0	0	0	0	0
1416	SM13SG	1	7	07:26	4	783.5926646302	690.7029478458	soupira	1.0	166	5	10147841	5	0	0	0		201	166	REM	0	0	0	0	0	0	0	0	0	0	0	0	0	0	0	0	0	0	0	0	0	0	0	0
1417	SM13SG	1	7	07:26	4	793.2319021211	690.3401360544	alpaster	2.0	166	5	10168321	5	0	0	0		202	166	REM	0	0	0	0	0	0	0	0	0	0	0	0	0	0	0	0	0	0	0	0	0	0	0	0
1418	SM13SG	1	7	07:26	4	803.8636658925	690.7482993197	néfusans	2.0	166	5	10190849	5	0	0	0		202	166	REM	0	0	0	0	0	0	0	0	0	0	0	0	0	0	0	0	0	0	0	0	0	0	0	0
1419	SM13SG	1	7	07:26	4	813.7379814812	691.2471655329	balatique	2.0	167	5	10209281	5	0	0	0		202	167	REM	0	0	0	0	0	0	0	0	0	0	0	0	0	0	0	0	0	0	0	0	0	0	0	0
1420	SM13SG	1	7	07:26	4	824.7616028979	691.201814059	patience	1.0	167	5	10231809	5	0	0	0		201	167	REM	0	0	0	0	0	0	0	0	0	0	0	0	0	0	0	0	0	0	0	0	0	0	0	0
1421	SM13SG	1	7	07:26	4	835.1061052517	688.6167800454	capitaine	1.0	167	5	10254337	5	0	0	0		201	167	REM	1	1	1	1	1	1	0	0	1	0	0	0	0	0	0	0	0	0	0	0	0	0	0	0
1422	SM13SG	1	8	07:26	4	907.3868861456	688.5714285714	décision	1.0	170	5	10401793	5	0	0	0		201	170	REM	0	0	0	0	0	0	0	0	0	0	0	0	0	0	0	0	0	0	0	0	0	0	0	0
1423	SM13SG	1	8	07:26	4	917.0260980172	690.7936507937	poussière	1.0	170	5	10422273	5	0	0	0		201	170	REM	0	0	0	0	0	0	0	0	0	0	0	0	0	0	0	0	0	0	0	0	0	0	0	0
1424	SM13SG	1	8	07:26	4	927.7362398877	688.5714285714	central	1.0	170	5	10442753	5	0	0	0		201	170	REM	0	0	0	0	0	0	0	0	0	0	0	0	0	0	0	0	0	0	0	0	0	0	0	0
1425	SM13SG	1	8	07:26	4	937.0097385339	690.0680272109	tormater	2.0	171	5	10463233	5	0	0	0		202	171	REM	1	1	1	1	1	1	1	1	1	1	1	1	1	1	1	0	1	1	1	0	1	0	0	0
1426	SM13SG	1	8	07:26	4	947.1452261152	690.0680272109	flaginés	2.0	171	5	10483713	5	0	0	0		202	171	REM	1	1	1	0	1	1	0	0	1	0	0	0	0	0	0	0	0	0	0	0	0	0	0	0
1427	SM13SG	1	8	07:26	4	957.4897508504	690.7029478458	ralparta	2.0	171	5	10504193	5	0	0	0		202	171	REM	0	0	0	0	0	0	0	0	0	0	0	0	0	0	0	0	0	0	0	0	0	0	0	0
1428	SM13SG	1	9	07:26	4	1024.6766157954	690.1133786848	négassé	2.0	174	5	10641409	5	0	0	0		202	174	REM	1	1	1	1	1	1	1	1	1	1	1	1	1	0	0	0	1	0	0	0	0	0	0	0
1429	SM13SG	1	9	07:26	4	1034.3419000396	690.2040816327	revences	2.0	174	5	10661889	5	0	0	0		202	174	REM	1	0	0	0	1	0	0	0	0	0	0	0	0	0	0	0	0	0	0	0	0	0	0	0
1430	SM13SG	1	9	07:26	4	1044.5819391416	691.0204081633	manivelle	1.0	174	5	10682369	5	0	0	0		201	174	REM	0	0	0	0	0	0	0	0	0	0	0	0	0	0	0	0	0	0	0	0	0	0	0	0
1431	SM13SG	1	9	07:26	4	1055.5010616935	691.1111111111	amenvelle	2.0	175	5	10704897	5	0	0	0		202	175	REM	1	0	0	0	1	0	0	0	0	0	0	0	0	0	0	0	0	0	0	0	0	0	0	0
1432	SM13SG	1	9	07:26	4	1065.2186292871	690.7029478458	élégance	1.0	175	5	10725377	5	0	0	0		201	175	REM	0	0	0	0	0	0	0	0	0	0	0	0	0	0	0	0	0	0	0	0	0	0	0	0
1433	SM13SG	1	9	07:26	4	1074.9100472885	691.0657596372	visiteur	1.0	175	5	10745857	5	0	0	0		201	175	REM	0	0	0	0	0	0	0	0	0	0	0	0	0	0	0	0	0	0	0	0	0	0	0	0
1434	SM13SG	1	10	07:26	4	1148.3663489327	691.79138322	suprême	1.0	178	5	10895361	5	0	0	0		201	178	REM	0	0	0	0	0	0	0	0	0	0	0	0	0	0	0	0	0	0	0	0	0	0	0	0
1435	SM13SG	1	10	07:26	4	1158.5801895165	690.022675737	coiseille	2.0	178	5	10915841	0	0	0	1		202	178	ME	1	0	0	0	0	0	0	0	0	0	0	0	0	0	0	0	0	0	0	0	0	0	0	0
1436	SM13SG	1	10	07:26	4	1168.7418523954	690.9297052154	margerait	2.0	179	5	10936321	5	0	0	0		202	179	REM	1	1	0	0	1	1	0	0	1	0	0	0	0	0	0	0	0	0	0	0	0	0	0	0
1437	SM13SG	1	10	07:26	4	1179.2952888487	690.1587301587	populaire	1.0	179	5	10958849	5	0	0	0		201	179	REM	0	0	0	0	0	0	0	0	0	0	0	0	0	0	0	0	0	0	0	0	0	0	0	0
1438	SM13SG	1	10	07:26	4	1188.9344896461	690.7029478458	grimace	1.0	179	5	10979329	5	0	0	0		201	179	REM	1	1	1	0	1	1	1	0	1	1	0	0	0	0	0	0	0	0	0	0	0	0	0	0
1439	SM13SG	1	10	07:26	4	1198.887098247	690.9750566893	affichils	2.0	180	5	10999809	5	0	0	0		202	180	REM	1	1	1	1	1	1	1	1	1	1	1	1	1	1	1	1	1	1	1	1	1	1	1	0
1440	SM13SG	1	1	07:26	5	60.2285718906	690.3854875283	enverrame	2.0	182	5	11167745	5	0	0	0		202	182	REM	0	0	0	0	0	0	0	0	0	0	0	0	0	0	0	0	0	0	0	0	0	0	0	0
1441	SM13SG	1	1	07:26	5	71.3305728013	690.7482993197	percoupez	2.0	183	5	11190273	5	0	0	0		202	183	REM	0	0	0	0	0	0	0	0	0	0	0	0	0	0	0	0	0	0	0	0	0	0	0	0
1442	SM13SG	1	1	07:26	5	82.0669550953	690.7482993197	intention	1.0	183	5	11212801	5	0	0	0		201	183	REM	1	1	1	1	1	1	1	1	1	1	1	1	1	1	1	1	1	1	1	1	1	1	1	1
1443	SM13SG	1	1	07:26	5	91.2620120422	688.6167800454	couvercle	1.0	183	5	11231233	5	1	0	0	0.5258771561	201	183	REM	1	1	1	1	1	1	1	1	1	1	1	1	1	1	1	1	1	1	1	1	1	1	1	1
1444	SM13SG	1	1	07:26	5	101.2146854111	690.1587301587	attrubine	2.0	184	5	11251713	5	1	1	0	7.337985131	202	184	REM	1	1	1	1	1	1	1	1	1	1	1	1	1	1	1	1	1	1	1	1	1	1	1	1
1445	SM13SG	1	1	07:26	5	111.21954707	689.8412698413	surveille	1.0	184	5	11272193	5	0	0	0		201	184	REM	1	1	1	1	1	1	1	1	1	1	1	1	1	1	1	1	1	1	1	0	1	0	0	0
1446	SM13SG	1	2	07:26	5	180.2350117883	690.1587301587	velotive	2.0	186	5	11413505	5	0	0	0		202	186	REM	0	0	0	0	0	0	0	0	0	0	0	0	0	0	0	0	0	0	0	0	0	0	0	0
1447	SM13SG	1	2	07:26	5	190.4749869545	690.612244898	présence	1.0	187	5	11433985	5	0	0	0		201	187	REM	1	1	1	1	1	1	1	1	1	1	1	1	1	1	1	1	1	1	1	1	1	1	1	1
1448	SM13SG	1	2	07:26	5	200.8717555102	690.7482993197	cauxite	2.0	187	5	11456513	5	0	0	0		202	187	REM	0	0	0	0	0	0	0	0	0	0	0	0	0	0	0	0	0	0	0	0	0	0	0	0
1449	SM13SG	1	2	07:26	5	210.7198786822	690.7482993197	antireurs	2.0	187	5	11474945	5	0	0	0		202	187	REM	0	0	0	0	0	0	0	0	0	0	0	0	0	0	0	0	0	0	0	0	0	0	0	0
1450	SM13SG	1	2	07:26	5	219.9411203956	690.3854875283	ministre	1.0	188	5	11495425	5	0	0	0		201	188	REM	0	0	0	0	0	0	0	0	0	0	0	0	0	0	0	0	0	0	0	0	0	0	0	0
1451	SM13SG	1	2	07:26	5	229.8154162051	690.4761904762	travers	1.0	188	5	11513857	5	0	0	0		201	188	REM	0	0	0	0	0	0	0	0	0	0	0	0	0	0	0	0	0	0	0	0	0	0	0	0
1452	SM13SG	1	3	07:26	5	301.5998444341	690.2040816327	alitessé	2.0	190	5	11661313	5	0	0	0		202	190	REM	1	0	0	0	0	0	0	0	0	0	0	0	0	0	0	0	0	0	0	0	0	0	0	0
1453	SM13SG	1	3	07:26	5	311.6831152627	691.2471655329	difficile	1.0	191	5	11681793	5	1	0	0	7.687766017	201	191	REM	1	1	1	1	1	1	1	1	1	1	1	1	1	1	1	1	1	1	1	1	1	1	1	1
1454	SM13SG	1	3	07:26	5	322.3933097591	688.6167800454	cigarette	1.0	191	5	11704321	5	0	0	0		201	191	REM	0	0	0	0	0	0	0	0	0	0	0	0	0	0	0	0	0	0	0	0	0	0	0	0
1455	SM13SG	1	3	07:26	5	331.692903073	690.3854875283	maradron	2.0	191	5	11722753	5	0	0	0		202	191	REM	0	0	0	0	0	0	0	0	0	0	0	0	0	0	0	0	0	0	0	0	0	0	0	0
1456	SM13SG	1	3	07:26	5	340.9663510334	690.9750566893	répondre	1.0	192	5	11743233	5	0	0	0		201	192	REM	1	1	0	0	0	0	0	0	0	0	0	0	0	0	0	0	0	0	0	0	0	0	0	0
1457	SM13SG	1	3	07:26	5	351.3369741357	690.1587301587	trapuel	2.0	192	5	11763713	5	0	0	0		202	192	REM	1	0	0	0	1	0	0	0	0	0	0	0	0	0	0	0	0	0	0	0	0	0	0	0
1458	SM13SG	1	4	07:26	5	420.5091620808	690.7029478458	position	1.0	194	5	11905025	5	0	0	0		201	194	REM	0	0	0	0	0	0	0	0	0	0	0	0	0	0	0	0	0	0	0	0	0	0	0	0
1459	SM13SG	1	4	07:26	5	430.6185460546	690.9297052154	évolution	1.0	195	5	11925505	5	0	0	0		201	195	REM	0	0	0	0	0	0	0	0	0	0	0	0	0	0	0	0	0	0	0	0	0	0	0	0
1460	SM13SG	1	4	07:26	5	440.3883412867	690.4308390023	rampêter	2.0	195	5	11945985	5	0	0	0		202	195	REM	1	1	1	1	1	1	1	0	1	1	0	0	1	0	0	0	1	0	0	0	0	0	0	0
1461	SM13SG	1	4	07:26	5	451.4120135781	690.2494331066	élotiale	2.0	195	5	11968513	5	0	0	0		202	195	REM	1	1	1	1	1	1	1	1	1	1	1	1	1	1	1	0	1	1	1	0	1	1	0	0
1462	SM13SG	1	4	07:26	5	461.5213677535	691.0657596372	deuxième	1.0	196	5	11988993	5	0	0	0		201	196	REM	1	1	1	1	1	1	1	0	1	0	0	0	0	0	0	0	0	0	0	0	0	0	0	0
1463	SM13SG	1	4	07:26	5	472.7018013656	690.0680272109	chentoive	2.0	196	5	12011521	5	0	0	0		202	196	REM	1	0	0	0	1	0	0	0	0	0	0	0	0	0	0	0	0	0	0	0	0	0	0	0
1464	SM13SG	1	5	07:26	5	542.3703244173	689.8412698413	descendre	1.0	198	5	12154881	5	0	0	0		201	198	REM	0	0	0	0	0	0	0	0	0	0	0	0	0	0	0	0	0	0	0	0	0	0	0	0
1465	SM13SG	1	5	07:26	5	551.9049867376	690.3854875283	escalier	1.0	199	5	12175361	5	0	0	0		201	199	REM	0	0	0	0	0	0	0	0	0	0	0	0	0	0	0	0	0	0	0	0	0	0	0	0
1466	SM13SG	1	5	07:26	5	562.9548071843	690.4308390023	angénient	2.0	199	5	12197889	5	0	0	0		202	199	REM	0	0	0	0	0	0	0	0	0	0	0	0	0	0	0	0	0	0	0	0	0	0	0	0
1467	SM13SG	1	5	07:26	5	572.3588741309	690.8390022676	liberté	1.0	199	5	12216321	5	0	0	0		201	199	REM	0	0	0	0	0	0	0	0	0	0	0	0	0	0	0	0	0	0	0	0	0	0	0	0
1468	SM13SG	1	5	07:26	5	581.91968218	691.0657596372	distision	2.0	200	5	12236801	5	0	0	0		202	200	REM	1	1	1	1	1	1	1	1	1	1	1	1	1	1	0	0	1	1	0	0	1	0	0	0
1469	SM13SG	1	5	07:26	5	592.7343913058	690.6575963719	indolisée	2.0	200	5	12257281	5	0	0	0		202	200	REM	0	0	0	0	0	0	0	0	0	0	0	0	0	0	0	0	0	0	0	0	0	0	0	0
1470	SM13SG	1	6	07:26	5	662.6118715319	690.1133786848	travail	1.0	202	5	12400641	5	0	0	0		201	202	REM	1	1	1	1	1	1	1	1	1	1	1	1	1	1	1	0	1	1	0	0	1	0	0	0
1471	SM13SG	1	6	07:26	5	672.0943150182	689.8412698413	trandaira	2.0	203	5	12421121	5	0	0	0		202	203	REM	0	0	0	0	0	0	0	0	0	0	0	0	0	0	0	0	0	0	0	0	0	0	0	0
1472	SM13SG	1	6	07:26	5	682.8567529065	690.9750566893	bridida	2.0	203	5	12443649	5	0	0	0		202	203	REM	1	1	1	0	1	1	1	0	1	0	0	0	0	0	0	0	0	0	0	0	0	0	0	0
1473	SM13SG	1	6	07:26	5	693.5931045456	690.3401360544	voyageur	1.0	203	5	12464129	5	0	0	0		201	203	REM	1	1	1	1	1	1	1	1	1	1	1	1	1	1	1	1	1	1	1	1	1	1	1	1
1474	SM13SG	1	6	07:26	5	703.4412541518	690.6575963719	tracimer	2.0	204	5	12484609	5	0	0	0		202	204	REM	0	0	0	0	0	0	0	0	0	0	0	0	0	0	0	0	0	0	0	0	0	0	0	0
1475	SM13SG	1	6	07:26	5	712.7408524309	690.2494331066	domicile	1.0	204	5	12503041	5	0	0	0		201	204	REM	0	0	0	0	0	0	0	0	0	0	0	0	0	0	0	0	0	0	0	0	0	0	0	0
1476	SM13SG	1	7	07:26	5	782.9840358159	690.8843537415	soufflars	2.0	206	2	12648449	2	0	0	0		202	206	N2	0	0	0	0	0	0	0	0	0	0	0	0	0	0	0	0	0	0	0	0	0	0	0	0
1477	SM13SG	1	7	07:26	5	792.6754397471	690.4308390023	écoriqua	2.0	207	2	12666881	0	0	0	1		202	207	ME	1	1	1	1	1	1	1	1	1	1	1	1	1	1	1	1	1	1	1	1	1	1	1	1
1478	SM13SG	1	7	07:26	5	802.2624107545	690.6575963719	majorité	1.0	207	2	12687361	2	0	0	0		201	207	N2	0	0	0	0	0	0	0	0	0	0	0	0	0	0	0	0	0	0	0	0	0	0	0	0
1479	SM13SG	1	7	07:26	5	811.7709619749	690.2040816327	système	1.0	207	2	12705793	2	0	0	0		201	207	N2	0	0	0	0	0	0	0	0	0	0	0	0	0	0	0	0	0	0	0	0	0	0	0	0
1480	SM13SG	1	7	07:26	5	822.873025931	690.566893424	diseyer	2.0	208	2	12730369	2	0	0	0		202	208	N2	1	1	1	1	1	1	1	1	1	1	1	1	1	1	1	1	1	1	1	1	1	1	1	0
1481	SM13SG	1	7	07:26	5	832.2770827824	689.8866213152	phénomène	1.0	208	2	12748801	2	0	0	0		201	208	N2	0	0	0	0	0	0	0	0	0	0	0	0	0	0	0	0	0	0	0	0	0	0	0	0
1482	SM13SG	1	8	07:26	5	903.1211266384	690.7936507937	reposer	1.0	210	2	12894209	2	0	0	0		201	210	N2	1	1	1	1	1	1	1	1	1	1	1	1	1	1	1	1	1	1	1	1	1	1	1	0
1483	SM13SG	1	8	07:26	5	912.5251842292	690.2040816327	aspine	2.0	211	2	12912641	2	0	0	0		202	211	N2	0	0	0	0	0	0	0	0	0	0	0	0	0	0	0	0	0	0	0	0	0	0	0	0
1484	SM13SG	1	8	07:26	5	922.634595381	690.022675737	arminuait	2.0	211	2	12933121	2	0	0	0		202	211	N2	1	0	0	0	0	0	0	0	0	0	0	0	0	0	0	0	0	0	0	0	0	0	0	0
1485	SM13SG	1	8	07:26	5	933.5537549483	690.7029478458	banarmés	2.0	211	2	12955649	2	0	0	0		202	211	N2	1	0	0	0	1	0	0	0	0	0	0	0	0	0	0	0	0	0	0	0	0	0	0	0
1486	SM13SG	1	8	07:26	5	942.8533496811	690.7936507937	obscur	1.0	212	2	12976129	2	0	0	0		201	212	N2	0	0	0	0	0	0	0	0	0	0	0	0	0	0	0	0	0	0	0	0	0	0	0	0
1487	SM13SG	1	8	07:26	5	953.6157913327	691.0657596372	spécial	1.0	212	2	12996609	2	0	0	0		201	212	N2	0	0	0	0	0	0	0	0	0	0	0	0	0	0	0	0	0	0	0	0	0	0	0	0
1488	SM13SG	1	9	07:26	5	1022.7357495339	690.5215419501	quotidien	1.0	214	2	13137921	2	0	0	0		201	214	N2	0	0	0	0	0	0	0	0	0	0	0	0	0	0	0	0	0	0	0	0	0	0	0	0
1489	SM13SG	1	9	07:26	5	1033.6549022478	688.7074829932	avantage	1.0	215	2	13160449	2	0	0	0		201	215	N2	1	0	0	0	0	0	0	0	0	0	0	0	0	0	0	0	0	0	0	0	0	0	0	0
1490	SM13SG	1	9	07:26	5	1043.5553365333	690.022675737	remoignes	2.0	215	2	13180929	2	0	0	0		202	215	N2	1	1	1	1	1	1	1	1	1	1	1	1	1	1	1	0	1	1	0	0	1	0	0	0
1491	SM13SG	1	9	07:26	5	1054.1610195672	690.612244898	dispule	2.0	215	2	13203457	2	0	0	0		202	215	N2	0	0	0	0	0	0	0	0	0	0	0	0	0	0	0	0	0	0	0	0	0	0	0	0
1492	SM13SG	1	9	07:26	5	1065.1063311885	690.4308390023	bleuseur	2.0	216	2	13225985	2	0	0	0		202	216	N2	0	0	0	0	0	0	0	0	0	0	0	0	0	0	0	0	0	0	0	0	0	0	0	0
1493	SM13SG	1	9	07:26	5	1075.738161709	690.5215419501	découvre	1.0	216	2	13246465	2	0	0	0		201	216	N2	1	1	1	1	1	1	0	0	1	0	0	0	0	0	0	0	0	0	0	0	0	0	0	0
1494	SM13SG	1	10	07:26	5	1143.4997519713	690.9297052154	indigales	2.0	218	2	13385729	2	0	0	0		202	218	N2	1	1	1	1	1	1	1	1	1	1	1	0	1	1	0	0	1	0	0	0	0	0	0	0
1495	SM13SG	1	10	07:26	5	1154.0793418381	690.5215419501	éclanique	2.0	219	2	13408257	2	0	0	0		202	219	N2	1	0	0	0	0	0	0	0	0	0	0	0	0	0	0	0	0	0	0	0	0	0	0	0
1496	SM13SG	1	10	07:26	5	1164.0581039238	690.7029478458	incraîne	2.0	219	2	13428737	2	0	0	0		202	219	N2	0	0	0	0	0	0	0	0	0	0	0	0	0	0	0	0	0	0	0	0	0	0	0	0
1497	SM13SG	1	10	07:26	5	1174.9772556761	688.5714285714	création	1.0	219	2	13451265	2	0	0	0		201	219	N2	0	0	0	0	0	0	0	0	0	0	0	0	0	0	0	0	0	0	0	0	0	0	0	0
1498	SM13SG	1	10	07:26	5	1185.5307212238	688.5260770975	affection	1.0	220	2	13471745	2	1	1	0	4.612015919	201	220	N2	1	1	1	0	1	0	0	0	0	0	0	0	0	0	0	0	0	0	0	0	0	0	0	0
1499	SM13SG	1	10	07:26	5	1195.7707286045	691.0204081633	ordinaire	1.0	220	2	13492225	2	0	0	0		201	220	N2	1	0	0	0	1	0	0	0	0	0	0	0	0	0	0	0	0	0	0	0	0	0	0	0
1500	SM14YS	1	1	07:20	1	60.3114822443	691.0657596372	partager	1.0	20	0	1177601	0	1	1	0	0.9869581653	201	20	Wake	1	1	1	1	1	1	1	1	1	1	1	1	1	1	1	1	1	1	1	1	1	1	1	1
1501	SM14YS	1	1	07:20	1	69.950669992	690.7029478458	banarmés	2.0	20	0	1198081	0	1	1	0	1.3372868364	202	20	Wake	1	1	1	1	1	1	1	1	1	1	1	1	1	1	1	1	1	1	1	1	1	1	1	1
1502	SM14YS	1	1	07:20	1	80.5041501895	689.977324263	vertige	1.0	20	0	1218561	0	1	1	0	1.0389522429	201	20	Wake	1	1	1	1	1	1	1	1	1	1	1	1	1	1	1	1	1	1	1	1	1	1	1	1
1503	SM14YS	1	1	07:20	1	89.7515355278	690.3854875283	atterses	2.0	21	0	1239041	0	1	1	0	1.1168147261	202	21	Wake	1	1	1	1	1	1	1	1	1	1	1	1	1	1	1	1	1	1	1	1	1	1	1	1
1504	SM14YS	1	1	07:20	1	100.9319246567	690.9297052154	trottoir	1.0	21	0	1261569	0	1	1	0	0.8602098034	201	21	Wake	1	1	1	1	1	1	1	1	1	1	1	1	1	1	1	1	1	1	1	1	1	1	1	1
1505	SM14YS	1	1	07:20	1	110.3621190263	690.1133786848	éclaiste	2.0	21	0	1280001	0	1	1	0	1.1570007981	202	21	Wake	1	1	1	1	1	1	1	1	1	1	1	1	1	1	1	1	1	1	1	1	1	1	1	1
1506	SM14YS	1	2	07:20	1	180.2397632124	690.1133786848	travail	1.0	24	1	1423361	0	1	1	1	0.9516969086	201	24	ME	1	1	1	1	1	1	1	1	1	1	1	1	1	1	1	1	1	1	1	1	1	1	1	1
1507	SM14YS	1	2	07:20	1	190.4275136385	690.9297052154	indigales	2.0	24	1	1443841	0	1	1	1	1.6724315356	202	24	ME	1	1	1	1	1	1	1	1	1	1	1	1	1	1	1	1	1	1	1	1	1	1	1	1
1508	SM14YS	1	2	07:20	1	199.8054845183	690.5215419501	désigates	2.0	24	1	1464321	0	1	1	1	0.943359375	202	24	ME	1	1	1	1	1	1	1	1	1	1	1	1	1	1	1	1	1	1	1	1	1	1	1	1
1509	SM14YS	1	2	07:20	1	209.1312098777	688.6167800454	couvercle	1.0	25	1	1482753	0	1	1	1	1.4983881468	201	25	ME	1	1	1	1	1	1	1	1	1	1	1	1	1	1	1	1	1	1	1	1	1	1	1	1
1510	SM14YS	1	2	07:20	1	218.8226702563	691.6099773243	répale	2.0	25	1	1503233	0	1	1	1	1.6384828629	202	25	ME	1	1	1	1	1	1	1	1	1	1	1	1	1	1	1	1	1	1	1	1	1	1	1	1
1511	SM14YS	1	2	07:20	1	229.5328428655	688.5714285714	désastre	1.0	25	1	1523713	1	1	1	0	1.3611653646	201	25	N1	1	1	1	1	1	1	1	1	1	1	1	1	1	1	1	1	1	1	1	1	1	1	1	1
1512	SM14YS	1	3	07:20	1	301.5002510395	690.7936507937	assemare	2.0	28	0	1671169	0	1	1	0	2.1478232107	202	28	Wake	1	1	1	1	1	1	1	1	1	1	1	1	1	1	1	1	1	1	1	1	1	1	1	1
1513	SM14YS	1	3	07:20	1	310.9304925446	689.387755102	moussir	2.0	28	0	1691649	0	1	1	0	0.9647439936	202	28	Wake	1	1	1	1	1	1	1	1	1	1	1	1	1	1	1	1	1	1	1	1	1	1	1	1
1514	SM14YS	1	3	07:20	1	322.0064031146	690.7029478458	parfaite	1.0	28	0	1714177	0	1	1	0	0.9897145917	201	28	Wake	1	1	1	1	1	1	1	1	1	1	1	1	1	1	1	1	1	1	1	1	1	1	1	1
1515	SM14YS	1	3	07:20	1	332.0374118713	690.0680272109	voiture	1.0	29	1	1734657	1	1	1	0	0.8727791079	201	29	N1	1	1	1	1	1	1	1	1	1	1	1	1	1	1	1	1	1	1	1	1	1	1	1	1
1516	SM14YS	1	3	07:20	1	341.3370286811	690.2947845805	invisible	1.0	29	1	1753089	0	1	1	1	0.9714959257	201	29	ME	1	1	1	1	1	1	1	1	1	1	1	1	1	1	1	1	1	1	1	1	1	1	1	1
1517	SM14YS	1	3	07:20	1	352.308463224	690.5215419501	éclanique	2.0	29	1	1775617	0	1	1	1	2.4561334425	202	29	ME	1	1	1	1	1	1	1	1	1	1	1	1	1	1	1	1	1	1	1	1	1	1	1	1
1518	SM14YS	1	4	07:20	1	420.7232586153	690.4308390023	tromatit	2.0	32	1	1916929	1	1	1	0	1.2363858787	202	32	N1	1	1	1	1	1	1	1	1	1	1	1	1	1	1	1	1	1	1	1	1	1	1	1	1
1519	SM14YS	1	4	07:20	1	431.2505655027	691.4739229025	pharmacie	1.0	32	1	1937409	1	1	1	0	0.8780294439	201	32	N1	1	1	1	1	1	1	1	1	1	1	1	1	1	1	1	1	1	1	1	1	1	1	1	1
1520	SM14YS	1	4	07:20	1	441.3077398167	688.7074829932	avantage	1.0	32	1	1957889	1	1	1	0	1.5759408602	201	32	N1	1	1	1	1	1	1	1	1	1	1	1	1	1	1	1	1	1	1	1	1	1	1	1	1
1521	SM14YS	1	4	07:20	1	451.8089502547	690.7482993197	attilage	2.0	33	1	1980417	0	1	0	1	2.792889995	202	33	ME	1	1	1	1	1	1	1	1	1	1	1	1	1	1	1	1	1	1	1	1	1	1	1	1
1522	SM14YS	1	4	07:20	1	461.2652901925	690.7482993197	abîmances	2.0	33	1	1998849	0	1	1	1	2.6975701445	202	33	ME	1	1	1	1	1	1	1	1	1	1	1	1	1	1	1	1	1	1	1	1	1	1	1	1
1523	SM14YS	1	4	07:20	1	471.2179618054	690.612244898	regarde	1.0	33	1	2019329	1	1	1	0	1.6172452537	201	33	N1	1	1	1	1	1	1	1	1	1	1	1	1	1	1	1	1	1	1	1	1	1	1	1	1
1524	SM14YS	1	5	07:20	1	543.0286381474	690.2494331066	domicile	1.0	36	1	2166785	1	1	1	0	1.2637821321	201	36	N1	1	1	1	1	1	1	1	1	1	1	1	1	1	1	1	1	1	1	1	1	1	1	1	1
1525	SM14YS	1	5	07:20	1	552.27599176	690.8390022676	généreux	1.0	36	1	2185217	1	0	0	0		201	36	N1	0	0	0	0	0	0	0	0	0	0	0	0	0	0	0	0	0	0	0	0	0	0	0	0
1526	SM14YS	1	5	07:20	1	562.5160163649	690.0680272109	paraître	1.0	36	1	2205697	1	0	0	0		201	36	N1	1	1	1	1	1	1	1	1	1	1	1	1	1	1	1	1	1	1	1	1	1	1	1	1
1527	SM14YS	1	5	07:20	1	573.0433668122	690.3854875283	saucoures	2.0	37	1	2228225	0	1	0	1	2.185594128	202	37	ME	1	1	1	1	1	1	1	1	1	1	1	1	1	1	1	1	1	1	1	1	1	1	1	1
1528	SM14YS	1	5	07:20	1	584.1715674328	689.8866213152	damersion	2.0	37	1	2250753	0	1	0	1	2.1458858367	202	37	ME	1	1	1	1	1	1	1	1	1	1	1	1	1	1	1	1	1	1	1	1	1	1	1	1
1529	SM14YS	1	5	07:20	1	595.2474835257	690.3854875283	enconises	2.0	38	1	2273281	0	1	1	1	2.1755607359	202	38	ME	1	1	1	1	1	1	1	1	1	1	1	1	1	1	1	1	1	1	1	1	1	1	1	1
1530	SM14YS	1	6	07:20	1	661.2066788476	690.1587301587	trofitue	2.0	40	1	2408449	1	1	0	0	1.1250892557	202	40	N1	1	1	1	1	1	1	1	1	1	1	1	1	1	1	1	1	1	1	1	1	1	1	1	1
1531	SM14YS	1	6	07:20	1	672.4132442327	690.2947845805	observe	1.0	40	1	2430977	1	0	0	0		201	40	N1	1	1	1	1	1	1	1	1	1	1	1	1	1	1	1	1	1	1	1	1	1	1	1	1
1532	SM14YS	1	6	07:20	1	682.1830302202	690.4308390023	rampêter	2.0	40	1	2451457	1	0	0	0		202	40	N1	0	0	0	0	0	0	0	0	0	0	0	0	0	0	0	0	0	0	0	0	0	0	0	0
1533	SM14YS	1	6	07:20	1	691.4565489757	691.0204081633	première	1.0	41	1	2469889	1	0	0	0		201	41	N1	0	0	0	0	0	0	0	0	0	0	0	0	0	0	0	0	0	0	0	0	0	0	0	0
1534	SM14YS	1	6	07:20	1	702.3757278528	690.9297052154	intéressé	1.0	41	1	2492417	1	0	0	0		201	41	N1	0	0	0	0	0	0	0	0	0	0	0	0	0	0	0	0	0	0	0	0	0	0	0	0
1535	SM14YS	1	6	07:20	1	712.1455066334	690.4308390023	dépastin	2.0	41	1	2512897	1	0	0	0		202	41	N1	1	1	1	0	1	1	1	0	1	1	0	0	1	0	0	0	0	0	0	0	0	0	0	0
1536	SM14YS	1	7	07:20	1	785.6280470247	690.3401360544	classique	1.0	44	2	2662401	2	0	0	0		201	44	N2	1	0	0	0	0	0	0	0	0	0	0	0	0	0	0	0	0	0	0	0	0	0	0	0
1537	SM14YS	1	7	07:20	1	796.4427477766	690.7482993197	pratique	1.0	44	2	2684929	2	1	1	0	0.8550067204	201	44	N2	1	1	1	1	1	1	1	1	1	1	1	1	1	1	1	1	1	1	1	1	1	1	1	1
1538	SM14YS	1	7	07:20	1	805.7945818847	690.7482993197	attergier	2.0	45	0	2705409	0	0	0	0		202	45	Wake	1	1	1	1	1	1	1	1	1	1	1	1	1	1	1	1	1	1	1	1	1	1	1	1
1539	SM14YS	1	7	07:20	1	815.2509169366	690.022675737	arravante	2.0	45	0	2723841	0	1	1	0	1.2413054435	202	45	Wake	1	1	1	1	1	1	1	1	1	1	1	1	1	1	1	1	1	1	1	1	1	1	1	1
1540	SM14YS	1	7	07:20	1	825.4648092954	690.7029478458	incraîne	2.0	45	0	2744321	0	1	1	0	1.3096963206	202	45	Wake	1	1	1	1	1	1	1	1	1	1	1	1	1	1	1	1	1	1	1	1	1	1	1	1
1541	SM14YS	1	7	07:20	1	834.7382803051	688.6167800454	attentif	1.0	46	1	2764801	1	1	1	0	0.8981539819	201	46	N1	1	1	1	1	1	1	1	1	1	1	1	1	1	1	1	1	1	1	1	1	1	1	1	1
1542	SM14YS	1	8	07:20	1	901.6640564361	691.4285714286	cérémonie	1.0	48	0	2899969	0	1	1	0	1.1077001428	201	48	Wake	1	1	1	1	1	1	1	1	1	1	1	1	1	1	1	1	1	1	1	1	1	1	1	1
1543	SM14YS	1	8	07:20	1	912.1130690323	690.2040816327	néandeuse	2.0	48	0	2922497	0	1	1	0	1.8618951613	202	48	Wake	1	1	1	1	1	1	1	1	1	1	1	1	1	1	1	1	1	1	1	1	1	1	1	1
1544	SM14YS	1	8	07:20	1	922.1963211931	689.977324263	quartier	1.0	48	0	2942977	0	1	1	0	1.4289367019	201	48	Wake	1	1	1	1	1	1	1	1	1	1	1	0	1	0	0	0	0	0	0	0	0	0	0	0
1545	SM14YS	1	8	07:20	1	931.9661111406	690.7482993197	équineuse	2.0	49	1	2963457	1	1	0	0	3.148500504	202	49	N1	1	1	1	1	1	1	1	1	1	1	1	1	1	1	1	1	1	1	1	1	1	1	1	1
1546	SM14YS	1	8	07:20	1	941.3179942149	690.5215419501	découvre	1.0	49	1	2981889	0	0	0	1		201	49	ME	1	1	1	1	1	1	1	1	1	1	1	1	1	1	1	1	1	1	1	1	1	1	1	1
1547	SM14YS	1	8	07:20	1	951.8453304459	690.4761904762	sinaudre	2.0	49	1	3004417	0	1	1	1	3.6441059728	202	49	ME	1	1	0	0	0	0	0	0	0	0	0	0	0	0	0	0	0	0	0	0	0	0	0	0
1548	SM14YS	1	9	07:20	1	1024.465809298	690.3854875283	exprès	1.0	52	1	3151873	1	1	1	0	1.6883978075	201	52	N1	1	1	1	1	1	1	1	1	1	1	1	1	1	1	1	1	1	1	1	1	1	1	1	1
1549	SM14YS	1	9	07:20	1	1035.3849733261	690.3401360544	station	1.0	52	1	3174401	1	1	1	0	0.8463699177	201	52	N1	1	1	1	1	1	1	1	1	1	1	1	1	1	1	1	1	1	1	1	1	1	1	1	1
1550	SM14YS	1	9	07:20	1	1046.460905273	690.1587301587	récemment	1.0	53	1	3196929	1	1	1	0	2.9970125588	201	53	N1	1	1	1	1	1	1	1	1	1	1	1	1	1	1	1	1	1	1	1	1	1	1	1	1
1551	SM14YS	1	9	07:20	1	1056.6748227653	690.3401360544	mauvance	2.0	53	1	3217409	1	0	0	0		202	53	N1	0	0	0	0	0	0	0	0	0	0	0	0	0	0	0	0	0	0	0	0	0	0	0	0
1552	SM14YS	1	9	07:20	1	1067.3066348275	690.3401360544	mesuria	2.0	53	1	3239937	1	0	0	0		202	53	N1	0	0	0	0	0	0	0	0	0	0	0	0	0	0	0	0	0	0	0	0	0	0	0	0
1553	SM14YS	1	9	07:20	1	1076.7629961495	690.1587301587	arritudi	2.0	54	1	3260417	1	0	0	0		202	54	N1	0	0	0	0	0	0	0	0	0	0	0	0	0	0	0	0	0	0	0	0	0	0	0	0
1554	SM14YS	1	10	07:20	1	1141.7818184185	690.3401360544	amirave	2.0	56	2	3393537	2	0	0	0		202	56	N2	0	0	0	0	0	0	0	0	0	0	0	0	0	0	0	0	0	0	0	0	0	0	0	0
1555	SM14YS	1	10	07:20	1	1152.1263113008	690.7482993197	étranger	1.0	56	2	3414017	2	0	0	0		201	56	N2	0	0	0	0	0	0	0	0	0	0	0	0	0	0	0	0	0	0	0	0	0	0	0	0
1556	SM14YS	1	10	07:20	1	1162.1573307384	688.4353741497	célèbre	1.0	56	2	3434497	2	0	0	0		201	56	N2	0	0	0	0	0	0	0	0	0	0	0	0	0	0	0	0	0	0	0	0	0	0	0	0
1557	SM14YS	1	10	07:20	1	1172.7108288671	678.5034013605	complexe	1.0	57	2	3457025	2	0	0	0		201	57	N2	0	0	0	0	0	0	0	0	0	0	0	0	0	0	0	0	0	0	0	0	0	0	0	0
1558	SM14YS	1	10	07:20	1	1182.4283643752	690.2040816327	vendance	2.0	57	2	3475457	2	0	0	0		202	57	N2	0	0	0	0	0	0	0	0	0	0	0	0	0	0	0	0	0	0	0	0	0	0	0	0
1559	SM14YS	1	10	07:20	1	1192.6422823685	690.0680272109	flaginés	2.0	57	2	3495937	2	0	0	0		202	57	N2	0	0	0	0	0	0	0	0	0	0	0	0	0	0	0	0	0	0	0	0	0	0	0	0
1560	SM14YS	1	1	07:20	2	60.2400272894	690.4308390023	champotes	2.0	60	2	3663873	2	0	0	0		202	60	N2	0	0	0	0	0	0	0	0	0	0	0	0	0	0	0	0	0	0	0	0	0	0	0	0
1561	SM14YS	1	1	07:20	2	69.4873883915	690.3401360544	paradis	1.0	60	2	3682305	2	0	0	0		201	60	N2	0	0	0	0	0	0	0	0	0	0	0	0	0	0	0	0	0	0	0	0	0	0	0	0
1562	SM14YS	1	1	07:20	2	79.3094320951	690.0680272109	symbième	2.0	61	2	3702785	2	0	0	0		202	61	N2	0	0	0	0	0	0	0	0	0	0	0	0	0	0	0	0	0	0	0	0	0	0	0	0
1563	SM14YS	1	1	07:20	2	90.124160822	690.2040816327	carrière	1.0	61	2	3725313	2	0	0	0		201	61	N2	0	0	0	0	0	0	0	0	0	0	0	0	0	0	0	0	0	0	0	0	0	0	0	0
1564	SM14YS	1	1	07:20	2	101.3045813074	690.1587301587	sonnemble	2.0	62	2	3747841	2	0	0	0		202	62	N2	0	0	0	0	0	0	0	0	0	0	0	0	0	0	0	0	0	0	0	0	0	0	0	0
1565	SM14YS	1	1	07:20	2	110.7608825248	690.8843537415	forcément	1.0	62	2	3768321	2	0	0	0		201	62	N2	0	0	0	0	0	0	0	0	0	0	0	0	0	0	0	0	0	0	0	0	0	0	0	0
1566	SM14YS	1	2	07:20	2	180.2466254017	690.9297052154	inforule	2.0	64	2	3909633	0	1	0	1	4.8142011089	202	64	ME	1	1	1	1	1	1	1	1	1	1	1	1	1	1	1	1	1	1	1	1	1	1	1	1
1567	SM14YS	1	2	07:20	2	189.467918469	694.4217687075	satisfait	1.0	64	2	3928065	0	0	0	1		201	64	ME	0	0	0	0	0	0	0	0	0	0	0	0	0	0	0	0	0	0	0	0	0	0	0	0
1568	SM14YS	1	2	07:20	2	199.6034022343	690.7936507937	dépoudés	2.0	65	2	3948545	2	0	0	0		202	65	N2	0	0	0	0	0	0	0	0	0	0	0	0	0	0	0	0	0	0	0	0	0	0	0	0
1569	SM14YS	1	2	07:20	2	209.6344532826	689.7505668934	objectif	1.0	65	2	3969025	2	1	1	0	1.9234501008	201	65	N2	1	1	1	1	1	1	1	1	1	1	1	1	1	1	1	1	1	1	1	1	1	1	1	1
1570	SM14YS	1	2	07:20	2	220.5275156643	690.7482993197	maléfier	2.0	65	2	3991553	2	1	1	0	1.9890530494	202	65	N2	1	1	1	1	1	1	1	1	1	1	1	1	1	1	1	1	1	1	1	1	1	1	1	1
1571	SM14YS	1	2	07:20	2	229.9577329691	690.1587301587	tiroir	1.0	66	2	4012033	2	1	1	0	0.767546623	201	66	N2	1	1	1	1	1	1	1	1	1	1	1	1	1	1	1	1	1	1	1	1	1	1	1	1
1572	SM14YS	1	3	07:20	2	300.5929205717	690.1587301587	attrubine	2.0	68	2	4155393	2	0	0	0		202	68	N2	0	0	0	0	0	0	0	0	0	0	0	0	0	0	0	0	0	0	0	0	0	0	0	0
1573	SM14YS	1	3	07:20	2	310.8067598262	688.5714285714	critique	1.0	69	2	4177921	2	0	0	0		201	69	N2	0	0	0	0	0	0	0	0	0	0	0	0	0	0	0	0	0	0	0	0	0	0	0	0
1574	SM14YS	1	3	07:20	2	321.3341317357	690.612244898	réalité	1.0	69	2	4198401	2	0	0	0		201	69	N2	0	0	0	0	0	0	0	0	0	0	0	0	0	0	0	0	0	0	0	0	0	0	0	0
1575	SM14YS	1	3	07:20	2	331.13007992	690.4761904762	fascrie	2.0	69	2	4218881	2	0	0	0		202	69	N2	0	0	0	0	0	0	0	0	0	0	0	0	0	0	0	0	0	0	0	0	0	0	0	0
1576	SM14YS	1	3	07:20	2	340.6908864271	690.022675737	soulence	2.0	70	2	4239361	2	0	0	0		202	70	N2	0	0	0	0	0	0	0	0	0	0	0	0	0	0	0	0	0	0	0	0	0	0	0	0
1577	SM14YS	1	3	07:20	2	350.4345498773	690.1133786848	sympathie	1.0	70	2	4257793	2	0	0	0		201	70	N2	0	0	0	0	0	0	0	0	0	0	0	0	0	0	0	0	0	0	0	0	0	0	0	0
1578	SM14YS	1	4	07:20	2	419.2933947221	690.2040816327	solution	1.0	72	2	4399105	2	0	0	0		201	72	N2	0	0	0	0	0	0	0	0	0	0	0	0	0	0	0	0	0	0	0	0	0	0	0	0
1579	SM14YS	1	4	07:20	2	428.7758714958	690.0680272109	goncile	2.0	72	2	4419585	2	0	0	0		202	72	N2	0	0	0	0	0	0	0	0	0	0	0	0	0	0	0	0	0	0	0	0	0	0	0	0
1580	SM14YS	1	4	07:20	2	438.7546377023	690.5215419501	arricotai	2.0	73	2	4440065	2	0	0	0		202	73	N2	1	0	0	0	0	0	0	0	0	0	0	0	0	0	0	0	0	0	0	0	0	0	0	0
1581	SM14YS	1	4	07:20	2	448.994647551	688.5714285714	décision	1.0	73	2	4460545	2	0	0	0		201	73	N2	0	0	0	0	0	0	0	0	0	0	0	0	0	0	0	0	0	0	0	0	0	0	0	0
1582	SM14YS	1	4	07:20	2	460.1750469032	687.5736961451	scénario	1.0	73	2	4483073	2	0	0	0		201	73	N2	0	0	0	0	0	0	0	0	0	0	0	0	0	0	0	0	0	0	0	0	0	0	0	0
1583	SM14YS	1	4	07:20	2	471.3032501111	690.566893424	rompité	2.0	74	2	4505601	2	0	0	0		202	74	N2	0	0	0	0	0	0	0	0	0	0	0	0	0	0	0	0	0	0	0	0	0	0	0	0
1584	SM14YS	1	5	07:20	2	540.2404506022	691.3378684807	récillant	2.0	76	2	4646913	2	0	0	0		202	76	N2	0	0	0	0	0	0	0	0	0	0	0	0	0	0	0	0	0	0	0	0	0	0	0	0
1585	SM14YS	1	5	07:20	2	551.2118695275	690.8390022676	optivelle	2.0	77	2	4669441	2	0	0	0		202	77	N2	0	0	0	0	0	0	0	0	0	0	0	0	0	0	0	0	0	0	0	0	0	0	0	0
1586	SM14YS	1	5	07:20	2	560.433111828	690.3854875283	enverrame	2.0	77	2	4687873	2	0	0	0		202	77	N2	0	0	0	0	0	0	0	0	0	0	0	0	0	0	0	0	0	0	0	0	0	0	0	0
1587	SM14YS	1	5	07:20	2	570.7253494527	690.6575963719	exemple	1.0	77	2	4710401	2	0	0	0		201	77	N2	0	0	0	0	0	0	0	0	0	0	0	0	0	0	0	0	0	0	0	0	0	0	0	0
1588	SM14YS	1	5	07:20	2	580.3123191901	690.566893424	rasoir	1.0	77	2	4728833	2	0	0	0		201	77	N2	0	0	0	0	0	0	0	0	0	0	0	0	0	0	0	0	0	0	0	0	0	0	0	0
1589	SM14YS	1	5	07:20	2	590.5523063398	690.2494331066	éternité	1.0	78	2	4749313	2	0	0	0		201	78	N2	1	1	1	1	1	1	1	1	1	1	1	0	1	0	0	0	1	0	0	0	0	0	0	0
1590	SM14YS	1	6	07:20	2	661.4748528761	690.9750566893	répondre	1.0	80	2	4894721	2	0	0	0		201	80	N2	0	0	0	0	0	0	0	0	0	0	0	0	0	0	0	0	0	0	0	0	0	0	0	0
1591	SM14YS	1	6	07:20	2	671.5842500084	690.7936507937	poissième	2.0	81	2	4915201	2	0	0	0		202	81	N2	0	0	0	0	0	0	0	0	0	0	0	0	0	0	0	0	0	0	0	0	0	0	0	0
1592	SM14YS	1	6	07:20	2	681.171189994	690.9297052154	reptière	2.0	81	2	4935681	2	0	0	0		202	81	N2	1	0	0	0	0	0	0	0	0	0	0	0	0	0	0	0	0	0	0	0	0	0	0	0
1593	SM14YS	1	6	07:20	2	692.1687244501	690.1587301587	velotive	2.0	81	2	4958209	2	0	0	0		202	81	N2	0	0	0	0	0	0	0	0	0	0	0	0	0	0	0	0	0	0	0	0	0	0	0	0
1594	SM14YS	1	6	07:20	2	702.9573209309	690.1587301587	populaire	1.0	82	2	4980737	2	0	0	0		201	82	N2	0	0	0	0	0	0	0	0	0	0	0	0	0	0	0	0	0	0	0	0	0	0	0	0
1595	SM14YS	1	6	07:20	2	712.5181470666	690.8843537415	respire	1.0	82	2	4999169	2	0	0	0		201	82	N2	0	0	0	0	0	0	0	0	0	0	0	0	0	0	0	0	0	0	0	0	0	0	0	0
1596	SM14YS	1	7	07:20	2	781.7688148901	689.9319727891	réserve	1.0	84	3	5142529	3	0	0	0		201	84	N3	0	0	0	0	0	0	0	0	0	0	0	0	0	0	0	0	0	0	0	0	0	0	0	0
1597	SM14YS	1	7	07:20	2	792.7140977407	690.8390022676	évissione	2.0	85	3	5165057	3	0	0	0		202	85	N3	0	0	0	0	0	0	0	0	0	0	0	0	0	0	0	0	0	0	0	0	0	0	0	0
1598	SM14YS	1	7	07:20	2	803.1108633182	691.8820861678	remormes	2.0	85	3	5185537	3	0	0	0		202	85	N3	0	0	0	0	0	0	0	0	0	0	0	0	0	0	0	0	0	0	0	0	0	0	0	0
1599	SM14YS	1	7	07:20	2	814.1606670836	686.2585034014	rattraper	1.0	85	3	5208065	3	0	0	0		201	85	N3	1	1	0	0	1	0	0	0	1	0	0	0	0	0	0	0	0	0	0	0	0	0	0	0
1600	SM14YS	1	7	07:20	2	824.2700886093	690.5215419501	restiner	2.0	86	3	5228545	3	0	0	0		202	86	N3	1	0	0	0	0	0	0	0	0	0	0	0	0	0	0	0	0	0	0	0	0	0	0	0
1601	SM14YS	1	7	07:20	2	834.4317171352	690.9750566893	véhicule	1.0	86	3	5249025	3	0	0	0		201	86	N3	0	0	0	0	0	0	0	0	0	0	0	0	0	0	0	0	0	0	0	0	0	0	0	0
1602	SM14YS	1	8	07:20	2	901.8799442393	690.2947845805	vérité	1.0	88	4	5388289	3	0	0	0		201	88	N3	0	0	0	0	0	0	0	0	0	0	0	0	0	0	0	0	0	0	0	0	0	0	0	0
1603	SM14YS	1	8	07:20	2	911.4146354699	690.6575963719	fisigne	2.0	89	4	5406721	3	0	0	0		202	89	N3	1	1	0	0	1	1	0	0	1	0	0	0	0	0	0	0	0	0	0	0	0	0	0	0
1604	SM14YS	1	8	07:20	2	922.4121982152	690.612244898	rassel	2.0	89	4	5429249	3	0	0	0		202	89	N3	0	0	0	0	0	0	0	0	0	0	0	0	0	0	0	0	0	0	0	0	0	0	0	0
1605	SM14YS	1	8	07:20	2	932.0513879504	690.3854875283	ministre	1.0	89	4	5449729	3	0	0	0		201	89	N3	1	0	0	0	1	0	0	0	0	0	0	0	0	0	0	0	0	0	0	0	0	0	0	0
1606	SM14YS	1	8	07:20	2	942.7616029155	689.8412698413	descendre	1.0	90	4	5472257	3	0	0	0		201	90	N3	1	0	0	0	1	0	0	0	0	0	0	0	0	0	0	0	0	0	0	0	0	0	0	0
1607	SM14YS	1	8	07:20	2	953.9420130953	691.1111111111	sageuse	2.0	90	4	5494785	3	0	0	0		202	90	N3	0	0	0	0	0	0	0	0	0	0	0	0	0	0	0	0	0	0	0	0	0	0	0	0
1608	SM14YS	1	9	07:20	2	1024.4727012496	690.022675737	décida	1.0	92	4	5638145	3	0	0	0		201	92	N3	0	0	0	0	0	0	0	0	0	0	0	0	0	0	0	0	0	0	0	0	0	0	0	0
1609	SM14YS	1	9	07:20	2	1034.7649585671	690.2494331066	barester	2.0	93	4	5660673	3	0	0	0		202	93	N3	0	0	0	0	0	0	0	0	0	0	0	0	0	0	0	0	0	0	0	0	0	0	0	0
1610	SM14YS	1	9	07:20	2	1044.534756429	690.2494331066	séparer	1.0	93	4	5679105	3	0	0	0		201	93	N3	1	1	1	1	1	1	1	0	1	1	0	0	0	0	0	0	0	0	0	0	0	0	0	0
1611	SM14YS	1	9	07:20	2	1054.2262201426	690.4308390023	bleuseur	2.0	93	4	5699585	3	0	0	0		202	93	N3	1	1	1	1	1	1	1	1	1	1	1	1	1	1	0	0	1	0	0	0	0	0	0	0
1612	SM14YS	1	9	07:20	2	1064.9363918903	740.9523809524	princesse	1.0	94	4	5722113	3	0	0	0		201	94	N3	0	0	0	0	0	0	0	0	0	0	0	0	0	0	0	0	0	0	0	0	0	0	0	0
1613	SM14YS	1	9	07:20	2	1074.9151855216	690.6575963719	déromniez	2.0	94	4	5742593	3	0	0	0		202	94	N3	0	0	0	0	0	0	0	0	0	0	0	0	0	0	0	0	0	0	0	0	0	0	0	0
1614	SM14YS	1	10	07:20	2	1143.4344212585	690.9750566893	fractuent	2.0	96	4	5881857	3	0	0	0		202	96	N3	1	0	0	0	1	0	0	0	0	0	0	0	0	0	0	0	0	0	0	0	0	0	0	0
1615	SM14YS	1	10	07:20	2	1154.2230108584	688.7074829932	rapporte	1.0	97	4	5904385	3	0	0	0		201	97	N3	1	1	1	1	1	1	1	1	1	1	1	1	1	1	1	1	1	1	1	0	1	1	0	0
1616	SM14YS	1	10	07:20	2	1165.0376896367	690.4761904762	bascenant	2.0	97	4	5926913	3	0	0	0		202	97	N3	1	1	1	1	1	1	1	1	1	1	1	1	1	1	1	1	1	1	1	1	1	1	1	0
1617	SM14YS	1	10	07:20	2	1175.1209932222	690.2040816327	emprunter	1.0	97	4	5947393	3	0	0	0		201	97	N3	0	0	0	0	0	0	0	0	0	0	0	0	0	0	0	0	0	0	0	0	0	0	0	0
1618	SM14YS	1	10	07:20	2	1184.969129837	690.9297052154	individu	1.0	98	4	5967873	3	0	0	0		201	98	N3	0	0	0	0	0	0	0	0	0	0	0	0	0	0	0	0	0	0	0	0	0	0	0	0
1619	SM14YS	1	10	07:20	2	1195.2091574015	690.9750566893	demeuses	2.0	98	4	5988353	3	0	0	0		202	98	N3	1	1	1	1	1	1	1	1	1	1	1	1	1	1	1	1	1	1	1	1	1	1	1	1
1620	SM14YS	1	1	07:20	3	60.2453881073	690.7936507937	reposer	1.0	101	4	6156289	3	0	0	0		201	101	N3	0	0	0	0	0	0	0	0	0	0	0	0	0	0	0	0	0	0	0	0	0	0	0	0
1621	SM14YS	1	1	07:20	3	69.858438548	690.0680272109	chentoive	2.0	101	4	6176769	3	0	0	0		202	101	N3	1	1	1	1	1	1	1	1	1	1	1	1	1	1	1	1	1	1	1	1	1	1	1	1
1622	SM14YS	1	1	07:20	3	79.4715349294	691.0657596372	spécial	1.0	101	4	6195201	3	0	0	0		201	101	N3	1	1	1	1	1	1	1	1	1	1	1	1	1	1	1	1	1	1	1	1	1	1	1	1
1623	SM14YS	1	1	07:20	3	89.2935445817	690.022675737	coiseille	2.0	102	4	6215681	3	0	0	0		202	102	N3	1	1	1	0	1	1	0	0	1	1	0	0	0	0	0	0	0	0	0	0	0	0	0	0
1624	SM14YS	1	1	07:20	3	100.2388941352	690.6575963719	balation	2.0	102	4	6238209	3	0	0	0		202	102	N3	1	1	1	0	1	1	0	0	1	1	0	0	1	0	0	0	0	0	0	0	0	0	0	0
1625	SM14YS	1	1	07:20	3	110.2699217982	690.1587301587	quatorze	1.0	102	4	6258689	3	0	0	0		201	102	N3	1	1	1	1	1	1	1	1	1	1	1	1	0	0	0	0	0	0	0	0	0	0	0	0
1626	SM14YS	1	2	07:20	3	180.2520127321	690.3401360544	compabler	2.0	105	4	6402049	3	0	0	0		202	105	N3	1	1	1	1	1	1	1	1	1	1	1	0	0	0	0	0	0	0	0	0	0	0	0	0
1627	SM14YS	1	2	07:20	3	191.223438785	690.8390022676	tartura	2.0	105	4	6424577	3	0	0	0		202	105	N3	1	1	1	1	1	1	1	1	0	1	1	0	0	0	0	0	0	0	0	0	0	0	0	0
1628	SM14YS	1	2	07:20	3	201.7769446635	690.1587301587	assistant	1.0	105	4	6447105	3	0	0	0		201	105	N3	1	1	1	1	1	1	1	1	1	1	1	1	1	1	1	1	1	1	1	1	1	1	1	1
1629	SM14YS	1	2	07:20	3	211.1026914597	691.3378684807	prévoir	1.0	106	4	6465537	3	0	0	0		201	106	N3	0	0	0	0	0	0	0	0	0	0	0	0	0	0	0	0	0	0	0	0	0	0	0	0
1630	SM14YS	1	2	07:20	3	220.6895686173	690.9297052154	reprellés	2.0	106	4	6486017	3	0	0	0		202	106	N3	0	0	0	0	0	0	0	0	0	0	0	0	0	0	0	0	0	0	0	0	0	0	0	0
1631	SM14YS	1	2	07:20	3	230.9818591398	690.7482993197	remplir	1.0	106	4	6506497	3	0	0	0		201	106	N3	1	1	1	1	1	1	1	1	1	1	1	1	1	0	0	0	0	0	0	0	0	0	0	0
1632	SM14YS	1	3	07:20	3	300.2586418509	690.9297052154	margerait	2.0	109	4	6647809	3	0	0	0		202	109	N3	1	1	1	1	1	1	1	1	1	1	1	1	1	1	1	1	1	1	1	1	0	1	1	0
1633	SM14YS	1	3	07:20	3	311.3084847585	691.156462585	sérieuse	1.0	109	4	6670337	3	0	0	0		201	109	N3	1	1	1	1	1	1	1	1	0	1	1	1	0	1	1	0	0	1	1	0	0	0	0	0
1634	SM14YS	1	3	07:20	3	320.8692485553	690.5215419501	respecter	1.0	109	4	6690817	3	0	0	0		201	109	N3	1	1	1	1	1	1	1	1	0	1	1	0	0	0	0	0	0	0	0	0	0	0	0	0
1635	SM14YS	1	3	07:20	3	330.5607435042	690.5215419501	marçonnes	2.0	110	4	6711297	3	0	0	0		202	110	N3	1	1	1	1	1	1	1	1	1	1	1	1	1	1	1	1	1	1	1	1	1	1	1	1
1636	SM14YS	1	3	07:20	3	341.7149921122	688.2993197279	commencer	1.0	110	4	6733825	3	0	0	0		201	110	N3	1	1	1	0	1	0	0	0	1	0	0	0	0	0	0	0	0	0	0	0	0	0	0	0
1637	SM14YS	1	3	07:20	3	351.1190478841	690.6575963719	dombaté	2.0	110	4	6752257	3	0	0	0		202	110	N3	1	1	1	1	1	1	1	1	1	1	1	1	1	1	1	1	1	1	1	1	1	1	1	1
1638	SM14YS	1	4	07:20	3	420.9183212894	690.022675737	vanité	1.0	113	4	6895617	3	0	0	0		201	113	N3	1	1	1	1	1	1	1	1	1	1	1	1	1	1	1	0	1	1	1	0	0	0	0	0
1639	SM14YS	1	4	07:20	3	431.4718296444	690.612244898	facabos	2.0	113	4	6918145	3	0	0	0		202	113	N3	1	1	1	1	1	1	1	1	1	1	1	1	1	1	1	1	1	1	1	1	1	1	1	1
1640	SM14YS	1	4	07:20	3	441.3200047717	690.4308390023	écoriqua	2.0	113	4	6936577	3	0	0	0		202	113	N3	0	1	1	1	0	1	1	1	0	1	1	1	0	0	0	0	0	0	0	0	0	0	0	0
1641	SM14YS	1	4	07:20	3	452.4481395403	690.0680272109	concerne	1.0	114	4	6959105	3	0	0	0		201	114	N3	1	1	1	1	1	1	1	1	1	1	1	1	1	1	1	1	1	1	1	1	1	1	1	1
1642	SM14YS	1	4	07:20	3	462.0612381201	690.1587301587	sortir	1.0	114	4	6979585	3	0	0	0		201	114	N3	1	1	1	1	1	1	1	1	1	1	1	1	1	1	1	1	1	1	1	1	1	1	1	1
1643	SM14YS	1	4	07:20	3	471.3086213348	690.8390022676	désignels	2.0	114	4	6998017	3	0	0	0		202	114	N3	1	1	1	1	1	1	1	1	1	1	1	1	1	1	1	0	1	0	1	0	0	0	0	0
1644	SM14YS	1	5	07:20	3	541.9437656378	690.8390022676	mécrymant	2.0	117	4	7143425	3	0	0	0		202	117	N3	1	1	1	1	1	1	1	1	1	1	1	1	0	1	1	1	0	1	1	1	0	1	1	0
1645	SM14YS	1	5	07:20	3	551.8702815983	690.0680272109	vapiécha	2.0	117	4	7163905	3	0	0	0		202	117	N3	1	1	1	1	1	1	1	1	1	1	1	1	1	1	1	0	1	1	0	0	1	0	0	0
1646	SM14YS	1	5	07:20	3	561.6139947324	690.4761904762	disposer	1.0	117	4	7184385	3	0	0	0		201	117	N3	1	1	1	1	1	1	1	1	1	1	1	1	1	1	1	1	1	1	1	1	1	1	1	1
1647	SM14YS	1	5	07:20	3	572.1935536636	690.7936507937	provoquer	1.0	118	4	7204865	3	0	0	0		201	118	N3	0	1	1	1	0	1	1	1	0	1	1	0	0	0	0	0	0	0	0	0	0	0	0	0
1648	SM14YS	1	5	07:20	3	582.9821555492	691.201814059	inquiéter	1.0	118	4	7227393	3	0	0	0		201	118	N3	1	1	1	1	1	1	1	1	1	1	1	1	1	1	1	1	1	1	1	1	1	1	1	1
1649	SM14YS	1	5	07:20	3	593.4050209006	690.7482993197	prévisses	2.0	118	4	7247873	3	0	0	0		202	118	N3	1	1	1	1	1	1	1	1	1	1	1	1	1	1	1	1	1	1	1	1	0	1	1	1
1650	SM14YS	1	6	07:20	3	662.3944762814	690.1133786848	découvert	1.0	121	4	7389185	3	0	0	0		201	121	N3	1	1	1	1	1	1	1	1	1	1	1	1	1	1	1	1	1	1	1	1	1	1	1	1
1651	SM14YS	1	6	07:20	3	671.7202133044	690.7029478458	volettir	2.0	121	4	7409665	3	0	0	0		202	121	N3	0	0	0	0	0	0	0	0	0	0	0	0	0	0	0	0	0	0	0	0	0	0	0	0
1652	SM14YS	1	6	07:20	3	682.8744879538	690.7029478458	rositer	2.0	121	4	7432193	3	0	0	0		202	121	N3	1	1	1	1	1	1	1	1	1	1	1	1	1	1	1	1	1	1	1	1	1	1	1	1
1653	SM14YS	1	6	07:20	3	692.5398195858	690.2494331066	revraire	2.0	122	4	7452673	3	0	0	0		202	122	N3	1	1	1	1	1	1	1	1	1	1	1	1	1	1	1	1	1	1	1	1	1	1	1	1
1654	SM14YS	1	6	07:20	3	702.3096072886	690.8390022676	liberté	1.0	122	4	7471105	3	0	0	0		201	122	N3	1	1	1	1	1	1	1	1	1	1	1	1	1	1	1	1	1	1	1	1	0	1	1	0
1655	SM14YS	1	6	07:20	3	712.3145062737	690.566893424	mémoire	1.0	122	4	7491585	3	0	0	0		201	122	N3	1	1	1	1	1	1	1	1	1	1	1	1	1	1	1	1	1	1	1	1	0	1	1	1
1656	SM14YS	1	7	07:20	3	783.811733578	690.7029478458	position	1.0	125	4	7639041	3	0	0	0		201	125	N3	1	1	1	1	1	1	1	1	1	1	1	1	1	1	1	1	1	1	1	1	1	1	1	1
1657	SM14YS	1	7	07:20	3	793.2419369775	690.9297052154	grandir	1.0	125	4	7657473	3	0	0	0		201	125	N3	1	1	1	1	1	1	1	1	1	1	1	1	1	1	1	1	1	1	1	1	1	1	1	1
1658	SM14YS	1	7	07:20	3	803.6908981056	690.8843537415	ritannier	2.0	126	4	7680001	3	0	0	0		202	126	N3	0	0	0	0	0	0	0	0	0	0	0	0	0	0	0	0	0	0	0	0	0	0	0	0
1659	SM14YS	1	7	07:20	3	813.1995062595	690.022675737	réchir	2.0	126	4	7698433	3	0	0	0		202	126	N3	1	1	1	1	1	1	1	1	1	1	0	0	1	0	0	0	0	0	0	0	0	0	0	0
1660	SM14YS	1	7	07:20	3	822.6558219939	690.2040816327	aspine	2.0	126	4	7718913	3	0	0	0		202	126	N3	1	1	1	1	1	1	1	1	1	1	1	1	1	1	1	1	1	1	1	1	1	1	1	1
1661	SM14YS	1	7	07:20	3	833.6011440479	690.2947845805	retraite	1.0	127	4	7741441	3	0	0	0		201	127	N3	0	0	0	0	0	0	0	0	0	0	0	0	0	0	0	0	0	0	0	0	0	0	0	0
1662	SM14YS	1	8	07:20	3	903.2959042206	689.977324263	fortune	1.0	129	4	7882753	3	0	0	0		201	129	N3	0	0	0	0	0	0	0	0	0	0	0	0	0	0	0	0	0	0	0	0	0	0	0	0
1663	SM14YS	1	8	07:20	3	912.9612183835	690.7936507937	retervez	2.0	129	4	7903233	3	0	0	0		202	129	N3	1	1	0	1	1	0	0	0	0	0	0	0	0	0	0	0	0	0	0	0	0	0	0	0
1664	SM14YS	1	8	07:20	3	923.1751040154	690.612244898	sensible	1.0	129	4	7923713	3	0	0	0		201	129	N3	1	1	1	1	1	1	1	1	1	1	1	1	1	1	1	1	1	1	1	1	1	1	1	1
1665	SM14YS	1	8	07:20	3	932.8404205232	690.8390022676	contiqués	2.0	130	4	7944193	3	0	0	0		202	130	N3	0	1	1	1	0	1	1	1	0	0	1	0	0	0	0	0	0	0	0	0	0	0	0	0
1666	SM14YS	1	8	07:20	3	943.1326518996	689.8866213152	nuation	2.0	130	4	7964673	3	0	0	0		202	130	N3	0	0	0	0	0	0	0	0	0	0	0	0	0	0	0	0	0	0	0	0	0	0	0	0
1667	SM14YS	1	8	07:20	3	952.5889917162	690.2947845805	vérifier	1.0	130	4	7985153	3	0	0	0		201	130	N3	1	1	1	1	1	1	1	1	1	1	1	1	1	1	1	1	0	1	1	1	0	0	1	1
1668	SM14YS	1	9	07:20	3	1023.7727252325	690.5215419501	pitubales	2.0	133	4	8130561	3	0	0	0		202	133	N3	1	1	1	1	1	1	1	1	1	1	1	1	1	1	1	1	1	1	1	1	1	1	1	1
1669	SM14YS	1	9	07:20	3	1034.5090566542	690.5215419501	football	1.0	133	4	8153089	3	0	0	0		201	133	N3	1	1	1	1	1	1	1	1	1	1	1	1	0	1	1	0	0	1	1	0	0	0	0	0
1670	SM14YS	1	9	07:20	3	1045.4543914305	688.7074829932	absurde	1.0	134	4	8173569	3	0	0	0		201	134	N3	0	0	0	0	0	0	0	0	0	0	0	0	0	0	0	0	0	0	0	0	0	0	0	0
1671	SM14YS	1	9	07:20	3	1054.9368503343	688.4353741497	ambition	1.0	134	4	8194049	3	0	0	0		201	134	N3	1	1	1	1	1	1	1	1	1	0	0	0	0	0	0	0	0	0	0	0	0	0	0	0
1672	SM14YS	1	9	07:20	3	1065.4119537061	690.0680272109	corutal	2.0	134	4	8214529	3	0	0	0		202	134	N3	1	1	1	1	1	1	1	1	1	1	1	1	1	1	1	1	1	1	1	1	1	1	1	1
1673	SM14YS	1	9	07:20	3	1074.9205458385	690.7936507937	palpard	2.0	135	4	8235009	3	0	0	0		202	135	N3	1	1	1	1	1	1	1	1	1	1	1	1	1	0	0	0	1	0	0	0	0	0	0	0
1674	SM14YS	1	10	07:20	3	1142.1075080747	690.8843537415	plaisir	1.0	137	0	8372225	0	0	0	0		201	137	Wake	0	0	0	0	0	0	0	0	0	0	0	0	0	0	0	0	0	0	0	0	0	0	0	0
1675	SM14YS	1	10	07:20	3	1152.1385609102	690.566893424	colivage	2.0	137	0	8392705	0	1	1	0	1.1740801411	202	137	Wake	1	1	1	1	1	1	1	1	1	1	1	1	1	1	1	1	1	1	1	1	1	1	1	1
1676	SM14YS	1	10	07:20	3	1163.2406201441	690.566893424	épisode	1.0	137	0	8415233	0	1	1	0	1.7294711862	201	137	Wake	0	0	0	0	0	0	0	0	0	0	0	0	0	0	0	0	0	0	0	0	0	0	0	0
1677	SM14YS	1	10	07:20	3	1173.5067519259	690.1587301587	atomisse	2.0	138	1	8437761	0	1	0	1	1.623640163	202	138	ME	1	1	1	1	1	1	1	1	1	1	1	1	1	1	1	1	1	1	1	1	1	1	1	1
1678	SM14YS	1	10	07:20	3	1183.6422623831	690.2040816327	inondard	2.0	138	1	8458241	1	1	0	0	3.0873603411	202	138	N1	1	1	1	1	1	1	1	1	1	1	1	1	1	1	1	1	1	1	1	1	1	1	1	1
1679	SM14YS	1	10	07:20	3	1193.8039037346	690.4761904762	travers	1.0	139	1	8478721	1	1	1	0	1.4838709677	201	139	N1	1	1	1	1	1	1	1	1	1	1	1	1	1	1	1	1	1	1	1	1	1	1	1	1
1680	SM14YS	1	1	07:20	4	60.2558009744	690.0680272109	statirais	2.0	141	2	8644609	2	0	0	0		202	141	N2	1	1	1	1	1	1	1	1	1	1	1	0	1	1	0	0	1	0	0	0	1	0	0	0
1681	SM14YS	1	1	07:20	4	70.4174260651	690.9297052154	magazine	1.0	142	2	8665089	2	0	0	0		201	142	N2	1	1	1	1	1	1	1	1	1	1	1	1	1	1	0	0	0	0	0	0	0	0	0	0
1682	SM14YS	1	1	07:20	4	79.8215276715	689.977324263	balancer	1.0	142	2	8685569	2	0	0	0		201	142	N2	1	0	0	0	1	0	0	0	0	0	0	0	0	0	0	0	0	0	0	0	0	0	0	0
1683	SM14YS	1	1	07:20	4	89.9047870063	690.3854875283	général	1.0	142	2	8706049	2	0	0	0		201	142	N2	1	1	1	0	1	1	0	0	0	0	0	0	0	0	0	0	0	0	0	0	0	0	0	0
1684	SM14YS	1	1	07:20	4	100.6150196409	690.9750566893	dircalet	2.0	143	2	8728577	2	0	0	0		202	143	N2	1	1	1	1	1	1	1	1	1	0	0	0	0	0	0	0	0	0	0	0	0	0	0	0
1685	SM14YS	1	1	07:20	4	110.8550033376	690.1133786848	raconnant	2.0	143	2	8749057	2	0	0	0		202	143	N2	1	1	1	1	1	1	1	1	1	1	1	1	0	0	1	0	0	0	0	0	0	0	0	0
1686	SM14YS	1	2	07:20	4	180.2363399816	690.2040816327	pardonner	1.0	145	1	8890369	1	0	0	0		201	145	N1	1	1	1	1	1	1	1	1	1	1	1	1	1	1	0	0	1	1	0	0	1	0	0	0
1687	SM14YS	1	2	07:20	4	189.9277781757	693.0158730159	comptoir	1.0	146	2	8910849	2	0	0	0		201	146	N2	1	1	1	1	1	1	1	0	0	1	0	0	0	0	0	0	0	0	0	0	0	0	0	0
1688	SM14YS	1	2	07:20	4	199.4363418396	690.566893424	médecine	1.0	146	2	8929281	2	0	0	0		201	146	N2	1	1	1	1	1	1	1	1	0	1	1	1	0	1	1	1	0	0	1	0	0	0	0	0
1689	SM14YS	1	2	07:20	4	209.3628834766	690.8390022676	balmiquée	2.0	146	2	8949761	2	0	0	0		202	146	N2	1	1	1	1	1	1	1	1	1	1	1	1	1	1	1	1	1	1	1	1	1	1	1	1
1690	SM14YS	1	2	07:20	4	219.3416356925	690.3401360544	siafole	2.0	147	2	8970241	2	0	0	0		202	147	N2	0	0	0	0	0	0	0	0	0	0	0	0	0	0	0	0	0	0	0	0	0	0	0	0
1691	SM14YS	1	2	07:20	4	230.5220949731	690.3401360544	connerage	2.0	147	2	8994817	2	0	0	0		202	147	N2	1	1	1	1	1	1	1	1	1	1	1	1	1	1	1	1	1	1	1	1	1	1	1	1
1692	SM14YS	1	3	07:20	4	301.3662289333	690.2040816327	soixante	1.0	149	2	9138177	2	0	0	0		201	149	N2	1	1	1	1	1	1	1	1	1	1	1	1	1	1	1	1	1	1	1	1	1	1	1	1
1693	SM14YS	1	3	07:20	4	312.3115531289	690.9750566893	fournir	1.0	150	2	9160705	2	0	0	0		201	150	N2	0	0	0	0	0	0	0	0	0	0	0	0	0	0	0	0	0	0	0	0	0	0	0	0
1694	SM14YS	1	3	07:20	4	323.1523684096	690.9297052154	protéger	1.0	150	2	9183233	2	0	0	0		201	150	N2	1	1	1	1	1	1	1	1	1	1	1	1	1	1	1	1	1	1	1	1	1	1	1	1
1695	SM14YS	1	3	07:20	4	332.7654345501	690.7936507937	fréminter	2.0	150	2	9203713	2	0	0	0		202	150	N2	1	1	1	1	1	1	1	1	1	1	1	1	1	1	1	1	1	1	1	1	1	1	1	1
1696	SM14YS	1	3	07:20	4	343.7368166529	690.1587301587	rombouvée	2.0	151	2	9226241	2	0	0	0		202	151	N2	1	1	1	1	1	1	1	0	1	1	0	0	0	0	0	0	0	0	0	0	0	0	0	0
1697	SM14YS	1	3	07:20	4	353.167068006	690.1133786848	roulemble	2.0	151	2	9244673	2	0	0	0		202	151	N2	1	1	1	0	1	1	0	0	1	0	0	0	0	0	0	0	0	0	0	0	0	0	0	0
1698	SM14YS	1	4	07:20	4	421.5034581493	690.6575963719	discours	1.0	153	0	9385985	0	1	1	0	1.9096889701	201	153	Wake	1	1	1	1	1	1	1	1	1	1	1	1	1	1	1	1	1	1	1	1	1	1	1	1
1699	SM14YS	1	4	07:20	4	431.6128755354	690.6575963719	franchir	1.0	154	1	9406465	1	1	1	0	1.7389427923	201	154	N1	1	1	1	1	1	1	1	1	1	1	1	1	1	1	1	1	1	1	1	1	1	1	1	1
1700	SM14YS	1	4	07:20	4	442.7149238923	690.6575963719	déclaudi	2.0	154	1	9428993	1	1	0	0	2.7274655578	202	154	N1	1	1	1	1	1	1	1	1	1	1	1	1	1	1	1	1	1	1	1	1	1	1	1	1
1701	SM14YS	1	4	07:20	4	452.7459603774	688.6167800454	capitaine	1.0	154	1	9449473	1	1	1	0	1.6273311492	201	154	N1	1	1	1	1	1	1	1	1	1	1	1	1	1	1	1	1	1	1	1	1	1	1	1	1
1702	SM14YS	1	4	07:20	4	463.9263763732	690.7936507937	sirassé	2.0	155	1	9472001	1	1	0	0	1.9913579469	202	155	N1	1	1	0	0	1	1	0	0	1	0	0	0	0	0	0	0	0	0	0	0	0	0	0	0
1703	SM14YS	1	4	07:20	4	474.2447174389	690.5215419501	relévien	2.0	155	1	9492481	1	0	0	0		202	155	N1	0	0	0	0	0	0	0	0	0	0	0	0	0	0	0	0	0	0	0	0	0	0	0	0
1704	SM14YS	1	5	07:20	4	543.0251755488	690.8390022676	endorçais	2.0	157	1	9633793	0	1	0	1	2.3943159862	202	157	ME	1	1	1	1	1	1	1	1	1	1	1	1	1	1	1	1	1	1	1	1	1	1	1	1
1705	SM14YS	1	5	07:20	4	552.8472387957	684.3537414966	capital	1.0	158	1	9654273	1	1	1	0	1.2143082157	201	158	N1	1	1	1	1	1	1	1	1	1	1	1	1	1	1	1	1	1	1	1	1	1	1	1	1
1706	SM14YS	1	5	07:20	4	563.7142290464	690.9297052154	gendarme	1.0	158	1	9676801	1	0	0	0		201	158	N1	0	0	0	0	0	0	0	0	0	0	0	0	0	0	0	0	0	0	0	0	0	0	0	0
1707	SM14YS	1	5	07:20	4	573.1705493242	688.6621315193	apparence	1.0	158	1	9695233	1	1	1	0	1.326733661	201	158	N1	1	1	1	1	1	1	1	1	1	1	1	1	1	1	1	1	1	1	1	1	1	1	1	1
1708	SM14YS	1	5	07:20	4	583.6456105045	688.9342403628	fabraudes	2.0	159	1	9717761	1	0	0	0		202	159	N1	1	1	1	1	1	1	1	1	1	1	1	1	1	1	1	1	0	1	1	1	0	1	0	0
1709	SM14YS	1	5	07:20	4	592.8929881993	690.7482993197	chiposons	2.0	159	1	9736193	1	0	0	0		202	159	N1	0	1	1	0	0	1	0	0	0	0	0	0	0	0	0	0	0	0	0	0	0	0	0	0
1710	SM14YS	1	6	07:20	4	663.8677424581	690.9297052154	assurade	2.0	161	1	9881601	1	1	0	0	2.5097551243	202	161	N1	1	1	1	1	1	1	1	1	1	1	1	1	1	1	1	1	1	1	1	1	1	1	1	1
1711	SM14YS	1	6	07:20	4	673.7681720892	688.6167800454	apprendre	1.0	162	1	9902081	1	0	0	0		201	162	N1	0	0	0	0	0	0	0	0	0	0	0	0	0	0	0	0	0	0	0	0	0	0	0	0
1712	SM14YS	1	6	07:20	4	683.6163510091	690.1587301587	distraire	1.0	162	1	9922561	1	0	0	0		201	162	N1	1	1	1	1	1	1	1	1	1	1	1	1	1	1	1	1	1	1	1	1	1	1	1	1
1713	SM14YS	1	6	07:20	4	694.5616650531	690.0680272109	cuiraper	2.0	162	1	9945089	1	0	0	0		202	162	N1	1	1	1	1	1	1	1	0	1	1	0	0	1	0	0	0	0	0	0	0	0	0	0	0
1714	SM14YS	1	6	07:20	4	705.5331059401	690.566893424	panteusez	2.0	163	1	9967617	1	0	0	0		202	163	N1	1	1	1	1	1	1	1	1	1	1	1	0	1	1	0	0	1	1	0	0	1	0	0	0
1715	SM14YS	1	6	07:20	4	716.7135046133	690.022675737	déclara	1.0	163	1	9990145	1	0	0	0		201	163	N1	0	0	0	0	0	0	0	0	0	0	0	0	0	0	0	0	0	0	0	0	0	0	0	0
1716	SM14YS	1	7	07:20	4	782.2025704619	690.8843537415	bâtordons	2.0	165	5	10123265	0	0	0	1		202	165	ME	1	1	1	1	1	1	1	1	1	1	1	1	1	1	1	1	1	1	1	1	1	1	1	1
1717	SM14YS	1	7	07:20	4	791.815645589	688.6167800454	agréable	1.0	166	1	10143745	0	1	1	1	3.5264144405	201	166	ME	1	1	1	1	1	1	1	1	1	1	1	1	1	1	1	1	1	1	1	1	1	1	1	1
1718	SM14YS	1	7	07:20	4	802.7087082638	690.4308390023	tendresse	1.0	166	1	10166273	1	0	0	0		201	166	N1	1	1	1	1	1	1	1	1	1	1	1	1	1	1	1	1	1	1	1	1	1	1	0	0
1719	SM14YS	1	7	07:20	4	812.8703473421	690.8390022676	hypothèse	1.0	166	1	10186753	1	0	0	0		201	166	N1	0	0	0	0	0	0	0	0	0	0	0	0	0	0	0	0	0	0	0	0	0	0	0	0
1720	SM14YS	1	7	07:20	4	823.3976609743	690.6575963719	adoporer	2.0	167	1	10207233	1	0	0	0		202	167	N1	0	0	0	0	0	0	0	0	0	0	0	0	0	0	0	0	0	0	0	0	0	0	0	0
1721	SM14YS	1	7	07:20	4	833.0368654942	690.2494331066	rassédées	2.0	167	1	10227713	1	0	0	0		202	167	N1	1	1	1	1	0	1	1	1	0	0	1	1	0	0	0	1	0	0	0	0	0	0	0	0
1722	SM14YS	1	8	07:20	4	907.041843411	690.2040816327	sustiler	2.0	169	1	10379265	1	0	0	0		202	169	N1	0	0	0	0	0	0	0	0	0	0	0	0	0	0	0	0	0	0	0	0	0	0	0	0
1723	SM14YS	1	8	07:20	4	916.9161047316	689.9319727891	fusidique	2.0	170	1	10399745	1	0	0	0		202	170	N1	0	0	0	0	0	0	0	0	0	0	0	0	0	0	0	0	0	0	0	0	0	0	0	0
1724	SM14YS	1	8	07:20	4	926.4246932929	690.1587301587	trapuel	2.0	170	1	10418177	1	0	0	0		202	170	N1	0	0	0	0	0	0	0	0	0	0	0	0	0	0	0	0	0	0	0	0	0	0	0	0
1725	SM14YS	1	8	07:20	4	936.3773754581	690.3401360544	innocence	1.0	170	1	10438657	1	1	0	0	1.0163652974	201	170	N1	1	1	1	1	1	1	1	1	1	1	1	1	1	1	1	1	1	1	1	1	1	1	1	1
1726	SM14YS	1	8	07:20	4	946.4345275667	690.9750566893	possible	1.0	171	1	10459137	1	0	0	0		201	171	N1	1	1	1	1	1	1	1	1	1	1	1	1	1	1	1	1	0	1	1	1	0	1	1	1
1727	SM14YS	1	8	07:20	4	957.0663843297	678.5941043084	compliqué	1.0	171	1	10481665	1	0	0	0		201	171	N1	1	1	1	1	1	1	1	1	1	1	1	1	1	1	1	1	0	1	1	1	0	0	1	1
1728	SM14YS	1	9	07:20	4	1023.9399223687	690.5215419501	bégénuer	2.0	173	5	10618881	5	0	0	0		202	173	REM	1	1	1	1	1	1	1	1	1	1	1	1	1	1	1	0	0	1	0	0	0	1	0	0
1729	SM14YS	1	9	07:20	4	1033.65744997	690.9297052154	brissez	2.0	174	5	10639361	5	0	0	0		202	174	REM	1	1	1	1	1	1	1	1	1	1	1	0	0	0	0	0	0	0	0	0	0	0	0	0
1730	SM14YS	1	9	07:20	4	1043.4795002658	690.2040816327	béatinait	2.0	174	5	10659841	5	0	0	0		202	174	REM	0	0	0	0	0	0	0	0	0	0	0	0	0	0	0	0	0	0	0	0	0	0	0	0
1731	SM14YS	1	9	07:20	4	1052.8835948045	691.7006802721	supporter	1.0	174	5	10678273	5	0	0	0		201	174	REM	1	1	1	0	1	1	0	0	1	0	0	0	0	0	0	0	0	0	0	0	0	0	0	0
1732	SM14YS	1	9	07:20	4	1062.4183115186	691.2471655329	promesse	1.0	175	5	10696705	5	0	0	0		201	175	REM	0	0	0	0	0	0	0	0	0	0	0	0	0	0	0	0	0	0	0	0	0	0	0	0
1733	SM14YS	1	9	07:20	4	1073.494233785	688.5714285714	attitude	1.0	175	5	10721281	5	1	0	0	5.8175875756	201	175	REM	1	1	1	1	1	1	1	1	1	1	1	1	1	1	1	1	1	1	1	0	1	1	1	0
1734	SM14YS	1	10	07:20	4	1147.0550918919	690.7936507937	poitrine	1.0	177	5	10870785	5	0	0	0		201	177	REM	0	0	0	0	0	0	0	0	0	0	0	0	0	0	0	0	0	0	0	0	0	0	0	0
1735	SM14YS	1	10	07:20	4	1157.6608604352	691.1111111111	amenvelle	2.0	178	5	10893313	5	0	0	0		202	178	REM	1	1	1	1	1	1	1	0	1	1	0	0	1	0	0	0	1	0	0	0	0	0	0	0
1736	SM14YS	1	10	07:20	4	1167.3261450392	690.7482993197	antireurs	2.0	178	5	10911745	5	0	0	0		202	178	REM	0	0	0	0	0	0	0	0	0	0	0	0	0	0	0	0	0	0	0	0	0	0	0	0
1737	SM14YS	1	10	07:20	4	1177.0437205298	690.2947845805	regretter	1.0	178	5	10932225	5	0	0	0		201	178	REM	0	0	0	0	0	0	0	0	0	0	0	0	0	0	0	0	0	0	0	0	0	0	0	0
1738	SM14YS	1	10	07:20	4	1187.7277913819	690.5215419501	espagnol	1.0	179	5	10954753	5	0	0	0		201	179	REM	1	0	0	0	1	0	0	0	0	0	0	0	0	0	0	0	0	0	0	0	0	0	0	0
1739	SM14YS	1	10	07:20	4	1197.7326902877	690.022675737	artitates	2.0	179	5	10975233	5	0	0	0		202	179	REM	0	0	0	0	0	0	0	0	0	0	0	0	0	0	0	0	0	0	0	0	0	0	0	0
1740	SM14YS	1	1	07:20	5	60.2465249979	690.3854875283	maradron	2.0	182	5	11145217	5	0	0	0		202	182	REM	0	0	0	0	0	0	0	0	0	0	0	0	0	0	0	0	0	0	0	0	0	0	0	0
1741	SM14YS	1	1	07:20	5	70.4865345714	690.7482993197	présente	1.0	182	5	11165697	5	0	0	0		201	182	REM	0	0	0	0	0	0	0	0	0	0	0	0	0	0	0	0	0	0	0	0	0	0	0	0
1742	SM14YS	1	1	07:20	5	80.7787796243	690.7029478458	régiment	1.0	183	5	11186177	5	0	0	0		201	183	REM	0	0	0	0	0	0	0	0	0	0	0	0	0	0	0	0	0	0	0	0	0	0	0	0
1743	SM14YS	1	1	07:20	5	90.3656915705	689.977324263	judiffres	2.0	183	5	11206657	5	0	0	0		202	183	REM	0	0	0	0	0	0	0	0	0	0	0	0	0	0	0	0	0	0	0	0	0	0	0	0
1744	SM14YS	1	1	07:20	5	99.6914311643	690.7482993197	social	1.0	183	5	11225089	5	0	0	0		201	183	REM	0	0	0	0	0	0	0	0	0	0	0	0	0	0	0	0	0	0	0	0	0	0	0	0
1745	SM14YS	1	1	07:20	5	110.7412276945	690.8390022676	faterner	2.0	184	5	11247617	5	0	0	0		202	184	REM	0	0	0	0	0	0	0	0	0	0	0	0	0	0	0	0	0	0	0	0	0	0	0	0
1746	SM14YS	1	2	07:20	5	180.2531118893	690.7936507937	azimaté	2.0	186	5	11390977	5	0	0	0		202	186	REM	1	1	1	0	1	1	1	0	1	0	0	0	0	0	0	0	0	0	0	0	0	0	0	0
1747	SM14YS	1	2	07:20	5	190.2841852791	691.0204081633	équipage	1.0	186	5	11411457	5	0	0	0		201	186	REM	0	1	1	1	0	1	1	0	0	0	0	0	0	0	0	0	0	0	0	0	0	0	0	0
1748	SM14YS	1	2	07:20	5	199.4792995374	690.6575963719	influence	1.0	187	5	11429889	5	0	0	0		201	187	REM	0	0	0	0	0	0	0	0	0	0	0	0	0	0	0	0	0	0	0	0	0	0	0	0
1749	SM14YS	1	2	07:20	5	209.1968395066	688.5714285714	central	1.0	187	5	11450369	5	0	0	0		201	187	REM	1	1	1	1	1	1	1	1	0	1	0	0	0	0	0	0	0	0	0	0	0	0	0	0
1750	SM14YS	1	2	07:20	5	219.3845801102	690.0680272109	trojette	2.0	187	5	11470849	5	0	0	0		202	187	REM	1	1	0	0	1	0	0	0	0	0	0	0	0	0	0	0	0	0	0	0	0	0	0	0
1751	SM14YS	1	2	07:20	5	229.3111335722	690.3854875283	apérigée	2.0	188	5	11491329	5	0	0	0		202	188	REM	1	1	1	1	1	1	1	1	1	1	1	1	1	0	0	0	0	0	0	0	0	0	0	0
1752	SM14YS	1	3	07:20	5	301.9577581854	690.612244898	présence	1.0	190	5	11638785	5	0	0	0		201	190	REM	1	0	0	0	1	0	0	0	0	0	0	0	0	0	0	0	0	0	0	0	0	0	0	0
1753	SM14YS	1	3	07:20	5	311.4140894088	691.3378684807	recondre	2.0	190	5	11659265	5	0	0	0		202	190	REM	1	0	0	0	0	0	0	0	0	0	0	0	0	0	0	0	0	0	0	0	0	0	0	0
1754	SM14YS	1	3	07:20	5	321.8891735169	690.0680272109	pantalon	1.0	191	5	11679745	5	0	0	0		201	191	REM	1	1	1	1	1	1	1	1	0	0	0	0	0	0	0	0	0	0	0	0	0	0	0	0
1755	SM14YS	1	3	07:20	5	332.5209987873	690.4761904762	radigiés	2.0	191	5	11702273	5	0	0	0		202	191	REM	0	0	0	0	0	0	0	0	0	0	0	0	0	0	0	0	0	0	0	0	0	0	0	0
1756	SM14YS	1	3	07:20	5	343.7014328385	690.3401360544	masquit	2.0	191	5	11724801	5	0	0	0		202	191	REM	1	0	0	0	0	0	0	0	0	0	0	0	0	0	0	0	0	0	0	0	0	0	0	0
1757	SM14YS	1	3	07:20	5	353.4189871422	690.7936507937	poussière	1.0	192	5	11745281	5	0	0	0		201	192	REM	0	0	0	0	0	0	0	0	0	0	0	0	0	0	0	0	0	0	0	0	0	0	0	0
1758	SM14YS	1	4	07:20	5	419.4043583314	690.2494331066	amasiné	2.0	194	5	11880449	5	0	0	0		202	194	REM	1	0	0	0	0	0	0	0	0	0	0	0	0	0	0	0	0	0	0	0	0	0	0	0
1759	SM14YS	1	4	07:20	5	428.9390683068	690.3401360544	épanomes	2.0	194	5	11898881	5	0	0	0		202	194	REM	1	1	1	0	0	0	0	0	0	0	0	0	0	0	0	0	0	0	0	0	0	0	0	0
1760	SM14YS	1	4	07:20	5	438.8917336999	688.5714285714	délicieux	1.0	195	5	11919361	5	1	1	0	2.378843246	201	195	REM	1	1	1	1	1	1	1	1	1	1	1	0	0	0	0	0	0	0	0	0	0	0	0	0
1761	SM14YS	1	4	07:20	5	450.0721429001	690.7936507937	passeport	1.0	195	5	11943937	5	0	0	0		201	195	REM	0	0	0	0	0	0	0	0	0	0	0	0	0	0	0	0	0	0	0	0	0	0	0	0
1762	SM14YS	1	4	07:20	5	460.2599280327	690.9750566893	bridida	2.0	195	5	11964417	5	0	0	0		202	195	REM	0	1	1	1	0	0	1	0	0	0	0	0	0	0	0	0	0	0	0	0	0	0	0	0
1763	SM14YS	1	4	07:20	5	469.9513401929	690.3854875283	escalier	1.0	196	5	11982849	5	0	0	0		201	196	REM	1	1	1	1	1	1	1	1	1	1	1	0	1	0	0	0	0	0	0	0	0	0	0	0
1764	SM14YS	1	5	07:20	5	543.3032434566	690.1133786848	purpelle	2.0	198	5	12134401	5	0	0	0		202	198	REM	0	0	0	0	0	0	0	0	0	0	0	0	0	0	0	0	0	0	0	0	0	0	0	0
1765	SM14YS	1	5	07:20	5	553.1775432119	690.7482993197	percoupez	2.0	198	5	12154881	5	0	0	0		202	198	REM	0	0	0	0	0	0	0	0	0	0	0	0	0	0	0	0	0	0	0	0	0	0	0	0
1766	SM14YS	1	5	07:20	5	564.227364593	691.156462585	victime	1.0	199	5	12177409	5	0	0	0		201	199	REM	1	1	0	0	0	0	0	0	0	0	0	0	0	0	0	0	0	0	0	0	0	0	0	0
1767	SM14YS	1	5	07:20	5	574.9637084334	690.1133786848	autobus	1.0	199	5	12199937	5	0	0	0		201	199	REM	1	1	1	1	1	1	1	0	0	1	0	0	0	0	0	0	0	0	0	0	0	0	0	0
1768	SM14YS	1	5	07:20	5	584.4722505993	690.6575963719	occasion	1.0	199	5	12218369	5	0	0	0		201	199	REM	1	1	1	1	1	1	1	1	1	1	1	1	1	1	1	1	1	1	1	0	1	1	0	0
1769	SM14YS	1	5	07:20	5	595.286970582	690.1587301587	vessard	2.0	200	5	12240897	5	0	0	0		202	200	REM	1	1	1	1	1	1	1	0	1	1	0	0	1	0	0	0	1	0	0	0	0	0	0	0
1770	SM14YS	1	6	07:20	5	659.3915320761	690.4308390023	propose	1.0	202	5	12371969	5	0	0	0		201	202	REM	0	0	0	0	0	0	0	0	0	0	0	0	0	0	0	0	0	0	0	0	0	0	0	0
1771	SM14YS	1	6	07:20	5	668.9000763866	690.3401360544	aplamines	2.0	202	5	12390401	5	0	0	0		202	202	REM	0	0	0	0	0	0	0	0	0	0	0	0	0	0	0	0	0	0	0	0	0	0	0	0
1772	SM14YS	1	6	07:20	5	679.1923701334	690.4308390023	maximum	1.0	203	5	12412929	5	0	0	0		201	203	REM	1	1	1	1	0	1	1	0	0	0	0	0	0	0	0	0	0	0	0	0	0	0	0	0
1773	SM14YS	1	6	07:20	5	688.4135981174	690.9750566893	contondre	2.0	203	5	12431361	5	0	0	0		202	203	REM	1	1	1	1	1	1	1	1	1	1	1	1	1	1	1	0	1	1	0	0	1	1	0	0
1774	SM14YS	1	6	07:20	5	697.8699024305	690.022675737	salex	2.0	203	5	12449793	5	0	0	0		202	203	REM	1	1	1	1	1	1	1	1	1	1	1	1	1	1	1	1	1	1	1	1	1	1	0	0
1775	SM14YS	1	6	07:20	5	707.4307447911	690.2947845805	examiner	1.0	203	5	12470273	5	0	0	0		201	203	REM	0	0	0	0	0	0	0	0	0	0	0	0	0	0	0	0	0	0	0	0	0	0	0	0
1776	SM14YS	1	7	07:20	5	784.8316183178	690.7029478458	service	1.0	206	5	12627969	5	0	0	0		201	206	REM	0	0	0	0	0	0	0	0	0	0	0	0	0	0	0	0	0	0	0	0	0	0	0	0
1777	SM14YS	1	7	07:20	5	795.7508369307	695.283446712	victoire	1.0	206	5	12650497	5	0	0	0		201	206	REM	0	0	0	0	0	0	0	0	0	0	0	0	0	0	0	0	0	0	0	0	0	0	0	0
1778	SM14YS	1	7	07:20	5	805.6773218488	688.5714285714	confiance	1.0	207	5	12670977	5	0	0	0		201	207	REM	0	0	0	0	0	0	0	0	0	0	0	0	0	0	0	0	0	0	0	0	0	0	0	0
1779	SM14YS	1	7	07:20	5	816.1785601437	690.8843537415	soufflars	2.0	207	5	12693505	5	0	0	0		202	207	REM	0	0	0	0	0	0	0	0	0	0	0	0	0	0	0	0	0	0	0	0	0	0	0	0
1780	SM14YS	1	7	07:20	5	827.1239012012	690.4761904762	obstaches	2.0	207	5	12716033	5	0	0	0		202	207	REM	0	0	0	0	0	0	0	0	0	0	0	0	0	0	0	0	0	0	0	0	0	0	0	0
1781	SM14YS	1	7	07:20	5	837.9908555551	690.7936507937	maradra	2.0	208	5	12738561	5	0	0	0		202	208	REM	0	0	0	0	0	0	0	0	0	0	0	0	0	0	0	0	0	0	0	0	0	0	0	0
1782	SM14YS	1	8	07:20	5	898.6472175657	688.6167800454	avertir	1.0	210	5	12861441	5	0	0	0		201	210	REM	0	0	0	0	0	0	0	0	0	0	0	0	0	0	0	0	0	0	0	0	0	0	0	0
1783	SM14YS	1	8	07:20	5	908.5215063439	690.022675737	déporade	2.0	210	5	12881921	5	0	0	0		202	210	REM	0	0	0	0	0	0	0	0	0	0	0	0	0	0	0	0	0	0	0	0	0	0	0	0
1784	SM14YS	1	8	07:20	5	919.7019668044	690.8843537415	rassacs	2.0	211	5	12904449	5	0	0	0		202	211	REM	1	0	0	0	0	0	0	0	0	0	0	0	0	0	0	0	0	0	0	0	0	0	0	0
1785	SM14YS	1	8	07:20	5	930.3076553571	690.8843537415	devrige	2.0	211	5	12926977	5	0	0	0		202	211	REM	0	0	0	0	0	0	0	0	0	0	0	0	0	0	0	0	0	0	0	0	0	0	0	0
1786	SM14YS	1	8	07:20	5	941.252965426	690.566893424	planète	1.0	211	5	12949505	5	0	0	0		201	211	REM	1	0	0	0	0	0	0	0	0	0	0	0	0	0	0	0	0	0	0	0	0	0	0	0
1787	SM14YS	1	8	07:20	5	952.1983057821	688.5260770975	animal	1.0	212	5	12972033	5	0	0	0		201	212	REM	1	1	0	0	1	0	0	0	0	0	0	0	0	0	0	0	0	0	0	0	0	0	0	0
1788	SM14YS	1	9	07:20	5	1028.266930022	690.7936507937	ralenti	1.0	214	5	13127681	5	0	0	0		201	214	REM	0	0	0	0	0	0	0	0	0	0	0	0	0	0	0	0	0	0	0	0	0	0	0	0
1789	SM14YS	1	9	07:20	5	1038.2195978887	690.9750566893	personne	1.0	215	5	13148161	5	0	0	0		201	215	REM	0	0	0	0	0	0	0	0	0	0	0	0	0	0	0	0	0	0	0	0	0	0	0	0
1790	SM14YS	1	9	07:20	5	1047.9110203366	690.5215419501	exister	1.0	215	5	13166593	5	0	0	0		201	215	REM	0	0	0	0	0	0	0	0	0	0	0	0	0	0	0	0	0	0	0	0	0	0	0	0
1791	SM14YS	1	9	07:20	5	1057.889817403	690.7482993197	rociale	2.0	215	5	13187073	5	0	0	0		202	215	REM	1	1	1	1	1	1	1	1	1	1	1	1	1	1	1	1	1	1	1	1	1	1	1	1
1792	SM14YS	1	9	07:20	5	1068.4171575553	690.0680272109	trifitée	2.0	216	5	13209601	5	0	0	0		202	216	REM	0	0	0	0	0	0	0	0	0	0	0	0	0	0	0	0	0	0	0	0	0	0	0	0
1793	SM14YS	1	9	07:20	5	1078.056377111	690.7936507937	balbutes	2.0	216	5	13230081	5	0	0	0		202	216	REM	0	0	0	0	0	0	0	0	0	0	0	0	0	0	0	0	0	0	0	0	0	0	0	0
1794	SM14YS	1	10	07:20	5	1141.8474103456	688.5260770975	costume	1.0	218	5	13359105	5	0	0	0		201	218	REM	0	0	0	0	0	0	0	0	0	0	0	0	0	0	0	0	0	0	0	0	0	0	0	0
1795	SM14YS	1	10	07:20	5	1151.4866236949	690.2040816327	minimum	1.0	218	5	13379585	0	0	0	1		201	218	ME	1	1	1	1	1	1	1	1	1	1	1	1	1	1	1	1	1	1	1	1	1	1	1	1
1796	SM14YS	1	10	07:20	5	1162.4841527641	690.7482993197	rajuses	2.0	219	1	13402113	0	0	0	1		202	219	ME	0	0	0	0	0	0	0	0	0	0	0	0	0	0	0	0	0	0	0	0	0	0	0	0
1797	SM14YS	1	10	07:20	5	1172.5936076697	688.4807256236	caporal	1.0	219	1	13422593	1	0	0	0		201	219	N1	1	1	1	0	1	1	1	0	1	1	0	0	1	0	0	0	0	0	0	0	0	0	0	0
1798	SM14YS	1	10	07:20	5	1183.6956349324	690.7029478458	agrisse	2.0	219	1	13445121	1	0	0	0		202	219	N1	0	0	0	0	0	0	0	0	0	0	0	0	0	0	0	0	0	0	0	0	0	0	0	0
1799	SM14YS	1	10	07:20	5	1193.9095201741	690.8390022676	dimeunons	2.0	220	1	13465601	1	0	0	0		202	220	N1	0	0	0	0	0	0	0	0	0	0	0	0	0	0	0	0	0	0	0	0	0	0	0	0
1800	SM15TP	1	1	07:21	1	60.3036089559	690.022675737	déporade	2.0	16	0	974849	0	1	1	0	1.4920334901	202	16	Wake	1	1	1	1	1	1	1	1	1	1	1	1	1	1	1	1	1	1	1	1	1	1	1	1
1801	SM15TP	1	1	07:21	1	70.4390770034	690.8390022676	mécrymant	2.0	17	0	997377	0	1	1	0	2.0777609767	202	17	Wake	1	1	1	1	1	1	1	1	1	1	1	1	1	1	1	1	1	1	1	1	1	1	1	1
1802	SM15TP	1	1	07:21	1	80.8881046235	690.7482993197	présente	1.0	17	0	1017857	0	1	1	0	1.8878475722	201	17	Wake	1	1	1	1	1	1	1	1	1	1	1	1	1	1	1	1	1	1	1	1	1	1	1	1
1803	SM15TP	1	1	07:21	1	92.0162761744	690.7029478458	soupira	1.0	17	0	1040385	0	1	1	0	2.0038694976	201	17	Wake	1	1	1	1	1	1	1	1	1	1	1	1	1	1	1	1	1	1	1	1	1	1	1	1
1804	SM15TP	1	1	07:21	1	101.8905592188	690.4761904762	obstaches	2.0	18	0	1060865	0	1	1	0	1.5556168095	202	18	Wake	1	1	1	1	1	1	1	1	1	1	1	1	1	1	1	1	1	1	1	1	1	1	1	1
1805	SM15TP	1	1	07:21	1	111.3991271329	691.2471655329	promesse	1.0	18	0	1079297	0	1	1	0	1.1799727683	201	18	Wake	1	1	1	1	1	1	1	1	1	1	1	1	1	1	1	1	1	1	1	1	1	1	1	1
1806	SM15TP	1	2	07:21	1	180.2318811767	690.5215419501	allumard	2.0	20	0	1220609	0	1	1	0	1.0164633037	202	20	Wake	1	1	1	1	1	1	1	1	1	1	1	1	1	1	1	1	1	1	1	1	1	1	1	1
1807	SM15TP	1	2	07:21	1	189.89715836	690.9750566893	contondre	2.0	21	0	1241089	0	1	1	0	1.4641034526	202	21	Wake	1	1	1	1	1	1	1	1	1	1	1	1	1	1	1	1	1	1	1	1	1	1	1	1
1808	SM15TP	1	2	07:21	1	200.6335073689	688.3900226757	cinéma	1.0	21	0	1263617	0	1	1	0	1.0861580141	201	21	Wake	1	1	1	1	1	1	1	1	1	1	1	1	1	1	1	1	1	1	1	1	1	1	1	1
1809	SM15TP	1	2	07:21	1	210.1421122521	690.8390022676	palatif	2.0	21	0	1282049	0	1	1	0	1.7061771953	202	21	Wake	1	0	0	0	0	0	0	0	0	0	0	0	0	0	0	0	0	0	0	0	0	0	0	0
1810	SM15TP	1	2	07:21	1	220.016373637	690.022675737	déclara	1.0	22	0	1302529	0	1	1	0	2.6061232919	201	22	Wake	1	1	1	1	1	1	1	1	1	1	1	1	1	1	1	1	1	1	1	1	1	1	1	1
1811	SM15TP	1	2	07:21	1	231.1184242672	690.2494331066	important	1.0	22	0	1325057	0	1	1	0	0.9556451613	201	22	Wake	1	1	1	1	1	1	1	1	1	1	1	1	1	1	1	1	1	1	1	1	1	1	1	1
1812	SM15TP	1	3	07:21	1	302.1715501399	690.7029478458	monflard	2.0	24	0	1470465	0	1	1	0	2.2226825017	202	24	Wake	1	1	1	1	1	1	1	1	1	1	1	1	1	1	1	1	1	1	1	1	1	1	1	1
1813	SM15TP	1	3	07:21	1	312.9078689963	689.9319727891	réserve	1.0	25	0	1492993	0	1	1	0	1.2401626204	201	25	Wake	1	1	1	1	1	1	1	1	1	1	1	1	1	1	1	1	1	1	1	1	1	1	1	1
1814	SM15TP	1	3	07:21	1	322.9127816115	693.0158730159	comptoir	1.0	25	0	1513473	0	1	0	0	1.4958084817	201	25	Wake	1	1	1	1	1	1	1	1	1	1	1	1	1	1	1	1	1	1	1	1	1	1	1	1
1815	SM15TP	1	3	07:21	1	333.5446405086	690.4308390023	rabis	2.0	26	0	1536001	0	1	1	0	1.2375882056	202	26	Wake	1	1	1	1	1	1	1	1	1	1	1	1	1	1	1	1	1	1	1	1	1	1	1	1
1816	SM15TP	1	3	07:21	1	343.0532581426	690.6575963719	fisigne	2.0	26	0	1554433	0	1	1	0	1.3719443044	202	26	Wake	1	1	1	1	1	1	1	1	1	1	1	1	1	1	1	1	1	1	1	1	1	1	1	1
1817	SM15TP	1	3	07:21	1	353.2932130312	688.6167800454	décrire	1.0	26	0	1574913	0	1	1	0	1.2031705029	201	26	Wake	1	1	1	1	1	1	1	1	1	1	1	1	1	1	1	1	1	1	1	1	1	1	1	1
1818	SM15TP	1	4	07:21	1	420.4280066868	690.4761904762	proqueur	2.0	28	0	1714177	0	1	1	0	1.7181899642	202	28	Wake	1	1	1	1	1	1	1	1	1	1	1	1	1	1	1	1	1	1	1	1	1	1	1	1
1819	SM15TP	1	4	07:21	1	430.746330605	690.9297052154	ancêtion	2.0	29	0	1734657	0	1	1	0	1.0183341734	202	29	Wake	1	1	1	1	1	1	1	1	1	1	1	1	1	1	1	1	1	1	1	1	1	1	1	1
1820	SM15TP	1	4	07:21	1	440.0198184332	689.7505668934	objectif	1.0	29	0	1753089	0	1	1	0	1.18015653	201	29	Wake	1	1	1	1	1	1	1	1	1	1	1	1	1	1	1	1	1	1	1	1	1	1	1	1
1821	SM15TP	1	4	07:21	1	449.9986286722	689.8412698413	trandaira	2.0	29	0	1773569	0	1	1	0	0.9742261005	202	29	Wake	1	1	1	1	1	1	1	1	1	1	1	1	1	1	1	1	1	1	1	1	1	1	1	1
1822	SM15TP	1	4	07:21	1	460.6043471202	690.3401360544	innocence	1.0	30	0	1796097	0	1	1	0	1.0792905746	201	30	Wake	1	1	1	1	1	1	1	1	1	1	1	1	1	1	1	1	1	1	1	1	1	1	1	1
1823	SM15TP	1	4	07:21	1	470.2435513829	690.3401360544	secteur	1.0	30	0	1814529	0	1	1	0	1.042280956	201	30	Wake	1	1	1	1	1	1	1	1	1	1	1	1	1	1	1	1	1	1	1	1	1	1	1	1
1824	SM15TP	1	5	07:21	1	544.1962800108	690.2947845805	vérité	1.0	33	0	1966081	0	1	1	0	1.2875521533	201	33	Wake	1	1	1	1	1	1	1	1	1	1	1	1	1	1	1	1	1	1	1	1	1	1	1	1
1825	SM15TP	1	5	07:21	1	555.3766895505	690.7936507937	drôlement	1.0	33	0	1988609	0	1	1	0	3.1472106715	201	33	Wake	1	1	1	1	1	1	1	1	1	1	1	1	1	1	1	1	1	1	1	1	1	1	1	1
1826	SM15TP	1	5	07:21	1	565.7995443138	691.1111111111	survivre	1.0	33	0	2011137	0	1	1	0	1.0399953097	201	33	Wake	1	1	1	1	1	1	1	1	1	1	1	1	1	1	1	1	1	1	1	1	1	1	1	1
1827	SM15TP	1	5	07:21	1	576.1962882646	690.8390022676	optivelle	2.0	34	0	2031617	0	1	1	0	1.405343442	202	34	Wake	1	1	1	1	1	1	1	1	1	1	1	1	1	1	1	1	1	1	1	1	1	1	1	1
1828	SM15TP	1	5	07:21	1	587.2460758261	690.9297052154	assurade	2.0	34	0	2054145	0	1	1	0	1.1756552419	202	34	Wake	1	1	1	1	1	1	1	1	1	1	1	1	1	1	1	1	1	1	1	1	1	1	1	1
1829	SM15TP	1	5	07:21	1	596.5195443727	689.8412698413	anoreur	2.0	34	0	2074625	0	1	1	0	1.3325090306	202	34	Wake	1	1	1	1	1	1	1	1	1	1	1	1	1	1	1	1	1	1	1	1	1	1	1	1
1830	SM15TP	1	6	07:21	1	659.657569186	690.1587301587	amalacrez	2.0	36	0	2203649	0	1	1	0	1.0999751484	202	36	Wake	1	1	1	1	1	1	1	1	1	1	1	1	1	1	1	1	1	1	1	1	1	1	1	1
1831	SM15TP	1	6	07:21	1	669.740845097	690.9750566893	répondre	1.0	37	0	2224129	0	1	1	0	1.2763356855	201	37	Wake	1	1	1	1	1	1	1	1	1	1	1	1	1	1	1	1	1	1	1	1	1	1	1	1
1832	SM15TP	1	6	07:21	1	680.26820017	690.2494331066	parcours	1.0	37	0	2244609	0	1	1	0	1.5982302867	201	37	Wake	1	1	1	1	1	1	1	1	1	1	1	1	1	1	1	1	1	1	1	1	1	1	1	1
1833	SM15TP	1	6	07:21	1	691.1873761982	691.0657596372	crayeuser	2.0	37	0	2267137	0	1	1	0	1.2746748292	202	37	Wake	1	1	1	1	1	1	1	1	1	1	1	1	1	1	1	1	1	1	1	1	1	1	1	1
1834	SM15TP	1	6	07:21	1	701.5580265992	689.9319727891	orchestre	1.0	38	0	2289665	0	1	1	0	1.2075685344	201	38	Wake	1	1	1	1	1	1	1	1	1	1	1	1	1	1	1	1	1	1	1	1	1	1	1	1
1835	SM15TP	1	6	07:21	1	711.7457860657	690.1133786848	purpelle	2.0	38	0	2310145	0	1	1	0	1.3415291079	202	38	Wake	1	1	1	1	1	1	1	1	1	1	1	1	1	1	1	1	1	1	1	1	1	1	1	1
1836	SM15TP	1	7	07:21	1	787.7360914998	690.4761904762	monceuse	2.0	41	0	2465793	0	1	1	0	1.3599105343	202	41	Wake	1	1	1	1	1	1	1	1	1	1	1	1	1	1	1	1	1	1	1	1	1	1	1	1
1837	SM15TP	1	7	07:21	1	797.4797772631	690.3854875283	plaisante	1.0	41	0	2486273	0	1	1	0	1.771500126	201	41	Wake	1	1	1	1	1	1	1	1	1	1	1	1	1	1	1	1	1	1	1	1	1	1	1	1
1838	SM15TP	1	7	07:21	1	807.0927841753	689.8866213152	damersion	2.0	41	0	2504705	0	1	1	0	1.574437514	202	41	Wake	1	1	1	1	1	1	1	1	1	1	1	1	1	1	1	1	1	1	1	1	1	1	1	1
1839	SM15TP	1	7	07:21	1	817.6985474559	690.1587301587	quatorze	1.0	42	0	2527233	0	1	1	0	1.4263657874	201	42	Wake	1	1	1	1	1	1	1	1	1	1	1	1	1	1	1	1	1	1	1	1	1	1	1	1
1840	SM15TP	1	7	07:21	1	828.80057711	690.8843537415	récultait	2.0	42	0	2549761	0	1	1	0	1.1764655438	202	42	Wake	1	1	1	1	1	1	1	1	1	1	1	1	1	1	1	1	1	1	1	1	1	1	1	1
1841	SM15TP	1	7	07:21	1	839.6152918494	688.5714285714	création	1.0	42	0	2572289	0	1	1	0	1.3368825605	201	42	Wake	1	1	1	1	1	1	1	1	1	1	1	1	1	1	1	1	1	1	1	1	1	1	1	1
1842	SM15TP	1	8	07:21	1	902.9361839037	690.2040816327	solution	1.0	44	1	2701313	1	1	1	0	1.6416330645	201	44	N1	1	1	1	1	1	1	1	1	1	1	1	1	1	1	1	1	1	1	1	1	1	1	1	1
1843	SM15TP	1	8	07:21	1	912.9410760469	689.9319727891	toilette	1.0	45	0	2721793	0	1	1	0	0.9855405746	201	45	Wake	1	1	1	1	1	1	1	1	1	1	1	1	1	1	1	1	1	1	1	1	1	1	1	1
1844	SM15TP	1	8	07:21	1	922.266813188	690.4761904762	sinaudre	2.0	45	0	2740225	0	1	1	0	1.3099465866	202	45	Wake	1	1	1	1	1	1	1	1	1	1	1	1	1	1	1	1	1	1	1	1	1	1	1	1
1845	SM15TP	1	8	07:21	1	933.1859758433	688.6167800454	avertir	1.0	45	0	2762753	0	1	1	0	1.1046706989	201	45	Wake	1	1	1	1	1	1	1	0	1	1	0	0	1	0	0	0	0	0	0	0	0	0	0	0
1846	SM15TP	1	8	07:21	1	944.3141581439	690.7936507937	galateur	2.0	46	1	2785281	0	1	1	1	1.2423817624	202	46	ME	1	1	1	1	1	1	1	1	1	1	1	1	1	1	1	1	1	1	1	1	1	1	1	1
1847	SM15TP	1	8	07:21	1	954.4496890553	690.4308390023	rampêter	2.0	46	1	2807809	1	1	1	0	1.9930643061	202	46	N1	1	1	1	1	1	1	1	1	1	1	1	1	1	1	1	1	1	1	1	1	1	1	1	1
1848	SM15TP	1	9	07:21	1	1029.1338046082	690.2040816327	pardonner	1.0	49	2	2959361	2	0	0	0		201	49	N2	0	1	0	0	0	0	0	0	0	0	0	0	0	0	0	0	0	0	0	0	0	0	0	0
1849	SM15TP	1	9	07:21	1	1039.3477231654	689.9319727891	cassolues	2.0	49	2	2979841	0	0	0	1		202	49	ME	1	1	1	1	1	1	1	1	1	1	1	1	1	1	1	1	1	1	1	1	1	1	1	1
1850	SM15TP	1	9	07:21	1	1049.9273278593	691.2925170068	macidions	2.0	49	2	3002369	2	0	0	0		202	49	N2	0	0	0	0	0	0	0	0	0	0	0	0	0	0	0	0	0	0	0	0	0	0	0	0
1851	SM15TP	1	9	07:21	1	1060.141178903	690.612244898	remettre	1.0	50	2	3022849	2	0	0	0		201	50	N2	1	0	0	0	0	0	0	0	0	0	0	0	0	0	0	0	0	0	0	0	0	0	0	0
1852	SM15TP	1	9	07:21	1	1069.6497319038	690.6575963719	franchir	1.0	50	2	3043329	2	0	0	0		201	50	N2	0	0	0	0	0	0	0	0	0	0	0	0	0	0	0	0	0	0	0	0	0	0	0	0
1853	SM15TP	1	9	07:21	1	1080.7257306568	689.977324263	danardez	2.0	50	2	3065857	2	0	0	0		202	50	N2	0	0	0	0	0	0	0	0	0	0	0	0	0	0	0	0	0	0	0	0	0	0	0	0
1854	SM15TP	1	10	07:21	1	1145.248206116	691.0204081633	manivelle	1.0	53	2	3196929	2	0	0	0		201	53	N2	0	0	0	0	0	0	0	0	0	0	0	0	0	0	0	0	0	0	0	0	0	0	0	0
1855	SM15TP	1	10	07:21	1	1155.9584240303	690.9750566893	demeuses	2.0	53	2	3219457	2	0	0	0		202	53	N2	0	0	0	0	0	0	0	0	0	0	0	0	0	0	0	0	0	0	0	0	0	0	0	0
1856	SM15TP	1	10	07:21	1	1165.1796790457	690.2494331066	séparer	1.0	53	2	3237889	2	0	0	0		201	53	N2	1	1	1	1	1	1	1	1	1	1	1	1	1	1	1	1	1	1	1	1	1	1	1	1
1857	SM15TP	1	10	07:21	1	1175.5502573854	691.1111111111	sageuse	2.0	54	2	3260417	2	0	0	0		202	54	N2	0	0	0	0	0	0	0	0	0	0	0	0	0	0	0	0	0	0	0	0	0	0	0	0
1858	SM15TP	1	10	07:21	1	1185.5552039383	690.9750566893	navotiné	2.0	54	2	3280897	2	0	0	0		202	54	N2	0	0	0	0	0	0	0	0	0	0	0	0	0	0	0	0	0	0	0	0	0	0	0	0
1859	SM15TP	1	10	07:21	1	1195.5339371045	690.3401360544	portière	1.0	54	2	3301377	2	0	0	0		201	54	N2	1	0	0	0	0	0	0	0	0	0	0	0	0	0	0	0	0	0	0	0	0	0	0	0
1860	SM15TP	1	1	07:21	2	60.2386352545	690.9297052154	sécurité	1.0	57	2	3469313	2	0	0	0		201	57	N2	1	1	1	1	1	1	1	1	1	1	1	1	1	1	1	1	1	1	1	1	1	1	1	1
1861	SM15TP	1	1	07:21	2	70.8443568447	688.6621315193	agitation	1.0	57	2	3491841	2	0	0	0		201	57	N2	1	1	1	1	1	1	1	1	1	1	1	1	1	1	1	0	1	1	0	0	1	0	0	0
1862	SM15TP	1	1	07:21	2	82.0247777981	690.8390022676	officier	1.0	58	2	3514369	2	0	0	0		201	58	N2	1	1	1	1	1	1	1	1	1	1	1	1	1	1	1	0	1	1	1	0	1	1	0	0
1863	SM15TP	1	1	07:21	2	92.7871963852	690.7482993197	maléfier	2.0	58	2	3536897	2	0	0	0		202	58	N2	0	0	0	0	0	0	0	0	0	0	0	0	0	0	0	0	0	0	0	0	0	0	0	0
1864	SM15TP	1	1	07:21	2	103.1839448943	690.2494331066	barester	2.0	58	2	3557377	2	0	0	0		202	58	N2	1	1	1	0	1	1	0	0	1	0	0	0	0	0	0	0	0	0	0	0	0	0	0	0
1865	SM15TP	1	1	07:21	2	113.1888571013	690.7936507937	sirassé	2.0	59	2	3577857	2	0	0	0		202	59	N2	0	0	0	0	0	0	0	0	0	0	0	0	0	0	0	0	0	0	0	0	0	0	0	0
1866	SM15TP	1	2	07:21	2	180.2191553017	690.8843537415	rassacs	2.0	61	2	3715073	0	0	0	1		202	61	ME	1	1	1	1	1	1	1	1	1	1	1	1	1	1	1	1	1	1	1	1	1	1	1	1
1867	SM15TP	1	2	07:21	2	191.3472764716	691.201814059	patience	1.0	61	2	3739649	0	1	1	1	5.5791803175	201	61	ME	1	1	1	1	1	1	1	1	1	1	1	1	1	1	1	1	1	1	1	1	1	1	1	1
1868	SM15TP	1	2	07:21	2	201.1171476137	690.6575963719	fouetache	2.0	62	0	3758081	0	1	1	0	1.2038740479	202	62	Wake	1	1	1	1	1	1	1	1	1	1	1	1	1	1	1	1	1	1	1	1	1	1	1	1
1869	SM15TP	1	2	07:21	2	211.8273247662	688.7074829932	aéroport	1.0	62	0	3780609	0	1	1	0	0.6903736839	201	62	Wake	1	1	1	1	1	1	1	1	1	1	1	1	1	1	1	1	1	1	1	1	1	1	1	1
1870	SM15TP	1	2	07:21	2	221.4665357347	690.8843537415	lubraînai	2.0	62	0	3801089	0	1	1	0	1.6510836694	202	62	Wake	1	1	1	1	1	1	1	1	1	1	1	1	1	1	1	1	1	1	1	1	1	1	1	1
1871	SM15TP	1	2	07:21	2	231.4975452242	688.5714285714	dernière	1.0	63	0	3821569	0	1	1	0	1.7183999776	201	63	Wake	1	1	1	1	1	1	1	1	1	1	1	1	1	1	1	1	1	1	1	1	1	1	1	1
1872	SM15TP	1	3	07:21	2	303.1776007711	690.6575963719	indolisée	2.0	65	0	3966977	0	1	1	0	1.1806168095	202	65	Wake	1	1	1	1	1	1	1	1	1	1	1	1	1	1	1	1	1	1	1	1	1	1	1	1
1873	SM15TP	1	3	07:21	2	312.5294525099	689.977324263	fortune	1.0	65	0	3987457	0	1	0	0	0.8518635193	201	65	Wake	1	1	1	1	1	1	1	1	1	1	1	1	1	1	1	1	1	1	1	1	1	1	1	1
1874	SM15TP	1	3	07:21	2	322.5343983764	691.2471655329	suffisant	1.0	66	0	4007937	0	1	0	0	1.3256993448	201	66	Wake	1	1	1	1	1	1	1	1	1	1	1	1	1	1	1	1	1	1	1	1	1	1	1	1
1875	SM15TP	1	3	07:21	2	332.1735352392	690.9750566893	fournir	1.0	66	0	4026369	0	1	1	0	1.0949173247	201	66	Wake	1	1	1	1	1	1	1	1	1	1	1	1	1	1	1	1	1	1	1	1	1	1	1	1
1876	SM15TP	1	3	07:21	2	341.9694720023	690.7482993197	attergier	2.0	66	0	4046849	0	1	1	0	1.093109459	202	66	Wake	1	1	1	1	1	1	1	1	1	1	1	1	1	1	1	1	1	1	1	1	1	1	1	1
1877	SM15TP	1	3	07:21	2	352.679689577	690.4308390023	arrivrel	2.0	67	0	4069377	0	1	1	0	1.4626333585	202	67	Wake	1	1	1	1	1	1	1	1	1	1	1	1	1	1	1	1	1	1	1	1	1	1	1	1
1878	SM15TP	1	4	07:21	2	422.4528070187	691.0657596372	spécial	1.0	69	1	4212737	0	1	1	1	1.3840480791	201	69	ME	1	1	1	1	1	1	1	1	1	1	1	1	1	1	1	1	1	1	1	1	1	1	1	1
1879	SM15TP	1	4	07:21	2	432.3009762552	690.5215419501	informer	1.0	69	1	4233217	0	0	0	1		201	69	ME	1	1	1	1	1	1	1	1	0	1	1	0	0	0	0	0	0	0	0	0	0	0	0	0
1880	SM15TP	1	4	07:21	2	442.749954613	690.9750566893	affichils	2.0	70	1	4253697	0	1	1	1	0.9565324681	202	70	ME	1	1	1	1	1	1	1	1	1	1	1	1	1	1	1	1	1	1	1	1	1	1	1	1
1881	SM15TP	1	4	07:21	2	453.6691764039	690.022675737	salex	2.0	70	1	4276225	0	1	1	1	0.997672351	202	70	ME	1	1	1	1	1	1	1	1	1	1	1	1	1	1	1	1	1	1	1	1	1	1	1	1
1882	SM15TP	1	4	07:21	2	464.6405705426	689.977324263	ambassade	1.0	70	1	4298753	0	1	1	1	1.1776503696	201	70	ME	1	1	1	1	1	1	1	1	1	1	1	1	1	1	1	1	1	1	1	1	1	1	1	1
1883	SM15TP	1	4	07:21	2	474.6193947691	690.7936507937	balbutes	2.0	71	1	4319233	1	0	0	0		202	71	N1	0	0	0	0	0	0	0	0	0	0	0	0	0	0	0	0	0	0	0	0	0	0	0	0
1884	SM15TP	1	5	07:21	2	542.7467675702	690.0680272109	trojette	2.0	73	2	4458497	2	0	0	0		202	73	N2	0	0	0	0	0	0	0	0	0	0	0	0	0	0	0	0	0	0	0	0	0	0	0	0
1885	SM15TP	1	5	07:21	2	553.3002866675	688.5714285714	coupable	1.0	73	2	4481025	2	0	0	0		201	73	N2	0	0	0	0	0	0	0	0	0	0	0	0	0	0	0	0	0	0	0	0	0	0	0	0
1886	SM15TP	1	5	07:21	2	563.5402721049	690.7936507937	fromage	1.0	74	2	4501505	2	0	0	0		201	74	N2	0	0	0	0	0	0	0	0	0	0	0	0	0	0	0	0	0	0	0	0	0	0	0	0
1887	SM15TP	1	5	07:21	2	573.5451867256	691.2925170068	cultison	2.0	74	2	4521985	2	0	0	0		202	74	N2	1	1	1	1	1	1	1	1	0	0	1	0	0	0	0	0	0	0	0	0	0	0	0	0
1888	SM15TP	1	5	07:21	2	583.7068401055	689.8412698413	sublime	1.0	74	2	4542465	2	0	0	0		201	74	N2	0	0	0	0	0	0	0	0	0	0	0	0	0	0	0	0	0	0	0	0	0	0	0	0
1889	SM15TP	1	5	07:21	2	594.4170206753	690.022675737	arminuait	2.0	75	2	4564993	2	0	0	0		202	75	N2	0	0	0	0	0	0	0	0	0	0	0	0	0	0	0	0	0	0	0	0	0	0	0	0
1890	SM15TP	1	6	07:21	2	665.4440479688	689.7052154195	sacire	2.0	77	2	4710401	2	0	0	0		202	77	N2	1	0	0	0	0	0	0	0	0	0	0	0	0	0	0	0	0	0	0	0	0	0	0	0
1891	SM15TP	1	6	07:21	2	675.7885340449	688.5714285714	cuisine	1.0	78	2	4730881	2	0	0	0		201	78	N2	1	1	1	1	1	1	1	1	1	1	1	1	1	1	1	0	1	1	0	0	1	0	0	0
1892	SM15TP	1	6	07:21	2	685.4538433503	690.7029478458	régiment	1.0	78	2	4751361	2	0	0	0		201	78	N2	1	1	0	0	1	0	0	0	0	0	0	0	0	0	0	0	0	0	0	0	0	0	0	0
1893	SM15TP	1	6	07:21	2	695.5110071658	690.6575963719	occasion	1.0	78	2	4771841	2	0	0	0		201	78	N2	1	1	1	1	1	1	1	1	1	1	1	1	1	1	1	1	1	1	1	1	1	1	1	1
1894	SM15TP	1	6	07:21	2	706.6391754639	690.612244898	dispule	2.0	79	2	4794369	2	0	0	0		202	79	N2	1	1	1	1	1	1	1	1	1	1	1	1	1	1	1	1	1	1	1	1	1	1	1	0
1895	SM15TP	1	6	07:21	2	717.5845023334	690.3854875283	moqueral	2.0	79	2	4816897	2	0	0	0		202	79	N2	0	0	0	0	0	0	0	0	0	0	0	0	0	0	0	0	0	0	0	0	0	0	0	0
1896	SM15TP	1	7	07:21	2	785.476797751	690.2494331066	opériment	2.0	81	2	4956161	2	0	0	0		202	81	N2	1	1	1	1	1	1	1	1	0	1	1	1	0	0	1	0	0	0	1	0	0	0	0	0
1897	SM15TP	1	7	07:21	2	795.5078361623	690.4761904762	radigiés	2.0	82	2	4976641	2	0	0	0		202	82	N2	0	0	0	0	0	0	0	0	0	0	0	0	0	0	0	0	0	0	0	0	0	0	0	0
1898	SM15TP	1	7	07:21	2	805.9568496917	690.4308390023	entraîner	1.0	82	2	4997121	2	0	0	0		201	82	N2	1	1	1	1	1	1	1	1	1	1	1	1	1	1	1	0	1	1	1	0	1	1	0	0
1899	SM15TP	1	7	07:21	2	816.8498633361	690.4308390023	prière	1.0	82	2	5019649	2	0	0	0		201	82	N2	0	0	0	0	0	0	0	0	0	0	0	0	0	0	0	0	0	0	0	0	0	0	0	0
1900	SM15TP	1	7	07:21	2	826.8286770462	690.9297052154	gendarme	1.0	83	3	5040129	3	0	0	0		201	83	N3	1	1	1	1	1	1	1	1	1	1	1	0	1	1	0	0	0	1	0	0	0	0	0	0
1901	SM15TP	1	7	07:21	2	836.7290677101	690.612244898	éléphises	2.0	83	3	5060609	3	0	0	0		202	83	N3	0	0	0	0	0	0	0	0	0	0	0	0	0	0	0	0	0	0	0	0	0	0	0	0
1902	SM15TP	1	8	07:21	2	907.0769113939	690.3854875283	général	1.0	85	3	5203969	3	0	0	0		201	85	N3	1	1	0	0	1	1	0	0	1	0	0	0	0	0	0	0	0	0	0	0	0	0	0	0
1903	SM15TP	1	8	07:21	2	916.742243512	690.1587301587	assistant	1.0	86	2	5224449	2	0	0	0		201	86	N2	0	0	0	0	0	0	0	0	0	0	0	0	0	0	0	0	0	0	0	0	0	0	0	0
1904	SM15TP	1	8	07:21	2	927.8965076733	690.3854875283	enconises	2.0	86	2	5246977	2	0	0	0		202	86	N2	1	1	1	1	1	1	1	1	1	1	1	1	1	1	1	1	1	1	1	0	1	1	1	0
1905	SM15TP	1	8	07:21	2	938.3977588581	689.6145124717	valaxe	2.0	86	2	5269505	2	0	0	0		202	86	N2	0	0	0	0	0	0	0	0	0	0	0	0	0	0	0	0	0	0	0	0	0	0	0	0
1906	SM15TP	1	8	07:21	2	949.0295869954	690.7936507937	obscur	1.0	87	2	5289985	2	0	0	0		201	87	N2	0	0	0	0	0	0	0	0	0	0	0	0	0	0	0	0	0	0	0	0	0	0	0	0
1907	SM15TP	1	8	07:21	2	958.7471554153	690.5215419501	gérivoyés	2.0	87	2	5310465	2	0	0	0		202	87	N2	1	0	0	0	0	0	0	0	0	0	0	0	0	0	0	0	0	0	0	0	0	0	0	0
1908	SM15TP	1	9	07:21	2	1026.5349900407	690.5215419501	quotidien	1.0	89	2	5449729	2	0	0	0		201	89	N2	1	1	1	1	1	1	1	0	1	1	1	0	1	1	0	0	1	0	0	0	0	0	0	0
1909	SM15TP	1	9	07:21	2	1037.5325467949	689.8866213152	incusonde	2.0	90	2	5472257	2	0	0	0		202	90	N2	1	1	1	1	1	1	1	1	1	1	1	1	1	1	0	0	1	1	0	0	1	0	0	0
1910	SM15TP	1	9	07:21	2	1047.6680558972	691.156462585	frussades	2.0	90	2	5492737	2	0	0	0		202	90	N2	1	1	1	1	1	1	1	1	1	1	1	1	1	1	1	1	1	1	1	1	1	1	1	1
1911	SM15TP	1	9	07:21	2	1058.299916378	690.8390022676	fenêtre	1.0	90	2	5515265	2	0	0	0		201	90	N2	0	0	0	0	0	0	0	0	0	0	0	0	0	0	0	0	0	0	0	0	0	0	0	0
1912	SM15TP	1	9	07:21	2	1068.7488922728	690.0680272109	tormater	2.0	91	2	5535745	2	0	0	0		202	91	N2	1	1	1	1	1	1	1	1	1	1	1	0	1	1	0	0	1	1	0	0	0	0	0	0
1913	SM15TP	1	9	07:21	2	1079.4591012754	690.7936507937	ralenti	1.0	91	2	5558273	2	0	0	0		201	91	N2	0	0	0	0	0	0	0	0	0	0	0	0	0	0	0	0	0	0	0	0	0	0	0	0
1914	SM15TP	1	10	07:21	2	1149.2583296042	690.022675737	vérission	2.0	93	3	5699585	3	0	0	0		202	93	N3	1	1	1	1	1	1	1	0	0	1	1	0	0	0	0	0	0	0	0	0	0	0	0	0
1915	SM15TP	1	10	07:21	2	1159.4983321892	688.5260770975	animal	1.0	94	2	5722113	2	0	0	0		201	94	N2	1	1	1	1	1	1	1	1	1	1	1	1	1	1	1	1	1	1	1	0	1	1	0	0
1916	SM15TP	1	10	07:21	2	1170.0256997452	690.0680272109	vapiécha	2.0	94	2	5742593	2	0	0	0		202	94	N2	1	1	1	1	1	1	1	1	1	1	1	1	1	1	1	0	1	1	0	0	1	0	0	0
1917	SM15TP	1	10	07:21	2	1180.0044852872	690.1587301587	suspendu	1.0	94	2	5763073	2	0	0	0		201	94	N2	0	0	0	0	0	0	0	0	0	0	0	0	0	0	0	0	0	0	0	0	0	0	0	0
1918	SM15TP	1	10	07:21	2	1190.3489981017	691.0657596372	deuxième	1.0	95	2	5785601	0	0	0	1		201	95	ME	0	0	0	0	0	0	0	0	0	0	0	0	0	0	0	0	0	0	0	0	0	0	0	0
1919	SM15TP	1	10	07:21	2	1199.8314381066	690.022675737	procérées	2.0	95	2	5804033	2	0	0	0		202	95	N2	1	1	1	0	1	1	1	0	1	0	0	0	0	0	0	0	0	0	0	0	0	0	0	0
1920	SM15TP	1	1	07:21	3	60.2409770861	690.7482993197	surpris	1.0	98	3	5969921	3	0	0	0		201	98	N3	1	1	1	1	1	1	1	1	1	1	1	0	1	0	0	0	1	0	0	0	1	0	0	0
1921	SM15TP	1	1	07:21	3	70.8206058085	691.0204081633	ordinaire	1.0	98	3	5992449	3	0	0	0		201	98	N3	1	1	1	1	1	1	1	1	1	0	1	0	0	0	0	0	0	0	0	0	0	0	0	0
1922	SM15TP	1	1	07:21	3	80.9560912936	690.4761904762	jugitent	2.0	98	3	6012929	3	0	0	0		202	98	N3	0	0	0	0	0	0	0	0	0	0	0	0	0	0	0	0	0	0	0	0	0	0	0	0
1923	SM15TP	1	1	07:21	3	92.0320790081	691.0657596372	répardas	2.0	99	3	6035457	3	0	0	0		202	99	N3	1	1	1	1	1	1	1	0	1	1	1	0	1	0	0	0	1	0	0	0	0	0	0	0
1924	SM15TP	1	1	07:21	3	101.6712721427	690.1587301587	compelle	2.0	99	3	6055937	3	0	0	0		202	99	N3	1	1	1	0	1	1	0	0	1	0	0	0	0	0	0	0	0	0	0	0	0	0	0	0
1925	SM15TP	1	1	07:21	3	111.8851402412	691.0657596372	mystère	1.0	99	3	6076417	3	0	0	0		201	99	N3	1	1	1	0	1	1	1	0	1	1	0	0	1	0	0	0	0	0	0	0	0	0	0	0
1926	SM15TP	1	2	07:21	3	180.2214888151	690.3854875283	atterses	2.0	102	4	6215681	3	0	0	0		202	102	N3	0	0	0	0	0	0	0	0	0	0	0	0	0	0	0	0	0	0	0	0	0	0	0	0
1927	SM15TP	1	2	07:21	3	190.2002613702	690.1587301587	réfléchi	1.0	102	4	6236161	3	0	0	0		201	102	N3	1	1	1	1	1	1	1	1	1	1	1	1	1	1	1	1	1	1	0	1	1	0	0	0
1928	SM15TP	1	2	07:21	3	199.9439850925	688.6167800454	aventure	1.0	102	4	6256641	3	0	0	0		201	102	N3	1	1	1	1	1	1	1	1	1	1	1	1	1	1	1	1	1	1	1	1	1	1	1	1
1929	SM15TP	1	2	07:21	3	210.4974184415	693.5600907029	surface	1.0	103	4	6279169	3	0	0	0		201	103	N3	1	1	1	1	1	1	1	1	1	0	0	0	0	0	0	0	0	0	0	0	0	0	0	0
1930	SM15TP	1	2	07:21	3	221.0248144691	690.4308390023	frégatit	2.0	103	4	6299649	3	0	0	0		202	103	N3	0	0	0	0	0	0	0	0	0	0	0	0	0	0	0	0	0	0	0	0	0	0	0	0
1931	SM15TP	1	2	07:21	3	230.846860772	690.612244898	balcieras	2.0	103	4	6320129	3	0	0	0		202	103	N3	1	1	1	1	1	1	1	1	1	1	1	1	1	1	1	1	1	1	1	1	1	1	1	1
1932	SM15TP	1	3	07:21	3	301.7954531331	690.7482993197	social	1.0	106	4	6465537	3	0	0	0		201	106	N3	1	0	0	0	0	0	0	0	0	0	0	0	0	0	0	0	0	0	0	0	0	0	0	0
1933	SM15TP	1	3	07:21	3	311.5130395082	690.9750566893	palsèrent	2.0	106	4	6486017	3	0	0	0		202	106	N3	0	0	0	0	0	0	0	0	0	0	0	0	0	0	0	0	0	0	0	0	0	0	0	0
1934	SM15TP	1	3	07:21	3	320.7342497942	690.6575963719	réchisera	2.0	106	4	6504449	3	0	0	0		202	106	N3	1	1	1	1	1	1	1	1	1	1	1	1	1	1	1	0	1	1	0	0	1	0	0	0
1935	SM15TP	1	3	07:21	3	330.1122133923	690.612244898	dadicule	2.0	107	4	6522881	3	0	0	0		202	107	N3	1	1	1	1	1	1	1	1	1	1	1	1	1	1	1	1	1	1	1	1	1	1	1	0
1936	SM15TP	1	3	07:21	3	340.1955453073	688.5714285714	décision	1.0	107	4	6543361	3	0	0	0		201	107	N3	0	0	0	0	0	0	0	0	0	0	0	0	0	0	0	0	0	0	0	0	0	0	0	0
1937	SM15TP	1	3	07:21	3	351.0102167786	690.8843537415	française	1.0	107	4	6565889	3	0	0	0		201	107	N3	1	1	1	0	1	1	0	0	0	0	0	0	0	0	0	0	0	0	0	0	0	0	0	0
1938	SM15TP	1	4	07:21	3	420.6527366175	690.1133786848	expert	1.0	110	0	6709249	0	0	0	0		201	110	Wake	1	1	1	1	1	1	1	0	1	1	0	0	0	0	0	0	0	0	0	0	0	0	0	0
1939	SM15TP	1	4	07:21	3	431.7548003664	688.5714285714	cortège	1.0	110	0	6731777	0	1	1	0	1.1227213542	201	110	Wake	1	1	1	1	1	1	1	1	1	1	1	1	1	1	1	1	1	1	1	1	1	1	1	1
1940	SM15TP	1	4	07:21	3	442.6478540262	690.7029478458	banarmés	2.0	110	0	6754305	0	1	1	0	1.1154076361	202	110	Wake	1	1	1	1	1	1	1	1	1	1	1	1	1	1	1	1	1	1	1	1	1	1	1	1
1941	SM15TP	1	4	07:21	3	451.9213188475	691.3378684807	désortent	2.0	111	0	6772737	0	1	1	0	1.1161636845	202	111	Wake	1	1	1	1	1	1	1	1	1	1	1	1	1	1	1	1	1	1	1	1	1	1	1	1
1942	SM15TP	1	4	07:21	3	461.1686811863	690.8390022676	dormatera	2.0	111	0	6791169	0	1	1	0	1.4084796427	202	111	Wake	1	1	1	1	1	1	1	1	1	1	1	1	1	1	1	1	1	1	1	1	1	1	1	1
1943	SM15TP	1	4	07:21	3	471.6699320241	688.5260770975	conserver	1.0	111	0	6813697	0	1	1	0	2.6090757308	201	111	Wake	1	1	1	1	1	1	1	1	1	1	1	1	1	1	1	1	1	1	1	1	1	1	1	1
1944	SM15TP	1	5	07:21	3	541.9916130775	690.3401360544	délançant	2.0	114	0	6957057	0	1	0	0	3.4715816812	202	114	Wake	1	1	1	1	1	1	1	1	1	1	1	1	1	1	1	1	1	1	1	1	1	1	1	1
1945	SM15TP	1	5	07:21	3	552.1532394693	690.1587301587	arritudi	2.0	114	0	6977537	0	1	1	0	1.3832132756	202	114	Wake	1	1	1	1	1	1	1	1	1	1	1	1	1	1	1	1	1	1	1	1	1	1	1	1
1946	SM15TP	1	5	07:21	3	562.9156798908	688.6167800454	apprendre	1.0	114	0	7000065	0	1	1	0	0.7629910814	201	114	Wake	1	1	1	1	1	1	1	1	1	1	1	1	1	1	1	1	1	1	1	1	1	1	1	1
1947	SM15TP	1	5	07:21	3	573.3646958504	690.9750566893	véhicule	1.0	115	1	7022593	1	0	0	0		201	115	N1	1	1	1	1	1	1	1	1	1	1	1	1	0	0	1	1	0	0	1	0	0	0	0	0
1948	SM15TP	1	5	07:21	3	584.2055279287	690.8843537415	soufflars	2.0	115	1	7043073	1	0	0	0		202	115	N1	1	1	1	1	1	1	1	1	1	1	1	1	0	1	1	0	0	1	1	0	0	0	0	0
1949	SM15TP	1	5	07:21	3	593.7140827347	691.3832199546	permettre	1.0	115	1	7063553	1	1	0	0	2.5228547127	201	115	N1	1	1	1	1	1	1	1	1	1	1	1	1	1	1	1	1	1	1	1	1	1	1	1	1
1950	SM15TP	1	6	07:21	3	661.1101019233	690.3401360544	compabler	2.0	118	1	7200769	0	1	1	1	1.6041526658	202	118	ME	1	1	1	1	1	1	1	1	1	1	1	1	1	1	1	1	1	1	1	1	1	1	1	1
1951	SM15TP	1	6	07:21	3	670.8537724443	690.022675737	décida	1.0	118	1	7221249	0	0	0	1		201	118	ME	0	0	0	0	0	0	0	0	0	0	0	0	0	0	0	0	0	0	0	0	0	0	0	0
1952	SM15TP	1	6	07:21	3	681.381101751	690.612244898	fraîcheur	1.0	118	1	7243777	0	1	0	1	1.5979012657	201	118	ME	1	1	1	1	1	1	1	1	1	1	1	1	1	1	1	1	1	1	1	1	1	1	1	1
1953	SM15TP	1	6	07:21	3	691.5950105111	689.9319727891	discuter	1.0	119	1	7264257	0	1	1	1	0.9628871248	201	119	ME	1	1	1	1	1	1	1	1	1	1	1	1	1	1	1	1	1	1	1	1	1	1	1	1
1954	SM15TP	1	6	07:21	3	701.7828324766	690.6575963719	miguriner	2.0	119	1	7284737	0	1	1	1	2.3519597754	202	119	ME	1	1	1	1	1	1	1	1	1	1	1	1	1	1	1	1	1	1	1	1	1	1	1	1
1955	SM15TP	1	6	07:21	3	711.9443909467	690.0680272109	symbième	2.0	119	1	7305217	1	0	0	0		202	119	N1	0	0	0	0	0	0	0	0	0	0	0	0	0	0	0	0	0	0	0	0	0	0	0	0
1956	SM15TP	1	7	07:21	3	782.9714061894	690.022675737	dénévoie	2.0	122	2	7450625	2	0	0	0		202	122	N2	0	0	0	0	0	0	0	0	0	0	0	0	0	0	0	0	0	0	0	0	0	0	0	0
1957	SM15TP	1	7	07:21	3	793.211406072	690.612244898	novembre	1.0	122	2	7471105	2	0	0	0		201	122	N2	0	0	0	0	0	0	0	0	0	0	0	0	0	0	0	0	0	0	0	0	0	0	0	0
1958	SM15TP	1	7	07:21	3	802.9551148093	690.9297052154	protéger	1.0	122	2	7491585	2	0	0	0		201	122	N2	1	1	1	1	1	1	1	1	1	1	1	1	1	1	1	1	1	1	1	1	1	1	1	0
1959	SM15TP	1	7	07:21	3	813.038354016	690.9750566893	fidélité	1.0	123	2	7512065	2	0	0	0		201	123	N2	1	1	1	1	1	1	1	1	1	1	1	0	1	0	0	0	0	0	0	0	0	0	0	0
1960	SM15TP	1	7	07:21	3	822.6514299148	690.022675737	rismines	2.0	123	2	7532545	2	0	0	0		202	123	N2	0	0	0	0	0	0	0	0	0	0	0	0	0	0	0	0	0	0	0	0	0	0	0	0
1961	SM15TP	1	7	07:21	3	832.3428870974	690.9297052154	ciendes	2.0	123	2	7553025	2	1	1	0	2.4673674115	202	123	N2	1	1	1	1	1	1	1	1	1	1	1	1	1	1	1	1	1	1	1	1	1	1	1	1
1962	SM15TP	1	8	07:21	3	901.515162295	689.8412698413	surveille	1.0	126	2	7694337	2	0	0	0		201	126	N2	1	1	0	0	1	1	0	0	1	0	0	0	0	0	0	0	0	0	0	0	0	0	0	0
1963	SM15TP	1	8	07:21	3	910.945420197	690.9750566893	dircalet	2.0	126	2	7712769	0	1	0	1	2.2217864443	202	126	ME	1	1	1	1	1	1	1	1	1	1	1	1	1	1	1	1	1	1	1	1	1	1	1	1
1964	SM15TP	1	8	07:21	3	920.6629331169	690.8390022676	hypothèse	1.0	126	2	7733249	2	0	0	0		201	126	N2	0	0	0	0	0	0	0	0	0	0	0	0	0	0	0	0	0	0	0	0	0	0	0	0
1965	SM15TP	1	8	07:21	3	930.0931700143	688.4353741497	ambition	1.0	127	2	7751681	2	0	0	0		201	127	N2	1	1	1	1	1	1	1	1	1	1	1	1	1	1	1	1	1	1	1	0	1	1	0	0
1966	SM15TP	1	8	07:21	3	940.9862392485	691.0657596372	ressourut	2.0	127	2	7774209	2	0	0	0		202	127	N2	1	0	0	0	0	0	0	0	0	0	0	0	0	0	0	0	0	0	0	0	0	0	0	0
1967	SM15TP	1	8	07:21	3	951.8009377407	690.2494331066	sentigne	2.0	127	2	7796737	2	0	0	0		202	127	N2	1	1	1	1	1	1	1	0	1	1	1	0	1	0	0	0	0	0	0	0	0	0	0	0
1968	SM15TP	1	9	07:21	3	1023.0108228237	690.3854875283	exprès	1.0	130	2	7942145	2	0	0	0		201	130	N2	1	1	1	1	1	1	1	1	1	1	1	1	1	1	1	0	1	1	0	0	1	0	0	0
1969	SM15TP	1	9	07:21	3	1034.1650754532	690.3854875283	confronis	2.0	130	2	7964673	2	0	0	0		202	130	N2	0	0	0	0	0	0	0	0	0	0	0	0	0	0	0	0	0	0	0	0	0	0	0	0
1970	SM15TP	1	9	07:21	3	1045.2671348127	690.1587301587	attrubine	2.0	131	2	7989249	2	0	0	0		202	131	N2	1	0	0	0	1	0	0	0	0	0	0	0	0	0	0	0	0	0	0	0	0	0	0	0
1971	SM15TP	1	9	07:21	3	1054.9846677112	689.7505668934	octobre	1.0	131	2	8007681	2	0	0	0		201	131	N2	1	1	1	1	1	1	1	1	1	0	1	0	0	0	0	0	0	0	0	0	0	0	0	0
1972	SM15TP	1	9	07:21	3	1066.0344976645	688.5260770975	contraire	1.0	131	2	8030209	2	0	0	0		201	131	N2	1	1	1	0	1	1	0	0	1	0	0	0	0	0	0	0	0	0	0	0	0	0	0	0
1973	SM15TP	1	9	07:21	3	1075.8043207169	690.7029478458	agrisse	2.0	132	2	8050689	2	0	0	0		202	132	N2	1	0	0	0	0	0	0	0	0	0	0	0	0	0	0	0	0	0	0	0	0	0	0	0
1974	SM15TP	1	10	07:21	3	1141.3194829506	688.7074829932	absurde	1.0	134	2	8185857	2	0	0	0		201	134	N2	1	1	1	1	1	1	1	1	1	1	1	1	1	1	1	0	1	1	0	0	1	0	0	0
1975	SM15TP	1	10	07:21	3	1151.8206954255	691.3832199546	replagé	2.0	134	2	8206337	2	0	0	0		202	134	N2	1	1	0	0	0	0	0	0	0	0	0	0	0	0	0	0	0	0	0	0	0	0	0	0
1976	SM15TP	1	10	07:21	3	1161.4337725507	691.6553287982	artiste	1.0	134	2	8226817	2	0	0	0		201	134	N2	1	1	1	1	1	1	1	1	1	1	1	0	1	1	0	0	1	0	0	0	1	0	0	0
1977	SM15TP	1	10	07:21	3	1170.7595044305	690.022675737	devenda	2.0	135	2	8245249	2	0	0	0		202	135	N2	1	1	0	0	1	0	0	0	0	0	0	0	0	0	0	0	0	0	0	0	0	0	0	0
1978	SM15TP	1	10	07:21	3	1181.3913591447	690.566893424	question	1.0	135	2	8267777	2	0	0	0		201	135	N2	0	0	0	0	0	0	0	0	0	0	0	0	0	0	0	0	0	0	0	0	0	0	0	0
1979	SM15TP	1	10	07:21	3	1192.4411458269	690.6575963719	diritulé	2.0	135	2	8290305	2	0	0	0		202	135	N2	1	0	1	0	1	0	0	0	0	0	0	0	0	0	0	0	0	0	0	0	0	0	0	0
1980	SM15TP	1	1	07:21	4	60.2232303496	688.7074829932	rapporte	1.0	138	2	8456193	2	0	0	0		201	138	N2	1	1	1	1	1	1	1	1	1	1	1	1	1	1	0	0	1	0	0	0	1	0	0	0
1981	SM15TP	1	1	07:21	4	70.4370953733	688.4807256236	admettre	1.0	138	2	8476673	0	1	1	1	1.3409043179	201	138	ME	1	1	1	1	1	1	1	1	1	1	1	1	1	1	1	1	1	1	1	1	1	1	1	1
1982	SM15TP	1	1	07:21	4	80.3375112457	691.6099773243	répale	2.0	139	2	8497153	2	0	0	0		202	139	N2	1	1	1	1	1	1	1	1	1	1	1	1	0	1	1	1	0	1	1	1	0	0	1	0
1983	SM15TP	1	1	07:21	4	89.9766487695	688.4807256236	certaine	1.0	139	2	8517633	2	0	0	0		201	139	N2	1	1	1	1	1	1	1	1	1	1	1	1	1	1	1	0	1	1	0	0	1	0	0	0
1984	SM15TP	1	1	07:21	4	99.302412435	690.0680272109	semercie	2.0	139	2	8536065	2	0	0	0		202	139	N2	1	1	1	1	1	1	1	1	1	1	1	1	1	1	1	0	1	1	0	0	1	0	0	0
1985	SM15TP	1	1	07:21	4	110.4044504611	690.022675737	coiseille	2.0	140	2	8558593	2	0	0	0		202	140	N2	1	1	0	0	1	0	0	0	1	0	0	0	0	0	0	0	0	0	0	0	0	0	0	0
1986	SM15TP	1	2	07:21	4	180.2298127545	690.5215419501	pitubales	2.0	142	2	8701953	2	0	0	0		202	142	N2	1	1	1	1	1	1	1	1	1	1	1	0	1	1	0	0	1	0	0	0	0	0	0	0
1987	SM15TP	1	2	07:21	4	189.9996112489	690.4761904762	puissance	1.0	142	2	8722433	2	0	0	0		201	142	N2	1	1	1	1	1	1	1	0	1	1	0	0	0	0	0	0	0	0	0	0	0	0	0	0
1988	SM15TP	1	2	07:21	4	199.1947287285	690.2494331066	éternité	1.0	143	5	8740865	5	0	0	0		201	143	REM	0	0	0	0	0	0	0	0	0	0	0	0	0	0	0	0	0	0	0	0	0	0	0	0
1989	SM15TP	1	2	07:21	4	208.8600498081	690.7936507937	préfoqué	2.0	143	5	8761345	5	0	0	0		202	143	REM	0	0	0	0	0	0	0	0	0	0	0	0	0	0	0	0	0	0	0	0	0	0	0	0
1990	SM15TP	1	2	07:21	4	218.6820933876	690.0680272109	paraître	1.0	143	5	8781825	5	0	0	0		201	143	REM	0	0	0	0	0	0	0	0	0	0	0	0	0	0	0	0	0	0	0	0	0	0	0	0
1991	SM15TP	1	2	07:21	4	228.2951374723	690.3401360544	masquit	2.0	144	5	8800257	5	0	0	0		202	144	REM	1	1	1	1	1	1	1	1	1	1	1	1	1	1	1	1	1	1	1	1	1	1	1	1
1992	SM15TP	1	3	07:21	4	300.7066607335	690.7936507937	poitrine	1.0	146	5	8949761	5	0	0	0		201	146	REM	1	1	1	1	1	1	1	1	1	1	1	1	1	1	1	1	1	1	1	1	1	1	1	1
1993	SM15TP	1	3	07:21	4	310.946678139	690.7029478458	identité	1.0	147	5	8970241	5	0	0	0		201	147	REM	0	0	0	0	0	0	0	0	0	0	0	0	0	0	0	0	0	0	0	0	0	0	0	0
1994	SM15TP	1	3	07:21	4	321.7091297919	690.2947845805	cascuté	2.0	147	5	8992769	5	0	0	0		202	147	REM	1	1	1	1	1	1	1	1	1	1	1	1	1	1	1	1	1	1	1	1	1	1	1	1
1995	SM15TP	1	3	07:21	4	332.4977317956	690.0680272109	grimpides	2.0	147	5	9013249	5	0	0	0		202	147	REM	1	1	1	0	1	1	0	0	1	0	0	0	0	0	0	0	0	0	0	0	0	0	0	0
1996	SM15TP	1	3	07:21	4	342.633230196	690.0680272109	dispaude	2.0	148	5	9035777	5	0	0	0		202	148	REM	1	0	0	0	0	0	0	0	0	0	0	0	0	0	0	0	0	0	0	0	0	0	0	0
1997	SM15TP	1	3	07:21	4	352.50754055	688.4353741497	américain	1.0	148	5	9054209	5	0	0	0		201	148	REM	1	1	1	1	1	1	1	1	1	1	1	1	1	1	1	1	1	1	1	1	1	1	1	0
1998	SM15TP	1	4	07:21	4	418.074938803	690.6575963719	militaire	1.0	150	5	9189377	5	0	0	0		201	150	REM	1	1	1	1	1	1	1	1	1	1	1	1	1	1	1	1	1	1	1	1	1	1	1	1
[truncated: 10,601 more rows]
