# Supplementary material for: Behavioral and brain responses to verbal stimuli reveal transient periods of cognitive integration of the external world during sleep
Source: Nat Neurosci. 2023 Oct 12;26(11):1981–93. doi: 10.1038/s41593-023-01449-7 (PMC10620087; doi:10.1038/s41593-023-01449-7)
Supplement: Supplementary file 11 — Statistical analysis (mixed-linear model, contrast between responsive and nonresponsive trials) for each frequency band (δ, α, σ and β), for participants with narcolepsy and HP. [file 41593_2023_1449_MOESM11_ESM.zip]

Archive with 3 entries (2 files):
- Source_Data_FigE7/
- Source_Data_FigE7/FigE7_extracted_frequencies_statistics_healthy.csv
- Source_Data_FigE7/FigE7_extracted_frequencies_statistics_narcolepsy.csv
