# Supplementary material for: Behavioral and brain responses to verbal stimuli reveal transient periods of cognitive integration of the external world during sleep
Source: Nat Neurosci. 2023 Oct 12;26(11):1981–93. doi: 10.1038/s41593-023-01449-7 (PMC10620087; doi:10.1038/s41593-023-01449-7)
Supplement: Supplementary file 11 — Statistical analysis (mixed-linear model, contrast between responsive and nonresponsive trials) for each frequency band (δ, α, σ and β), for participants with narcolepsy and HP. [file 41593_2023_1449_MOESM11_ESM.zip › Source_Data_FigE7/FigE7_extracted_frequencies_statistics_healthy.csv]

	contrast	estimate	SE	df	t.ratio	p.value	group	State	EEG_channel	Frequency	Time
1	NR - R	-0.0779596724849717	0.0746788544603419	442.525096125602	-1.04393235606435	0.297086615080108	SS	N1	Fp1	Delta	-1
2	NR - R	0.00688919083253502	0.0712314339307036	470.123628447913	0.0967155994534247	0.922993466807975	SS	N1	O1	Delta	-1
3	NR - R	-0.0808080159360611	0.0730130923084603	438.67121919622	-1.10676062855507	0.269003974399016	SS	N1	Fp1	Delta	-0.992
4	NR - R	-0.000450289187991514	0.0697190175654133	467.922885712955	-0.00645862784238223	0.994849548959733	SS	N1	O1	Delta	-0.992
5	NR - R	-0.0839504497552795	0.0710969201204238	434.104738840816	-1.18078883885665	0.238333166160135	SS	N1	Fp1	Delta	-0.984
6	NR - R	-0.00832358497253796	0.0685676216016184	463.208076718357	-0.121392353681136	0.903432914654779	SS	N1	O1	Delta	-0.984
7	NR - R	-0.0855736903014571	0.06953984287551	427.976488357221	-1.23057065939379	0.219159388326911	SS	N1	Fp1	Delta	-0.976
8	NR - R	-0.0155354808711329	0.0676379291872611	453.981299669026	-0.229685932993627	0.818439274929404	SS	N1	O1	Delta	-0.976
9	NR - R	-0.0846433603138882	0.0678540258406941	422.305423644918	-1.24743313701993	0.212930029107075	SS	N1	Fp1	Delta	-0.968
10	NR - R	-0.0192213692979365	0.0660785301615513	443.455013668843	-0.290886756272324	0.771273926234541	SS	N1	O1	Delta	-0.968
11	NR - R	-0.0807606097576385	0.0657043802147304	418.855626610348	-1.22915107780794	0.21970522899596	SS	N1	Fp1	Delta	-0.96
12	NR - R	-0.0205055821841291	0.0646951099764581	431.570231403567	-0.316957219666075	0.75142933205819	SS	N1	O1	Delta	-0.96
13	NR - R	-0.080025203909297	0.0631989264563506	419.015051666604	-1.26624308981843	0.206129557693462	SS	N1	Fp1	Delta	-0.952
14	NR - R	-0.0187809554038559	0.0632968431604287	410.839266397975	-0.296712355089412	0.766836067535599	SS	N1	O1	Delta	-0.952
15	NR - R	-0.0866628654382819	0.0613064923084267	421.535377708209	-1.41360012904163	0.158217385408749	SS	N1	Fp1	Delta	-0.944
16	NR - R	-0.0137639322848858	0.0622676348428671	379.162990590325	-0.221044726038162	0.825176593153476	SS	N1	O1	Delta	-0.944
17	NR - R	-0.0916211845044191	0.0594610592606945	415.754668226307	-1.540860281394	0.124111537510494	SS	N1	Fp1	Delta	-0.936
18	NR - R	-0.00704067168922841	0.0616380058639756	331.361222316153	-0.114226143278645	0.90912770724462	SS	N1	O1	Delta	-0.936
19	NR - R	-0.0952467379269872	0.0581524368013596	400.538727497858	-1.63788042541255	0.102231944417866	SS	N1	Fp1	Delta	-0.928
20	NR - R	0.00203802762973153	0.0595104742231289	275.696837899008	0.0342465365355708	0.972705338639297	SS	N1	O1	Delta	-0.928
21	NR - R	-0.0954345246019348	0.0576081548587027	378.358253390976	-1.65661484621422	0.0984263568190508	SS	N1	Fp1	Delta	-0.92
22	NR - R	0.00486304524282184	0.058559006667346	214.957968410361	0.0830452140427717	0.933892869218074	SS	N1	O1	Delta	-0.92
23	NR - R	-0.0959196170319697	0.0566412627078367	345.463987402051	-1.69345831018521	0.0912696745942687	SS	N1	Fp1	Delta	-0.912
24	NR - R	0.00309917706316017	0.0581469486753998	214.957968410364	0.053299048939972	0.957543138114707	SS	N1	O1	Delta	-0.912
25	NR - R	-0.100193400957954	0.0567085409514528	331.196608028681	-1.76681323971512	0.078180504143941	SS	N1	Fp1	Delta	-0.904
26	NR - R	0.00241756023759299	0.0577071984549492	214.957968410364	0.0418935644481222	0.966622433315065	SS	N1	O1	Delta	-0.904
27	NR - R	-0.0993573046277524	0.0567727374758901	315.395223524378	-1.75008831782943	0.08107550701303	SS	N1	Fp1	Delta	-0.896
28	NR - R	0.00601915752000898	0.0570622885345174	214.957968410364	0.105483983811269	0.916090144494419	SS	N1	O1	Delta	-0.896
29	NR - R	-0.100219046478312	0.057728228451617	291.967673823218	-1.73604922871152	0.0836100553399785	SS	N1	Fp1	Delta	-0.888
30	NR - R	0.0153632871400833	0.0568592107559478	214.957968410361	0.270198740640736	0.787266594861509	SS	N1	O1	Delta	-0.888
31	NR - R	-0.0973708672247148	0.0576421833548068	238.952667147574	-1.6892293379202	0.0924798246922596	SS	N1	Fp1	Delta	-0.88
32	NR - R	0.0293328206926757	0.056991502110698	214.957968410364	0.514687621949336	0.607300118425523	SS	N1	O1	Delta	-0.88
33	NR - R	-0.103409218852088	0.0582288694317214	214.957968410364	-1.7759097825752	0.0771624628454368	SS	N1	Fp1	Delta	-0.872
34	NR - R	0.0464884629054659	0.0581351981767105	214.957968410361	0.799661209791654	0.424789888933934	SS	N1	O1	Delta	-0.872
35	NR - R	-0.0996519057336099	0.057558121670391	214.957968410364	-1.7313265763652	0.0848283242696263	SS	N1	Fp1	Delta	-0.864
36	NR - R	0.0637108302445295	0.0599375398199359	214.957968410361	1.06295370874296	0.288995616969298	SS	N1	O1	Delta	-0.864
37	NR - R	-0.0888461770773832	0.056765733888794	214.957968410361	-1.56513746922458	0.119021620445872	SS	N1	Fp1	Delta	-0.856
38	NR - R	0.0702659093032262	0.0602893752277563	214.957968410364	1.16547748318475	0.245117388315424	SS	N1	O1	Delta	-0.856
39	NR - R	-0.0795933475318423	0.0568425077501528	214.957968410367	-1.40024342137911	0.162882146780831	SS	N1	Fp1	Delta	-0.848
40	NR - R	0.07328474532761	0.0597735757832953	214.957968410361	1.22603917144423	0.22152536577814	SS	N1	O1	Delta	-0.848
41	NR - R	-0.0768413302411553	0.057380226347495	214.957968410364	-1.33916045879296	0.1819327529031	SS	N1	Fp1	Delta	-0.84
42	NR - R	0.0751394443334188	0.0591444646572976	214.957968410364	1.27043916567343	0.205301558247898	SS	N1	O1	Delta	-0.84
43	NR - R	-0.0748135815487333	0.0587834986275355	214.957968410364	-1.27269698632209	0.2045004173204	SS	N1	Fp1	Delta	-0.832
44	NR - R	0.081093231229286	0.0588742937378014	214.957968410361	1.37739624683121	0.169822257797702	SS	N1	O1	Delta	-0.832
45	NR - R	-0.0677991201177181	0.0593185122986203	214.957968410361	-1.14296730464859	0.254323542538254	SS	N1	Fp1	Delta	-0.824
46	NR - R	0.0816240603929974	0.0588718639731652	214.957968410367	1.38646978173144	0.167039797726526	SS	N1	O1	Delta	-0.824
47	NR - R	-0.0629536630312114	0.0601926871971252	214.957968410361	-1.04586895788593	0.296796173059109	SS	N1	Fp1	Delta	-0.816
48	NR - R	0.0803109626134669	0.0574750257149354	214.957968410361	1.39731929850355	0.163758173106937	SS	N1	O1	Delta	-0.816
49	NR - R	-0.0519345835928432	0.0595296186885631	214.957968410361	-0.872415861834185	0.383954985100956	SS	N1	Fp1	Delta	-0.808
50	NR - R	0.0847704117326738	0.0560122682461494	214.95796841039	1.51342579736541	0.131640423290733	SS	N1	O1	Delta	-0.808
51	NR - R	-0.0418613671064992	0.058583546768899	214.957968410361	-0.714558428352494	0.475657201271341	SS	N1	Fp1	Delta	-0.8
52	NR - R	0.0907473084564153	0.0554302429957608	284.686556102181	1.63714433767421	0.10270518902815	SS	N1	O1	Delta	-0.8
53	NR - R	-0.0367657869517029	0.0577243131738558	214.957968410361	-0.636920301519581	0.524854470460468	SS	N1	Fp1	Delta	-0.792
54	NR - R	0.092204155514388	0.0552230492884157	309.691668600945	1.66966795029426	0.0959955066450905	SS	N1	O1	Delta	-0.792
55	NR - R	-0.0395025781223626	0.0572533996193025	214.957968410364	-0.689960393357055	0.490963309973085	SS	N1	Fp1	Delta	-0.784
56	NR - R	0.0889388407177934	0.0557608183698982	333.182702440837	1.59500601529561	0.111658975970194	SS	N1	O1	Delta	-0.784
57	NR - R	-0.0424150546891462	0.0576826344918435	214.957968410364	-0.735317571099217	0.462947619459728	SS	N1	Fp1	Delta	-0.776
58	NR - R	0.0788847859568994	0.0571063041484212	331.838723332995	1.38136738374585	0.16809543432044	SS	N1	O1	Delta	-0.776
59	NR - R	-0.0445940794792683	0.0582025895867023	214.957968410364	-0.766187205688471	0.444405470424767	SS	N1	Fp1	Delta	-0.768
60	NR - R	0.0665575025885022	0.0578907182665361	214.957968410361	1.14970939351734	0.251541116800256	SS	N1	O1	Delta	-0.768
61	NR - R	-0.0516472634856718	0.0586665269356091	214.957968410364	-0.880353178949191	0.379651192811143	SS	N1	Fp1	Delta	-0.76
62	NR - R	0.058802307251622	0.0581047402172929	214.957968410364	1.01200533780412	0.312673261936783	SS	N1	O1	Delta	-0.76
63	NR - R	-0.0553057524645604	0.0585333676391758	214.957968410364	-0.944858543002143	0.345791921131239	SS	N1	Fp1	Delta	-0.752
64	NR - R	0.0422674275480687	0.0588368510050859	214.957968410361	0.718383578081279	0.473300905075954	SS	N1	O1	Delta	-0.752
65	NR - R	-0.0537226697654523	0.0579058143644772	214.957968410364	-0.927759506624069	0.354572878528182	SS	N1	Fp1	Delta	-0.744
66	NR - R	0.0325109817659102	0.0597781117733783	214.957968410361	0.543860968529099	0.587100776492391	SS	N1	O1	Delta	-0.744
67	NR - R	-0.0605750749239588	0.0573947479048723	214.957968410364	-1.05541146420501	0.292421940601338	SS	N1	Fp1	Delta	-0.736
68	NR - R	0.0259781076812437	0.0599002702764294	214.957968410367	0.433689323292853	0.664948985540693	SS	N1	O1	Delta	-0.736
69	NR - R	-0.0718410086926498	0.0572789221323162	214.957968410364	-1.25423115551467	0.211120151710041	SS	N1	Fp1	Delta	-0.728
70	NR - R	0.0181723684361565	0.0603169448432165	214.957968410361	0.301281314618844	0.763491226950151	SS	N1	O1	Delta	-0.728
71	NR - R	-0.0815809043888068	0.0585223177854798	214.957968410364	-1.39401355715013	0.164752827747846	SS	N1	Fp1	Delta	-0.72
72	NR - R	0.013523055766188	0.0599407879504668	214.957968410361	0.225606906892233	0.821721518478052	SS	N1	O1	Delta	-0.72
73	NR - R	-0.0885029697548475	0.0589027665481473	214.957968410364	-1.50252653553216	0.134428804658693	SS	N1	Fp1	Delta	-0.712
74	NR - R	0.00832278195358182	0.0598713395579827	214.957968410361	0.139011119761594	0.889571509229824	SS	N1	O1	Delta	-0.712
75	NR - R	-0.090116891919792	0.0586674172110055	214.957968410364	-1.53606373356567	0.125993334792244	SS	N1	Fp1	Delta	-0.704
76	NR - R	0.00954647044515424	0.060067804393196	214.957968410367	0.158928240204425	0.873874627729055	SS	N1	O1	Delta	-0.704
77	NR - R	-0.0918282330086942	0.0581563080259186	365.593362730388	-1.57899007219937	0.115203131576544	SS	N1	Fp1	Delta	-0.696
78	NR - R	0.00186284928893098	0.0591864012468011	214.957968410367	0.0314742787141778	0.974920508633354	SS	N1	O1	Delta	-0.696
79	NR - R	-0.0908367497340713	0.0586167475030719	429.106665999877	-1.54967229680069	0.121957373832167	SS	N1	Fp1	Delta	-0.688
80	NR - R	-0.00159653278575501	0.0593714519397798	214.957968410364	-0.026890580128887	0.97857195440586	SS	N1	O1	Delta	-0.688
81	NR - R	-0.0780774631407234	0.0582612378834843	424.236452035126	-1.34012708924704	0.180921329335682	SS	N1	Fp1	Delta	-0.68
82	NR - R	0.00103737065564014	0.0588325382879267	214.957968410364	0.0176326006973087	0.985948304334866	SS	N1	O1	Delta	-0.68
83	NR - R	-0.0700111690564445	0.0580128906918749	411.264163904926	-1.20682090172504	0.228194810647491	SS	N1	Fp1	Delta	-0.672
84	NR - R	-0.00621562860386059	0.0581966457958013	214.957968410364	-0.10680389769661	0.915044166077669	SS	N1	O1	Delta	-0.672
85	NR - R	-0.0591243418834605	0.0583296270239594	376.881552887431	-1.01362454896505	0.311412224092554	SS	N1	Fp1	Delta	-0.664
86	NR - R	-0.00800593050941358	0.0578460712739376	214.957968410361	-0.138400592003914	0.890053394184219	SS	N1	O1	Delta	-0.664
87	NR - R	-0.0577948100254479	0.0580202644630804	350.136825206113	-0.996114212168475	0.319882548985487	SS	N1	Fp1	Delta	-0.656
88	NR - R	-0.00607482739229814	0.0579331292322108	278.600937019016	-0.104859300245092	0.916562906223639	SS	N1	O1	Delta	-0.656
89	NR - R	-0.0623538581813456	0.058181694619572	332.793222010846	-1.07170921350871	0.28462723588895	SS	N1	Fp1	Delta	-0.648
90	NR - R	-0.015042170922877	0.0583297307530297	334.530784579002	-0.257881713642158	0.796656765674368	SS	N1	O1	Delta	-0.648
91	NR - R	-0.0637073649529241	0.059015025133245	322.033361329552	-1.07951093486929	0.281167868801175	SS	N1	Fp1	Delta	-0.64
92	NR - R	-0.0206770215279121	0.0582707134642762	337.458660688967	-0.354844145517258	0.722928011603962	SS	N1	O1	Delta	-0.64
93	NR - R	-0.063911758591239	0.0608218305810299	313.468874471952	-1.05080294329669	0.294158502782686	SS	N1	Fp1	Delta	-0.632
94	NR - R	-0.0195347262552448	0.0584947903314291	325.697844577994	-0.333956684767342	0.738627163601509	SS	N1	O1	Delta	-0.632
95	NR - R	-0.0693710529116341	0.0626584428522076	323.065301123397	-1.10713017677856	0.269061297479008	SS	N1	Fp1	Delta	-0.624
96	NR - R	-0.0114703385748628	0.0591507819727763	297.749531557083	-0.193916938919623	0.846373147872074	SS	N1	O1	Delta	-0.624
97	NR - R	-0.0793462798252874	0.0623997045196227	330.483208465523	-1.27158101846998	0.204416164932004	SS	N1	Fp1	Delta	-0.616
98	NR - R	-0.00312950172474146	0.0605707139134445	214.957968410367	-0.0516669116565725	0.958842082944242	SS	N1	O1	Delta	-0.616
99	NR - R	-0.0926307249107101	0.0614538551624954	333.25434490344	-1.50732162637767	0.132675582599218	SS	N1	Fp1	Delta	-0.608
100	NR - R	-0.0145577870634184	0.0604224835468693	214.957968410364	-0.240933278621791	0.809836475079625	SS	N1	O1	Delta	-0.608
101	NR - R	-0.101662446237406	0.0612810463612873	329.050291525459	-1.65895415097919	0.0980778381802917	SS	N1	Fp1	Delta	-0.6
102	NR - R	-0.0281028150830001	0.0602741216685588	214.957968410361	-0.466250097140106	0.641508627537042	SS	N1	O1	Delta	-0.6
103	NR - R	-0.102037561717688	0.0608322210909261	317.296105375164	-1.67736044957445	0.0944567797656903	SS	N1	Fp1	Delta	-0.592
104	NR - R	-0.0459397566553344	0.0600888912447573	214.957968410364	-0.764529943949375	0.445389955111331	SS	N1	O1	Delta	-0.592
105	NR - R	-0.100918845771617	0.0607792839427544	308.159608789028	-1.66041518137443	0.0978480872454814	SS	N1	Fp1	Delta	-0.584
106	NR - R	-0.0566715357298848	0.0599157889256788	214.957968410361	-0.945853117284022	0.3452855026012	SS	N1	O1	Delta	-0.584
107	NR - R	-0.101025769776762	0.0613299969009836	294.342318668659	-1.64724889746638	0.100574010726782	SS	N1	Fp1	Delta	-0.576
108	NR - R	-0.0638668766792705	0.0608398667202923	214.957968410361	-1.04975372436128	0.295010127224193	SS	N1	O1	Delta	-0.576
109	NR - R	-0.102700023650409	0.0617529041334238	282.153720463285	-1.66308006225124	0.0974067483779267	SS	N1	Fp1	Delta	-0.568
110	NR - R	-0.0666920877598216	0.0609601789942098	214.957968410361	-1.09402709867627	0.275167510623037	SS	N1	O1	Delta	-0.568
111	NR - R	-0.109220246905178	0.0616377920996695	277.639557215527	-1.7719688389968	0.0774964707883153	SS	N1	Fp1	Delta	-0.56
112	NR - R	-0.0707337779055555	0.0612931532055856	214.957968410367	-1.15402413167266	0.249771706543169	SS	N1	O1	Delta	-0.56
113	NR - R	-0.114472351742962	0.060898334228706	268.592882493567	-1.87972878392793	0.0612274635946379	SS	N1	Fp1	Delta	-0.552
114	NR - R	-0.0699111017480345	0.0612029173949229	214.957968410364	-1.14228381135691	0.25460681598827	SS	N1	O1	Delta	-0.552
115	NR - R	-0.116894339112833	0.0612992722088931	246.374415830448	-1.90694497504776	0.057690871078813	SS	N1	Fp1	Delta	-0.544
116	NR - R	-0.0707336905231862	0.0618345553023875	214.957968410361	-1.14391848016501	0.253929695920565	SS	N1	O1	Delta	-0.544
117	NR - R	-0.112782325596425	0.0612336692791342	249.839469815699	-1.8418351688563	0.0666844685652133	SS	N1	Fp1	Delta	-0.536
118	NR - R	-0.0676719912063208	0.0615531662960334	334.74501864491	-1.0994071512237	0.272380560448266	SS	N1	O1	Delta	-0.536
119	NR - R	-0.102821872984779	0.0610245035233985	214.957968410364	-1.68492764460352	0.0934537519769674	SS	N1	Fp1	Delta	-0.528
120	NR - R	-0.0599211342378509	0.0607271577677318	348.761320271969	-0.986727132315929	0.324460470259363	SS	N1	O1	Delta	-0.528
121	NR - R	-0.0940013623802284	0.0598945260361474	214.957968410364	-1.56944830523405	0.118014335647294	SS	N1	Fp1	Delta	-0.52
122	NR - R	-0.0400475069170402	0.0591531812678438	340.044071529557	-0.677013578284256	0.49885763583511	SS	N1	O1	Delta	-0.52
123	NR - R	-0.0840011883188591	0.0590502033829884	214.957968410364	-1.42253850971593	0.156319493450624	SS	N1	Fp1	Delta	-0.512
124	NR - R	-0.0197957230365422	0.0579342035251158	333.467563991837	-0.341693193865353	0.732797017537209	SS	N1	O1	Delta	-0.512
125	NR - R	-0.0777612957462332	0.0582973046983308	214.957968410364	-1.33387463020155	0.183656480425721	SS	N1	Fp1	Delta	-0.504
126	NR - R	-0.00469754841677598	0.0572855397702876	312.537131973669	-0.08200234187568	0.934697341583949	SS	N1	O1	Delta	-0.504
127	NR - R	-0.0708477371772792	0.0584337065105505	214.957968410361	-1.21244640136746	0.226672414182006	SS	N1	Fp1	Delta	-0.496
128	NR - R	0.00522010227560452	0.0568368270823319	299.177300512259	0.0918436609426289	0.926883720036578	SS	N1	O1	Delta	-0.496
129	NR - R	-0.0645209019745086	0.0582653440740444	214.957968410364	-1.10736327056637	0.269374495462964	SS	N1	Fp1	Delta	-0.488
130	NR - R	0.00592730755449652	0.056491626939704	316.656969275219	0.104923647549096	0.916502823152072	SS	N1	O1	Delta	-0.488
131	NR - R	-0.0606926024352559	0.0586361828630116	241.801823088789	-1.03507082950895	0.301669889588035	SS	N1	Fp1	Delta	-0.48
132	NR - R	0.00532099517652027	0.0555108719206964	330.160839004749	0.0958550098820627	0.923693880969487	SS	N1	O1	Delta	-0.48
133	NR - R	-0.0569758753781792	0.059060391098275	214.957968410364	-0.9647053519062	0.335776449051202	SS	N1	Fp1	Delta	-0.472
134	NR - R	-0.00403914201049755	0.0548553896927323	333.459300101116	-0.0736325461020777	0.941346921677422	SS	N1	O1	Delta	-0.472
135	NR - R	-0.0517409481222247	0.0591500731310858	214.957968410364	-0.874740222341885	0.38269156171374	SS	N1	Fp1	Delta	-0.464
136	NR - R	-0.0171012439635488	0.0549532717487234	347.412001098512	-0.31119610205822	0.755838190842007	SS	N1	O1	Delta	-0.464
137	NR - R	-0.0394598848728737	0.0595224271100413	214.957968410361	-0.662941462382285	0.508078288880941	SS	N1	Fp1	Delta	-0.456
138	NR - R	-0.018560968987619	0.055125143465675	347.984827609464	-0.336706044115358	0.736541471659852	SS	N1	O1	Delta	-0.456
139	NR - R	-0.0256418932202025	0.0576949200879126	243.224763360562	-0.444439357592153	0.657120160225803	SS	N1	Fp1	Delta	-0.448
140	NR - R	-0.00536481791359378	0.0549922946622425	333.150382086998	-0.0975558111648911	0.922343679137837	SS	N1	O1	Delta	-0.448
141	NR - R	-0.0142448466937916	0.0568753937529697	237.971466231533	-0.250457109020854	0.802449967195986	SS	N1	Fp1	Delta	-0.44
142	NR - R	0.00213842688623274	0.0558870627527418	214.957968410367	0.0382633615170236	0.96951321446148	SS	N1	O1	Delta	-0.44
143	NR - R	-0.0016409707236575	0.0566055790207031	214.957968410361	-0.0289895581327298	0.976899815026904	SS	N1	Fp1	Delta	-0.432
144	NR - R	0.006605725735594	0.0559702766525075	214.957968410364	0.118022031168539	0.906160410275709	SS	N1	O1	Delta	-0.432
145	NR - R	0.0145796933701573	0.0575848663741905	214.957968410361	0.253186197835685	0.800366303089673	SS	N1	Fp1	Delta	-0.424
146	NR - R	0.0112935792773115	0.056959681026142	214.957968410364	0.198273218421434	0.843018691036394	SS	N1	O1	Delta	-0.424
147	NR - R	0.0273285458813107	0.0589044586881766	214.957968410364	0.4639469827909	0.643155208317202	SS	N1	Fp1	Delta	-0.416
148	NR - R	0.0148982315117998	0.0576914967408409	214.957968410361	0.258239642814693	0.796469045322963	SS	N1	O1	Delta	-0.416
149	NR - R	0.0371964854758431	0.0601649969045705	214.957968410364	0.618241292937179	0.537070797002854	SS	N1	Fp1	Delta	-0.408
150	NR - R	0.0242158116424886	0.0580113619854905	214.957968410364	0.41743222040788	0.676778913483862	SS	N1	O1	Delta	-0.408
151	NR - R	0.0424398699567973	0.0603414312394668	316.358860893764	0.703328858547843	0.482368110654955	SS	N1	Fp1	Delta	-0.4
152	NR - R	0.031638543267846	0.0579381560940972	214.957968410364	0.546074390363096	0.585581092492007	SS	N1	O1	Delta	-0.4
153	NR - R	0.0458499363683626	0.0598552667510299	312.495882904384	0.766013399607374	0.44424654265265	SS	N1	Fp1	Delta	-0.392
154	NR - R	0.0381278637162729	0.0573459470358905	214.957968410367	0.664874602077984	0.506843369716287	SS	N1	O1	Delta	-0.392
155	NR - R	0.0551307276856473	0.0602497611569985	214.957968410364	0.915036452044813	0.361197799345964	SS	N1	Fp1	Delta	-0.384
156	NR - R	0.0420124083909885	0.0571575605137963	214.957968410364	0.735028017524433	0.463123574766931	SS	N1	O1	Delta	-0.384
157	NR - R	0.0696119742064682	0.0600078633818318	214.957968410364	1.1600475384955	0.247316269704957	SS	N1	Fp1	Delta	-0.376
158	NR - R	0.0435831759369023	0.0580987444117861	214.957968410361	0.750156933306477	0.453980474709602	SS	N1	O1	Delta	-0.376
159	NR - R	0.0779166977970922	0.0595087909084153	214.957968410361	1.30933088385222	0.191820097681233	SS	N1	Fp1	Delta	-0.368
160	NR - R	0.0354449942005672	0.0597703536291969	214.957968410364	0.593019650184115	0.553791390490911	SS	N1	O1	Delta	-0.368
161	NR - R	0.0825810444649146	0.0585163670384258	214.957968410361	1.4112469492627	0.159617520710143	SS	N1	Fp1	Delta	-0.36
162	NR - R	0.0216295897541574	0.0596711165254498	214.957968410361	0.362480057582505	0.71734945491386	SS	N1	O1	Delta	-0.36
163	NR - R	0.0901439293898685	0.0575262502848127	214.957968410361	1.56700513145852	0.118584386042482	SS	N1	Fp1	Delta	-0.352
164	NR - R	0.00788452025184766	0.0588198838623507	282.249454049054	0.134045151641219	0.893462399663075	SS	N1	O1	Delta	-0.352
165	NR - R	0.100015666189285	0.0570583341841542	214.957968410364	1.75286691452449	0.0810504410312138	SS	N1	Fp1	Delta	-0.344
166	NR - R	-0.00523304609210511	0.0581494438721518	320.053924843404	-0.0899930548538102	0.928349024879017	SS	N1	O1	Delta	-0.344
167	NR - R	0.104583862224881	0.0566490423667083	214.957968410364	1.84617175958376	0.0662422111495947	SS	N1	Fp1	Delta	-0.336
168	NR - R	-0.0169902828460733	0.0576634429390877	280.729163628923	-0.294645653816074	0.768482348404509	SS	N1	O1	Delta	-0.336
169	NR - R	0.10785666152408	0.0547788087925181	214.957968410364	1.96894864823734	0.0502438734547789	SS	N1	Fp1	Delta	-0.328
170	NR - R	-0.0250114640384587	0.0578813110794108	234.705143134168	-0.432116404622279	0.666053537887671	SS	N1	O1	Delta	-0.328
171	NR - R	0.108889414811966	0.0539190168718904	214.957968410364	2.01949926258269	0.0446767894598324	SS	N1	Fp1	Delta	-0.32
172	NR - R	-0.0397687248772382	0.0579577374446008	224.436384619641	-0.686167656479885	0.493315625904941	SS	N1	O1	Delta	-0.32
173	NR - R	0.112643353423792	0.0541240078817998	214.957968410364	2.08120865087803	0.0385991936140947	SS	N1	Fp1	Delta	-0.312
174	NR - R	-0.0533553289881531	0.0576243401868336	239.387722805136	-0.925916527897078	0.355421847587205	SS	N1	O1	Delta	-0.312
175	NR - R	0.125076001342677	0.053919414281556	214.957968410364	2.31968397671304	0.021296481907727	SS	N1	Fp1	Delta	-0.304
176	NR - R	-0.0625414040584279	0.0562264931873971	243.384149253615	-1.11231201721907	0.267101483914161	SS	N1	O1	Delta	-0.304
177	NR - R	0.138339659263058	0.0539515315980382	214.957968410367	2.56414702540323	0.0110249313360544	SS	N1	Fp1	Delta	-0.296
178	NR - R	-0.0661621176912174	0.0542345875990175	223.406787554416	-1.21992478638145	0.223779621467531	SS	N1	O1	Delta	-0.296
179	NR - R	0.149760294895947	0.0547871310860838	227.032983657295	2.73349401450931	0.00676045110065491	SS	N1	Fp1	Delta	-0.288
180	NR - R	-0.0656151206910684	0.053217927777148	214.957968410364	-1.23295144008301	0.218940543954359	SS	N1	O1	Delta	-0.288
181	NR - R	0.156790812131002	0.0557657339326362	225.321545801051	2.8115977514149	0.0053641189220362	SS	N1	Fp1	Delta	-0.28
182	NR - R	-0.066506527660083	0.0530211245827859	214.957968410361	-1.25434019333636	0.211080610529679	SS	N1	O1	Delta	-0.28
183	NR - R	0.160203913213916	0.0563502266158775	245.037449807948	2.84300388543205	0.00484592184613954	SS	N1	Fp1	Delta	-0.272
184	NR - R	-0.065341003671054	0.0536018914335878	214.957968410364	-1.21900555975736	0.22417809240762	SS	N1	O1	Delta	-0.272
185	NR - R	0.154557285096997	0.0564432481410826	288.108690824413	2.73827765387764	0.00656077008538393	SS	N1	Fp1	Delta	-0.264
186	NR - R	-0.0622289049580207	0.05489695337143	214.957968410364	-1.13355844243274	0.258242467927027	SS	N1	O1	Delta	-0.264
187	NR - R	0.156853879752474	0.056877414631817	315.135575290804	2.75775333263355	0.00615964761486565	SS	N1	Fp1	Delta	-0.256
188	NR - R	-0.0530679707329691	0.0557908962908957	214.957968410364	-0.951194088301985	0.342574130225167	SS	N1	O1	Delta	-0.256
189	NR - R	0.149464638819342	0.0574221137449911	330.150319138638	2.60291077899201	0.00966060686462767	SS	N1	Fp1	Delta	-0.248
190	NR - R	-0.0413086197641594	0.0559774919551366	214.957968410364	-0.737950528352831	0.461349353010147	SS	N1	O1	Delta	-0.248
191	NR - R	0.135030059112822	0.0578307045871586	333.22262782735	2.33491983327496	0.0201409616208429	SS	N1	Fp1	Delta	-0.24
192	NR - R	-0.0261264330978971	0.0561976296182192	215.221460369532	-0.464902759696238	0.642471097837484	SS	N1	O1	Delta	-0.24
193	NR - R	0.121498701357578	0.0586319932749679	328.918752644108	2.07222532564743	0.0390232392836646	SS	N1	Fp1	Delta	-0.232
194	NR - R	-0.0225271667907195	0.0565941679895941	240.937826949043	-0.398047494838364	0.690947645687719	SS	N1	O1	Delta	-0.232
195	NR - R	0.103218848443319	0.059301205071339	325.966752246143	1.74058601876888	0.0826998008091161	SS	N1	Fp1	Delta	-0.224
196	NR - R	-0.0187805903312187	0.0572428621151081	270.324187476306	-0.328086151483015	0.743100498159228	SS	N1	O1	Delta	-0.224
197	NR - R	0.0832202484049561	0.0599889023449152	314.408442994282	1.38726072910067	0.166344830736417	SS	N1	Fp1	Delta	-0.216
198	NR - R	-0.00896243571460931	0.0572656998221528	283.846625232546	-0.156506176340174	0.875745307116476	SS	N1	O1	Delta	-0.216
199	NR - R	0.0706287396608144	0.0607567537820592	312.814076131143	1.16248376129783	0.245925117126059	SS	N1	Fp1	Delta	-0.208
200	NR - R	-0.000817423460160132	0.0574702440972876	298.74051121907	-0.0142234207110095	0.988661228897815	SS	N1	O1	Delta	-0.208
201	NR - R	0.0613613819755057	0.0604575289952103	309.982209434725	1.01495021373379	0.310921091553345	SS	N1	Fp1	Delta	-0.2
202	NR - R	0.00932972315863567	0.0584032373522202	306.200417947473	0.159746678122818	0.873185953174049	SS	N1	O1	Delta	-0.2
203	NR - R	0.0543027236152048	0.0605412323589551	308.304733388886	0.896954381325416	0.370443113931144	SS	N1	Fp1	Delta	-0.192
204	NR - R	0.0149998299105691	0.0594633625807337	318.869353989895	0.252253307912141	0.801007793183472	SS	N1	O1	Delta	-0.192
205	NR - R	0.0498082764569041	0.0616114691729981	302.571177565953	0.808425397502665	0.419480903801416	SS	N1	Fp1	Delta	-0.184
206	NR - R	0.0258468352292749	0.0587246081720561	338.056400992695	0.440136359080452	0.660119620912009	SS	N1	O1	Delta	-0.184
207	NR - R	0.0466779762641112	0.0620267570030546	294.250045789521	0.752545812798377	0.452324487949418	SS	N1	Fp1	Delta	-0.176
208	NR - R	0.0351226929321349	0.0589371574550438	345.5412234842	0.595934626791695	0.551609049436532	SS	N1	O1	Delta	-0.176
209	NR - R	0.0404975032164124	0.0634231963846073	300.211798992973	0.638528259768394	0.523616670124496	SS	N1	Fp1	Delta	-0.168
210	NR - R	0.0434077588782773	0.0592406815137534	347.497903581258	0.732735643296062	0.464213636842826	SS	N1	O1	Delta	-0.168
211	NR - R	0.0294867851978695	0.0636694993479807	310.799852046884	0.463122617577246	0.643600596257952	SS	N1	Fp1	Delta	-0.16
212	NR - R	0.0600915571081737	0.0584561918705538	362.986304249666	1.02797591128141	0.304645668326384	SS	N1	O1	Delta	-0.16
213	NR - R	0.0170478648232513	0.063257023017291	313.603556170444	0.269501535325039	0.787720998359897	SS	N1	Fp1	Delta	-0.152
214	NR - R	0.0650492949356744	0.0578455813389411	366.22061129543	1.1245335154387	0.261523276054171	SS	N1	O1	Delta	-0.152
215	NR - R	0.0102545362286793	0.0632280627419627	307.197145606332	0.16218330570286	0.871268129225484	SS	N1	Fp1	Delta	-0.144
216	NR - R	0.0633046016126108	0.0576001196061454	356.517531178152	1.09903594029789	0.272494002862822	SS	N1	O1	Delta	-0.144
217	NR - R	0.0152223644443421	0.0625900326943141	303.526665936618	0.243207485106889	0.808008949045538	SS	N1	Fp1	Delta	-0.136
218	NR - R	0.0610074237828969	0.0572683912923363	331.130967807813	1.06528963720098	0.287521029728465	SS	N1	O1	Delta	-0.136
219	NR - R	0.0226662758527317	0.0621803802872432	299.426613808525	0.364524561413496	0.715723638225488	SS	N1	Fp1	Delta	-0.128
220	NR - R	0.0566326271608532	0.0570488713121768	290.792873395281	0.992703726791617	0.321679664747198	SS	N1	O1	Delta	-0.128
221	NR - R	0.0242742471501673	0.061718307204625	299.10866881039	0.393307079367665	0.694372879195833	SS	N1	Fp1	Delta	-0.12
222	NR - R	0.0537957781324809	0.0577819939861532	214.957968410361	0.931012836721634	0.352891345920286	SS	N1	O1	Delta	-0.12
223	NR - R	0.0265642863851664	0.0623167150194436	303.49937495246	0.426278669805975	0.67020697533365	SS	N1	Fp1	Delta	-0.112
224	NR - R	0.0514107219928052	0.0574768840129121	214.957968410364	0.894459100831837	0.372076711280806	SS	N1	O1	Delta	-0.112
225	NR - R	0.0339788416105234	0.0628420550784697	313.881330660782	0.5407022664694	0.589096300724402	SS	N1	Fp1	Delta	-0.104
226	NR - R	0.0512668258505459	0.0578361998002191	214.957968410364	0.886414149401838	0.376384995030776	SS	N1	O1	Delta	-0.104
227	NR - R	0.0477994672179974	0.0635538898609718	323.063727804014	0.752109230804941	0.452532980982385	SS	N1	Fp1	Delta	-0.096
228	NR - R	0.053704631877138	0.0577687757679282	214.957968410364	0.929648086933383	0.353596117924556	SS	N1	O1	Delta	-0.096
229	NR - R	0.072073465083869	0.0639068523108174	335.655643789147	1.12778931331702	0.260214413949452	SS	N1	Fp1	Delta	-0.088
230	NR - R	0.0506765615515892	0.057471520845644	214.957968410364	0.881768235918019	0.378887066221972	SS	N1	O1	Delta	-0.088
231	NR - R	0.0975459402034139	0.0651265563755988	331.616980769523	1.49779054247618	0.135138909612669	SS	N1	Fp1	Delta	-0.08
232	NR - R	0.0449516423308661	0.0574166124487502	214.957968410364	0.782903073060776	0.434545692216423	SS	N1	O1	Delta	-0.08
233	NR - R	0.110641576668993	0.0655174560727877	309.32809404973	1.68873432060722	0.0922781000295735	SS	N1	Fp1	Delta	-0.072
234	NR - R	0.0363765214801113	0.0580094333087788	214.957968410361	0.627079414592493	0.531272648352378	SS	N1	O1	Delta	-0.072
235	NR - R	0.108513407523576	0.0648163248431485	270.0836142131	1.67416785487564	0.0952551990012716	SS	N1	Fp1	Delta	-0.064
236	NR - R	0.0255864021039704	0.0592298047742386	214.957968410361	0.431985251369576	0.666185130114368	SS	N1	O1	Delta	-0.064
237	NR - R	0.113729925412703	0.0641348655892795	247.483865513558	1.77329326829857	0.0774099610978158	SS	N1	Fp1	Delta	-0.056
238	NR - R	0.0153328745088462	0.0597439244256953	214.957968410364	0.256643242911101	0.79769965471854	SS	N1	O1	Delta	-0.056
239	NR - R	0.120901557728521	0.0645154479783241	234.716313932695	1.87399392730159	0.0621736453098269	SS	N1	Fp1	Delta	-0.048
240	NR - R	0.0105457138436649	0.0604184356769139	214.957968410361	0.174544635681364	0.861601737477419	SS	N1	O1	Delta	-0.048
241	NR - R	0.121209298446526	0.0636352281708842	258.824441165683	1.90475153355362	0.0579208655947805	SS	N1	Fp1	Delta	-0.04
242	NR - R	0.000266465283219386	0.0605195966363189	214.957968410361	0.00440295867833785	0.996491041993027	SS	N1	O1	Delta	-0.04
243	NR - R	0.120886117530154	0.0632471889259915	268.181018265718	1.91132791168962	0.0570283379747907	SS	N1	Fp1	Delta	-0.032
244	NR - R	-0.0143911699961168	0.0597889079954871	214.957968410364	-0.240699662840522	0.810017312100158	SS	N1	O1	Delta	-0.032
245	NR - R	0.116384278942968	0.0628575973562021	258.634464143882	1.85155468611758	0.0652295508006579	SS	N1	Fp1	Delta	-0.024
246	NR - R	-0.0267506844515279	0.0587859627469353	214.957968410364	-0.455052247195228	0.649530906574201	SS	N1	O1	Delta	-0.024
247	NR - R	0.117097634495586	0.0634826306807175	223.080743497974	1.84456178390783	0.0664271304995922	SS	N1	Fp1	Delta	-0.016
248	NR - R	-0.0352028372064442	0.0581962612480668	214.957968410364	-0.604898604334545	0.545884379141488	SS	N1	O1	Delta	-0.016
249	NR - R	0.115548515852033	0.0631279171254962	216.535277383454	1.83038695261126	0.0685666863200506	SS	N1	Fp1	Delta	-0.008
250	NR - R	-0.0420903871150502	0.058323915131736	221.215076125312	-0.721666009903156	0.471261926650511	SS	N1	O1	Delta	-0.008
251	NR - R	0.111546839073647	0.0627005905990978	214.957968410364	1.77903968699223	0.0766463645556895	SS	N1	Fp1	Delta	0
252	NR - R	-0.051027754357881	0.0593116767713333	217.563219377719	-0.860332351665092	0.3905529307167	SS	N1	O1	Delta	0
253	NR - R	0.104300357879968	0.062621275677661	214.957968410361	1.66557382856343	0.0972549880418298	SS	N1	Fp1	Delta	0.008
254	NR - R	-0.0535384616539202	0.0599852009678116	244.14039617712	-0.892527836701743	0.372988949529469	SS	N1	O1	Delta	0.008
255	NR - R	0.0899887088497881	0.0632708429242595	214.957968410364	1.42227769839438	0.156395079180818	SS	N1	Fp1	Delta	0.016
256	NR - R	-0.0554384092347849	0.0612685188071046	258.317870821336	-0.904843308018022	0.366391528414174	SS	N1	O1	Delta	0.016
257	NR - R	0.0809204058516006	0.0641902899512687	214.957968410364	1.2606331255558	0.208807687660551	SS	N1	Fp1	Delta	0.024
258	NR - R	-0.0505464417780334	0.062390904084497	259.727336362096	-0.810157225956809	0.418591475328116	SS	N1	O1	Delta	0.024
259	NR - R	0.0696488290645576	0.0650460729386162	214.957968410364	1.07076147595082	0.28547747373906	SS	N1	Fp1	Delta	0.032
260	NR - R	-0.046886432880832	0.06366294532887	304.461526390166	-0.736479165998779	0.462006220308334	SS	N1	O1	Delta	0.032
261	NR - R	0.0580422038605919	0.066228399081438	214.957968410364	0.876394487344019	0.381793938431667	SS	N1	Fp1	Delta	0.04
262	NR - R	-0.0332020618614948	0.0645537390607577	356.038425407182	-0.514332126141371	0.607338901791137	SS	N1	O1	Delta	0.04
263	NR - R	0.0492064069551871	0.0663903991674782	214.957968410364	0.741167511752078	0.459400789417466	SS	N1	Fp1	Delta	0.048
264	NR - R	-0.0185057196254899	0.0655470517698487	360.232939636092	-0.282327261498624	0.777854722591907	SS	N1	O1	Delta	0.048
265	NR - R	0.0440884335786711	0.0672435865415201	214.957968410364	0.655652618282761	0.512748771786176	SS	N1	Fp1	Delta	0.056
266	NR - R	-0.0147313571171075	0.0659127620084593	353.402471409888	-0.22349779721288	0.823277233016607	SS	N1	O1	Delta	0.056
267	NR - R	0.0360009753675862	0.0661542585201345	214.957968410364	0.544197398216308	0.586869673202465	SS	N1	Fp1	Delta	0.064
268	NR - R	-0.0217669065261209	0.0656652000833215	327.067838874388	-0.331483137163996	0.740491870504126	SS	N1	O1	Delta	0.064
269	NR - R	0.0300327292160184	0.0659576627210127	214.957968410364	0.455333436283979	0.64932895238189	SS	N1	Fp1	Delta	0.072
270	NR - R	-0.0272942343748408	0.0656710726336246	253.407497516892	-0.415620352771057	0.678039554486849	SS	N1	O1	Delta	0.072
271	NR - R	0.0313990622936677	0.0663742263304082	214.957968410364	0.473061066465234	0.636649620352769	SS	N1	Fp1	Delta	0.08
272	NR - R	-0.0261425238451884	0.0659608352034607	214.957968410361	-0.396334033135723	0.692251769241148	SS	N1	O1	Delta	0.08
273	NR - R	0.0351479527024788	0.0663578573202553	214.957968410364	0.529672809247717	0.596885426413099	SS	N1	Fp1	Delta	0.088
274	NR - R	-0.0230992373294539	0.0660167117530332	281.862095656666	-0.34989984681254	0.726675167132516	SS	N1	O1	Delta	0.088
275	NR - R	0.0333129803778207	0.0657503702047511	214.957968410364	0.506658445786417	0.612913789604199	SS	N1	Fp1	Delta	0.096
276	NR - R	-0.0230403311393795	0.0671199525343445	341.368988372166	-0.343270968905856	0.73160592303746	SS	N1	O1	Delta	0.096
277	NR - R	0.0313763240756941	0.0656663603738034	214.957968410364	0.477814270458809	0.633267924851351	SS	N1	Fp1	Delta	0.104
278	NR - R	-0.0219337889820202	0.067626477120599	377.760324158437	-0.324337299766561	0.745862198261607	SS	N1	O1	Delta	0.104
279	NR - R	0.0265860126714585	0.065288193677861	214.957968410364	0.407210112177966	0.684258883613564	SS	N1	Fp1	Delta	0.112
280	NR - R	-0.0166830884664747	0.0680980575662906	385.885138494881	-0.244986260441194	0.806597295549297	SS	N1	O1	Delta	0.112
281	NR - R	0.0240785871754442	0.0658193640840515	214.957968410361	0.365828316795887	0.714852944927362	SS	N1	Fp1	Delta	0.12
282	NR - R	-0.008773655600253	0.0681073960418577	384.034594293032	-0.128820893326488	0.897566809592603	SS	N1	O1	Delta	0.12
283	NR - R	0.016516072159183	0.0663969357038488	214.957968410364	0.24874750595193	0.803793595360165	SS	N1	Fp1	Delta	0.128
284	NR - R	0.00282702582386691	0.0680157998879667	371.637503543178	0.0415642516668699	0.966868392359685	SS	N1	O1	Delta	0.128
285	NR - R	0.00670913879310371	0.0678017718802024	214.957968410367	0.098952263444648	0.92126838735425	SS	N1	Fp1	Delta	0.136
286	NR - R	-0.00552212839745419	0.0676440853576081	373.320369789173	-0.0816350515830148	0.934980675960196	SS	N1	O1	Delta	0.136
287	NR - R	-0.0139535646272567	0.0673525284703814	226.55326101499	-0.207172097976884	0.836061547415356	SS	N1	Fp1	Delta	0.144
288	NR - R	-0.023505779645802	0.0680347258158725	374.222287171262	-0.345496793937518	0.72991504758812	SS	N1	O1	Delta	0.144
289	NR - R	-0.0259128977247957	0.0669921489230539	336.619743069369	-0.386804993441229	0.699144987581675	SS	N1	Fp1	Delta	0.152
290	NR - R	-0.0427009073656389	0.0683340085276795	369.540454479845	-0.62488515287878	0.53243208045524	SS	N1	O1	Delta	0.152
291	NR - R	-0.0321537005630196	0.0673910496352285	356.155453776401	-0.477121231039728	0.633568430742213	SS	N1	Fp1	Delta	0.16
292	NR - R	-0.0507343492180965	0.0678113849653886	359.161076463229	-0.748168603900241	0.45484808224459	SS	N1	O1	Delta	0.16
293	NR - R	-0.0364475844422713	0.0676257756835718	364.974836112578	-0.538959946467947	0.590243083642361	SS	N1	Fp1	Delta	0.168
294	NR - R	-0.049397137028581	0.0667389467875128	341.281953825861	-0.740154578493041	0.459715067346458	SS	N1	O1	Delta	0.168
295	NR - R	-0.0361824573905706	0.0674279477868159	386.110101962498	-0.536609204019781	0.591846627407182	SS	N1	Fp1	Delta	0.176
296	NR - R	-0.0438590118836844	0.0662871195600941	323.228111269143	-0.661652100359	0.508665604979089	SS	N1	O1	Delta	0.176
297	NR - R	-0.032559961740663	0.0682960197895059	404.736117037059	-0.476747573885208	0.633799173056333	SS	N1	Fp1	Delta	0.184
298	NR - R	-0.0371124577079054	0.0666049889776951	317.018314756312	-0.557202369935587	0.577782353221278	SS	N1	O1	Delta	0.184
299	NR - R	-0.0249356706829224	0.0685450644677667	415.671412689917	-0.363785064271818	0.716203472694303	SS	N1	Fp1	Delta	0.192
300	NR - R	-0.0297651531749276	0.0674066521996263	327.873848500033	-0.441575900947838	0.659087201639645	SS	N1	O1	Delta	0.192
301	NR - R	-0.0208194140848003	0.067965223208137	418.157507383678	-0.306324515716557	0.759510035603792	SS	N1	Fp1	Delta	0.2
302	NR - R	-0.0231465872153201	0.0678285157675721	322.842098655514	-0.34125156585523	0.73313619610143	SS	N1	O1	Delta	0.2
303	NR - R	-0.0220705428708717	0.0672075617323475	426.653903020875	-0.328393744721272	0.742775081316163	SS	N1	Fp1	Delta	0.208
304	NR - R	-0.0181529285835689	0.0681858612823671	292.222712882994	-0.266227165605419	0.790252008553199	SS	N1	O1	Delta	0.208
305	NR - R	-0.0258425972717727	0.0672668613148451	429.791153066674	-0.384180215437961	0.701034881043902	SS	N1	Fp1	Delta	0.216
306	NR - R	-0.0162460343683025	0.0695219272701858	214.957968410361	-0.233682163400978	0.815454128727429	SS	N1	O1	Delta	0.216
307	NR - R	-0.0287059600116488	0.067556846712232	435.461812951898	-0.424915628965425	0.671108058766888	SS	N1	Fp1	Delta	0.224
308	NR - R	-0.0222344644272362	0.0707945737325829	214.957968410361	-0.314070178757258	0.753772327934944	SS	N1	O1	Delta	0.224
309	NR - R	-0.034835097019782	0.0679984667965278	444.106639362811	-0.512292389238999	0.608701062557338	SS	N1	Fp1	Delta	0.232
310	NR - R	-0.0366774116298742	0.0717715019470727	214.957968410361	-0.511030292453984	0.609854308730303	SS	N1	O1	Delta	0.232
311	NR - R	-0.0364084036862663	0.0686850035736462	451.73455053898	-0.53007791791447	0.596318351162938	SS	N1	Fp1	Delta	0.24
312	NR - R	-0.0550654719038581	0.0721963602093227	214.957968410364	-0.762718116871874	0.446467689167843	SS	N1	O1	Delta	0.24
313	NR - R	-0.0405348791249001	0.0685958266894821	453.777690325447	-0.590923399879593	0.55486595397444	SS	N1	Fp1	Delta	0.248
314	NR - R	-0.0651904585255867	0.0719234289459231	214.957968410364	-0.906386965707674	0.365745945211935	SS	N1	O1	Delta	0.248
315	NR - R	-0.0457149760672546	0.0685014775384511	451.089589732651	-0.667357518552704	0.504885039920881	SS	N1	Fp1	Delta	0.256
316	NR - R	-0.0701812626262143	0.072252311283307	214.957968410364	-0.971335883651225	0.332472752701304	SS	N1	O1	Delta	0.256
317	NR - R	-0.0500543227551868	0.0684788302496839	446.469067071535	-0.730945937199589	0.465195591856462	SS	N1	Fp1	Delta	0.264
318	NR - R	-0.0742027604079863	0.07285274837398	214.957968410364	-1.01853069464279	0.309570797891447	SS	N1	O1	Delta	0.264
319	NR - R	-0.0552326041809373	0.0681017802205171	445.801496926939	-0.811030255040195	0.417781068667397	SS	N1	Fp1	Delta	0.272
320	NR - R	-0.0901524118695124	0.0731042740769399	214.957968410364	-1.2332030241437	0.21884687798319	SS	N1	O1	Delta	0.272
321	NR - R	-0.0631175007693216	0.0678345406550364	447.751279138559	-0.930462566118009	0.352633020864465	SS	N1	Fp1	Delta	0.28
322	NR - R	-0.0940696774308565	0.0733121089702266	214.957968410364	-1.28313969891468	0.200824814631529	SS	N1	O1	Delta	0.28
323	NR - R	-0.0742775400919745	0.0677891350893699	449.990428591346	-1.09571452702635	0.273789799907431	SS	N1	Fp1	Delta	0.288
324	NR - R	-0.0963929255503741	0.0738550634612361	214.957968410361	-1.30516339750987	0.193232554942721	SS	N1	O1	Delta	0.288
325	NR - R	-0.0869742974060829	0.0684897821146467	452.494517320356	-1.26988719661123	0.204777459333591	SS	N1	Fp1	Delta	0.296
326	NR - R	-0.107980715802505	0.073734758000244	214.957968410361	-1.46444795820918	0.144532533515323	SS	N1	O1	Delta	0.296
327	NR - R	-0.102583173299339	0.0700035648903903	451.878678184258	-1.46539927587918	0.143507450113827	SS	N1	Fp1	Delta	0.304
328	NR - R	-0.113372596850734	0.0735215541481832	214.957968410361	-1.54203210424838	0.124536617333918	SS	N1	O1	Delta	0.304
329	NR - R	-0.112476910703408	0.0715441379566335	450.39290317225	-1.57213314627658	0.116621869839409	SS	N1	Fp1	Delta	0.312
330	NR - R	-0.112151939272877	0.0733721507443613	214.957968410364	-1.5285355292859	0.127849787831671	SS	N1	O1	Delta	0.312
331	NR - R	-0.123091140927181	0.0720343331902693	449.028226840955	-1.70878434595975	0.0881819190921137	SS	N1	Fp1	Delta	0.32
332	NR - R	-0.115094212907575	0.0733402761697724	214.957968410364	-1.56931796440401	0.118044692491375	SS	N1	O1	Delta	0.32
333	NR - R	-0.124121119249694	0.0707571447790841	450.446262634005	-1.75418496092827	0.0800788029135838	SS	N1	Fp1	Delta	0.328
334	NR - R	-0.120295958053466	0.072934785886372	214.957968410361	-1.64936328518028	0.10053379377648	SS	N1	O1	Delta	0.328
335	NR - R	-0.12979747880107	0.0710145634011184	449.000734834732	-1.82775859745729	0.0682492511392832	SS	N1	Fp1	Delta	0.336
336	NR - R	-0.128242125191888	0.0722681948833168	214.957968410364	-1.77453062718594	0.0773907788351759	SS	N1	O1	Delta	0.336
337	NR - R	-0.13987819957352	0.0720476103284295	444.788846224644	-1.94146896664419	0.0528325960551184	SS	N1	Fp1	Delta	0.344
338	NR - R	-0.136585108611702	0.0710466177212568	214.957968410364	-1.92247165301489	0.0558682021269284	SS	N1	O1	Delta	0.344
339	NR - R	-0.150690748056375	0.0721865634741914	432.564966465788	-2.08751796461748	0.037425956309167	SS	N1	Fp1	Delta	0.352
340	NR - R	-0.142374210115837	0.070044766314515	214.957968410361	-2.03261739037786	0.0433208433785051	SS	N1	O1	Delta	0.352
341	NR - R	-0.155061785869402	0.0723959776382313	413.87147062205	-2.14185637003563	0.0327881590055787	SS	N1	Fp1	Delta	0.36
342	NR - R	-0.139526656332788	0.068870730465835	214.957968410364	-2.02592095929639	0.0440085760412001	SS	N1	O1	Delta	0.36
343	NR - R	-0.159691531097156	0.0730432491841643	393.227843699668	-2.18625996078741	0.0293855043365516	SS	N1	Fp1	Delta	0.368
344	NR - R	-0.131564430089228	0.0674358218195627	214.957968410361	-1.95095761480083	0.0523616199069099	SS	N1	O1	Delta	0.368
345	NR - R	-0.163141149864335	0.0734737268554681	366.619369820796	-2.22040118075477	0.0270023801068799	SS	N1	Fp1	Delta	0.376
346	NR - R	-0.125934935239487	0.0666816084409789	214.957968410361	-1.8886007429013	0.0602919171034692	SS	N1	O1	Delta	0.376
347	NR - R	-0.166427079103449	0.074266001001456	341.53702962901	-2.24095921228054	0.0256708808811133	SS	N1	Fp1	Delta	0.384
348	NR - R	-0.117425895375456	0.0660847469563989	214.957968410364	-1.77689861554483	0.076999104277043	SS	N1	O1	Delta	0.384
349	NR - R	-0.167554457262785	0.0745624966977946	314.350378687411	-2.24716800916541	0.0253226990715198	SS	N1	Fp1	Delta	0.392
350	NR - R	-0.11156061972959	0.0655867253131271	313.373383731712	-1.70096340680179	0.089941851097925	SS	N1	O1	Delta	0.392
351	NR - R	-0.160129575283607	0.0732770029042754	295.014833803477	-2.18526371080965	0.0296558965163781	SS	N1	Fp1	Delta	0.4
352	NR - R	-0.108439513584872	0.0657578759421829	362.708176586574	-1.64907263245876	0.0999985444462506	SS	N1	O1	Delta	0.4
353	NR - R	-0.154426646858643	0.0727187062985215	280.770974430946	-2.12361653168991	0.0345765928084873	SS	N1	Fp1	Delta	0.408
354	NR - R	-0.107436507829403	0.0661771642053611	367.39957361258	-1.62346799110348	0.105347046860184	SS	N1	O1	Delta	0.408
355	NR - R	-0.154465571927531	0.072758993700267	279.78710501451	-2.12297564977131	0.034633836270647	SS	N1	Fp1	Delta	0.416
356	NR - R	-0.101691045165939	0.067234569472698	371.077064943646	-1.51248153983098	0.131262569782325	SS	N1	O1	Delta	0.416
357	NR - R	-0.151815066078955	0.073417718908707	287.155064879241	-2.06782597356004	0.0395518437674265	SS	N1	Fp1	Delta	0.424
358	NR - R	-0.102517022872582	0.0674676243268096	386.492650282669	-1.51949952137035	0.129454409810819	SS	N1	O1	Delta	0.424
359	NR - R	-0.141148485110409	0.0737127898423557	298.325494225031	-1.91484388818105	0.0564686037931298	SS	N1	Fp1	Delta	0.432
360	NR - R	-0.112477091699482	0.0679190085530162	388.075788825239	-1.6560473142314	0.0985205476923631	SS	N1	O1	Delta	0.432
361	NR - R	-0.128993595338426	0.0747595620582224	304.03144979769	-1.72544610732159	0.085463214537917	SS	N1	Fp1	Delta	0.44
362	NR - R	-0.133887287474716	0.0683792960416529	376.938912151153	-1.95800915226093	0.0509662409968023	SS	N1	O1	Delta	0.44
363	NR - R	-0.11294020413427	0.0753065060111299	312.617180601162	-1.49974032944216	0.134690869580301	SS	N1	Fp1	Delta	0.448
364	NR - R	-0.151549809339547	0.0691691757660939	357.408327752106	-2.19100209972193	0.0290967762143104	SS	N1	O1	Delta	0.448
365	NR - R	-0.109980797570085	0.0758802685311067	317.302103961341	-1.44939916132478	0.148213748364844	SS	N1	Fp1	Delta	0.456
366	NR - R	-0.156561301812321	0.0697234291988024	321.937667562477	-2.24546187144522	0.0254167107162683	SS	N1	O1	Delta	0.456
367	NR - R	-0.102730492525531	0.0748735408389499	316.983839690038	-1.37205334988098	0.1710170283309	SS	N1	Fp1	Delta	0.464
368	NR - R	-0.156484560258531	0.0696582822151131	291.361353465332	-2.24646022385806	0.0254234443916015	SS	N1	O1	Delta	0.464
369	NR - R	-0.0970580114229584	0.0739074123038577	317.184263419513	-1.31323785257047	0.190052029333477	SS	N1	Fp1	Delta	0.472
370	NR - R	-0.155270349044006	0.0695528879693747	249.520510020833	-2.23240692913247	0.0264759652730104	SS	N1	O1	Delta	0.472
371	NR - R	-0.0954008701798597	0.073246552925084	311.464049410481	-1.30246225071417	0.19372066086763	SS	N1	Fp1	Delta	0.48
372	NR - R	-0.150057934645895	0.0694898825138115	214.957968410364	-2.15942133181862	0.0319245707859906	SS	N1	O1	Delta	0.48
373	NR - R	-0.0945113539522196	0.0735489817534099	301.990473413026	-1.2850124053259	0.199772638372859	SS	N1	Fp1	Delta	0.488
374	NR - R	-0.143936492651722	0.0697284512508269	214.957968410361	-2.06424336221027	0.0401951081197808	SS	N1	O1	Delta	0.488
375	NR - R	-0.0930957563780218	0.0744928083592503	293.400491760022	-1.24972810702822	0.212394846386657	SS	N1	Fp1	Delta	0.496
376	NR - R	-0.140107477765082	0.0700207965012808	214.957968410364	-2.00094093134915	0.046656517399398	SS	N1	O1	Delta	0.496
377	NR - R	-0.0899620277074031	0.0745677258661562	289.741082204549	-1.20644724862441	0.228629225801117	SS	N1	Fp1	Delta	0.504
378	NR - R	-0.129155883909347	0.0695521667134937	288.971438023323	-1.85696420416892	0.0643336698057647	SS	N1	O1	Delta	0.504
379	NR - R	-0.0915000752329409	0.0742091073746477	293.844095776127	-1.23300331280094	0.218560021415862	SS	N1	Fp1	Delta	0.512
380	NR - R	-0.104975545167695	0.0696274905431396	363.595668461967	-1.50767382751866	0.132506385566492	SS	N1	O1	Delta	0.512
381	NR - R	-0.0901586288917386	0.0733649954139164	308.982622056397	-1.22890526174062	0.220042429969463	SS	N1	Fp1	Delta	0.52
382	NR - R	-0.0758261274976034	0.0696512876851968	397.014017763902	-1.08865363466523	0.276967053010271	SS	N1	O1	Delta	0.52
383	NR - R	-0.0917537706998645	0.0726681213777128	313.778864511916	-1.26264129249948	0.207655663869655	SS	N1	Fp1	Delta	0.528
384	NR - R	-0.0570902860170061	0.0687181050635973	423.779791903582	-0.830789585425415	0.40656031960481	SS	N1	O1	Delta	0.528
385	NR - R	-0.0930998989600281	0.0726025870011159	315.091835262172	-1.28232206048797	0.200672292489042	SS	N1	Fp1	Delta	0.536
386	NR - R	-0.0377398122797435	0.0679939483229015	431.825195345776	-0.555046635922922	0.579150152682172	SS	N1	O1	Delta	0.536
387	NR - R	-0.0968039470787597	0.0719456457590139	313.942139995346	-1.34551502120101	0.179429953241939	SS	N1	Fp1	Delta	0.544
388	NR - R	-0.0162431913342833	0.0673873647622358	423.121249748179	-0.2410420913712	0.809639251333987	SS	N1	O1	Delta	0.544
389	NR - R	-0.0995891551209507	0.0712384430084984	300.873650015007	-1.39796928336952	0.1631520301057	SS	N1	Fp1	Delta	0.552
390	NR - R	-0.00372320412781483	0.0670919748165137	400.468128507197	-0.0554940309626781	0.955772560298651	SS	N1	O1	Delta	0.552
391	NR - R	-0.0996158220948059	0.0709735112503669	279.679288035828	-1.40356339062048	0.161558221212227	SS	N1	Fp1	Delta	0.56
392	NR - R	0.00840838638663847	0.0668796149798964	380.127906310922	0.125724204440561	0.90001670805004	SS	N1	O1	Delta	0.56
393	NR - R	-0.107095264311502	0.070784829934978	227.402554397468	-1.51296915468864	0.13167602036736	SS	N1	Fp1	Delta	0.568
394	NR - R	0.0146606185558422	0.0673998120165244	375.114967798589	0.217517202455221	0.827923568796563	SS	N1	O1	Delta	0.568
395	NR - R	-0.10459878588021	0.0704505590023971	214.957968410364	-1.48471193644682	0.139085085801683	SS	N1	Fp1	Delta	0.576
396	NR - R	0.0107086668424602	0.0679255390701395	356.581177969904	0.1576530269624	0.87481945120922	SS	N1	O1	Delta	0.576
397	NR - R	-0.0953901951797114	0.0704514357756662	214.957968410364	-1.35398511229006	0.177162887479653	SS	N1	Fp1	Delta	0.584
398	NR - R	0.0101135275703509	0.0688141968504294	347.909089027115	0.146968620331834	0.883241916270214	SS	N1	O1	Delta	0.584
399	NR - R	-0.0855692279596151	0.0715840787360574	214.957968410364	-1.19536675571566	0.233260846096932	SS	N1	Fp1	Delta	0.592
400	NR - R	-0.00242591269128975	0.0686213466744973	315.268445098173	-0.0353521580215697	0.971821305657982	SS	N1	O1	Delta	0.592
401	NR - R	-0.0755817283652861	0.0723953899507377	214.957968410364	-1.04401300161124	0.297652026144657	SS	N1	Fp1	Delta	0.6
402	NR - R	-0.00951783388939219	0.0685816079661708	266.035329162869	-0.138781142228206	0.889728090501219	SS	N1	O1	Delta	0.6
403	NR - R	-0.0607603841815366	0.0719038171945359	214.957968410364	-0.845023067650906	0.399037509721648	SS	N1	Fp1	Delta	0.608
404	NR - R	-0.00851853585099689	0.068710632113162	214.957968410364	-0.123976968178191	0.901449361505871	SS	N1	O1	Delta	0.608
405	NR - R	-0.0380525327144161	0.0714041889603285	214.957968410364	-0.532917371774333	0.594641280417253	SS	N1	Fp1	Delta	0.616
406	NR - R	-0.00664913944489707	0.0692344228230577	214.957968410361	-0.096038056992116	0.923579821508619	SS	N1	O1	Delta	0.616
407	NR - R	-0.0153004976181502	0.0707650548872377	246.978078432899	-0.216215441965404	0.82899828965168	SS	N1	Fp1	Delta	0.624
408	NR - R	-0.00833708315998056	0.0695291872733587	214.957968410364	-0.11990767455979	0.904668278875956	SS	N1	O1	Delta	0.624
409	NR - R	0.00391488709135184	0.0698634188077777	287.014195201037	0.0560362942174826	0.955351882368132	SS	N1	Fp1	Delta	0.632
410	NR - R	-0.0117387160792163	0.0690221815364944	214.957968410364	-0.17007164679386	0.8651137476885	SS	N1	O1	Delta	0.632
411	NR - R	0.0204687064625032	0.0693945916009914	324.529682050329	0.294961120027843	0.76821218392612	SS	N1	Fp1	Delta	0.64
412	NR - R	-0.0115236717573214	0.0682209198800198	214.957968410361	-0.168916979976055	0.866020784169762	SS	N1	O1	Delta	0.64
413	NR - R	0.0254433105903189	0.0694231330650594	358.179995080807	0.366496144253169	0.714211284157126	SS	N1	Fp1	Delta	0.648
414	NR - R	-0.0041420571466042	0.0674742438668277	214.957968410364	-0.0613872332497609	0.951107857678826	SS	N1	O1	Delta	0.648
415	NR - R	0.0137940673247773	0.069393133545333	383.926061491474	0.198781444503669	0.842538934884996	SS	N1	Fp1	Delta	0.656
416	NR - R	0.00718182242980353	0.066489560514028	214.957968410364	0.108014286367381	0.91408511211831	SS	N1	O1	Delta	0.656
417	NR - R	0.00703685979674466	0.0693828171441398	413.906826255841	0.101420785237444	0.919265548762453	SS	N1	Fp1	Delta	0.664
418	NR - R	0.0110184556303167	0.0654541124312807	214.957968410364	0.168338630240916	0.866475167653071	SS	N1	O1	Delta	0.664
419	NR - R	0.00209052782772164	0.069216237981934	434.612179774907	0.0302028525194808	0.975919137912584	SS	N1	Fp1	Delta	0.672
420	NR - R	0.0104161733757205	0.0649879363076846	214.957968410361	0.160278568108475	0.872812156123684	SS	N1	O1	Delta	0.672
421	NR - R	0.00456737117861397	0.0690583654356395	450.309999913423	0.0661378407930988	0.947297436547098	SS	N1	Fp1	Delta	0.68
422	NR - R	0.00740288597206985	0.0651358821728201	214.957968410361	0.113652962470491	0.909618978014999	SS	N1	O1	Delta	0.68
423	NR - R	0.00428148359041221	0.0694272026684131	461.110837564189	0.0616686748976583	0.950853406725884	SS	N1	Fp1	Delta	0.688
424	NR - R	0.00245014982744532	0.0654302519290154	214.957968410361	0.0374467429852397	0.970163556114455	SS	N1	O1	Delta	0.688
425	NR - R	-0.000299149774739794	0.0697577164355732	465.967116424463	-0.00428841123284307	0.996580188680144	SS	N1	Fp1	Delta	0.696
426	NR - R	0.00701597089429188	0.0647496930024739	214.957968410367	0.10835527658832	0.913814950493388	SS	N1	O1	Delta	0.696
427	NR - R	0.0027590108420883	0.0694407357196976	461.707016911017	0.0397318780323014	0.968324060956017	SS	N1	Fp1	Delta	0.704
428	NR - R	0.0139540858534504	0.064082772759374	214.957968410361	0.217750968826628	0.827829709170854	SS	N1	O1	Delta	0.704
429	NR - R	0.0048749688687422	0.0703137761008322	454.128081332032	0.0693316322785928	0.944756165082746	SS	N1	Fp1	Delta	0.712
430	NR - R	0.0226928312932281	0.0634506845966854	214.957968410364	0.357645176525227	0.720959776462004	SS	N1	O1	Delta	0.712
431	NR - R	0.000535180554082688	0.0719897163241775	444.951353491872	0.00743412505853907	0.99407181289039	SS	N1	Fp1	Delta	0.72
432	NR - R	0.0228995709657905	0.0628584771311199	214.957968410364	0.364303623169601	0.71598939928584	SS	N1	O1	Delta	0.72
433	NR - R	0.000277015515504966	0.0726845796425925	435.950733649182	0.00381120062697091	0.996960852565751	SS	N1	Fp1	Delta	0.728
434	NR - R	0.017931506095233	0.0631094275132434	214.957968410361	0.284133556614345	0.776581537430093	SS	N1	O1	Delta	0.728
435	NR - R	-0.000919515554593652	0.0731215376349354	420.258801426827	-0.0125751671030825	0.989972700107868	SS	N1	Fp1	Delta	0.736
436	NR - R	0.0165141606940953	0.0632996451050822	214.957968410361	0.260888677443302	0.794428121713552	SS	N1	O1	Delta	0.736
437	NR - R	0.00294855342185725	0.0732465590310444	396.911856550615	0.0402551800502677	0.96790992645286	SS	N1	Fp1	Delta	0.744
438	NR - R	0.0103346172645666	0.0632377327047971	214.957968410364	0.163424854474307	0.870337478989288	SS	N1	O1	Delta	0.744
439	NR - R	0.00912533194610471	0.0731142007069547	381.836824094297	0.124809296386614	0.900740207839582	SS	N1	Fp1	Delta	0.752
440	NR - R	-0.00777919049732197	0.0625338256098401	214.957968410361	-0.124399721613991	0.901115045131707	SS	N1	O1	Delta	0.752
441	NR - R	0.0151375961431303	0.0730895978356332	375.4504626302	0.207110130461688	0.836036131361888	SS	N1	Fp1	Delta	0.76
442	NR - R	-0.0218661840425461	0.0629949115407604	214.957968410364	-0.347110322210672	0.728848031411729	SS	N1	O1	Delta	0.76
443	NR - R	0.0167679624434564	0.0732150439333591	367.723867211416	0.229023456691752	0.818978004831002	SS	N1	Fp1	Delta	0.768
444	NR - R	-0.0416795427409886	0.0625170374296456	214.957968410364	-0.666690944654779	0.505684511386001	SS	N1	O1	Delta	0.768
445	NR - R	0.013306956465543	0.0730615519052708	359.599479820244	0.182133504128086	0.855580583827342	SS	N1	Fp1	Delta	0.776
446	NR - R	-0.0537200222622954	0.0628582507022865	214.957968410364	-0.854621655265715	0.393712099566135	SS	N1	O1	Delta	0.776
447	NR - R	0.0206651310533917	0.0724449145374049	364.54517251147	0.285253025493209	0.775612294825039	SS	N1	Fp1	Delta	0.784
448	NR - R	-0.0615555063875681	0.0638577425494596	214.957968410361	-0.963947423288438	0.336155441627569	SS	N1	O1	Delta	0.784
449	NR - R	0.0303988050009232	0.0721296256230456	364.749139394419	0.421446870662957	0.673677050376813	SS	N1	Fp1	Delta	0.792
450	NR - R	-0.0692907787211533	0.0644867029241168	214.957968410364	-1.07449715335407	0.283804549605773	SS	N1	O1	Delta	0.792
451	NR - R	0.0454766608410978	0.071741621909053	365.99640663416	0.633895075563647	0.526545257421541	SS	N1	Fp1	Delta	0.8
452	NR - R	-0.0687765761493955	0.0638577394656109	308.888135651734	-1.07702804272352	0.282308167793234	SS	N1	O1	Delta	0.8
453	NR - R	0.0644465124143161	0.0720658818666107	371.669129000211	0.894272167980992	0.371755012286106	SS	N1	Fp1	Delta	0.808
454	NR - R	-0.0677083189178293	0.0643574666452995	361.933058720748	-1.05206625504695	0.293471043595968	SS	N1	O1	Delta	0.808
455	NR - R	0.0770322793227568	0.0710034169126166	377.27239756622	1.08490946875923	0.278654529008737	SS	N1	Fp1	Delta	0.816
456	NR - R	-0.0643742291665152	0.0645439186927811	393.833411809492	-0.997370944781435	0.319196881937558	SS	N1	O1	Delta	0.816
457	NR - R	0.0800530488870519	0.0701585914861534	379.14190742936	1.14102987519143	0.254577686174736	SS	N1	Fp1	Delta	0.824
458	NR - R	-0.0611783142279075	0.0652275096077381	413.254307781552	-0.93792196874936	0.348832337931773	SS	N1	O1	Delta	0.824
459	NR - R	0.0810516577009896	0.0690256888029857	376.984600043959	1.17422454026252	0.241046329254831	SS	N1	Fp1	Delta	0.832
460	NR - R	-0.0641979366949787	0.066235465491242	420.438897341228	-0.969238099541511	0.332983635390411	SS	N1	O1	Delta	0.832
461	NR - R	0.0812499905755634	0.0687372694287096	369.071195095888	1.18203692481313	0.237952059440595	SS	N1	Fp1	Delta	0.84
462	NR - R	-0.0662226323002159	0.0665323418516057	416.23544469254	-0.995344977453513	0.320146781941757	SS	N1	O1	Delta	0.84
463	NR - R	0.0810462243545644	0.0685048619962901	360.163502990834	1.18307258773769	0.23756072224728	SS	N1	Fp1	Delta	0.848
464	NR - R	-0.063878893496723	0.066942905338875	405.031405002516	-0.954229476198539	0.340536637957401	SS	N1	O1	Delta	0.848
465	NR - R	0.0832211240949794	0.0673439768124403	365.287856398007	1.23576194982899	0.217341165635844	SS	N1	Fp1	Delta	0.856
466	NR - R	-0.0548449079773623	0.0673076776798921	373.457706220381	-0.814838809893259	0.41568389371013	SS	N1	O1	Delta	0.856
467	NR - R	0.0811580124877911	0.0670649759145438	368.870945399534	1.21014003779268	0.227000058216327	SS	N1	Fp1	Delta	0.864
468	NR - R	-0.0570936684177312	0.0682961456192886	214.957968410361	-0.835972043517584	0.404098909781591	SS	N1	O1	Delta	0.864
469	NR - R	0.0796750981775533	0.0676083933824153	366.027855005856	1.17847938978352	0.239371095014079	SS	N1	Fp1	Delta	0.872
470	NR - R	-0.0644736394093721	0.0690228273395659	214.957968410364	-0.934091544702834	0.351304755583944	SS	N1	O1	Delta	0.872
471	NR - R	0.0765899829286284	0.0682305872058268	363.305295779319	1.12251683687822	0.262384037820144	SS	N1	Fp1	Delta	0.88
472	NR - R	-0.0671009850028256	0.0697722667348944	214.957968410361	-0.961714276214954	0.337273709310467	SS	N1	O1	Delta	0.88
473	NR - R	0.0655292686215337	0.0689751704780879	358.631045541323	0.950041415879518	0.342730991779566	SS	N1	Fp1	Delta	0.888
474	NR - R	-0.060695395954216	0.0698746652786456	214.957968410364	-0.868632367857155	0.386017021472588	SS	N1	O1	Delta	0.888
475	NR - R	0.047396817864349	0.0693636810383807	342.899315399245	0.683308860700792	0.494873130317298	SS	N1	Fp1	Delta	0.896
476	NR - R	-0.0516678791289263	0.0707638768937064	214.957968410367	-0.730144833733969	0.466096626080814	SS	N1	O1	Delta	0.896
477	NR - R	0.0351262470885784	0.0695690454135668	344.544468127868	0.504912017690678	0.613943420710702	SS	N1	Fp1	Delta	0.904
478	NR - R	-0.0347365171596245	0.0716164905521113	214.957968410364	-0.485035176840293	0.628145319434136	SS	N1	O1	Delta	0.904
479	NR - R	0.0304945545212831	0.0701122234752363	356.869139398632	0.434939201893288	0.663869456864216	SS	N1	Fp1	Delta	0.912
480	NR - R	-0.00753067727583381	0.0717523758136844	214.957968410361	-0.104953699308694	0.916510414834479	SS	N1	O1	Delta	0.912
481	NR - R	0.0261586069527874	0.070439361665303	369.99218100831	0.371363486754489	0.710579378525594	SS	N1	Fp1	Delta	0.92
482	NR - R	0.0165382820869091	0.0708571540533718	214.957968410364	0.233403137733304	0.815670491160035	SS	N1	O1	Delta	0.92
483	NR - R	0.0231471690103103	0.0700927882007046	383.825191356126	0.330236099954112	0.74140174427106	SS	N1	Fp1	Delta	0.928
484	NR - R	0.0271532539974643	0.0696134406918636	214.957968410364	0.390057634382062	0.696880151641479	SS	N1	O1	Delta	0.928
485	NR - R	0.0223562452619534	0.0701229344487942	393.411135842514	0.31881502731861	0.750035978976566	SS	N1	Fp1	Delta	0.936
486	NR - R	0.0244158923673291	0.0682519509490244	214.957968410364	0.35773178682562	0.720895047069868	SS	N1	O1	Delta	0.936
487	NR - R	0.0232968550487512	0.0694334501355373	385.655929422387	0.335527832813646	0.737409400697047	SS	N1	Fp1	Delta	0.944
488	NR - R	0.0180708934357954	0.0676338646846589	214.957968410364	0.267187059619475	0.789581303692479	SS	N1	O1	Delta	0.944
489	NR - R	0.0236901455471335	0.0700947210384028	376.851071326736	0.337973319476575	0.735571487164837	SS	N1	Fp1	Delta	0.952
490	NR - R	0.00949952423368953	0.0674070413032703	225.521330152672	0.140927773271494	0.888052798628739	SS	N1	O1	Delta	0.952
491	NR - R	0.0247688414331989	0.0715607507444347	375.371204706649	0.346123275336448	0.729443989519666	SS	N1	Fp1	Delta	0.96
492	NR - R	0.00879742603426758	0.0668167163206943	288.570346718998	0.131665046094803	0.89534098424567	SS	N1	O1	Delta	0.96
493	NR - R	0.0337259536068077	0.0715606743410237	389.992730781536	0.471291724363665	0.637695951874893	SS	N1	Fp1	Delta	0.968
494	NR - R	0.00729599444110393	0.0670309648911652	307.423056292219	0.108845135273676	0.913396333155609	SS	N1	O1	Delta	0.968
495	NR - R	0.0434133014264295	0.0720492223302136	398.937968228953	0.602550590032174	0.547150040449228	SS	N1	Fp1	Delta	0.976
496	NR - R	-0.00633374878890903	0.0670421954358748	254.8728307138	-0.0944740658883583	0.924806811892379	SS	N1	O1	Delta	0.976
497	NR - R	0.0526836372017586	0.0728352433123912	405.725515092613	0.723326164722177	0.469896313433031	SS	N1	Fp1	Delta	0.984
498	NR - R	-0.0165208736394575	0.0672124329633895	228.323512471068	-0.24580085723807	0.806057204264288	SS	N1	O1	Delta	0.984
499	NR - R	0.0644662990561609	0.0729879223009812	398.374231170671	0.883246118314212	0.377635993775185	SS	N1	Fp1	Delta	0.992
500	NR - R	-0.0202836140160174	0.0681450463677348	214.957968410364	-0.297653536055428	0.766255080866857	SS	N1	O1	Delta	0.992
501	NR - R	0.0754084099845209	0.0724092394476591	385.903076341094	1.04141972156785	0.298332788156793	SS	N1	Fp1	Delta	1
502	NR - R	-0.0209641404875289	0.068712896980625	214.957968410364	-0.305097607708786	0.760587024628382	SS	N1	O1	Delta	1
503	NR - R	0.076649439996574	0.072389192748281	382.02266196203	1.05885197895641	0.290336231110525	SS	N1	Fp1	Delta	1.008
504	NR - R	-0.0252421167342343	0.0682081682839549	214.957968410361	-0.370074690015862	0.711691204712198	SS	N1	O1	Delta	1.008
505	NR - R	0.0864423465523453	0.0723648312963081	388.546850275424	1.19453531506755	0.232997318086272	SS	N1	Fp1	Delta	1.016
506	NR - R	-0.030283193496142	0.0675158079632802	214.957968410361	-0.448534860348736	0.654219032381782	SS	N1	O1	Delta	1.016
507	NR - R	0.0823302117034016	0.072173389978871	401.317790174421	1.14072806788629	0.254663378783493	SS	N1	Fp1	Delta	1.024
508	NR - R	-0.0283853186467793	0.0670708064774527	214.957968410364	-0.423214214016074	0.672562087427969	SS	N1	O1	Delta	1.024
509	NR - R	0.077435385648752	0.0726174615188856	418.532411235951	1.06634663384114	0.286881708932058	SS	N1	Fp1	Delta	1.032
510	NR - R	-0.028603831042243	0.0676856312309869	214.957968410367	-0.422598275616701	0.673010802936334	SS	N1	O1	Delta	1.032
511	NR - R	0.078166890147096	0.0727330923446736	420.64903866825	1.07470874160928	0.283121209784736	SS	N1	Fp1	Delta	1.04
512	NR - R	-0.0361405451789814	0.0682466807906716	214.957968410364	-0.529557551521558	0.596965217327513	SS	N1	O1	Delta	1.04
513	NR - R	0.0769891595097636	0.0727552107645535	415.605240137429	1.05819443996818	0.290581455306094	SS	N1	Fp1	Delta	1.048
514	NR - R	-0.038610831413383	0.0690776089360273	214.957968410361	-0.558948579837794	0.576778646975478	SS	N1	O1	Delta	1.048
515	NR - R	0.0659928791297904	0.0730432711260106	416.228388469671	0.903476502523316	0.366795633367117	SS	N1	Fp1	Delta	1.056
516	NR - R	-0.0367011693397412	0.0693938750811409	214.957968410361	-0.528881969724666	0.597433009066843	SS	N1	O1	Delta	1.056
517	NR - R	0.0536079693386672	0.0739300583455432	411.362446369024	0.725117368203712	0.468792297774641	SS	N1	Fp1	Delta	1.064
518	NR - R	-0.0302500360713758	0.0690926055233835	214.957968410367	-0.437818719416191	0.661957303200854	SS	N1	O1	Delta	1.064
519	NR - R	0.0376794694677947	0.0729293255508718	393.398880991425	0.516657314231042	0.605685711246318	SS	N1	Fp1	Delta	1.072
520	NR - R	-0.0175956812612647	0.0683322172610571	214.957968410364	-0.257501980274429	0.797037620693551	SS	N1	O1	Delta	1.072
521	NR - R	0.0202371659414343	0.0720473376115697	397.754027203684	0.280887075252376	0.778943063576569	SS	N1	Fp1	Delta	1.08
522	NR - R	-0.00620579840784477	0.0688158224344414	231.614491854846	-0.0901798189472607	0.928222257164198	SS	N1	O1	Delta	1.08
523	NR - R	0.006930512756427	0.0719642052800862	410.172035639372	0.0963049995404423	0.923325375865848	SS	N1	Fp1	Delta	1.088
524	NR - R	0.00911185620024999	0.0683028776908343	304.861673646322	0.133403694079975	0.893962139854151	SS	N1	O1	Delta	1.088
525	NR - R	-0.00346183327771087	0.0720742231894004	424.517899221194	-0.0480315031438311	0.961713723892974	SS	N1	Fp1	Delta	1.096
526	NR - R	0.0233280645894934	0.0683391230159831	356.083036235464	0.341357388856708	0.733035892027659	SS	N1	O1	Delta	1.096
527	NR - R	-0.0168177542488611	0.072086723546296	429.736318749342	-0.23329891305242	0.815640387981981	SS	N1	Fp1	Delta	1.104
528	NR - R	0.0310775821260005	0.0681497338516933	381.393400246578	0.456019126848407	0.64863576984103	SS	N1	O1	Delta	1.104
529	NR - R	-0.0349427290242512	0.0712693297804161	423.334834102021	-0.490291253361176	0.624181825099145	SS	N1	Fp1	Delta	1.112
530	NR - R	0.0372480237270059	0.0680728034045646	390.133119737236	0.547179223773649	0.584568465415444	SS	N1	O1	Delta	1.112
531	NR - R	-0.0368635023280973	0.0711937431829948	214.957968410364	-0.517791320978084	0.605136349875513	SS	N1	Fp1	Delta	1.12
532	NR - R	0.0412404086250833	0.0675307618320343	384.758933170852	0.610690706076416	0.5417649275187	SS	N1	O1	Delta	1.12
533	NR - R	-0.0411262434284975	0.0716716804617781	214.957968410361	-0.573814415450043	0.566693285462499	SS	N1	Fp1	Delta	1.128
534	NR - R	0.0478916025816472	0.06773260535114	390.048472864484	0.707068661147273	0.479946015509379	SS	N1	O1	Delta	1.128
535	NR - R	-0.0438698909260128	0.072136313002922	214.957968410364	-0.608152664029776	0.54372825055044	SS	N1	Fp1	Delta	1.136
536	NR - R	0.0577031139435209	0.0672573048673573	386.254987282057	0.857945676790367	0.391454503687712	SS	N1	O1	Delta	1.136
537	NR - R	-0.0508316114095578	0.0720087497700196	214.957968410361	-0.705908817635398	0.481009178335144	SS	N1	Fp1	Delta	1.144
538	NR - R	0.073230116988301	0.0669091672930246	391.241256555377	1.09447060770603	0.274421972722037	SS	N1	O1	Delta	1.144
539	NR - R	-0.0515199102993905	0.0717306960519591	214.957968410361	-0.718240769085405	0.473388759211489	SS	N1	Fp1	Delta	1.152
540	NR - R	0.0912034451704016	0.0673227166645222	398.067603731378	1.35472021464731	0.176275079695093	SS	N1	O1	Delta	1.152
541	NR - R	-0.0526638759031768	0.0714868160461792	214.957968410361	-0.736693544571308	0.462111983957668	SS	N1	Fp1	Delta	1.16
542	NR - R	0.105494947110276	0.0677990572605344	395.489071641258	1.55599430689554	0.120509281144047	SS	N1	O1	Delta	1.16
543	NR - R	-0.048139306280451	0.0714793016273455	248.33413303385	-0.673471972787637	0.501273376079884	SS	N1	Fp1	Delta	1.168
544	NR - R	0.117431353830064	0.0682633969962755	384.216332451874	1.72026824033487	0.08618887700907	SS	N1	O1	Delta	1.168
545	NR - R	-0.0485600697024324	0.0724901653236885	322.420869718616	-0.669884935226708	0.503410609689279	SS	N1	Fp1	Delta	1.176
546	NR - R	0.118813978305159	0.0682777317747338	365.503810208251	1.74015707928257	0.0826731024924376	SS	N1	O1	Delta	1.176
547	NR - R	-0.0487003813443014	0.072586353257597	344.730265595885	-0.67093026662287	0.502714226656694	SS	N1	Fp1	Delta	1.184
548	NR - R	0.111177629963437	0.0687098708691459	351.086959219182	1.61807362693445	0.106544734630228	SS	N1	O1	Delta	1.184
549	NR - R	-0.0449444249682795	0.0721232106117419	376.770929533096	-0.623161733747921	0.53355526980404	SS	N1	Fp1	Delta	1.192
550	NR - R	0.0965557082765196	0.0692291535919509	345.937309056115	1.39472611272465	0.16399336409918	SS	N1	O1	Delta	1.192
551	NR - R	-0.0395328085934145	0.0717981685892221	373.723347869833	-0.55061026444272	0.582229839128821	SS	N1	Fp1	Delta	1.2
552	NR - R	0.0826386421385221	0.0694187006068697	345.120803877517	1.19043775547628	0.234692564225504	SS	N1	O1	Delta	1.2
553	NR - R	-0.033165890782117	0.0725410079462152	356.961163191382	-0.457201956811897	0.647804012311554	SS	N1	Fp1	Delta	1.208
554	NR - R	0.0778072354131364	0.0697844751607915	345.69631531033	1.11496482898036	0.265640000210058	SS	N1	O1	Delta	1.208
555	NR - R	-0.0300545414883669	0.0735138009590278	341.990901229729	-0.408828561389684	0.682921368058297	SS	N1	Fp1	Delta	1.216
556	NR - R	0.0645679179547978	0.0703916349564751	340.637378721239	0.917266916654539	0.359651757964941	SS	N1	O1	Delta	1.216
557	NR - R	-0.0216060199901201	0.0736297327640341	308.050006958453	-0.29344151036596	0.769382291104855	SS	N1	Fp1	Delta	1.224
558	NR - R	0.0498963985578329	0.0710028525688004	331.98762572191	0.702737942950731	0.482711536735908	SS	N1	O1	Delta	1.224
559	NR - R	-0.00642269913600091	0.0733256978437384	268.501346103877	-0.0875913809874416	0.930266742430519	SS	N1	Fp1	Delta	1.232
560	NR - R	0.042785074355217	0.0716685856375562	326.139904663333	0.596985052441114	0.550931558567028	SS	N1	O1	Delta	1.232
561	NR - R	0.00698887059843384	0.0727615131746424	284.458319970016	0.096051748974202	0.923547105807477	SS	N1	Fp1	Delta	1.24
562	NR - R	0.0357593940947403	0.0720709071176869	324.338522452716	0.496169613022181	0.620110817337574	SS	N1	O1	Delta	1.24
563	NR - R	0.0157612066070041	0.0727419582040819	277.805975140357	0.216672839116939	0.828622343163144	SS	N1	Fp1	Delta	1.248
564	NR - R	0.0248845718090574	0.0717547016676378	307.72581537188	0.346800575163991	0.728978177387044	SS	N1	O1	Delta	1.248
565	NR - R	0.0258439855727127	0.0723683337269277	260.506665833832	0.357117322477418	0.721293095661679	SS	N1	Fp1	Delta	1.256
566	NR - R	0.0145921539919807	0.072119477311299	304.818515360056	0.202333052539949	0.839791338190211	SS	N1	O1	Delta	1.256
567	NR - R	0.0336196730140308	0.0723740889955909	259.419771030192	0.464526372360679	0.642660283888703	SS	N1	Fp1	Delta	1.264
568	NR - R	0.00955151411188025	0.0727789372201207	307.183674256243	0.131240087815402	0.89567129501674	SS	N1	O1	Delta	1.264
569	NR - R	0.0439154639759087	0.0722688401037184	347.114263495815	0.607668033870231	0.543805006701343	SS	N1	Fp1	Delta	1.272
570	NR - R	-0.00208886271153104	0.0720984334084385	303.569332920375	-0.0289723730846911	0.976905661871237	SS	N1	O1	Delta	1.272
571	NR - R	0.0481240271023054	0.072174734215717	371.379841225336	0.666771102453547	0.505332379012124	SS	N1	Fp1	Delta	1.28
572	NR - R	-0.0139560372858131	0.0721712920396679	287.560713574518	-0.193373804062457	0.846802743508957	SS	N1	O1	Delta	1.28
573	NR - R	0.0534038370145139	0.0716237647251352	390.63461598751	0.745616168313094	0.456347723261129	SS	N1	Fp1	Delta	1.288
574	NR - R	-0.0118723031406267	0.0717779897672311	297.151871520311	-0.165403115622594	0.868739172237707	SS	N1	O1	Delta	1.288
575	NR - R	0.0538132062299462	0.0708344587089319	397.182988217405	0.759703782746075	0.447882337665589	SS	N1	Fp1	Delta	1.296
576	NR - R	-0.00565186580539006	0.0709614214304668	301.616679280402	-0.0796470207537791	0.936570814770914	SS	N1	O1	Delta	1.296
577	NR - R	0.0483179214799674	0.0689379210460678	386.516345466811	0.700890319098525	0.48379318766449	SS	N1	Fp1	Delta	1.304
578	NR - R	-0.00123029739492648	0.070452885662087	303.958033001671	-0.0174626969976411	0.986078948621403	SS	N1	O1	Delta	1.304
579	NR - R	0.0534312051801547	0.0678452174282461	369.336753951571	0.787545639995394	0.431467629907321	SS	N1	Fp1	Delta	1.312
580	NR - R	0.00354787737796688	0.0699214964668301	304.872544571926	0.0507408673618699	0.959565238665579	SS	N1	O1	Delta	1.312
581	NR - R	0.0600945424204838	0.0675410085667656	365.318456640517	0.889748964306316	0.37418622951062	SS	N1	Fp1	Delta	1.32
582	NR - R	0.00248908052575162	0.0697425225841755	304.678768520344	0.0356895683368411	0.971553259462964	SS	N1	O1	Delta	1.32
583	NR - R	0.0652059064601769	0.0683373702369261	363.457822225091	0.954176407931818	0.340628515373936	SS	N1	Fp1	Delta	1.328
584	NR - R	0.00083923115500109	0.0703992209428957	304.15896990949	0.0119210290080033	0.990496435568815	SS	N1	O1	Delta	1.328
585	NR - R	0.0541039266006347	0.0686968539519565	367.765094109955	0.787575026921503	0.431452613710604	SS	N1	Fp1	Delta	1.336
586	NR - R	-0.00422154068738847	0.0698164338474089	301.277727399605	-0.0604662893068283	0.951824353933027	SS	N1	O1	Delta	1.336
587	NR - R	0.0475813332265462	0.0692178965778871	365.668276718496	0.687413740939173	0.492257798307167	SS	N1	Fp1	Delta	1.344
588	NR - R	-0.0132868068167427	0.0694369682117601	289.125106631721	-0.191350618538274	0.848385212378619	SS	N1	O1	Delta	1.344
589	NR - R	0.0419680602940438	0.0699063366092232	356.820069151318	0.60034701186883	0.548656089001268	SS	N1	Fp1	Delta	1.352
590	NR - R	-0.0230045864432651	0.0689082756419184	282.488978889852	-0.333843594676615	0.738745270226343	SS	N1	O1	Delta	1.352
591	NR - R	0.0440275998883449	0.0696618082553919	360.02986588003	0.63201919374433	0.527775457274491	SS	N1	Fp1	Delta	1.36
592	NR - R	-0.0300029524482952	0.0684907886231909	266.070956684193	-0.438058212665057	0.661699505895712	SS	N1	O1	Delta	1.36
593	NR - R	0.0349090991927991	0.0699519250200885	354.358795425046	0.499044153292051	0.618057938801539	SS	N1	Fp1	Delta	1.368
594	NR - R	-0.0316144333138479	0.0686888321170275	241.459984114776	-0.460255799079322	0.645746822252307	SS	N1	O1	Delta	1.368
595	NR - R	0.0234399784037141	0.0697475644604789	377.529583468515	0.336068772938959	0.737005707074104	SS	N1	Fp1	Delta	1.376
596	NR - R	-0.0316603924604255	0.0685406079786554	259.523919284658	-0.461921675253961	0.644524462525526	SS	N1	O1	Delta	1.376
597	NR - R	0.00994389985651242	0.0694940391287208	387.833869000639	0.14308996830784	0.88629343926416	SS	N1	Fp1	Delta	1.384
598	NR - R	-0.027479335121039	0.0685122570877917	268.760634053395	-0.401086408317083	0.688675200052211	SS	N1	O1	Delta	1.384
599	NR - R	0.00368014493866229	0.0690635422603619	391.959522665643	0.0532863623587181	0.957530893568146	SS	N1	Fp1	Delta	1.392
600	NR - R	-0.0273644355552225	0.0696222626492007	256.56405038505	-0.393041457056648	0.69461524188486	SS	N1	O1	Delta	1.392
601	NR - R	-0.00363389900419937	0.0686540354587871	388.389645941383	-0.0529305958479424	0.957814420157132	SS	N1	Fp1	Delta	1.4
602	NR - R	-0.0268314919105507	0.0708658317372849	244.814592734942	-0.378623819868803	0.705295366302154	SS	N1	O1	Delta	1.4
603	NR - R	-0.0115668053232648	0.0683665109170577	371.199747444905	-0.169188176610294	0.865740787592954	SS	N1	Fp1	Delta	1.408
604	NR - R	-0.0362720206500272	0.0718061120542121	233.259329633357	-0.5051383456417	0.613938598972615	SS	N1	O1	Delta	1.408
605	NR - R	-0.0242588593779837	0.0683785617088694	347.083869473207	-0.354772881612645	0.722975211269251	SS	N1	Fp1	Delta	1.416
606	NR - R	-0.0495772164781591	0.07235292768334	214.957968410361	-0.685213688866038	0.493947322398673	SS	N1	O1	Delta	1.416
607	NR - R	-0.04329853438659	0.0686151672674799	239.540831105336	-0.631034450703895	0.52861963652189	SS	N1	Fp1	Delta	1.424
608	NR - R	-0.0555221960081646	0.0721239661130396	214.957968410361	-0.769816179009691	0.442254077123334	SS	N1	O1	Delta	1.424
609	NR - R	-0.060090667532802	0.0692644771809825	214.957968410367	-0.867553903219249	0.386606038786833	SS	N1	Fp1	Delta	1.432
610	NR - R	-0.05936571175822	0.0720782626003035	214.957968410364	-0.823628506244961	0.411063531181822	SS	N1	O1	Delta	1.432
611	NR - R	-0.0682745032963228	0.0691020310078102	214.957968410364	-0.988024552977409	0.324251445140226	SS	N1	Fp1	Delta	1.44
612	NR - R	-0.0616477015429158	0.0723522970489583	214.957968410364	-0.85204898886902	0.395135177705668	SS	N1	O1	Delta	1.44
613	NR - R	-0.0777512002615337	0.0695470670885311	214.957968410361	-1.1179651927314	0.26482973243606	SS	N1	Fp1	Delta	1.448
614	NR - R	-0.0577304326188277	0.0723858006409164	214.957968410361	-0.797538082160762	0.426018698687241	SS	N1	O1	Delta	1.448
615	NR - R	-0.0801481407937891	0.0697845678636307	214.957968410361	-1.1485080906485	0.252035316513479	SS	N1	Fp1	Delta	1.456
616	NR - R	-0.0487696211127916	0.0725487300830411	214.957968410364	-0.672232595346171	0.502157539408331	SS	N1	O1	Delta	1.456
617	NR - R	-0.0850370630614898	0.070571769267964	214.957968410364	-1.20497280914979	0.229538701208346	SS	N1	Fp1	Delta	1.464
618	NR - R	-0.0403045112421618	0.0718706130266403	214.957968410361	-0.560792645906919	0.575522967900142	SS	N1	O1	Delta	1.464
619	NR - R	-0.0933497663138198	0.0707963442257908	214.957968410364	-1.31856760874685	0.188716839271588	SS	N1	Fp1	Delta	1.472
620	NR - R	-0.0219359444671717	0.0708289641035001	214.957968410364	-0.309703025376983	0.75708682028833	SS	N1	O1	Delta	1.472
621	NR - R	-0.0965708359053517	0.069901874517808	214.957968410364	-1.38151997455733	0.168553381906143	SS	N1	Fp1	Delta	1.48
622	NR - R	-0.0132483520304241	0.0696909969183906	214.957968410367	-0.190101341869713	0.849409118204063	SS	N1	O1	Delta	1.48
623	NR - R	-0.100426731408261	0.0690487492396244	214.957968410367	-1.4544323034693	0.147285086113885	SS	N1	Fp1	Delta	1.488
624	NR - R	-0.0114280406160285	0.0694787192156169	214.957968410364	-0.164482603379076	0.869505803982287	SS	N1	O1	Delta	1.488
625	NR - R	-0.104532499413655	0.0682952921468676	214.957968410361	-1.53059597708228	0.127339565622522	SS	N1	Fp1	Delta	1.496
626	NR - R	-0.0048081898591649	0.06954166737775	214.957968410364	-0.0691411356740532	0.94494155269983	SS	N1	O1	Delta	1.496
627	NR - R	-0.103504573547609	0.068055281951645	214.957968410367	-1.52088964411537	0.129757117810748	SS	N1	Fp1	Delta	1.504
628	NR - R	0.00102205733770849	0.0692037170716494	214.957968410364	0.0147688214008839	0.988230312051963	SS	N1	O1	Delta	1.504
629	NR - R	-0.10017740553539	0.0673777627226455	214.957968410364	-1.48680219537358	0.13853235428134	SS	N1	Fp1	Delta	1.512
630	NR - R	0.00191167346520134	0.0685596889933594	277.311229727493	0.0278833450569839	0.977775247309221	SS	N1	O1	Delta	1.512
631	NR - R	-0.0967982839452825	0.0671469349440791	214.957968410364	-1.44158901706977	0.150873583248337	SS	N1	Fp1	Delta	1.52
632	NR - R	0.00235625042321503	0.0676970393611167	263.044630505287	0.0348058119742293	0.972260983337987	SS	N1	O1	Delta	1.52
633	NR - R	-0.0936640611513896	0.0673270269817343	214.957968410364	-1.39118070929822	0.165608833934056	SS	N1	Fp1	Delta	1.528
634	NR - R	-0.00509182362090323	0.0675906139260551	229.240533529496	-0.0753332944493409	0.940015231074477	SS	N1	O1	Delta	1.528
635	NR - R	-0.0847338777055014	0.0675738673055803	214.957968410364	-1.25394447712043	0.211224137719491	SS	N1	Fp1	Delta	1.536
636	NR - R	-0.00493650039875862	0.0674748992082608	214.957968410364	-0.0731605449831373	0.941746393392715	SS	N1	O1	Delta	1.536
637	NR - R	-0.0741609422189539	0.0675975329141459	214.957968410364	-1.0970953971522	0.273827165904844	SS	N1	Fp1	Delta	1.544
638	NR - R	-0.0115201841239679	0.0673603082639097	214.957968410364	-0.171023328438956	0.864366298536637	SS	N1	O1	Delta	1.544
639	NR - R	-0.0559237495785698	0.0674324100838536	214.957968410364	-0.829330428929168	0.407837445098319	SS	N1	Fp1	Delta	1.552
640	NR - R	-0.0167854301808607	0.0675418175224737	214.957968410364	-0.248519077463018	0.803970077600388	SS	N1	O1	Delta	1.552
641	NR - R	-0.0364994922266023	0.0674523465957586	223.765858542723	-0.541115232733761	0.588966446721445	SS	N1	Fp1	Delta	1.56
642	NR - R	-0.0125542852926013	0.0677158236761369	222.590968718782	-0.18539662683045	0.853086778657297	SS	N1	O1	Delta	1.56
643	NR - R	-0.0260643878402169	0.0676851769376144	262.334648992969	-0.38508265796868	0.700488204850155	SS	N1	Fp1	Delta	1.568
644	NR - R	-0.00345703356882124	0.0680963082512087	266.145994896111	-0.0507668280058321	0.95954940385175	SS	N1	O1	Delta	1.568
645	NR - R	-0.0174452890833956	0.068776509567304	289.810805534063	-0.253651852836815	0.799944385518107	SS	N1	Fp1	Delta	1.576
646	NR - R	0.00118574277856519	0.0681514473882759	291.796032265647	0.0173986441081687	0.986130481194307	SS	N1	O1	Delta	1.576
647	NR - R	-0.0105874611361978	0.0694023882677165	302.356258096133	-0.152551827112306	0.878853466256951	SS	N1	Fp1	Delta	1.584
648	NR - R	0.00517353822746901	0.0692107967912845	315.100428255485	0.0747504503245438	0.940460699065771	SS	N1	O1	Delta	1.584
649	NR - R	-0.00271214412677135	0.0692931340441838	284.434276954882	-0.039140156729554	0.968806102538827	SS	N1	Fp1	Delta	1.592
650	NR - R	0.0070229871836359	0.0688942932697393	342.399552842493	0.101938590996776	0.918865088638692	SS	N1	O1	Delta	1.592
651	NR - R	0.00481756771280907	0.0686468660468942	227.302857674457	0.070178989810228	0.944112899680649	SS	N1	Fp1	Delta	1.6
652	NR - R	0.00416416255842728	0.0681605619156503	367.839407584448	0.0610934305908524	0.951317980927222	SS	N1	O1	Delta	1.6
653	NR - R	0.0106239349980959	0.0676790805451531	214.957968410361	0.156975167400627	0.875411758790977	SS	N1	Fp1	Delta	1.608
654	NR - R	-0.00451709710685135	0.0674999599272521	379.468263725745	-0.0669199968669557	0.946680637479404	SS	N1	O1	Delta	1.608
655	NR - R	0.0164825411263143	0.0675476418545782	214.957968410364	0.244013568405528	0.807453047668746	SS	N1	Fp1	Delta	1.616
656	NR - R	-0.0185472962823139	0.0675563358527615	381.745941339468	-0.274545622526621	0.783813860288161	SS	N1	O1	Delta	1.616
657	NR - R	0.0136277792814703	0.0681622472648731	214.957968410364	0.199931484484569	0.841723177987027	SS	N1	Fp1	Delta	1.624
658	NR - R	-0.0280733539684429	0.0669292879961891	388.25533571464	-0.419447969774329	0.675120756678487	SS	N1	O1	Delta	1.624
659	NR - R	0.0152823387227622	0.0696509493570146	214.957968410361	0.219413214950287	0.826536382432824	SS	N1	Fp1	Delta	1.632
660	NR - R	-0.0350851533133895	0.0669912228963491	392.229919043679	-0.523727613805085	0.600763791650136	SS	N1	O1	Delta	1.632
661	NR - R	0.0164895236754934	0.0707382211258522	214.957968410364	0.233106281343384	0.81590069545192	SS	N1	Fp1	Delta	1.64
662	NR - R	-0.045156630941487	0.067312381938499	399.695164048936	-0.670851775572955	0.502702425599715	SS	N1	O1	Delta	1.64
663	NR - R	0.0154443720045852	0.0715043099964277	214.957968410364	0.215992182923753	0.829198661598943	SS	N1	Fp1	Delta	1.648
664	NR - R	-0.0562305409619439	0.0685560529268069	389.844443106376	-0.820212637124511	0.412596110494222	SS	N1	O1	Delta	1.648
665	NR - R	0.020781116541413	0.0720443785504304	214.957968410361	0.288448827785591	0.773281146380437	SS	N1	Fp1	Delta	1.656
666	NR - R	-0.0711544571392178	0.0689216492779396	386.59499070763	-1.03239632081748	0.302531905182057	SS	N1	O1	Delta	1.656
667	NR - R	0.0205021951861553	0.0713091285880652	214.957968410364	0.287511509285035	0.773997674563444	SS	N1	Fp1	Delta	1.664
668	NR - R	-0.0879195717208643	0.0686031573282031	375.800445353574	-1.28156742553772	0.200784589439545	SS	N1	O1	Delta	1.664
669	NR - R	-0.00602913406213873	0.0711517943348788	214.957968410364	-0.0847362194938101	0.932549966243055	SS	N1	Fp1	Delta	1.672
670	NR - R	-0.0952158592879077	0.0685469367604829	373.48585474247	-1.38906074855849	0.165641937534081	SS	N1	O1	Delta	1.672
671	NR - R	-0.0284142161966615	0.0711991372632815	214.957968410364	-0.399080905876583	0.690229775272303	SS	N1	Fp1	Delta	1.68
672	NR - R	-0.0956580967497457	0.0688455543779417	372.031315154632	-1.3894593138812	0.165524110427538	SS	N1	O1	Delta	1.68
673	NR - R	-0.0469491939703269	0.0711697933010671	214.957968410361	-0.659678661306763	0.510166216199131	SS	N1	Fp1	Delta	1.688
674	NR - R	-0.0996334606582601	0.0690503192647819	393.327686514204	-1.44291093392637	0.149841444128486	SS	N1	O1	Delta	1.688
675	NR - R	-0.0619175458261936	0.0718257786130204	214.957968410361	-0.862051856893749	0.389619640111793	SS	N1	Fp1	Delta	1.696
676	NR - R	-0.106942351849558	0.0684142248447691	357.415503444425	-1.56315959279241	0.118900010275795	SS	N1	O1	Delta	1.696
677	NR - R	-0.0743017201581355	0.0726564537977488	214.957968410364	-1.02264446273371	0.307625478121387	SS	N1	Fp1	Delta	1.704
678	NR - R	-0.118020503722756	0.0681470602372134	330.554658796177	-1.73185025607764	0.0842331337601811	SS	N1	O1	Delta	1.704
679	NR - R	-0.0791409530133548	0.0721833731708003	287.44923158893	-1.09638756872849	0.273826879003218	SS	N1	Fp1	Delta	1.712
680	NR - R	-0.128007282152612	0.0678378639308444	301.532835470432	-1.88695921031808	0.0601262924159812	SS	N1	O1	Delta	1.712
681	NR - R	-0.0871977481488217	0.0707717653392795	322.816173992613	-1.23209796634005	0.218809159299745	SS	N1	Fp1	Delta	1.72
682	NR - R	-0.131110892189316	0.0671852489452536	312.884221667789	-1.95148331289436	0.0518916363568276	SS	N1	O1	Delta	1.72
683	NR - R	-0.089990746245359	0.0700088559347552	347.18164054929	-1.28541946649187	0.199502517903375	SS	N1	Fp1	Delta	1.728
684	NR - R	-0.131351736618675	0.067117211550048	302.996085808763	-1.95704996654589	0.0512596003543423	SS	N1	O1	Delta	1.728
685	NR - R	-0.0864326858161017	0.0697515889437472	349.945049021591	-1.23915006274348	0.216120364504932	SS	N1	Fp1	Delta	1.736
686	NR - R	-0.12376897241719	0.0673739598133025	271.980769200649	-1.83704464989384	0.0672943232305146	SS	N1	O1	Delta	1.736
687	NR - R	-0.0812783082735698	0.0687341153775084	342.881091935059	-1.18250315476041	0.23782545435141	SS	N1	Fp1	Delta	1.744
688	NR - R	-0.114553039231421	0.0675600923507072	252.975048246946	-1.69557256726015	0.0911971801319636	SS	N1	O1	Delta	1.744
689	NR - R	-0.0861457386480799	0.0679755496101243	342.602998514333	-1.26730477564612	0.205907059626854	SS	N1	Fp1	Delta	1.752
690	NR - R	-0.105129596541124	0.0681269838960152	364.822806948171	-1.54314179975422	0.123663313824913	SS	N1	O1	Delta	1.752
691	NR - R	-0.0962792027546861	0.0674547198368887	339.91967636964	-1.42731602751442	0.154406788405808	SS	N1	Fp1	Delta	1.76
692	NR - R	-0.101485232243225	0.0687639021904101	373.657717157223	-1.47585039549106	0.140826226889638	SS	N1	O1	Delta	1.76
693	NR - R	-0.104450328911684	0.0675535130737744	325.241865601184	-1.54618648474455	0.123031973310019	SS	N1	Fp1	Delta	1.768
694	NR - R	-0.076032677001903	0.0682456244579146	373.250860930593	-1.1141033231924	0.265951754012949	SS	N1	O1	Delta	1.768
695	NR - R	-0.109386069127328	0.0681605926055056	238.918366196639	-1.6048286105789	0.109852515568278	SS	N1	Fp1	Delta	1.776
696	NR - R	-0.0595116936101159	0.0678053622395907	371.734751546172	-0.877684177835831	0.380682023692341	SS	N1	O1	Delta	1.776
697	NR - R	-0.104707522839774	0.0685487861557942	225.878183640461	-1.52748908787094	0.128038513159322	SS	N1	Fp1	Delta	1.784
698	NR - R	-0.0471884838997796	0.0668548482313192	360.518318648786	-0.705834881810014	0.480746667576951	SS	N1	O1	Delta	1.784
699	NR - R	-0.100377561423055	0.068209431219383	261.827820597224	-1.47160824578949	0.142327582799913	SS	N1	Fp1	Delta	1.792
700	NR - R	-0.0390520067905819	0.065715341426847	352.287822586191	-0.594260121649886	0.552719571708114	SS	N1	O1	Delta	1.792
701	NR - R	-0.0915145444687645	0.067807834875971	289.063670968534	-1.34961608250958	0.178195161214387	SS	N1	Fp1	Delta	1.8
702	NR - R	-0.0343034744198861	0.0660678968529074	352.906681739402	-0.519215474593642	0.603935947587628	SS	N1	O1	Delta	1.8
703	NR - R	-0.0846645584003567	0.0677309887254779	299.350078946303	-1.25001214353319	0.212271440400049	SS	N1	Fp1	Delta	1.808
704	NR - R	-0.0396484252530916	0.0665803421468221	369.747656180482	-0.595497469292955	0.551875296959418	SS	N1	O1	Delta	1.808
705	NR - R	-0.0694302850185349	0.0679413812040084	314.009548734704	-1.021914535562	0.307607996780138	SS	N1	Fp1	Delta	1.816
706	NR - R	-0.0474334436414412	0.0669512391425422	378.344606388023	-0.708477456861601	0.479085077691464	SS	N1	O1	Delta	1.816
707	NR - R	-0.0603141989699396	0.0677104847185454	334.703739706581	-0.890766019777436	0.373694559870427	SS	N1	Fp1	Delta	1.824
708	NR - R	-0.0505975251418648	0.0667411257285007	390.217482706295	-0.758116147870996	0.448839057900276	SS	N1	O1	Delta	1.824
709	NR - R	-0.0476673562223627	0.0677763672817243	345.303342628941	-0.703303498463188	0.482340555270612	SS	N1	Fp1	Delta	1.832
710	NR - R	-0.0485763688815606	0.0666223513836271	402.965826775628	-0.72913020739611	0.466345581166101	SS	N1	O1	Delta	1.832
711	NR - R	-0.0350620830941311	0.0676389866199523	332.329166438206	-0.518370910716577	0.604544458454717	SS	N1	Fp1	Delta	1.84
712	NR - R	-0.0590617432599216	0.0655346592374653	413.220909009325	-0.901229119783944	0.367991474412088	SS	N1	O1	Delta	1.84
713	NR - R	-0.0195447687264333	0.0677081521245636	316.481068799784	-0.288661972202054	0.773029040824483	SS	N1	Fp1	Delta	1.848
714	NR - R	-0.0700470862864033	0.0650192918031055	415.09953120183	-1.0773277337213	0.281959560366471	SS	N1	O1	Delta	1.848
715	NR - R	-0.0130092919182746	0.0674102126559179	301.852884857761	-0.192986958588574	0.847098965510967	SS	N1	Fp1	Delta	1.856
716	NR - R	-0.0757923174239012	0.0647679503004078	410.682764301631	-1.17021330877942	0.242593765869302	SS	N1	O1	Delta	1.856
717	NR - R	-0.00596837618955771	0.067437010175866	288.43241992245	-0.0885029774302425	0.929538335379619	SS	N1	Fp1	Delta	1.864
718	NR - R	-0.0763141230720917	0.0650887060480246	403.057859821985	-1.17246336124403	0.241703573831162	SS	N1	O1	Delta	1.864
719	NR - R	0.00570177105107609	0.0682235449498477	214.957968410367	0.0835748282395405	0.933472258365659	SS	N1	Fp1	Delta	1.872
720	NR - R	-0.078400484330192	0.0656171659151562	395.567099874802	-1.19481668000664	0.232874547858634	SS	N1	O1	Delta	1.872
721	NR - R	0.0197462239999537	0.0687658747733094	214.957968410361	0.287151498691004	0.774272934346308	SS	N1	Fp1	Delta	1.88
722	NR - R	-0.0753718300456287	0.0652806707560828	381.684235188376	-1.15458112137436	0.248984356825035	SS	N1	O1	Delta	1.88
723	NR - R	0.0371908366820084	0.0699148809665649	214.957968410361	0.531944504057642	0.595313770118089	SS	N1	Fp1	Delta	1.888
724	NR - R	-0.0701002785769086	0.0653528814352418	352.099099895709	-1.07264250691641	0.284166159051436	SS	N1	O1	Delta	1.888
725	NR - R	0.0524156186664581	0.0707759710076464	214.957968410364	0.740584945995234	0.459753311611008	SS	N1	Fp1	Delta	1.896
726	NR - R	-0.0643342081329355	0.0663335618138892	340.018568652846	-0.969859093552623	0.332806115653299	SS	N1	O1	Delta	1.896
727	NR - R	0.0677800489764795	0.0718610949845266	214.957968410361	0.943209242651733	0.346632763797317	SS	N1	Fp1	Delta	1.904
728	NR - R	-0.051173903010842	0.0664166433761402	354.9779416614	-0.770498182526729	0.441516921858552	SS	N1	O1	Delta	1.904
729	NR - R	0.0760166877544415	0.0725045324665195	214.957968410364	1.0484404928691	0.295613080634583	SS	N1	Fp1	Delta	1.912
730	NR - R	-0.0324037798481501	0.066865526613162	391.968344866693	-0.484611151507354	0.628222890437923	SS	N1	O1	Delta	1.912
731	NR - R	0.0871543257058629	0.0729339939762712	214.957968410364	1.19497535997025	0.233413412340042	SS	N1	Fp1	Delta	1.92
732	NR - R	-0.0168170995581206	0.0673740138227939	427.715873269882	-0.249608099679985	0.803010265355144	SS	N1	O1	Delta	1.92
733	NR - R	0.0876943361960191	0.0724101146009327	214.957968410364	1.21107854447298	0.22719508631565	SS	N1	Fp1	Delta	1.928
734	NR - R	-0.000846020106166261	0.0675773917119917	440.231741555602	-0.0125192773016739	0.990016994228294	SS	N1	O1	Delta	1.928
735	NR - R	0.0863350759898497	0.0709614486096178	214.957968410361	1.21664759783594	0.225072495399386	SS	N1	Fp1	Delta	1.936
736	NR - R	0.0185976917340662	0.067960790424359	446.660431668553	0.273653258267583	0.784477597024753	SS	N1	O1	Delta	1.936
737	NR - R	0.0841521138518435	0.0698685998695651	214.957968410364	1.20443395186026	0.229746363991535	SS	N1	Fp1	Delta	1.944
738	NR - R	0.0301174302398514	0.0678032933222195	450.613233965269	0.4441883095077	0.657119679958325	SS	N1	O1	Delta	1.944
739	NR - R	0.0795383771664888	0.0690843811307954	214.957968410361	1.1513221348238	0.250878727770549	SS	N1	Fp1	Delta	1.952
740	NR - R	0.041149312783707	0.0680975042670936	446.963781321208	0.604270497525287	0.545970409511382	SS	N1	O1	Delta	1.952
741	NR - R	0.0723430564647053	0.0685987019064899	276.324188748611	1.05458346082583	0.292537084821774	SS	N1	Fp1	Delta	1.96
742	NR - R	0.0418706463782002	0.0680253953752686	425.505724281929	0.615514928611833	0.538543783017012	SS	N1	O1	Delta	1.96
743	NR - R	0.060234420244865	0.0683337448636846	312.581513509038	0.881474012071539	0.378738602461541	SS	N1	Fp1	Delta	1.968
744	NR - R	0.0439115347376075	0.0678737814552329	408.27566059561	0.646958719495685	0.518022215945472	SS	N1	O1	Delta	1.968
745	NR - R	0.0438966496175757	0.0680118767207825	338.130604460648	0.645426236329134	0.519088722832987	SS	N1	Fp1	Delta	1.976
746	NR - R	0.0434653802985598	0.0673448612687646	405.124276587455	0.645414950445812	0.51902367573641	SS	N1	O1	Delta	1.976
747	NR - R	0.0292950543232098	0.0685605822039187	367.794106489838	0.427287128864774	0.669420244398193	SS	N1	Fp1	Delta	1.984
748	NR - R	0.0368105275701712	0.0667561707822267	420.904207679056	0.551417601381829	0.581640042296848	SS	N1	O1	Delta	1.984
749	NR - R	0.0200591797060126	0.0688763690623065	383.265989834882	0.291234569694967	0.771029472025899	SS	N1	Fp1	Delta	1.992
750	NR - R	0.0339898486410611	0.066260781101155	383.254765548127	0.512970841517421	0.608267259090965	SS	N1	O1	Delta	1.992
751	NR - R	0.0164954782609366	0.0690956552991603	383.555333109385	0.238733943393646	0.811439395905568	SS	N1	Fp1	Delta	2
752	NR - R	0.0344578802980111	0.0666721845989696	345.195596966328	0.516825427354358	0.605608985937813	SS	N1	O1	Delta	2
753	NR - R	0.0114998152420636	0.0695007975306472	382.283827393571	0.165463068779787	0.868666981147994	SS	N1	Fp1	Delta	2.008
754	NR - R	0.0328126006801884	0.0681057256870015	214.957968410364	0.481789164555527	0.630445871410122	SS	N1	O1	Delta	2.008
755	NR - R	0.00973177085363598	0.0694426672459237	365.912963207508	0.14014108673522	0.888625626260527	SS	N1	Fp1	Delta	2.016
756	NR - R	0.0315835304054091	0.0692997384767151	214.957968410364	0.455752519412772	0.649028008800109	SS	N1	O1	Delta	2.016
757	NR - R	0.012355193591725	0.0697495362795163	333.088376839824	0.177136569657072	0.859508780457423	SS	N1	Fp1	Delta	2.024
758	NR - R	0.0236757193078826	0.0692412342511981	214.957968410364	0.341930925465456	0.732736931541503	SS	N1	O1	Delta	2.024
759	NR - R	0.0124521088631366	0.0694940966502113	315.131060589184	0.179182253793621	0.857909746474098	SS	N1	Fp1	Delta	2.032
760	NR - R	0.00828185342635313	0.0680890303339681	214.957968410361	0.121632712137795	0.903303533398481	SS	N1	O1	Delta	2.032
761	NR - R	0.0161722269763508	0.0690792973918738	296.213330540341	0.234111051891694	0.815060491398176	SS	N1	Fp1	Delta	2.04
762	NR - R	-0.00461049143432332	0.0671608741911037	214.957968410361	-0.0686484726390598	0.945333249003313	SS	N1	O1	Delta	2.04
763	NR - R	0.015699870833323	0.068389770870113	287.197476010741	0.229564606425433	0.818593518355282	SS	N1	Fp1	Delta	2.048
764	NR - R	-0.0173330180455527	0.0663713042746761	214.957968410364	-0.261152289155271	0.794225101821886	SS	N1	O1	Delta	2.048
765	NR - R	0.0135562564237857	0.0686495246104431	289.074451038637	0.197470506907538	0.84359813828307	SS	N1	Fp1	Delta	2.056
766	NR - R	-0.0252892024854822	0.0659308795060329	214.957968410364	-0.383571441408849	0.701675207074607	SS	N1	O1	Delta	2.056
767	NR - R	0.0112613470780634	0.0686117906279345	304.592379195753	0.164131368311476	0.869736587527719	SS	N1	Fp1	Delta	2.064
768	NR - R	-0.0326034319743597	0.0662885666295745	214.957968410361	-0.491840955870265	0.623333660448301	SS	N1	O1	Delta	2.064
769	NR - R	0.00607753969151964	0.0699988342830561	331.167927750183	0.0868234414725213	0.930864326431191	SS	N1	Fp1	Delta	2.072
770	NR - R	-0.0382428530028673	0.0669729843984661	214.957968410364	-0.571019095928823	0.568583186617979	SS	N1	O1	Delta	2.072
771	NR - R	0.00237871936329851	0.0712090783516692	329.386264252923	0.0334047205547458	0.973372078241311	SS	N1	Fp1	Delta	2.08
772	NR - R	-0.0406995636654583	0.0675774016891293	214.957968410364	-0.602265885461016	0.54763192824203	SS	N1	O1	Delta	2.08
773	NR - R	0.00363109878508453	0.0714795953822759	317.349047197711	0.0507990954014955	0.959517570162661	SS	N1	Fp1	Delta	2.088
774	NR - R	-0.0424323049149113	0.0682593331520072	214.957968410364	-0.621633745240647	0.534841434755332	SS	N1	O1	Delta	2.088
775	NR - R	0.00799780780053957	0.0718353359126094	307.199250150247	0.111335287834795	0.911423180047408	SS	N1	Fp1	Delta	2.096
776	NR - R	-0.0383190965182359	0.0691604066819169	214.957968410364	-0.554061179750914	0.580112898359358	SS	N1	O1	Delta	2.096
777	NR - R	0.00243889885486493	0.071292458037758	244.026281121334	0.0342097736842408	0.972737838400704	SS	N1	Fp1	Delta	2.104
778	NR - R	-0.0370886822136553	0.0695518837843381	214.957968410364	-0.533252015555141	0.594410040476623	SS	N1	O1	Delta	2.104
779	NR - R	-0.00877436396215824	0.0707583979042199	214.957968410364	-0.124004559487559	0.901427541567844	SS	N1	Fp1	Delta	2.112
780	NR - R	-0.0315275677912547	0.0694201407913369	214.957968410364	-0.454155918323766	0.650174836379806	SS	N1	O1	Delta	2.112
781	NR - R	-0.0157474355045618	0.0697046665089295	214.957968410364	-0.22591651740482	0.821481008631315	SS	N1	Fp1	Delta	2.12
782	NR - R	-0.0271986858879843	0.0689834582989364	214.957968410364	-0.39427837569581	0.693766401599512	SS	N1	O1	Delta	2.12
783	NR - R	-0.0205126277785683	0.0690287160529738	214.957968410364	-0.297160789762141	0.766630715870146	SS	N1	Fp1	Delta	2.128
784	NR - R	-0.0274360759265782	0.0688806435581123	214.957968410364	-0.398313292520725	0.690794597958407	SS	N1	O1	Delta	2.128
785	NR - R	-0.0272130402152556	0.0685391482572625	214.957968410361	-0.397043746635297	0.691729131360951	SS	N1	Fp1	Delta	2.136
786	NR - R	-0.0277730690205587	0.0682232158794262	214.957968410361	-0.407091173621062	0.684346101841285	SS	N1	O1	Delta	2.136
787	NR - R	-0.0300476859380855	0.0680617865206311	214.957968410364	-0.441476597576195	0.659311757333346	SS	N1	Fp1	Delta	2.144
788	NR - R	-0.0249071547207534	0.068027652171426	214.957968410367	-0.366132799320911	0.714626070236577	SS	N1	O1	Delta	2.144
789	NR - R	-0.0285760893864143	0.0676383434458045	214.957968410364	-0.422483578553502	0.673094373518305	SS	N1	Fp1	Delta	2.152
790	NR - R	-0.0173919178448653	0.0682959681067097	214.957968410361	-0.254655118405981	0.79923293885618	SS	N1	O1	Delta	2.152
791	NR - R	-0.0231198331781196	0.0674421066647273	214.957968410361	-0.342810068093727	0.732076345509053	SS	N1	Fp1	Delta	2.16
792	NR - R	-0.00840812726773988	0.0693520463163431	214.957968410364	-0.121238344278797	0.903615508197538	SS	N1	O1	Delta	2.16
793	NR - R	-0.0154446764052408	0.0676376046254238	214.957968410364	-0.228344520637198	0.819595488752339	SS	N1	Fp1	Delta	2.168
794	NR - R	-0.00245528981609125	0.0705481987115379	342.657309844324	-0.0348030121382773	0.972257083461348	SS	N1	O1	Delta	2.168
795	NR - R	-0.00789870262514003	0.0675490574093421	214.957968410364	-0.116932832641535	0.907022458005821	SS	N1	Fp1	Delta	2.176
796	NR - R	0.00943183179891547	0.0720270134346111	375.964811813359	0.130948533739748	0.895886061021873	SS	N1	O1	Delta	2.176
797	NR - R	-0.011458223287704	0.0668217359262355	290.435530342989	-0.17147449297565	0.863970094559441	SS	N1	Fp1	Delta	2.184
798	NR - R	0.0122556073250976	0.0727408896319157	391.026523941706	0.168483055226759	0.866290385554137	SS	N1	O1	Delta	2.184
799	NR - R	-0.0166846623103318	0.0664951682955358	349.536689262331	-0.250915408412492	0.802026944802975	SS	N1	Fp1	Delta	2.192
800	NR - R	0.0117513830063072	0.0734012009602571	411.930250716427	0.160097966417062	0.872882378402608	SS	N1	O1	Delta	2.192
801	NR - R	-0.0219130359434459	0.0662989565999051	349.909419005069	-0.330518564201314	0.741205981157022	SS	N1	Fp1	Delta	2.2
802	NR - R	0.0118527328735527	0.0734283371102655	406.268378951914	0.161419056184723	0.871843600205356	SS	N1	O1	Delta	2.2
803	NR - R	-0.0206884815541063	0.0666418655761423	345.498088172443	-0.31044271307904	0.756411504899641	SS	N1	Fp1	Delta	2.208
804	NR - R	0.00433387617562779	0.0732677978576938	385.330098121576	0.0591511728528455	0.952862363715581	SS	N1	O1	Delta	2.208
805	NR - R	-0.022460881193916	0.0670479645840945	339.81788464637	-0.33499721182057	0.737833881116299	SS	N1	Fp1	Delta	2.216
806	NR - R	-0.0101221061179359	0.0718515590500296	394.310992905618	-0.140875246852862	0.888040435677905	SS	N1	O1	Delta	2.216
807	NR - R	-0.027576655600079	0.0677937664517149	342.522440568462	-0.406772732117194	0.684428971808433	SS	N1	Fp1	Delta	2.224
808	NR - R	-0.0218162746692377	0.0711190890072907	386.532239258088	-0.306756947730324	0.759193561246998	SS	N1	O1	Delta	2.224
809	NR - R	-0.0320671523007954	0.0687126708351403	340.432566289155	-0.466684701832257	0.641023987900984	SS	N1	Fp1	Delta	2.232
810	NR - R	-0.0390198366939624	0.07011726453003	381.915993450522	-0.556493995530171	0.578199114574247	SS	N1	O1	Delta	2.232
811	NR - R	-0.041883928313543	0.0698116476857411	335.742583659405	-0.599956163505616	0.548940150092528	SS	N1	Fp1	Delta	2.24
812	NR - R	-0.0513097828432888	0.0694839902909423	362.999552655985	-0.738440360555651	0.460724046019965	SS	N1	O1	Delta	2.24
813	NR - R	-0.0520115549570437	0.0695872821904931	327.140068363663	-0.747429031854752	0.455341522883886	SS	N1	Fp1	Delta	2.248
814	NR - R	-0.0567225614560599	0.0694857631679643	327.376604519159	-0.81631918352753	0.414911185891609	SS	N1	O1	Delta	2.248
815	NR - R	-0.0596309565410028	0.0689838689059125	320.317524366531	-0.864418848735982	0.388004702263291	SS	N1	Fp1	Delta	2.256
816	NR - R	-0.055858684349891	0.0699771955645276	279.313290435269	-0.798241254158041	0.425408658884252	SS	N1	O1	Delta	2.256
817	NR - R	-0.0685655285973731	0.069404849345391	322.123776260454	-0.98790688610473	0.323939716267812	SS	N1	Fp1	Delta	2.264
818	NR - R	-0.0473295807567865	0.070061823181141	276.537113010032	-0.675540238717717	0.499897087806583	SS	N1	O1	Delta	2.264
819	NR - R	-0.0737568141406153	0.0709916182427275	337.72890825002	-1.03895101937856	0.299570752197074	SS	N1	Fp1	Delta	2.272
820	NR - R	-0.0407571471171643	0.0707847650402258	244.532193378363	-0.575789819942225	0.565286762722833	SS	N1	O1	Delta	2.272
821	NR - R	-0.0722101035798495	0.0725625311010545	357.195826876373	-0.995143119791203	0.320340310386969	SS	N1	Fp1	Delta	2.28
822	NR - R	-0.0330667505767363	0.0705942137362737	257.863659879759	-0.468405961716172	0.63989000247208	SS	N1	O1	Delta	2.28
823	NR - R	-0.0613209100021717	0.0728106778455753	378.213193413313	-0.842196664234162	0.400210111900261	SS	N1	Fp1	Delta	2.288
824	NR - R	-0.0224955532264782	0.0715486099769779	277.280193269239	-0.314409367753148	0.75344658081865	SS	N1	O1	Delta	2.288
825	NR - R	-0.0631117985213767	0.0723350940468692	365.541505634006	-0.872492105705753	0.383512708182448	SS	N1	Fp1	Delta	2.296
826	NR - R	-0.0116034837390139	0.0719819785125213	299.434083931575	-0.161199844444335	0.872044710393243	SS	N1	O1	Delta	2.296
827	NR - R	-0.0625105312239499	0.0719259077458894	341.19300782458	-0.869096173868204	0.385405474113376	SS	N1	Fp1	Delta	2.304
828	NR - R	-0.0112922350743117	0.0706526689959102	319.779124309214	-0.159827438011794	0.873117915147667	SS	N1	O1	Delta	2.304
829	NR - R	-0.0579744974039487	0.071752945024265	309.083260335999	-0.807973768663338	0.419727082453169	SS	N1	Fp1	Delta	2.312
830	NR - R	-0.0106542383653787	0.0698064163318278	336.005400879085	-0.152625488103176	0.878785232932091	SS	N1	O1	Delta	2.312
831	NR - R	-0.0478028439578222	0.0707414754574772	319.593375979373	-0.675739990559804	0.499694397005262	SS	N1	Fp1	Delta	2.32
832	NR - R	-0.00856782712031515	0.0693945188966006	347.111375350742	-0.123465473304619	0.901809972603948	SS	N1	O1	Delta	2.32
833	NR - R	-0.0374827228937492	0.0701464155271263	262.534123609054	-0.534349796950841	0.593551750206647	SS	N1	Fp1	Delta	2.328
834	NR - R	-0.0138713105013159	0.0695730286243227	352.383966238581	-0.199377701037245	0.842082297330591	SS	N1	O1	Delta	2.328
835	NR - R	-0.0216231656621127	0.0702938731028251	214.957968410364	-0.307610958219396	0.758676213870849	SS	N1	Fp1	Delta	2.336
836	NR - R	-0.0220362783054532	0.0695014941461456	345.497703347241	-0.317061936238607	0.751388111464484	SS	N1	O1	Delta	2.336
837	NR - R	-0.0139786298027405	0.0695553894171936	214.957968410361	-0.200971196047752	0.840911127710552	SS	N1	Fp1	Delta	2.344
838	NR - R	-0.0311054105465941	0.0693686504097536	328.18132690312	-0.448407318909299	0.654155163400851	SS	N1	O1	Delta	2.344
839	NR - R	-0.0108847226752025	0.0689513290107996	214.957968410397	-0.157860955421144	0.874714556134982	SS	N1	Fp1	Delta	2.352
840	NR - R	-0.0363152618382371	0.0695247916166983	295.575837098411	-0.522335428755388	0.601828055884173	SS	N1	O1	Delta	2.352
841	NR - R	0.000931047486258382	0.0687383294495102	214.957968410364	0.0135448081691054	0.989205699885845	SS	N1	Fp1	Delta	2.36
842	NR - R	-0.0367312916280032	0.0694940087238864	252.809521507956	-0.528553357368459	0.597579019532918	SS	N1	O1	Delta	2.36
843	NR - R	0.0103546763336847	0.0685973539041966	226.918831676207	0.150948626212988	0.880150342441704	SS	N1	Fp1	Delta	2.368
844	NR - R	-0.0344353454689478	0.0693020534626301	230.191347167497	-0.496887808490646	0.619742383820758	SS	N1	O1	Delta	2.368
845	NR - R	0.0163587512405609	0.0682650600960322	216.177891954204	0.239635784653938	0.810839678856269	SS	N1	Fp1	Delta	2.376
846	NR - R	-0.0243338113035187	0.0687551463117509	214.957968410361	-0.353919853405357	0.723745847579452	SS	N1	O1	Delta	2.376
847	NR - R	0.0269299047140145	0.0684223840850901	223.696901191778	0.393583256036862	0.694263622902521	SS	N1	Fp1	Delta	2.384
848	NR - R	-0.00939520250996865	0.06896812596027	214.957968410361	-0.136225283479225	0.891770680086945	SS	N1	O1	Delta	2.384
849	NR - R	0.0356427481621135	0.0688071171764797	214.957968410361	0.518009613317984	0.604984296675983	SS	N1	Fp1	Delta	2.392
850	NR - R	0.000307874511459437	0.0694793638560195	214.957968410364	0.00443116480020511	0.996468563142856	SS	N1	O1	Delta	2.392
851	NR - R	0.0401136954992448	0.0689571558776806	214.957968410364	0.581719112232533	0.561365437478062	SS	N1	Fp1	Delta	2.4
852	NR - R	0.00730939558601064	0.0696158823623139	214.957968410361	0.10499609195455	0.916476816208284	SS	N1	O1	Delta	2.4
853	NR - R	0.0274548437571851	0.0692460790069259	214.957968410364	0.396482286808457	0.692142582017676	SS	N1	Fp1	Delta	2.408
854	NR - R	0.00600794507317147	0.0690617368342608	214.957968410364	0.086993831151246	0.930757397935302	SS	N1	O1	Delta	2.408
855	NR - R	0.00629770930177808	0.0682236504456569	214.957968410361	0.0923097673701069	0.926537899526176	SS	N1	Fp1	Delta	2.416
856	NR - R	0.00943792964866321	0.0684942567226723	214.957968410364	0.137791547791761	0.890534148944026	SS	N1	O1	Delta	2.416
857	NR - R	-0.00796777113506341	0.0661578579784322	214.957968410361	-0.120435748352992	0.904250468497944	SS	N1	Fp1	Delta	2.424
858	NR - R	0.0162905421103175	0.0674691097810599	214.957968410364	0.241451860906139	0.809435088080898	SS	N1	O1	Delta	2.424
859	NR - R	-0.0184502657671961	0.0642243483985692	214.957968410364	-0.287278364471614	0.774175931029171	SS	N1	Fp1	Delta	2.432
860	NR - R	0.0215031516521904	0.0670981717520712	214.957968410364	0.320472988916075	0.74892111802681	SS	N1	O1	Delta	2.432
861	NR - R	-0.028354173833229	0.0637043214295786	214.957968410364	-0.44509027326463	0.656702387976845	SS	N1	Fp1	Delta	2.44
862	NR - R	0.0308636538328873	0.066780376602054	214.957968410364	0.462166513627267	0.644429342137009	SS	N1	O1	Delta	2.44
863	NR - R	-0.0349658239113336	0.0638489753153126	214.957968410364	-0.547633282110761	0.584511898644122	SS	N1	Fp1	Delta	2.448
864	NR - R	0.0407463419996069	0.0668435263576651	214.957968410364	0.609577983387384	0.542785184464835	SS	N1	O1	Delta	2.448
865	NR - R	-0.0370084960435689	0.0645088648535473	214.957968410364	-0.57369628387646	0.566773092192683	SS	N1	Fp1	Delta	2.456
866	NR - R	0.0507318367011053	0.0670206609279079	214.957968410361	0.756958167805536	0.449903807789656	SS	N1	O1	Delta	2.456
867	NR - R	-0.0405695493434007	0.065695795528798	214.957968410361	-0.617536465109352	0.537534566615703	SS	N1	Fp1	Delta	2.464
868	NR - R	0.0465013704456446	0.0669120494677444	214.957968410361	0.694962578721505	0.487829274573863	SS	N1	O1	Delta	2.464
869	NR - R	-0.0461136649648436	0.0669615660994528	226.051739896281	-0.688658698578741	0.491744235231304	SS	N1	Fp1	Delta	2.472
870	NR - R	0.0390742563379064	0.0676000667022659	214.957968410361	0.578020973115352	0.563854983108906	SS	N1	O1	Delta	2.472
871	NR - R	-0.0562629548004404	0.0690167603026473	268.915221085359	-0.815207125830309	0.415675164880826	SS	N1	Fp1	Delta	2.48
872	NR - R	0.0369125601710551	0.0673066940798537	214.957968410361	0.548423313248181	0.583970391005722	SS	N1	O1	Delta	2.48
873	NR - R	-0.0621099687444292	0.0714878753731155	257.344622865834	-0.868818221555189	0.385756108055574	SS	N1	Fp1	Delta	2.488
874	NR - R	0.0281327256509814	0.0668093954995809	214.957968410361	0.421089360869279	0.67411055327697	SS	N1	O1	Delta	2.488
875	NR - R	-0.0671553840509	0.07315109737849	281.233781237917	-0.918036590803721	0.359386349012265	SS	N1	Fp1	Delta	2.496
876	NR - R	0.0209226567419625	0.0671004400157453	214.957968410364	0.31181102146354	0.755486370761221	SS	N1	O1	Delta	2.496
877	NR - R	-0.0754257110704268	0.0735529488693508	275.489556155918	-1.02546141561778	0.30604509058266	SS	N1	Fp1	Delta	2.504
878	NR - R	0.0145712121681687	0.0682009995751957	214.957968410361	0.21365100598127	0.831021728459714	SS	N1	O1	Delta	2.504
879	NR - R	-0.0809424515824638	0.0729305691098732	254.286651016169	-1.10985629990793	0.268109396719809	SS	N1	Fp1	Delta	2.512
880	NR - R	0.00868690828962962	0.0688211462495815	244.569290518965	0.126224405768052	0.899657998188654	SS	N1	O1	Delta	2.512
881	NR - R	-0.0820682663579399	0.0723928899879682	214.957968410361	-1.13365092029866	0.258203745538722	SS	N1	Fp1	Delta	2.52
882	NR - R	0.00219688365283542	0.0686929409516231	246.606128112456	0.0319812141160556	0.974512900716588	SS	N1	O1	Delta	2.52
883	NR - R	-0.0818818318374163	0.0721429054068862	214.957968410367	-1.13499492951667	0.257641438726699	SS	N1	Fp1	Delta	2.528
884	NR - R	-0.0015137666844782	0.0681575373200545	214.957968410706	-0.0222098207182846	0.982301186439001	SS	N1	O1	Delta	2.528
885	NR - R	-0.0817946980762405	0.0720987004241509	214.957968410364	-1.13448228047175	0.257855819927717	SS	N1	Fp1	Delta	2.536
886	NR - R	-0.00762886413199126	0.067779487865688	214.957968410364	-0.112554171951087	0.910489057993533	SS	N1	O1	Delta	2.536
887	NR - R	-0.0860788065838379	0.0715565863518286	214.957968410364	-1.20294735917958	0.230319959105984	SS	N1	Fp1	Delta	2.544
888	NR - R	-0.0292378075243325	0.0677680757390255	214.957968410361	-0.431439246363245	0.666581399038484	SS	N1	O1	Delta	2.544
889	NR - R	-0.0912933476733015	0.0720501181627851	214.957968410367	-1.26708116518337	0.206497320473979	SS	N1	Fp1	Delta	2.552
890	NR - R	-0.0488484053705641	0.0681123142851044	214.957968410364	-0.717174359486517	0.474045085255263	SS	N1	O1	Delta	2.552
891	NR - R	-0.0932290491662618	0.0723147993213678	240.655790094733	-1.28921119938328	0.198562432598003	SS	N1	Fp1	Delta	2.56
892	NR - R	-0.0624572368482156	0.0683258140136789	214.957968410361	-0.91410893159226	0.361683799350691	SS	N1	O1	Delta	2.56
893	NR - R	-0.0947129131797942	0.0727471411681051	279.691546644013	-1.30194687597318	0.19400576118796	SS	N1	Fp1	Delta	2.568
894	NR - R	-0.0667115408429025	0.0688454444811613	214.957968410364	-0.969004432256332	0.333631992361348	SS	N1	O1	Delta	2.568
895	NR - R	-0.094360287666342	0.0721950052501638	316.636442115082	-1.30701961083558	0.192154439233236	SS	N1	Fp1	Delta	2.576
896	NR - R	-0.0683228921384748	0.069718916419663	214.957968410364	-0.97997639158955	0.328199411978034	SS	N1	O1	Delta	2.576
897	NR - R	-0.0900286293719223	0.0710061886500355	349.756856672243	-1.26789834919378	0.205677635364298	SS	N1	Fp1	Delta	2.584
898	NR - R	-0.0721493599784734	0.0704672403532382	214.957968410364	-1.02387094509169	0.307047078916315	SS	N1	O1	Delta	2.584
899	NR - R	-0.0859446603188652	0.0703632001542575	358.851673218914	-1.22144331313028	0.222720042860295	SS	N1	Fp1	Delta	2.592
900	NR - R	-0.0714094018061702	0.070875798038741	214.957968410364	-1.0075287161795	0.314813546558186	SS	N1	O1	Delta	2.592
901	NR - R	-0.0839024404194789	0.0705528859437904	357.9434498876	-1.18921344317969	0.235143967493579	SS	N1	Fp1	Delta	2.6
902	NR - R	-0.0649112617261196	0.0708905368196855	214.957968410361	-0.915654819926466	0.360874017620057	SS	N1	O1	Delta	2.6
903	NR - R	-0.0777546644470904	0.0710360273453829	356.20341476146	-1.09458069873532	0.27443996695372	SS	N1	Fp1	Delta	2.608
904	NR - R	-0.051815092176815	0.0711287028706763	214.957968410364	-0.72846952194564	0.467119067389866	SS	N1	O1	Delta	2.608
905	NR - R	-0.0748904606235863	0.0717225499854138	347.315995341435	-1.04416896274347	0.297133426487708	SS	N1	Fp1	Delta	2.616
906	NR - R	-0.0427195262486159	0.0712719090084479	214.957968410364	-0.599387989503023	0.549545402892929	SS	N1	O1	Delta	2.616
907	NR - R	-0.0720067135217744	0.0721311795080303	329.156811455048	-0.998274449591634	0.318879590047599	SS	N1	Fp1	Delta	2.624
908	NR - R	-0.0362733277940545	0.0710031868064135	214.957968410361	-0.51086901061148	0.609967054626898	SS	N1	O1	Delta	2.624
909	NR - R	-0.0713562066238309	0.0729728874409775	322.091055179476	-0.97784545913091	0.328884628943886	SS	N1	Fp1	Delta	2.632
910	NR - R	-0.0290607445535292	0.0708007790133826	214.957968410364	-0.410457977419094	0.68187885050039	SS	N1	O1	Delta	2.632
911	NR - R	-0.0677014021281949	0.0731849394908583	316.522723675628	-0.925072871538708	0.355632732718337	SS	N1	Fp1	Delta	2.64
912	NR - R	-0.0285959372743821	0.0707358272686618	214.957968410364	-0.404263841656533	0.686420644155237	SS	N1	O1	Delta	2.64
913	NR - R	-0.0662441270772721	0.07343298185889	298.642415727875	-0.902103188517768	0.367729034701202	SS	N1	Fp1	Delta	2.648
914	NR - R	-0.0278558712506636	0.0697402011361797	214.957968410364	-0.399423442961833	0.68997778680836	SS	N1	O1	Delta	2.648
915	NR - R	-0.0662372165773896	0.0735499884357222	280.284769226474	-0.900574126334181	0.368587928734811	SS	N1	Fp1	Delta	2.656
916	NR - R	-0.0252329247581596	0.0688800712631344	214.957968410361	-0.366331281246287	0.714478191920392	SS	N1	O1	Delta	2.656
917	NR - R	-0.0616696371342843	0.0733360298645392	275.582435503077	-0.840918675965904	0.401122537064463	SS	N1	Fp1	Delta	2.664
918	NR - R	-0.024503897194506	0.0683037053278587	214.957968410364	-0.358749164146907	0.720134847082587	SS	N1	O1	Delta	2.664
919	NR - R	-0.064583689960414	0.0730627497339202	288.51368296948	-0.883948252640569	0.377460148754467	SS	N1	Fp1	Delta	2.672
920	NR - R	-0.0251936842216281	0.0682126757632501	214.957968410367	-0.369340213380125	0.712237721971313	SS	N1	O1	Delta	2.672
921	NR - R	-0.0679073892445509	0.0724307972216653	288.736047658353	-0.937548554611775	0.349260011745931	SS	N1	Fp1	Delta	2.68
922	NR - R	-0.0280641285677758	0.0684578869931371	214.957968410367	-0.409947338435807	0.68225283600383	SS	N1	O1	Delta	2.68
923	NR - R	-0.0693050592486677	0.0717781387870496	309.382542983078	-0.965545504798905	0.335025778389708	SS	N1	Fp1	Delta	2.688
924	NR - R	-0.0224180320205018	0.0681900311025014	214.957968410367	-0.328758202013482	0.74265851661152	SS	N1	O1	Delta	2.688
925	NR - R	-0.0651813591192722	0.0713362919869675	310.813107556754	-0.91371947298831	0.36157251168424	SS	N1	Fp1	Delta	2.696
926	NR - R	-0.0196134217466434	0.0687631359152824	214.957968410364	-0.285231635898739	0.775741320183624	SS	N1	O1	Delta	2.696
927	NR - R	-0.0572702613894884	0.0715290466649463	273.131079651457	-0.800657412054598	0.424025892981434	SS	N1	Fp1	Delta	2.704
928	NR - R	-0.0201596416242398	0.0688226554411377	214.957968410364	-0.292921589482722	0.769864656186206	SS	N1	O1	Delta	2.704
929	NR - R	-0.0477333845055971	0.071385060043993	243.616959831685	-0.668674712554421	0.504336104147488	SS	N1	Fp1	Delta	2.712
930	NR - R	-0.0195465613958325	0.0676193197572328	214.957968410361	-0.289067702337271	0.772808157578527	SS	N1	O1	Delta	2.712
931	NR - R	-0.0353082235346527	0.0709624978924219	284.862913673604	-0.497561734483748	0.619176829329112	SS	N1	Fp1	Delta	2.72
932	NR - R	-0.0252912817232709	0.0670009908452315	214.957968410364	-0.377476234369314	0.706192150462802	SS	N1	O1	Delta	2.72
933	NR - R	-0.0272230929153815	0.0708576793870308	305.495091593402	-0.384193966707357	0.701101969282026	SS	N1	Fp1	Delta	2.728
934	NR - R	-0.0391017004723481	0.0657828491759722	214.957968410361	-0.594405699390569	0.552865888762503	SS	N1	O1	Delta	2.728
935	NR - R	-0.0232348185882819	0.070613125078401	317.772408835688	-0.329043907382438	0.742339254366366	SS	N1	Fp1	Delta	2.736
936	NR - R	-0.0526118978453148	0.0653585622856987	214.957968410361	-0.804973304267847	0.421724541793145	SS	N1	O1	Delta	2.736
937	NR - R	-0.0213636316939829	0.0713856940349483	325.714938636833	-0.299270490856668	0.76492453535699	SS	N1	Fp1	Delta	2.744
938	NR - R	-0.064480675193551	0.0656967050873317	214.957968410361	-0.981490245330201	0.327454414374356	SS	N1	O1	Delta	2.744
939	NR - R	-0.0204989053577169	0.0720823530108301	246.549686021861	-0.284381745343926	0.776356548478753	SS	N1	Fp1	Delta	2.752
940	NR - R	-0.0734632025612472	0.065872968350491	214.957968410367	-1.11522532536215	0.265999110422592	SS	N1	O1	Delta	2.752
941	NR - R	-0.0161665994719466	0.0730470910737637	214.957968410364	-0.221317498538326	0.825055318485123	SS	N1	Fp1	Delta	2.76
942	NR - R	-0.0842666589413871	0.0663589639625064	214.957968410364	-1.26986097897789	0.205507084797053	SS	N1	O1	Delta	2.76
943	NR - R	-0.0110351398380128	0.0741147041228171	214.957968410364	-0.14889271931419	0.88177787518329	SS	N1	Fp1	Delta	2.768
944	NR - R	-0.0887444448745568	0.0665220048965241	214.957968410361	-1.33406148856457	0.183595338268601	SS	N1	O1	Delta	2.768
945	NR - R	-0.000456499716239762	0.0746208219118661	214.957968410364	-0.00611759163922007	0.99512457215796	SS	N1	Fp1	Delta	2.776
946	NR - R	-0.0869524766594914	0.0661945594639837	214.957968410367	-1.31358947568496	0.190384676547318	SS	N1	O1	Delta	2.776
947	NR - R	0.0212846704315857	0.0741021496514859	214.957968410364	0.287234183241524	0.774209712201256	SS	N1	Fp1	Delta	2.784
948	NR - R	-0.0844963086366674	0.0657461825501023	214.957968410361	-1.28518957845616	0.200109037986664	SS	N1	O1	Delta	2.784
949	NR - R	0.0431902058249103	0.0735131899692738	214.957968410364	0.587516414985698	0.557473567052551	SS	N1	Fp1	Delta	2.792
950	NR - R	-0.0799990619711194	0.0656913906578174	214.957968410361	-1.21780131566752	0.224634556326715	SS	N1	O1	Delta	2.792
951	NR - R	0.0657905871394204	0.0733412471404944	214.957968410364	0.897047564699715	0.370697092543221	SS	N1	Fp1	Delta	2.8
952	NR - R	-0.0811128109013614	0.0666338609723219	214.957968410367	-1.21729117475353	0.224828124737263	SS	N1	O1	Delta	2.8
953	NR - R	0.0821675781578176	0.0715983697588539	214.957968410367	1.14761800351825	0.252401925697911	SS	N1	Fp1	Delta	2.808
954	NR - R	-0.0781930317795137	0.0676200605553659	214.957968410364	-1.15635849979003	0.248818075457969	SS	N1	O1	Delta	2.808
955	NR - R	0.0923713085428506	0.0705953105430307	228.76793829368	1.30846238698173	0.19202956541967	SS	N1	Fp1	Delta	2.816
956	NR - R	-0.076596444321216	0.067531590636029	214.957968410364	-1.13423130715288	0.257960818157924	SS	N1	O1	Delta	2.816
957	NR - R	0.0971624888817862	0.0703357141060267	238.533418864705	1.38141042735871	0.168445395014298	SS	N1	Fp1	Delta	2.824
958	NR - R	-0.0900433799147797	0.0671959939512941	214.957968410364	-1.34001113191429	0.181656478037997	SS	N1	O1	Delta	2.824
959	NR - R	0.0958713683132207	0.0705185498997574	249.840039729535	1.35951984902558	0.175207656241601	SS	N1	Fp1	Delta	2.832
960	NR - R	-0.101277278747523	0.066605186371385	214.957968410364	-1.52056144971669	0.129839483908602	SS	N1	O1	Delta	2.832
961	NR - R	0.0913644290265368	0.0705826596004272	261.307619673373	1.2944316570636	0.196659083712968	SS	N1	Fp1	Delta	2.84
962	NR - R	-0.112042093303186	0.0659991086971785	214.957968410361	-1.69763040009018	0.0910247333678709	SS	N1	O1	Delta	2.84
963	NR - R	0.0859743906111634	0.0708556674631813	270.975244610078	1.21337351956833	0.226043643788509	SS	N1	Fp1	Delta	2.848
964	NR - R	-0.12039662043988	0.0657250515640902	214.957968410364	-1.83182238088438	0.0683617023008276	SS	N1	O1	Delta	2.848
965	NR - R	0.0719261005776931	0.0705723418418634	279.337597603076	1.01918256785163	0.308998184217153	SS	N1	Fp1	Delta	2.856
966	NR - R	-0.121921212422603	0.0657449428293055	214.957968410364	-1.85445765371108	0.0650433606076866	SS	N1	O1	Delta	2.856
967	NR - R	0.0614453027535145	0.0702332647430108	291.966547449877	0.874874647766239	0.382361223827606	SS	N1	Fp1	Delta	2.864
968	NR - R	-0.119343813119897	0.0664060369672896	214.957968410364	-1.79718318650281	0.0737101914031815	SS	N1	O1	Delta	2.864
969	NR - R	0.0491170569088147	0.0703588307324161	303.858359755309	0.698093706184706	0.48565246574286	SS	N1	Fp1	Delta	2.872
970	NR - R	-0.108242491813485	0.0667745531301815	214.957968410361	-1.62101409503197	0.106480540694578	SS	N1	O1	Delta	2.872
971	NR - R	0.0406014638774369	0.0705695153080339	319.263734864914	0.575339984980947	0.565466642914112	SS	N1	Fp1	Delta	2.88
972	NR - R	-0.0966492014618638	0.067377866668339	214.957968410361	-1.4344354643582	0.15290122212721	SS	N1	O1	Delta	2.88
973	NR - R	0.0349428787300341	0.0713252910457733	338.166412591246	0.489908673595308	0.62451619428689	SS	N1	Fp1	Delta	2.888
974	NR - R	-0.0889101287387875	0.0674524245671424	214.957968410361	-1.31811612865429	0.188867650991042	SS	N1	O1	Delta	2.888
975	NR - R	0.0234136922823091	0.0717329950421589	333.331427203033	0.326400595270676	0.744326124442935	SS	N1	Fp1	Delta	2.896
976	NR - R	-0.0770452309493228	0.0672521842125853	214.957968410361	-1.14561678332679	0.253227554824744	SS	N1	O1	Delta	2.896
977	NR - R	0.0182843892650906	0.0719279580843539	317.317650472245	0.254204203095096	0.799502449527944	SS	N1	Fp1	Delta	2.904
978	NR - R	-0.0648244454312796	0.0663166245525932	222.968698275501	-0.977499169606708	0.329381454970794	SS	N1	O1	Delta	2.904
979	NR - R	0.0214921246139283	0.0720471879247548	306.185294177257	0.298306224475748	0.765671787051591	SS	N1	Fp1	Delta	2.912
980	NR - R	-0.0575508105464331	0.0658044143372042	248.787085313638	-0.874573706431353	0.382649383639171	SS	N1	O1	Delta	2.912
981	NR - R	0.0313738272464176	0.07161703327218	281.298178715462	0.438077728341268	0.661666146699489	SS	N1	Fp1	Delta	2.92
982	NR - R	-0.0536764759469746	0.0656157640728751	260.685377179737	-0.818042382122683	0.414080080505009	SS	N1	O1	Delta	2.92
983	NR - R	0.0345990484136344	0.0703630840035588	260.335618460485	0.491721602365873	0.623330500923592	SS	N1	Fp1	Delta	2.928
984	NR - R	-0.0503002135306881	0.0659101224514954	250.703110820466	-0.763163709302848	0.446083294097501	SS	N1	O1	Delta	2.928
985	NR - R	0.040614655941795	0.069716434632692	265.228459668613	0.582569320358641	0.560678190910847	SS	N1	Fp1	Delta	2.936
986	NR - R	-0.0426501666513921	0.0659850590855619	231.628524561002	-0.646360967807701	0.51868551766893	SS	N1	O1	Delta	2.936
987	NR - R	0.0466694186712748	0.0703997021086271	262.498250982294	0.662920683943572	0.507963035526766	SS	N1	Fp1	Delta	2.944
988	NR - R	-0.0347461821768842	0.0666746901684473	214.957968410364	-0.521130013339414	0.602812646549944	SS	N1	O1	Delta	2.944
989	NR - R	0.0596008290685321	0.0714508255878365	270.103131917372	0.834151720126216	0.404932597656449	SS	N1	Fp1	Delta	2.952
990	NR - R	-0.0228093216803688	0.0675586520770796	214.957968410361	-0.337622509909537	0.735977141357521	SS	N1	O1	Delta	2.952
991	NR - R	0.057456767455179	0.0719270349908407	259.386748318291	0.798820185796559	0.425125500442844	SS	N1	Fp1	Delta	2.96
992	NR - R	-0.00503008096420822	0.0672844397060791	214.957968410364	-0.0747584580652123	0.94047641956906	SS	N1	O1	Delta	2.96
993	NR - R	0.0625295835919054	0.0723625663620587	214.957968410364	0.864115063015386	0.388487890946502	SS	N1	Fp1	Delta	2.968
994	NR - R	0.00897773722456965	0.0674776766386248	249.056880510298	0.133047515442029	0.894263236953917	SS	N1	O1	Delta	2.968
995	NR - R	0.0721468504369522	0.0723999568206934	214.957968410361	0.996504053388208	0.320125719233858	SS	N1	Fp1	Delta	2.976
996	NR - R	0.0169272440017159	0.067405989372195	298.697974858078	0.251123737806872	0.801891110730714	SS	N1	O1	Delta	2.976
997	NR - R	0.0794725801748331	0.0725761312295198	214.957968410364	1.09502365073034	0.274731686728486	SS	N1	Fp1	Delta	2.984
998	NR - R	0.0238754393833428	0.0673266068686727	323.534146512353	0.354621159357018	0.723104455871508	SS	N1	O1	Delta	2.984
999	NR - R	0.0833478971527749	0.0722443923153579	214.957968410361	1.15369365678859	0.24990691894729	SS	N1	Fp1	Delta	2.992
1000	NR - R	0.0357347539719279	0.0681905100273504	337.431076140861	0.52404291971999	0.600592725561925	SS	N1	O1	Delta	2.992
1001	NR - R	0.0829839683771753	0.0715380586825402	214.957968410364	1.15999748812626	0.247336602321921	SS	N1	Fp1	Delta	3
1002	NR - R	0.0403145929291585	0.0694620150657321	357.12596401513	0.580383291371675	0.562022191090952	SS	N1	O1	Delta	3
1003	NR - R	0.0816495274723241	0.0709610269532232	214.957968410364	1.15062494129555	0.251164930203275	SS	N1	Fp1	Delta	3.008
1004	NR - R	0.0447849775076155	0.0694630049472909	317.412072870325	0.644731357959517	0.519566975659396	SS	N1	O1	Delta	3.008
1005	NR - R	0.0797912043899859	0.0706881569589251	214.957968410364	1.12877754665962	0.260249852137377	SS	N1	Fp1	Delta	3.016
1006	NR - R	0.0313390780989908	0.0694770899908493	214.95796841037	0.451070678163384	0.652393306707346	SS	N1	O1	Delta	3.016
1007	NR - R	0.0767969680162759	0.0702621453030779	214.957968410361	1.09300630780643	0.275614427377854	SS	N1	Fp1	Delta	3.024
1008	NR - R	0.0196512307598776	0.069379216872456	214.957968410364	0.28324376730864	0.777262570620284	SS	N1	O1	Delta	3.024
1009	NR - R	0.0733528069697118	0.0701679121851828	214.957968410364	1.04538961877793	0.29701705591368	SS	N1	Fp1	Delta	3.032
1010	NR - R	0.0129338395465646	0.0688849717377065	214.957968410361	0.187759960123273	0.8512419417941	SS	N1	O1	Delta	3.032
1011	NR - R	0.0662458799270765	0.0705494622732588	214.957968410361	0.938999076569667	0.348785119781272	SS	N1	Fp1	Delta	3.04
1012	NR - R	0.0024280161533338	0.0692279048311324	214.957968410361	0.0350727955620853	0.972054240940516	SS	N1	O1	Delta	3.04
1013	NR - R	0.0629843700724308	0.0711436454972759	214.957968410364	0.885312660493936	0.376977274846018	SS	N1	Fp1	Delta	3.048
1014	NR - R	0.000222312566559741	0.0693370918594128	214.957968410361	0.00320625743881067	0.997444754609733	SS	N1	O1	Delta	3.048
1015	NR - R	0.0643429539005842	0.0711205029328701	214.957968410364	0.904703302805899	0.366635430457969	SS	N1	Fp1	Delta	3.056
1016	NR - R	-0.00368991598095965	0.0692201948369009	214.957968410364	-0.053306928558262	0.957536867352621	SS	N1	O1	Delta	3.056
1017	NR - R	0.0641047506251836	0.0706684540496046	214.957968410361	0.90711975360585	0.365359234655311	SS	N1	Fp1	Delta	3.064
1018	NR - R	-0.0167828294878138	0.0702346672807097	214.957968410364	-0.23895364123727	0.811369193174042	SS	N1	O1	Delta	3.064
1019	NR - R	0.0582049872589101	0.07043169911187	214.957968410364	0.826403281375626	0.409491691684295	SS	N1	Fp1	Delta	3.072
1020	NR - R	-0.0317367609080052	0.0714592747517542	214.957968410364	-0.444123747662666	0.657399887285097	SS	N1	O1	Delta	3.072
1021	NR - R	0.0421099018143756	0.0705955420343759	214.957968410364	0.596495197867743	0.551472120615932	SS	N1	Fp1	Delta	3.08
1022	NR - R	-0.0427560094651508	0.0713687995742264	214.957968410364	-0.599085450788378	0.549746749494124	SS	N1	O1	Delta	3.08
1023	NR - R	0.0382514232429464	0.06827734488026	214.957968410364	0.560235951032206	0.575901900824179	SS	N1	Fp1	Delta	3.088
1024	NR - R	-0.0449922778882399	0.0708312555546984	214.957968410361	-0.63520373224918	0.525971123393986	SS	N1	O1	Delta	3.088
1025	NR - R	0.0366122471297473	0.0669762843858434	214.957968410361	0.546644942541571	0.585189662967745	SS	N1	Fp1	Delta	3.096
1026	NR - R	-0.0437343489910952	0.0710384817521481	214.957968410364	-0.615643069958666	0.538781403721888	SS	N1	O1	Delta	3.096
1027	NR - R	0.0260548150593456	0.0658377172683393	214.957968410361	0.395742989586838	0.692687130414919	SS	N1	Fp1	Delta	3.104
1028	NR - R	-0.0425653656297016	0.0714335720764165	214.957968410364	-0.595873402273192	0.551886698091314	SS	N1	O1	Delta	3.104
1029	NR - R	0.0196852141684327	0.0648442064928329	214.957968410361	0.303577069303924	0.761743751095116	SS	N1	Fp1	Delta	3.112
1030	NR - R	-0.0418364558895273	0.071452781935999	214.957968410364	-0.585511924882093	0.558817733083474	SS	N1	O1	Delta	3.112
1031	NR - R	0.0163043754924225	0.0651096496043675	214.957968410361	0.250414118206663	0.802506287828513	SS	N1	Fp1	Delta	3.12
1032	NR - R	-0.0476018393295887	0.0713763304408015	214.957968410361	-0.666913513704224	0.505542605101685	SS	N1	O1	Delta	3.12
1033	NR - R	0.0107201962577078	0.0656520915706851	214.957968410364	0.163287962366983	0.870445123562742	SS	N1	Fp1	Delta	3.128
1034	NR - R	-0.0535096695811817	0.0718743673495554	214.957968410364	-0.744488912451105	0.457393858188134	SS	N1	O1	Delta	3.128
1035	NR - R	0.0104955873156726	0.0668430792011158	214.957968410361	0.15701830976538	0.875377799228482	SS	N1	Fp1	Delta	3.136
1036	NR - R	-0.0648081142706468	0.0719449094299861	214.957968410361	-0.90080194393344	0.368701747328944	SS	N1	O1	Delta	3.136
1037	NR - R	0.0085597962048327	0.0672441092819741	214.957968410364	0.127294365205121	0.89882641831279	SS	N1	Fp1	Delta	3.144
1038	NR - R	-0.0720089001565224	0.0718975182718209	214.957968410364	-1.00154917565138	0.317687472506572	SS	N1	O1	Delta	3.144
1039	NR - R	0.0131621996067754	0.0672481545602542	214.957968410364	0.195725811256011	0.84500967406513	SS	N1	Fp1	Delta	3.152
1040	NR - R	-0.0739728900123914	0.0720504183845857	214.957968410364	-1.02668231040025	0.305723999876079	SS	N1	O1	Delta	3.152
1041	NR - R	0.0274964889496017	0.0680915681067402	214.957968410361	0.403816356622868	0.686749202988868	SS	N1	Fp1	Delta	3.16
1042	NR - R	-0.0717893924632064	0.0717057134093843	214.957968410361	-1.00116697888974	0.317871753362124	SS	N1	O1	Delta	3.16
1043	NR - R	0.026158549636129	0.0685566132116446	214.957968410364	0.381561287973395	0.703163697721884	SS	N1	Fp1	Delta	3.168
1044	NR - R	-0.0723790531725136	0.0712003749247791	311.361303231964	-1.01655438259953	0.31015471735629	SS	N1	O1	Delta	3.168
1045	NR - R	0.02516713436492	0.0683358901572554	214.957968410364	0.368285747167484	0.7130226007309	SS	N1	Fp1	Delta	3.176
1046	NR - R	-0.0679843590481121	0.0714092714673103	313.067493626088	-0.952038266896952	0.341812008913604	SS	N1	O1	Delta	3.176
1047	NR - R	0.0237658732059394	0.0679480497284568	214.957968410364	0.34976534721623	0.726857244884977	SS	N1	Fp1	Delta	3.184
1048	NR - R	-0.0595855904851714	0.0716571134238697	298.809090349532	-0.831537688836386	0.406333941742546	SS	N1	O1	Delta	3.184
1049	NR - R	0.0265388699349931	0.0673573544943929	214.957968410364	0.394001072847989	0.693970816066729	SS	N1	Fp1	Delta	3.192
1050	NR - R	-0.0597752778856163	0.0724965511471831	214.957968410367	-0.824525814535095	0.410554834647255	SS	N1	O1	Delta	3.192
1051	NR - R	0.03429899598723	0.0668036498823536	214.957968410364	0.513429970482649	0.608177889271122	SS	N1	Fp1	Delta	3.2
1052	NR - R	-0.0587663143301897	0.0723189077882462	214.957968410364	-0.812599583255055	0.417346705926976	SS	N1	O1	Delta	3.2
1053	NR - R	0.0387531461901058	0.0671612305592821	214.957968410361	0.577016619073098	0.564532026619207	SS	N1	Fp1	Delta	3.208
1054	NR - R	-0.0650425363376373	0.0722837793484262	245.377541291787	-0.899822019876904	0.369097187973339	SS	N1	O1	Delta	3.208
1055	NR - R	0.0462262339009385	0.0671881350677557	214.957968410364	0.688011861831286	0.492187071543108	SS	N1	Fp1	Delta	3.216
1056	NR - R	-0.0695325643312283	0.0722853842563209	311.872619496037	-0.961917337046572	0.336836329876947	SS	N1	O1	Delta	3.216
1057	NR - R	0.0542487381365049	0.0672996921577121	214.957968410364	0.806077062126478	0.42108926059025	SS	N1	Fp1	Delta	3.224
1058	NR - R	-0.073745022429015	0.0722773440280369	321.000421452897	-1.02030620273496	0.308351604649382	SS	N1	O1	Delta	3.224
1059	NR - R	0.0568313621933364	0.0674665336793555	214.957968410361	0.842363748276082	0.400520620100529	SS	N1	Fp1	Delta	3.232
1060	NR - R	-0.0764762397644973	0.0718504373273359	304.017613326961	-1.06438099208899	0.288000780981434	SS	N1	O1	Delta	3.232
1061	NR - R	0.0585299965710821	0.0669728528935109	234.444137587988	0.873936140426133	0.383047350427197	SS	N1	Fp1	Delta	3.24
1062	NR - R	-0.0703543832790866	0.0717098203555316	277.008605023981	-0.981098306065685	0.327400352310177	SS	N1	O1	Delta	3.24
1063	NR - R	0.0569000989576323	0.0668298345731252	307.781172201281	0.851417623896289	0.395199350740551	SS	N1	Fp1	Delta	3.248
1064	NR - R	-0.057200434800604	0.0714522973779587	241.485794248857	-0.800540177148299	0.424184765402774	SS	N1	O1	Delta	3.248
1065	NR - R	0.0565308345859589	0.0672269905673325	323.051033078223	0.840894915998647	0.401028777738821	SS	N1	Fp1	Delta	3.256
1066	NR - R	-0.0526754786726739	0.0713415823979435	214.957968410361	-0.738355905520149	0.46110355567144	SS	N1	O1	Delta	3.256
1067	NR - R	0.0561906314168966	0.0677345338824405	314.197566547833	0.829571389897221	0.407410974376182	SS	N1	Fp1	Delta	3.264
1068	NR - R	-0.0542448537926943	0.0703281329546434	214.957968410364	-0.771310875374416	0.441369712060088	SS	N1	O1	Delta	3.264
1069	NR - R	0.0597699004140392	0.0680375242585145	288.585507749863	0.878484352060464	0.380411755699563	SS	N1	Fp1	Delta	3.272
1070	NR - R	-0.0511067581735503	0.0701615926578533	214.957968410361	-0.728415023626603	0.467152348687555	SS	N1	O1	Delta	3.272
1071	NR - R	0.0545173735014501	0.0692018890921028	222.768904871738	0.787801810278493	0.43165007938065	SS	N1	Fp1	Delta	3.28
1072	NR - R	-0.0474374163386679	0.0710849570084319	214.957968410364	-0.667334107454563	0.505274499256383	SS	N1	O1	Delta	3.28
1073	NR - R	0.0404695558282493	0.0698961749062003	214.957968410364	0.578995286688562	0.56319856677001	SS	N1	Fp1	Delta	3.288
1074	NR - R	-0.0406184407913365	0.071154467986773	214.957968410364	-0.570848773669239	0.568698438609019	SS	N1	O1	Delta	3.288
1075	NR - R	0.0324902586183627	0.0706552769817217	214.957968410361	0.459841925561594	0.646094440597446	SS	N1	Fp1	Delta	3.296
1076	NR - R	-0.0295750024320295	0.070736254542599	214.957968410364	-0.418102465606499	0.676289575186565	SS	N1	O1	Delta	3.296
1077	NR - R	0.0161796508955197	0.0708766213126976	214.957968410364	0.228279093950279	0.819646283586081	SS	N1	Fp1	Delta	3.304
1078	NR - R	-0.023278513706589	0.0700921425272793	214.957968410364	-0.332113028183284	0.740127524728968	SS	N1	O1	Delta	3.304
1079	NR - R	0.0132827958817207	0.07014858143172	214.957968410364	0.189352309207417	0.849995369102524	SS	N1	Fp1	Delta	3.312
1080	NR - R	-0.0170179143900516	0.0688281081717969	214.957968410364	-0.247252392112454	0.804948892145208	SS	N1	O1	Delta	3.312
1081	NR - R	0.0145043715465579	0.0705822420464482	214.957968410364	0.205496044416001	0.837379062145187	SS	N1	Fp1	Delta	3.32
1082	NR - R	-0.0131156266716644	0.0681618652248227	225.491869200771	-0.192418834613817	0.847587320092435	SS	N1	O1	Delta	3.32
1083	NR - R	0.0218321628558564	0.0713914656391978	214.957968410364	0.305809142036571	0.760045920604647	SS	N1	Fp1	Delta	3.328
1084	NR - R	-0.00452661500443055	0.0676268400465193	323.083218506789	-0.0669351843338646	0.946674704610786	SS	N1	O1	Delta	3.328
1085	NR - R	0.0335356567719022	0.0716294324075556	214.957968410361	0.468182640078617	0.640128350057959	SS	N1	Fp1	Delta	3.336
1086	NR - R	0.00000466331291924915	0.0670024462200697	305.357492930186	0.0000695991442451591	0.99994451336353	SS	N1	O1	Delta	3.336
1087	NR - R	0.0343202343975348	0.070954496606003	214.957968410361	0.483693578831354	0.629095713242374	SS	N1	Fp1	Delta	3.344
1088	NR - R	0.0116482920098246	0.0667265721449013	350.856847170387	0.174567516888617	0.86152016163604	SS	N1	O1	Delta	3.344
1089	NR - R	0.0353421287476287	0.0704890837538301	214.957968410364	0.501384425297036	0.616613680692125	SS	N1	Fp1	Delta	3.352
1090	NR - R	0.024355280253975	0.0667128796496163	354.650214417161	0.365076134951628	0.715272189569353	SS	N1	O1	Delta	3.352
1091	NR - R	0.032411780234442	0.070300238393767	214.957968410364	0.461047942012608	0.645230349519451	SS	N1	Fp1	Delta	3.36
1092	NR - R	0.0247101904836381	0.0662477786281404	368.949094474354	0.372996513926005	0.709365235989819	SS	N1	O1	Delta	3.36
1093	NR - R	0.0318943603668081	0.0698254806895802	214.957968410361	0.456772514157107	0.64829579174707	SS	N1	Fp1	Delta	3.368
1094	NR - R	0.00828142030399348	0.0657900340136463	385.554417544578	0.125876516529475	0.899895283850098	SS	N1	O1	Delta	3.368
1095	NR - R	0.0340543944740163	0.0697460038852755	214.957968410364	0.488263019771456	0.625861246240168	SS	N1	Fp1	Delta	3.376
1096	NR - R	-0.00562087615681007	0.0653089656967778	390.923842347229	-0.0860659190792756	0.931458078868551	SS	N1	O1	Delta	3.376
1097	NR - R	0.0377094072773189	0.0698295734977288	214.957968410361	0.540020587101901	0.589741847524099	SS	N1	Fp1	Delta	3.384
1098	NR - R	-0.0223235616398471	0.0654396602623455	381.138204920047	-0.341131991675272	0.733192194241114	SS	N1	O1	Delta	3.384
1099	NR - R	0.0376754698668294	0.0697348372801019	279.445119811751	0.5402675525792	0.58944284471364	SS	N1	Fp1	Delta	3.392
1100	NR - R	-0.0360448738276721	0.0665005410731327	363.691007528756	-0.542023767716904	0.588134058660795	SS	N1	O1	Delta	3.392
1101	NR - R	0.0345164727120936	0.0692470331771491	336.281562568199	0.498454173824211	0.618489816077561	SS	N1	Fp1	Delta	3.4
1102	NR - R	-0.0526893950748299	0.0658978634364888	340.747312793367	-0.799561508175617	0.42452191193337	SS	N1	O1	Delta	3.4
1103	NR - R	0.0350301585598888	0.0690395871350776	352.710546378904	0.507392352902567	0.612196652316528	SS	N1	Fp1	Delta	3.408
1104	NR - R	-0.0742882765600824	0.0652403891472565	326.412622649204	-1.13868536854377	0.255669421249008	SS	N1	O1	Delta	3.408
1105	NR - R	0.0397309344516054	0.0690570908601057	368.528500312862	0.575334610200876	0.565416123125104	SS	N1	Fp1	Delta	3.416
1106	NR - R	-0.0898266728867583	0.0646727405567445	318.841179201558	-1.38894180319981	0.165819814273656	SS	N1	O1	Delta	3.416
1107	NR - R	0.0501735475408746	0.068798731723221	395.917898764713	0.729280123109304	0.466261530637928	SS	N1	Fp1	Delta	3.424
1108	NR - R	-0.101427144664457	0.064421797865028	308.086135670607	-1.57442275791433	0.116416053493644	SS	N1	O1	Delta	3.424
1109	NR - R	0.0547641396069732	0.0682740138925759	408.961590016297	0.80212274750889	0.422947806581905	SS	N1	Fp1	Delta	3.432
1110	NR - R	-0.107958613889084	0.0640778098337327	292.892968536456	-1.68480499207466	0.0930913743950152	SS	N1	O1	Delta	3.432
1111	NR - R	0.0582578149672751	0.0687552832005435	414.428430308935	0.847321285803599	0.397305119793061	SS	N1	Fp1	Delta	3.44
1112	NR - R	-0.108148167574645	0.0639159327539021	273.355996536482	-1.69203769568774	0.0917782961600188	SS	N1	O1	Delta	3.44
1113	NR - R	0.061008706556841	0.0684299044062986	421.125348208576	0.891550369478896	0.373143086192489	SS	N1	Fp1	Delta	3.448
1114	NR - R	-0.105729803845286	0.0639483601290255	250.293193805628	-1.65336223840549	0.0995108252681063	SS	N1	O1	Delta	3.448
1115	NR - R	0.0619350429510638	0.0681323521733343	415.614217589589	0.909040139895595	0.363855771601419	SS	N1	Fp1	Delta	3.456
1116	NR - R	-0.105010568747359	0.0642464829344786	221.86754515835	-1.63449521204847	0.103572959952801	SS	N1	O1	Delta	3.456
1117	NR - R	0.0633410057564815	0.0682994675622514	414.402537155851	0.927401164566173	0.354258100633041	SS	N1	Fp1	Delta	3.464
1118	NR - R	-0.0983264438041861	0.0650102811741246	214.957968410361	-1.51247528895971	0.131881782824796	SS	N1	O1	Delta	3.464
1119	NR - R	0.0590079635322079	0.068728410724637	407.751432100532	0.858567263669541	0.391083720803354	SS	N1	Fp1	Delta	3.472
1120	NR - R	-0.0809374255002926	0.065618120293395	214.957968410364	-1.23346150634003	0.218750673991394	SS	N1	O1	Delta	3.472
1121	NR - R	0.0660858624329881	0.0684657505168075	404.153226114097	0.965239728391859	0.335001957733321	SS	N1	Fp1	Delta	3.48
1122	NR - R	-0.0665512923583296	0.0661850935515684	214.957968410367	-1.0055329499002	0.315770845593055	SS	N1	O1	Delta	3.48
1123	NR - R	0.0728183065093147	0.0686024956960836	393.987007102851	1.06145273244734	0.289134422072916	SS	N1	Fp1	Delta	3.488
1124	NR - R	-0.0656964155864704	0.066627705542709	214.957968410361	-0.986022481959225	0.325230624568173	SS	N1	O1	Delta	3.488
1125	NR - R	0.0931624000132451	0.0683616219575054	366.028002743178	1.36278802851044	0.173787146180188	SS	N1	Fp1	Delta	3.496
1126	NR - R	-0.0551227222148909	0.0665128774553836	214.957968410364	-0.828752631426401	0.408163663220541	SS	N1	O1	Delta	3.496
1127	NR - R	0.114326884954241	0.0687913973444558	338.035071059588	1.66193578510664	0.0974526645332705	SS	N1	Fp1	Delta	3.504
1128	NR - R	-0.0422677708214692	0.0658595575120384	214.957968410361	-0.641786437962982	0.521695635919948	SS	N1	O1	Delta	3.504
1129	NR - R	0.113648033915827	0.0694106902637198	214.957968410364	1.63732752813769	0.103025119322472	SS	N1	Fp1	Delta	3.512
1130	NR - R	-0.0303332830838525	0.0655216732984996	214.957968410361	-0.46295037285849	0.643868269326844	SS	N1	O1	Delta	3.512
1131	NR - R	0.115090291087066	0.0695320300623842	214.957968410364	1.65521258309023	0.0993406074638048	SS	N1	Fp1	Delta	3.52
1132	NR - R	-0.0136777824257096	0.0659570739477984	214.957968410361	-0.207374002620779	0.835914105124206	SS	N1	O1	Delta	3.52
1133	NR - R	0.113244021823345	0.0696200721857836	214.957968410361	1.62660017819501	0.105287057915953	SS	N1	Fp1	Delta	3.528
1134	NR - R	-0.00178428544590589	0.066793181330042	214.957968410364	-0.0267135867819993	0.9787129596285	SS	N1	O1	Delta	3.528
1135	NR - R	0.109966380903894	0.0692504827243251	214.957968410364	1.58795110990998	0.113767187472464	SS	N1	Fp1	Delta	3.536
1136	NR - R	0.010237783480099	0.0664694832906704	214.957968410364	0.154022311792756	0.877736648249396	SS	N1	O1	Delta	3.536
1137	NR - R	0.0941599725812376	0.0689765528189547	214.957968410364	1.36510116457085	0.173648268070826	SS	N1	Fp1	Delta	3.544
1138	NR - R	0.0181004191416885	0.0667275085104381	214.957968410361	0.271258728907241	0.786452361121602	SS	N1	O1	Delta	3.544
1139	NR - R	0.0749140949164673	0.0677973950449769	214.957968410364	1.10497010787463	0.270407793569749	SS	N1	Fp1	Delta	3.552
1140	NR - R	0.0291362095454849	0.0670257785694928	214.957968410367	0.434701545693741	0.664215146776637	SS	N1	O1	Delta	3.552
1141	NR - R	0.0577960069725236	0.0675625835953685	214.957968410361	0.855444003128465	0.393257875269917	SS	N1	Fp1	Delta	3.56
1142	NR - R	0.0383349868747456	0.067624712241193	214.957968410364	0.56687837336769	0.5713882706311	SS	N1	O1	Delta	3.56
1143	NR - R	0.0432526891935013	0.0673317541763052	214.957968410364	0.642381736858453	0.521309876988457	SS	N1	Fp1	Delta	3.568
1144	NR - R	0.042703558766323	0.0676601708495697	345.455058704191	0.631147663834115	0.528361340099997	SS	N1	O1	Delta	3.568
1145	NR - R	0.0320087994149194	0.0670063838543962	214.957968410364	0.477697759134025	0.63335072572524	SS	N1	Fp1	Delta	3.576
1146	NR - R	0.0501993923198467	0.0682359930974576	393.770310938413	0.735673213521635	0.462367565107639	SS	N1	O1	Delta	3.576
1147	NR - R	0.0161810590741519	0.0669655030370813	214.957968410364	0.241632756274404	0.80929508543156	SS	N1	Fp1	Delta	3.584
1148	NR - R	0.048368696062652	0.0685533063058683	416.665674367749	0.705563285990067	0.480854028085898	SS	N1	O1	Delta	3.584
1149	NR - R	0.00431407575814128	0.0676737632950858	214.957968410364	0.063748128493019	0.949230022066922	SS	N1	Fp1	Delta	3.592
1150	NR - R	0.0484586315907444	0.0681658334414366	411.782507335018	0.71089326051264	0.477552837866391	SS	N1	O1	Delta	3.592
1151	NR - R	0.00446659538396255	0.0674244767166623	214.957968410361	0.0662459035868014	0.947243622703408	SS	N1	Fp1	Delta	3.6
1152	NR - R	0.0493161075067342	0.0682954040446595	391.491949513892	0.722099945034157	0.470664117837753	SS	N1	O1	Delta	3.6
1153	NR - R	0.00745165721597077	0.0672291676418764	214.957968410367	0.110839647095812	0.911846924284309	SS	N1	Fp1	Delta	3.608
1154	NR - R	0.0469123760724181	0.0679945166666691	371.429407711272	0.689943518569263	0.490660554734457	SS	N1	O1	Delta	3.608
1155	NR - R	0.0134244103509354	0.0669482219648009	214.957968410361	0.200519296210638	0.841264056044196	SS	N1	Fp1	Delta	3.616
1156	NR - R	0.0436028516076891	0.0676571223547424	359.119233836277	0.644468018888965	0.51968342056982	SS	N1	O1	Delta	3.616
1157	NR - R	0.0264528905003114	0.0664452874572059	303.419110249316	0.398115374507912	0.690825116896853	SS	N1	Fp1	Delta	3.624
1158	NR - R	0.0473548589896284	0.0668041088838444	332.825311634888	0.708861472457728	0.478906663076443	SS	N1	O1	Delta	3.624
1159	NR - R	0.0415162802186613	0.066454342499023	393.029239510056	0.62473389484324	0.532508226418928	SS	N1	Fp1	Delta	3.632
1160	NR - R	0.0497605861484013	0.065963967751647	281.652672116947	0.754360112717126	0.451263253533893	SS	N1	O1	Delta	3.632
1161	NR - R	0.0635964592974507	0.0667376336805924	393.290397536669	0.952932487864712	0.341209568433996	SS	N1	Fp1	Delta	3.64
1162	NR - R	0.0449231058770222	0.0659746347044653	214.957968410364	0.680914810339703	0.496658219842411	SS	N1	O1	Delta	3.64
1163	NR - R	0.0743414349609839	0.0665087891113969	392.621324687012	1.11776858298334	0.264349324948139	SS	N1	Fp1	Delta	3.648
1164	NR - R	0.035516810430743	0.0665552267712038	214.957968410364	0.533644195261159	0.594139095712444	SS	N1	O1	Delta	3.648
1165	NR - R	0.089762772796002	0.0664738765261288	395.199376073568	1.35034659458621	0.1776776089825	SS	N1	Fp1	Delta	3.656
1166	NR - R	0.0280040678871467	0.0672445329528084	214.957968410364	0.416451221496322	0.67749537725579	SS	N1	O1	Delta	3.656
1167	NR - R	0.0932087730143887	0.0666667779794269	394.143750376124	1.39812926077142	0.1628604989238	SS	N1	Fp1	Delta	3.664
1168	NR - R	0.025762285809378	0.0680124198921281	214.957968410364	0.378787960349574	0.705219189449207	SS	N1	O1	Delta	3.664
1169	NR - R	0.0862752174212529	0.0671800129622682	387.475346107448	1.28423936848166	0.199825534820921	SS	N1	Fp1	Delta	3.672
1170	NR - R	0.0259520192704468	0.0675375130771741	214.957968410364	0.384260806891006	0.701165006496745	SS	N1	O1	Delta	3.672
1171	NR - R	0.0780874063601612	0.0669436330031935	399.253964449005	1.16646502224395	0.244122757805359	SS	N1	Fp1	Delta	3.68
1172	NR - R	0.0245595895940255	0.0665031960472039	214.957968410361	0.369299387906005	0.71226810419809	SS	N1	O1	Delta	3.68
1173	NR - R	0.0754791918763475	0.0667101743447071	385.288737661104	1.13144947705171	0.258569693379743	SS	N1	Fp1	Delta	3.688
1174	NR - R	0.0245251585086949	0.0660745458034042	214.957968410364	0.371174076348042	0.710873440272922	SS	N1	O1	Delta	3.688
1175	NR - R	0.0731756422126442	0.0667504092313132	395.432851396339	1.09625758186838	0.273633244230978	SS	N1	Fp1	Delta	3.696
1176	NR - R	0.0288912838892176	0.0661176847321673	214.957968410361	0.436967567848932	0.662573506650876	SS	N1	O1	Delta	3.696
1177	NR - R	0.0629321019589134	0.0673535323111882	403.464682498506	0.934354885325883	0.3506797152813	SS	N1	Fp1	Delta	3.704
1178	NR - R	0.0312245727545607	0.0664720373406263	214.957968410361	0.469739968921893	0.639016972601554	SS	N1	O1	Delta	3.704
1179	NR - R	0.0580548767514133	0.0686484558669487	404.562835103815	0.845683650393135	0.398229137976071	SS	N1	Fp1	Delta	3.712
1180	NR - R	0.0288942430127482	0.0667951707543381	214.957968410364	0.432579821062462	0.665753721552691	SS	N1	O1	Delta	3.712
1181	NR - R	0.0597192869386898	0.0697234899091348	406.518301938361	0.856516032351756	0.392217009599757	SS	N1	Fp1	Delta	3.72
1182	NR - R	0.0223194071990057	0.0669714506828666	214.957968410361	0.333267488928916	0.739257214560259	SS	N1	O1	Delta	3.72
1183	NR - R	0.0565348142998094	0.0705584097285444	416.673498450535	0.801248419817182	0.423444508416627	SS	N1	Fp1	Delta	3.728
1184	NR - R	0.0166949555189272	0.0670632346027882	214.957968410361	0.248943487706946	0.803642189264601	SS	N1	O1	Delta	3.728
1185	NR - R	0.0508812477869416	0.07131199134847	425.732995816193	0.713501990686357	0.475926120591289	SS	N1	Fp1	Delta	3.736
1186	NR - R	0.0182786088613586	0.0661970591833748	214.957968410361	0.276124182657789	0.782717974765847	SS	N1	O1	Delta	3.736
1187	NR - R	0.0509988114737821	0.0722062914361506	433.932603056963	0.70629318386859	0.480384872063176	SS	N1	Fp1	Delta	3.744
1188	NR - R	0.0225181284120653	0.0660918871752523	214.957968410367	0.340709417970699	0.733655100794771	SS	N1	O1	Delta	3.744
1189	NR - R	0.0553339882478174	0.0729216348340559	441.615439939367	0.75881442282168	0.448368376683285	SS	N1	Fp1	Delta	3.752
1190	NR - R	0.0211207898161745	0.0666116034330307	214.957968410361	0.317073733818893	0.751495395722244	SS	N1	O1	Delta	3.752
1191	NR - R	0.0613642232787216	0.0737579502655343	450.088840503104	0.83196757851602	0.405868428966278	SS	N1	Fp1	Delta	3.76
1192	NR - R	0.0224784972166199	0.0672204278977497	214.957968410364	0.334399793628396	0.738403933653489	SS	N1	O1	Delta	3.76
1193	NR - R	0.0625564854196315	0.0742338949483195	454.219048795795	0.842694371124974	0.399842903924294	SS	N1	Fp1	Delta	3.768
1194	NR - R	0.0277503597783572	0.0672607348625477	214.957968410367	0.412578896663367	0.680326359172176	SS	N1	O1	Delta	3.768
1195	NR - R	0.0638797166289098	0.0732941650488658	447.061214570859	0.871552552461996	0.383920320604608	SS	N1	Fp1	Delta	3.776
1196	NR - R	0.0312998391518003	0.0673486805019781	214.957968410364	0.464743168218136	0.642585786039639	SS	N1	O1	Delta	3.776
1197	NR - R	0.0699507604985432	0.0728821755835768	429.517656368342	0.959778710479465	0.337706558132121	SS	N1	Fp1	Delta	3.784
1198	NR - R	0.0322412137602797	0.0685707420479859	214.957968410364	0.470189074776489	0.638696622606425	SS	N1	O1	Delta	3.784
1199	NR - R	0.0727503340606522	0.0719203499574204	414.209676543257	1.011540323479	0.312348408806679	SS	N1	Fp1	Delta	3.792
1200	NR - R	0.0323821467727201	0.0690653145320081	214.957968410361	0.468862655475387	0.639642961369024	SS	N1	O1	Delta	3.792
1201	NR - R	0.0693838600915785	0.0706556416122222	409.072729495568	0.982000283464644	0.326680127591589	SS	N1	Fp1	Delta	3.8
1202	NR - R	0.0351827739189701	0.0691068986273337	214.957968410367	0.509106538099719	0.611199738045886	SS	N1	O1	Delta	3.8
1203	NR - R	0.0706309556279954	0.0695589503459935	409.469214825537	1.01541146432874	0.310509333460534	SS	N1	Fp1	Delta	3.808
1204	NR - R	0.0304299474158694	0.0690872303646714	214.957968410361	0.440456901445425	0.660048819002124	SS	N1	O1	Delta	3.808
1205	NR - R	0.0799334295041062	0.068832038473927	412.651892556181	1.16128232253915	0.246198406064984	SS	N1	Fp1	Delta	3.816
1206	NR - R	0.0268705096390347	0.0695265990563271	289.552613139096	0.38647812497294	0.699426450263349	SS	N1	O1	Delta	3.816
1207	NR - R	0.0952024332267948	0.068215249554647	416.556697389323	1.39561804506086	0.163573012949667	SS	N1	Fp1	Delta	3.824
1208	NR - R	0.0283450814351198	0.0701596031783665	333.30458221428	0.404008576888016	0.686465508965431	SS	N1	O1	Delta	3.824
1209	NR - R	0.106833044260095	0.0671713743119978	402.821443989684	1.59045494236692	0.112516755755072	SS	N1	Fp1	Delta	3.832
1210	NR - R	0.0325460047493736	0.0703988436592048	347.106998312946	0.462308797384886	0.644149540882581	SS	N1	O1	Delta	3.832
1211	NR - R	0.117567523723006	0.0655002275491274	393.149177071953	1.79491779070274	0.0734347948943555	SS	N1	Fp1	Delta	3.84
1212	NR - R	0.0348282109937613	0.0717102081297303	352.336807424172	0.485679959689335	0.627495978324329	SS	N1	O1	Delta	3.84
1213	NR - R	0.12395928602625	0.0641442996735207	365.443760471947	1.9325066554187	0.0540694860729344	SS	N1	Fp1	Delta	3.848
1214	NR - R	0.0244171471624757	0.0715093070881231	356.376131722717	0.34145411495018	0.732962981700855	SS	N1	O1	Delta	3.848
1215	NR - R	0.133958420178334	0.0627775764518179	321.234910298739	2.13385778409506	0.033611532036332	SS	N1	Fp1	Delta	3.856
1216	NR - R	0.0200480222367861	0.0712946318235309	359.580972445	0.281199604009585	0.778719048432313	SS	N1	O1	Delta	3.856
1217	NR - R	0.130471208611161	0.0616871082306927	214.957968410361	2.115048222446	0.0355773644871591	SS	N1	Fp1	Delta	3.864
1218	NR - R	0.0149985543609808	0.0708112198810919	374.735094336177	0.211810421938314	0.832370089199621	SS	N1	O1	Delta	3.864
1219	NR - R	0.132440066089736	0.0608138831470589	214.957968410361	2.1777932806802	0.0305097192372678	SS	N1	Fp1	Delta	3.872
1220	NR - R	0.00978794081846681	0.0703722929857278	389.901422542746	0.139087990502909	0.889452429653781	SS	N1	O1	Delta	3.872
1221	NR - R	0.137115021787221	0.0603624948088675	214.957968410361	2.27152675218914	0.0241050755957778	SS	N1	Fp1	Delta	3.88
1222	NR - R	0.00609571642753075	0.0696454808036589	396.538317807002	0.0875249385486403	0.93029844479692	SS	N1	O1	Delta	3.88
1223	NR - R	0.133437598217825	0.0610852788709479	214.957968410361	2.18444772102511	0.0300108006690513	SS	N1	Fp1	Delta	3.888
1224	NR - R	0.0135556670242414	0.068922488236839	420.17382330204	0.196679884476311	0.844173148188706	SS	N1	O1	Delta	3.888
1225	NR - R	0.129884862146839	0.0620815706617639	258.724414985742	2.09216456288589	0.0373985453292856	SS	N1	Fp1	Delta	3.896
1226	NR - R	0.0273819902057657	0.0686370882911282	428.732623251245	0.398938691711738	0.690137004888951	SS	N1	O1	Delta	3.896
1227	NR - R	0.128844308574496	0.0628226824711163	287.540492946664	2.05092020121449	0.0411808179181104	SS	N1	Fp1	Delta	3.904
1228	NR - R	0.036875339789961	0.068880283593732	440.693636815299	0.535354064560161	0.592675092706161	SS	N1	O1	Delta	3.904
1229	NR - R	0.122650748603109	0.0636529731984314	307.845117766826	1.92686598033305	0.0549165478129167	SS	N1	Fp1	Delta	3.912
1230	NR - R	0.0405253378385467	0.0690756539114355	443.728769961464	0.58668048065829	0.557716665647252	SS	N1	O1	Delta	3.912
1231	NR - R	0.11675655511817	0.0654603555669576	318.68376832059	1.78362237887239	0.0754365545967187	SS	N1	Fp1	Delta	3.92
1232	NR - R	0.0420555369461033	0.0695590135441911	445.283650032381	0.604602262212722	0.545751249132657	SS	N1	O1	Delta	3.92
1233	NR - R	0.107883877133071	0.0674542131809979	328.016596358023	1.59936454737957	0.110702345782315	SS	N1	Fp1	Delta	3.928
1234	NR - R	0.0395567510787183	0.0701151556154497	437.244438271414	0.564168341801442	0.572928835650481	SS	N1	O1	Delta	3.928
1235	NR - R	0.100913370102263	0.0685334619590609	345.446064873365	1.47246859005233	0.141804871944133	SS	N1	Fp1	Delta	3.936
1236	NR - R	0.0429933739528923	0.0705891378304707	419.78916607347	0.609065010202372	0.542810811278396	SS	N1	O1	Delta	3.936
1237	NR - R	0.0959272706888159	0.0697182184298594	358.008842901464	1.37592831327617	0.169703946425873	SS	N1	Fp1	Delta	3.944
1238	NR - R	0.0487722695573418	0.0708259331020672	413.961354158737	0.688621630823502	0.491447140480776	SS	N1	O1	Delta	3.944
1239	NR - R	0.0921379320148033	0.0713646767627684	361.56860365895	1.29108595728794	0.197498715618427	SS	N1	Fp1	Delta	3.952
1240	NR - R	0.0512584627188311	0.0712369671685176	416.095955486996	0.719548638245287	0.472206885175188	SS	N1	O1	Delta	3.952
1241	NR - R	0.0883394670203752	0.0727160595438923	369.422958225269	1.21485497941555	0.225197316365698	SS	N1	Fp1	Delta	3.96
1242	NR - R	0.0517336162690952	0.0722877557210403	417.034467760946	0.715662227345058	0.474600437171297	SS	N1	O1	Delta	3.96
1243	NR - R	0.0855099687085818	0.0739165377690974	381.860996967344	1.15684488599426	0.248058904366548	SS	N1	Fp1	Delta	3.968
1244	NR - R	0.0471126442081895	0.0733534845539889	420.117781569857	0.642268659691471	0.521049073319985	SS	N1	O1	Delta	3.968
1245	NR - R	0.0831855744530951	0.0754616620550604	393.385554956561	1.10235545027353	0.270981121312539	SS	N1	Fp1	Delta	3.976
1246	NR - R	0.0443124298968688	0.074693126027751	422.276470155752	0.593259811892265	0.553324896671206	SS	N1	O1	Delta	3.976
1247	NR - R	0.0837996989001321	0.0769191629042128	400.761559919603	1.0894515194411	0.276609480121412	SS	N1	Fp1	Delta	3.984
1248	NR - R	0.0416148506321677	0.0764198586955456	422.893967759426	0.544555451194434	0.586346324794492	SS	N1	O1	Delta	3.984
1249	NR - R	0.0838971245826457	0.0777118848730693	401.41176034845	1.07959194040499	0.280972177297458	SS	N1	Fp1	Delta	3.992
1250	NR - R	0.0417873911507367	0.0781590205806162	420.489416747177	0.534645788039726	0.593177396922086	SS	N1	O1	Delta	3.992
1251	NR - R	0.00158264232773895	0.0641717581759769	419.914492202493	0.0246625988242196	0.980335803300223	SS	N1	Fp1	Alpha	-1
1252	NR - R	-0.016368516636376	0.0614194676910822	343.228129121805	-0.266503720265108	0.790011327655656	SS	N1	O1	Alpha	-1
1253	NR - R	0.00116125917837313	0.0627450478759832	412.455669798938	0.0185075829516997	0.985242877699644	SS	N1	Fp1	Alpha	-0.992
1254	NR - R	-0.0214337679045355	0.0603233705538785	323.62135121672	-0.355314494328391	0.722585465243267	SS	N1	O1	Alpha	-0.992
1255	NR - R	0.00308728886028404	0.0611979418787383	401.259759041207	0.0504475929337852	0.95979081307231	SS	N1	Fp1	Alpha	-0.984
1256	NR - R	-0.0281968805879744	0.0588559505178839	303.246316015445	-0.479082919226774	0.632224921954327	SS	N1	O1	Alpha	-0.984
1257	NR - R	0.00429256108296297	0.0592912526408152	391.414634461681	0.0723978815048348	0.942322250221483	SS	N1	Fp1	Alpha	-0.976
1258	NR - R	-0.0311871323610984	0.057399367717716	280.221872772536	-0.543335817120381	0.587330556883504	SS	N1	O1	Alpha	-0.976
1259	NR - R	0.0090482964350876	0.0577771471663176	382.446950146086	0.156606839881539	0.875637348114478	SS	N1	Fp1	Alpha	-0.968
1260	NR - R	-0.0295858456966356	0.0558889229865317	246.60135662984	-0.529368685522269	0.597025927099188	SS	N1	O1	Alpha	-0.968
1261	NR - R	0.00552966743419634	0.056019162759129	380.857253327914	0.0987102834430567	0.921420235326315	SS	N1	Fp1	Alpha	-0.96
1262	NR - R	-0.0212843214017131	0.0544135853022814	214.957968410364	-0.391158224246265	0.696067719687517	SS	N1	O1	Alpha	-0.96
1263	NR - R	0.00356718456859231	0.0543484498297609	389.085513461046	0.065635442772812	0.947701781134041	SS	N1	Fp1	Alpha	-0.952
1264	NR - R	-0.0153711773911121	0.0530512568653013	214.957968410361	-0.289742002345769	0.772292905354118	SS	N1	O1	Alpha	-0.952
1265	NR - R	-0.000545322824423478	0.052899729531132	399.666706376975	-0.010308612714221	0.991780206368967	SS	N1	Fp1	Alpha	-0.944
1266	NR - R	-0.00951185260949517	0.052066845767123	214.957968410364	-0.182685401225156	0.855217050327532	SS	N1	O1	Alpha	-0.944
1267	NR - R	-0.00652386206917111	0.051435500261959	404.564471998664	-0.126835785322303	0.89913338567289	SS	N1	Fp1	Alpha	-0.936
1268	NR - R	-0.00260481150393285	0.0512934684203998	214.957968410361	-0.0507825184014442	0.959545978046211	SS	N1	O1	Alpha	-0.936
1269	NR - R	-0.00239949839038999	0.0497392033104425	409.742465086902	-0.0482415927616241	0.961547207610777	SS	N1	Fp1	Alpha	-0.928
1270	NR - R	0.00335330170365665	0.0509523993694513	214.957968410364	0.0658124395544587	0.947588319232237	SS	N1	O1	Alpha	-0.928
1271	NR - R	-0.00167653977580288	0.0481280729436953	411.607864995121	-0.034834965816401	0.972228225466228	SS	N1	Fp1	Alpha	-0.92
1272	NR - R	0.00337873067583878	0.050687189988595	214.957968410361	0.0666584728133285	0.946915551245356	SS	N1	O1	Alpha	-0.92
1273	NR - R	-0.00246969235775451	0.0470786031771336	412.273032732321	-0.0524589132022943	0.958188441187384	SS	N1	Fp1	Alpha	-0.912
1274	NR - R	0.00452900424516452	0.0496363128196524	214.957968410364	0.0912437686824183	0.927383867889378	SS	N1	O1	Alpha	-0.912
1275	NR - R	0.00218175386741707	0.0462069091848565	383.070931480257	0.0472170484004608	0.962364845978784	SS	N1	Fp1	Alpha	-0.904
1276	NR - R	-0.0169712476994454	0.0489962288128925	378.398559711733	-0.346378652207202	0.729250688250932	SS	N1	O1	Alpha	-0.904
1277	NR - R	0.00879661262459492	0.0455537010568399	333.633188193047	0.193104235671628	0.846994835407166	SS	N1	Fp1	Alpha	-0.896
1278	NR - R	-0.0259418199030863	0.0487647151654572	418.36861403402	-0.531979317731406	0.595022693762172	SS	N1	O1	Alpha	-0.896
1279	NR - R	0.00875678308450778	0.0449648416844146	279.226879633933	0.194747334950431	0.845732373396012	SS	N1	Fp1	Alpha	-0.888
1280	NR - R	-0.0322178466149543	0.0486097165227387	434.363939002929	-0.662786144821137	0.507819068375727	SS	N1	O1	Alpha	-0.888
1281	NR - R	0.00729099101754101	0.0451288291613299	271.574851277239	0.161559498729219	0.87177288062883	SS	N1	Fp1	Alpha	-0.88
1282	NR - R	-0.0386130723117138	0.0484907775486275	431.949656335145	-0.796297239675974	0.426296707169513	SS	N1	O1	Alpha	-0.88
1283	NR - R	0.00841104783090061	0.045461355286466	266.761595074699	0.185015333966619	0.853357593544427	SS	N1	Fp1	Alpha	-0.872
1284	NR - R	-0.0489379219496102	0.0484836467304221	423.138170648788	-1.00936965863385	0.313374221492005	SS	N1	O1	Alpha	-0.872
1285	NR - R	0.00912265928351604	0.0453952257972106	214.957968410367	0.200960764558563	0.840919274215319	SS	N1	Fp1	Alpha	-0.864
1286	NR - R	-0.0569787062492037	0.0488952189383487	396.600830528437	-1.16532265293765	0.244588798561815	SS	N1	O1	Alpha	-0.864
1287	NR - R	0.00741354577016782	0.0457682188006473	240.532958050666	0.161980211693599	0.871457420547351	SS	N1	Fp1	Alpha	-0.856
1288	NR - R	-0.0653872768268731	0.0486827871326645	364.758953672619	-1.34312927993805	0.180065203886274	SS	N1	O1	Alpha	-0.856
1289	NR - R	0.0125312224934061	0.045850678048868	268.015809944047	0.273305063886955	0.784829206337253	SS	N1	Fp1	Alpha	-0.848
1290	NR - R	-0.0694697332964864	0.0490890879435065	335.892772367298	-1.41517669622289	0.157943128482785	SS	N1	O1	Alpha	-0.848
1291	NR - R	0.0120219154314495	0.0458705422101497	268.129331180385	0.262083569371661	0.793458245841931	SS	N1	Fp1	Alpha	-0.84
1292	NR - R	-0.0655759165526715	0.0489666954079435	311.729387110137	-1.33919424225703	0.18148308114398	SS	N1	O1	Alpha	-0.84
1293	NR - R	0.00882261596302998	0.04537644313943	251.65854856717	0.194431633522274	0.845994784928932	SS	N1	Fp1	Alpha	-0.832
1294	NR - R	-0.0581052492438132	0.0488734748578522	285.778000555102	-1.18889130377595	0.235469393154901	SS	N1	O1	Alpha	-0.832
1295	NR - R	0.000356454039804304	0.0448801959427176	278.316837479908	0.00794234589036242	0.993668681393914	SS	N1	Fp1	Alpha	-0.824
1296	NR - R	-0.0519516984120917	0.0494445853722947	269.120675822089	-1.05070551246248	0.294336432252351	SS	N1	O1	Alpha	-0.824
1297	NR - R	-0.00716588664574799	0.0450713707386057	285.133224833917	-0.158989765084071	0.87378949111827	SS	N1	Fp1	Alpha	-0.816
1298	NR - R	-0.0541564198814697	0.0494637615272986	258.445901208455	-1.0948706327476	0.274592615120308	SS	N1	O1	Alpha	-0.816
1299	NR - R	-0.0166260697644219	0.0458136176602809	298.409367548285	-0.362906721047622	0.716931482949542	SS	N1	Fp1	Alpha	-0.808
1300	NR - R	-0.0550915916440373	0.0491174476460427	235.330320325087	-1.12162977280592	0.263163061384304	SS	N1	O1	Alpha	-0.808
1301	NR - R	-0.0172337011988178	0.0461817375615449	324.327009667579	-0.373171346700653	0.709264701340876	SS	N1	Fp1	Alpha	-0.8
1302	NR - R	-0.0571711153308308	0.0482169788086601	214.957968410364	-1.18570505127879	0.237047829191765	SS	N1	O1	Alpha	-0.8
1303	NR - R	-0.0145076025977477	0.0472590889363077	349.708208512939	-0.306980158193486	0.759041186160844	SS	N1	Fp1	Alpha	-0.792
1304	NR - R	-0.0557143174343656	0.0477947309428631	214.957968410361	-1.16569999109254	0.245027578236848	SS	N1	O1	Alpha	-0.792
1305	NR - R	-0.0119013279220644	0.0475718779169397	369.886762987263	-0.250175701342799	0.802590367081662	SS	N1	Fp1	Alpha	-0.784
1306	NR - R	-0.0541311536016916	0.0471254943824623	214.957968410364	-1.1486596440214	0.251972931960844	SS	N1	O1	Alpha	-0.784
1307	NR - R	-0.0073616207054046	0.0476595191770504	374.811550864942	-0.154462756496911	0.877328013284438	SS	N1	Fp1	Alpha	-0.776
1308	NR - R	-0.0500765179484094	0.0472993169478701	214.957968410361	-1.0587154567919	0.290917621382239	SS	N1	O1	Alpha	-0.776
1309	NR - R	-0.00307432449261353	0.0479927090163397	373.636781247648	-0.0640581570747932	0.94895817594353	SS	N1	Fp1	Alpha	-0.768
1310	NR - R	-0.0564642189665024	0.0475233844435436	214.957968410361	-1.18813547535909	0.23609111097922	SS	N1	O1	Alpha	-0.768
1311	NR - R	-0.00618685663334468	0.0482915254144122	367.694803255641	-0.128114748504057	0.898128204931918	SS	N1	Fp1	Alpha	-0.76
1312	NR - R	-0.0572553164494206	0.0473289922817619	214.957968410364	-1.20973030882561	0.227711107147543	SS	N1	O1	Alpha	-0.76
1313	NR - R	-0.0106911625235669	0.048591338296683	353.524222628213	-0.220021981248801	0.825981030499376	SS	N1	Fp1	Alpha	-0.752
1314	NR - R	-0.0620191557129346	0.0477706418978707	214.957968410361	-1.29826925594858	0.195586004671855	SS	N1	O1	Alpha	-0.752
1315	NR - R	-0.0120852624334233	0.0489271634767003	327.397030373758	-0.247005172069263	0.805059034861218	SS	N1	Fp1	Alpha	-0.744
1316	NR - R	-0.0692401420886424	0.0481933385939383	214.957968410364	-1.43671602982391	0.152252552780973	SS	N1	O1	Alpha	-0.744
1317	NR - R	-0.0120540017555583	0.0494179090687731	293.770068739805	-0.243919704064839	0.807463265617764	SS	N1	Fp1	Alpha	-0.736
1318	NR - R	-0.0732580690364224	0.0481958640439804	296.955178285959	-1.52000738008498	0.129573118572328	SS	N1	O1	Alpha	-0.736
1319	NR - R	-0.0240764417314106	0.0503468593294471	229.011862424052	-0.478211392966248	0.632955933687625	SS	N1	Fp1	Alpha	-0.728
1320	NR - R	-0.0733582747606715	0.0483024899346895	236.302694571107	-1.51872656792352	0.130168112174925	SS	N1	O1	Alpha	-0.728
1321	NR - R	-0.0357552591962556	0.0507775265404393	214.957968410364	-0.704155196842446	0.482098249537944	SS	N1	Fp1	Alpha	-0.72
1322	NR - R	-0.0761745409647396	0.0479552319434301	275.23196743844	-1.58845110069738	0.113332426042124	SS	N1	O1	Alpha	-0.72
1323	NR - R	-0.0463805731779611	0.0502041900053359	214.957968410361	-0.923838691014269	0.356606169578231	SS	N1	Fp1	Alpha	-0.712
1324	NR - R	-0.0752998197725199	0.0480444808264018	221.294935344701	-1.56729385930091	0.118474816299815	SS	N1	O1	Alpha	-0.712
1325	NR - R	-0.052343680608207	0.0493435085097159	214.957968410361	-1.06080175871362	0.289970425250705	SS	N1	Fp1	Alpha	-0.704
1326	NR - R	-0.0697160096013138	0.0480488061379408	214.957968410361	-1.45094155724015	0.14825385720186	SS	N1	O1	Alpha	-0.704
1327	NR - R	-0.0552688793110904	0.0488530194254353	214.957968410364	-1.1313298535303	0.259176850298724	SS	N1	Fp1	Alpha	-0.696
1328	NR - R	-0.0660198046094109	0.0479350446143249	214.957968410364	-1.37727637766048	0.169859249241816	SS	N1	O1	Alpha	-0.696
1329	NR - R	-0.0593150003909183	0.0485546737140134	214.957968410364	-1.22161258337937	0.22319219875929	SS	N1	Fp1	Alpha	-0.688
1330	NR - R	-0.0690031383259295	0.0477245113489427	214.957968410361	-1.44586369510221	0.149671834549941	SS	N1	O1	Alpha	-0.688
1331	NR - R	-0.0613176682780562	0.047986984345905	214.957968410361	-1.27779790945102	0.202698895526048	SS	N1	Fp1	Alpha	-0.68
1332	NR - R	-0.0708399969167098	0.047339063159753	214.957968410364	-1.49643850529212	0.136006214884645	SS	N1	O1	Alpha	-0.68
1333	NR - R	-0.0634074392494079	0.0474610446635288	214.957968410361	-1.33598911905395	0.182965481903385	SS	N1	Fp1	Alpha	-0.672
1334	NR - R	-0.0688095791468954	0.0467243371876377	214.957968410364	-1.4726710594217	0.142302437049828	SS	N1	O1	Alpha	-0.672
1335	NR - R	-0.0654835441045005	0.0469493250964157	214.957968410367	-1.39477072290225	0.16452460291895	SS	N1	Fp1	Alpha	-0.664
1336	NR - R	-0.0643063184947328	0.0462772751086362	214.957968410367	-1.38958740210553	0.166091764509769	SS	N1	O1	Alpha	-0.664
1337	NR - R	-0.0645878959130845	0.0468872424560298	214.957968410364	-1.37751534383056	0.169785510667656	SS	N1	Fp1	Alpha	-0.656
1338	NR - R	-0.0591981842472947	0.0462680813746912	214.957968410364	-1.2794605371226	0.202114219188981	SS	N1	O1	Alpha	-0.656
1339	NR - R	-0.0585002817146572	0.0468685306086763	214.957968410364	-1.24817827559176	0.213323619577003	SS	N1	Fp1	Alpha	-0.648
1340	NR - R	-0.0533869061840846	0.0461845498793361	214.957968410361	-1.15594730972946	0.248985867653511	SS	N1	O1	Alpha	-0.648
1341	NR - R	-0.0512496109141923	0.0467557619262596	214.957968410361	-1.0961132661044	0.274255706770373	SS	N1	Fp1	Alpha	-0.64
1342	NR - R	-0.0452854459344406	0.0458220711687276	251.177831641064	-0.988288935427842	0.323962219499537	SS	N1	O1	Alpha	-0.64
1343	NR - R	-0.0439855977571829	0.0465054755112343	214.957968410364	-0.945815460946256	0.345304667823561	SS	N1	Fp1	Alpha	-0.632
1344	NR - R	-0.0364343577730692	0.0450829852928815	269.114674175053	-0.808162049082897	0.419711106836535	SS	N1	O1	Alpha	-0.632
1345	NR - R	-0.0424931754441906	0.0457820301478228	214.957968410364	-0.928162759645804	0.354364174934734	SS	N1	Fp1	Alpha	-0.624
1346	NR - R	-0.0277660053843033	0.0451272193075463	278.668375728391	-0.615282878279633	0.538870057378624	SS	N1	O1	Alpha	-0.624
1347	NR - R	-0.0378168535525965	0.0454889234665956	214.957968410361	-0.83134202066503	0.406702943649482	SS	N1	Fp1	Alpha	-0.616
1348	NR - R	-0.0216577285634915	0.0451109728643745	251.094225522619	-0.480098902513258	0.631575032464002	SS	N1	O1	Alpha	-0.616
1349	NR - R	-0.0291019736845964	0.0456057363141701	214.957968410364	-0.638120904004659	0.524074188369622	SS	N1	Fp1	Alpha	-0.608
1350	NR - R	-0.014125831544717	0.0455723987551621	214.957968410364	-0.309964626189815	0.756888148465936	SS	N1	O1	Alpha	-0.608
1351	NR - R	-0.0246770776290854	0.0456691140328215	214.957968410367	-0.540345004533053	0.589518529108956	SS	N1	Fp1	Alpha	-0.6
1352	NR - R	0.00282386626915581	0.0454104335841711	214.957968410361	0.0621854064423674	0.950472966522541	SS	N1	O1	Alpha	-0.6
1353	NR - R	-0.01863370364208	0.0456608355275104	214.957968410364	-0.4080894146331	0.683614218432217	SS	N1	Fp1	Alpha	-0.592
1354	NR - R	0.0170899900723064	0.0456847981187686	214.957968410364	0.374084832943266	0.708709931013068	SS	N1	O1	Alpha	-0.592
1355	NR - R	-0.0139352346427215	0.0454377654592671	214.957968410361	-0.306688379190077	0.75937744611659	SS	N1	Fp1	Alpha	-0.584
1356	NR - R	0.0247762765411615	0.0461665654404316	214.957968410367	0.536671426708799	0.592049592172657	SS	N1	O1	Alpha	-0.584
1357	NR - R	-0.0221158088169023	0.045180905343131	214.957968410361	-0.489494591773705	0.624990716615548	SS	N1	Fp1	Alpha	-0.576
1358	NR - R	0.0448517318165397	0.0458558556948743	214.957968410367	0.97810260296927	0.329123072768188	SS	N1	O1	Alpha	-0.576
1359	NR - R	-0.0266108621069989	0.04453304197535	214.957968410361	-0.597553208283606	0.550767054692794	SS	N1	Fp1	Alpha	-0.568
1360	NR - R	0.0466651225939086	0.0456254606254679	214.957968410361	1.02278688158296	0.307558277295066	SS	N1	O1	Alpha	-0.568
1361	NR - R	-0.0288722217367022	0.0446380289347509	214.957968410364	-0.64680772036117	0.518446443347755	SS	N1	Fp1	Alpha	-0.56
1362	NR - R	0.0426309565805704	0.0455153608760645	214.957968410361	0.936627893529215	0.350001091034623	SS	N1	O1	Alpha	-0.56
1363	NR - R	-0.026587369538899	0.0447985782086701	214.957968410364	-0.593486905210607	0.55347930660018	SS	N1	Fp1	Alpha	-0.552
1364	NR - R	0.0412382440962858	0.0463870329742803	214.957968410364	0.889003703236435	0.374994849507889	SS	N1	O1	Alpha	-0.552
1365	NR - R	-0.025705869642815	0.0449522296459327	236.844380742636	-0.571848601177026	0.56796687100434	SS	N1	Fp1	Alpha	-0.544
1366	NR - R	0.04519296874024	0.046902467510916	214.957968410364	0.963552050427238	0.336353252775327	SS	N1	O1	Alpha	-0.544
1367	NR - R	-0.0276807502683458	0.045563477791541	278.452510317728	-0.607520575909261	0.544000606051722	SS	N1	Fp1	Alpha	-0.536
1368	NR - R	0.040898100106116	0.0471790132053204	214.957968410361	0.866870613171364	0.386979512087305	SS	N1	O1	Alpha	-0.536
1369	NR - R	-0.0258984174997471	0.0462394529492738	300.518383396838	-0.560093509933142	0.575832920001325	SS	N1	Fp1	Alpha	-0.528
1370	NR - R	0.0388974241215018	0.0468247757904066	214.957968410361	0.830701769841065	0.407063827676706	SS	N1	O1	Alpha	-0.528
1371	NR - R	-0.0230949843688255	0.0467262071453463	307.580800834368	-0.494261909531548	0.621474027724529	SS	N1	Fp1	Alpha	-0.52
1372	NR - R	0.0368649757495864	0.0462727875548205	214.957968410361	0.796688025460139	0.426511273778151	SS	N1	O1	Alpha	-0.52
1373	NR - R	-0.0163315542159522	0.0471946281573395	310.98853050434	-0.346046888249767	0.729541466277068	SS	N1	Fp1	Alpha	-0.512
1374	NR - R	0.0312845595451898	0.046343538470777	214.957968410364	0.675057636458144	0.500364603894032	SS	N1	O1	Alpha	-0.512
1375	NR - R	-0.00594873373111581	0.0473851437248776	316.147015207251	-0.125540058834784	0.90017580709171	SS	N1	Fp1	Alpha	-0.504
1376	NR - R	0.0246965085409127	0.0474511627729726	214.957968410361	0.520461609319708	0.603277526540845	SS	N1	O1	Alpha	-0.504
1377	NR - R	0.00329210815534262	0.0469667498768346	297.661308630384	0.0700944426424189	0.944165557239375	SS	N1	Fp1	Alpha	-0.496
1378	NR - R	0.0194546904161464	0.0483007633855415	214.957968410361	0.402782255445056	0.68750870342553	SS	N1	O1	Alpha	-0.496
1379	NR - R	0.0124041174634405	0.0467335404563072	275.853553735995	0.265422164516671	0.790882506743628	SS	N1	Fp1	Alpha	-0.488
1380	NR - R	0.0139058521238061	0.0488580736874466	214.957968410367	0.284617281736571	0.776211373010051	SS	N1	O1	Alpha	-0.488
1381	NR - R	0.0218048021216283	0.0465525854411027	253.418319559965	0.468390786784876	0.639907774461616	SS	N1	Fp1	Alpha	-0.48
1382	NR - R	-0.00126061599527069	0.0493278221737257	214.957968410364	-0.0255558818475906	0.979635284296916	SS	N1	O1	Alpha	-0.48
1383	NR - R	0.0355467173656221	0.0474008482250144	214.957968410364	0.749917326307746	0.454124476893128	SS	N1	Fp1	Alpha	-0.472
1384	NR - R	-0.00774068544654623	0.0498645056324177	214.957968410364	-0.155234376604626	0.876782216340214	SS	N1	O1	Alpha	-0.472
1385	NR - R	0.0366860302310563	0.0476918891391125	214.957968410361	0.76922996537308	0.44260119992435	SS	N1	Fp1	Alpha	-0.464
1386	NR - R	-0.010430843928492	0.0500576427828045	214.957968410361	-0.208376650369865	0.835132194287094	SS	N1	O1	Alpha	-0.464
1387	NR - R	0.0417376258718991	0.0475932907730145	214.957968410364	0.876964487935019	0.381484951063622	SS	N1	Fp1	Alpha	-0.456
1388	NR - R	-0.0120854425471917	0.0503102529681796	214.957968410361	-0.240218282242299	0.810389970804992	SS	N1	O1	Alpha	-0.456
1389	NR - R	0.034299126808425	0.0476610907376245	214.957968410364	0.71964628332244	0.472524499254846	SS	N1	Fp1	Alpha	-0.448
1390	NR - R	-0.0118921282595704	0.0507060015850166	214.957968410364	-0.234530980314656	0.814796025234058	SS	N1	O1	Alpha	-0.448
1391	NR - R	0.0301263367627948	0.0476658858080036	214.957968410364	0.632031404685157	0.528037981422796	SS	N1	Fp1	Alpha	-0.44
1392	NR - R	-0.00702843766281709	0.0511885982775272	214.957968410361	-0.137304749481736	0.890918436907894	SS	N1	O1	Alpha	-0.44
1393	NR - R	0.0309565607268198	0.0478646302687482	214.957968410364	0.646752321139979	0.518482233763412	SS	N1	Fp1	Alpha	-0.432
1394	NR - R	0.000423857349229341	0.0516483382023783	214.957968410364	0.00820660187687943	0.993459763715898	SS	N1	O1	Alpha	-0.432
1395	NR - R	0.0273988599915736	0.0477346598016366	214.957968410364	0.573982513029961	0.566579732305625	SS	N1	Fp1	Alpha	-0.424
1396	NR - R	0.0101567395041372	0.0514640083867917	290.590685297196	0.197356168369192	0.84368680014777	SS	N1	O1	Alpha	-0.424
1397	NR - R	0.0082812802206823	0.0478754794956323	214.957968410364	0.172975400098871	0.862833527862191	SS	N1	Fp1	Alpha	-0.416
1398	NR - R	0.024537010959538	0.0512586577190944	389.822254792046	0.478690079908154	0.632427499755323	SS	N1	O1	Alpha	-0.416
1399	NR - R	-0.00843804622042379	0.0475423804574811	214.957968410364	-0.177484722877313	0.859294795110924	SS	N1	Fp1	Alpha	-0.408
1400	NR - R	0.0373138893239985	0.0508993185500411	415.984542905886	0.733092119638375	0.463915150757162	SS	N1	O1	Alpha	-0.408
1401	NR - R	-0.0222393268031382	0.047444014308554	214.957968410361	-0.468748842762416	0.639724189013054	SS	N1	Fp1	Alpha	-0.4
1402	NR - R	0.0321950446887652	0.05010501297991	435.594789044254	0.642551369095026	0.520853293211625	SS	N1	O1	Alpha	-0.4
1403	NR - R	-0.03519989556184	0.0475999524163657	214.957968410364	-0.73949434348043	0.460413666790259	SS	N1	Fp1	Alpha	-0.392
1404	NR - R	0.0325229521578262	0.0493396072109324	446.400428571464	0.659165202081704	0.510129567629868	SS	N1	O1	Alpha	-0.392
1405	NR - R	-0.0435948414084605	0.0473172415909138	214.957968410364	-0.921330997807613	0.357910502743886	SS	N1	Fp1	Alpha	-0.384
1406	NR - R	0.0332314709914597	0.0484897634328509	451.96873467992	0.685329616785591	0.493487284229173	SS	N1	O1	Alpha	-0.384
1407	NR - R	-0.0470675678769343	0.046425277374607	214.957968410364	-1.01383493085339	0.311801313363145	SS	N1	Fp1	Alpha	-0.376
1408	NR - R	0.0300793848336841	0.0480976088882065	453.725577766366	0.625382124579159	0.532034701568956	SS	N1	O1	Alpha	-0.376
1409	NR - R	-0.0403749299431051	0.0458763466458607	239.70945290586	-0.88008163018683	0.379696548847182	SS	N1	Fp1	Alpha	-0.368
1410	NR - R	0.0283573726126588	0.047666166587075	425.606106657553	0.594916156323511	0.552215668678337	SS	N1	O1	Alpha	-0.368
1411	NR - R	-0.0426980951051189	0.0454810536712414	214.957968410361	-0.938810596028864	0.348881675891123	SS	N1	Fp1	Alpha	-0.36
1412	NR - R	0.0331035655859361	0.0472555500718473	397.929475341647	0.70052227803095	0.484010577749556	SS	N1	O1	Alpha	-0.36
1413	NR - R	-0.0431690180457071	0.0453897467409199	214.957968410361	-0.951074221500099	0.342634830485862	SS	N1	Fp1	Alpha	-0.352
1414	NR - R	0.0379766163190626	0.0471835551615071	377.875561664463	0.804869751528269	0.421400962159033	SS	N1	O1	Alpha	-0.352
1415	NR - R	-0.0436157402302535	0.0455049014414163	214.957968410364	-0.958484445602088	0.338895329505372	SS	N1	Fp1	Alpha	-0.344
1416	NR - R	0.0479091505867114	0.0470294163469948	382.772329101051	1.01870604204878	0.308985982347877	SS	N1	O1	Alpha	-0.344
1417	NR - R	-0.0444374787925223	0.0456599324980748	214.957968410364	-0.973226992711738	0.331534385813204	SS	N1	Fp1	Alpha	-0.336
1418	NR - R	0.0505334951975071	0.0470073193536146	395.962569806872	1.07501333605872	0.283023371902785	SS	N1	O1	Alpha	-0.336
1419	NR - R	-0.0432772920910358	0.0457831340295398	214.957968410367	-0.945267138398889	0.345583814381799	SS	N1	Fp1	Alpha	-0.328
1420	NR - R	0.050319920617805	0.0468512218000359	395.081672025578	1.07403646446135	0.283461864964464	SS	N1	O1	Alpha	-0.328
1421	NR - R	-0.0430196746368516	0.0455148645450823	214.957968410364	-0.945178571150987	0.345628916831701	SS	N1	Fp1	Alpha	-0.32
1422	NR - R	0.0448171310067459	0.0473329315737906	388.182777708244	0.946848832654225	0.344304841947237	SS	N1	O1	Alpha	-0.32
1423	NR - R	-0.0473384488069771	0.0454884152471638	214.957968410361	-1.04067043333475	0.299197598723119	SS	N1	Fp1	Alpha	-0.312
1424	NR - R	0.0403188822094933	0.0478361239464256	388.396996869572	0.84285428841703	0.399828678746883	SS	N1	O1	Alpha	-0.312
1425	NR - R	-0.0438627655929425	0.0455778705894052	214.957968410361	-0.962369786602945	0.336945207433619	SS	N1	Fp1	Alpha	-0.304
1426	NR - R	0.0383115470361198	0.0482202406118889	374.662089665517	0.794511735113033	0.427400552289647	SS	N1	O1	Alpha	-0.304
1427	NR - R	-0.0339847563763025	0.0456021630708657	214.957968410361	-0.745244393856718	0.456938057264552	SS	N1	Fp1	Alpha	-0.296
1428	NR - R	0.0431193561051036	0.0482066152956753	375.177503812972	0.894469687212658	0.371644095538293	SS	N1	O1	Alpha	-0.296
1429	NR - R	-0.0245979369465268	0.045618881634222	214.957968410364	-0.539205172624709	0.590303325644423	SS	N1	Fp1	Alpha	-0.288
1430	NR - R	0.0374382991980177	0.0484646137188096	391.53762209044	0.772487312397324	0.440291899791535	SS	N1	O1	Alpha	-0.288
1431	NR - R	-0.0149775001649652	0.0455174917408655	270.885052560304	-0.329049330095631	0.742372658987076	SS	N1	Fp1	Alpha	-0.28
1432	NR - R	0.0392744897010323	0.0490887468583614	402.843342713424	0.800071140833016	0.424141122589473	SS	N1	O1	Alpha	-0.28
1433	NR - R	-0.00167770957728869	0.0453847518839206	297.77052692819	-0.0369663710309516	0.970536588989748	SS	N1	Fp1	Alpha	-0.272
1434	NR - R	0.0492427843285301	0.0500032442656593	415.656448679202	0.984791788047011	0.325299235698313	SS	N1	O1	Alpha	-0.272
1435	NR - R	0.00394458854805025	0.0452164274317066	322.940020265528	0.0872379524899003	0.930536439838865	SS	N1	Fp1	Alpha	-0.264
1436	NR - R	0.0561006838420764	0.0496549678360919	409.164647897469	1.12981009326723	0.259218142401681	SS	N1	O1	Alpha	-0.264
1437	NR - R	0.00529062333660908	0.0449189318614826	338.713202120137	0.117781592690669	0.90631052753746	SS	N1	Fp1	Alpha	-0.256
1438	NR - R	0.0541277607635215	0.0488682692982105	411.651269721488	1.10762590001328	0.268670181556566	SS	N1	O1	Alpha	-0.256
1439	NR - R	0.00244398897595203	0.0447577818345031	347.203779380643	0.0546047832528644	0.956484734104029	SS	N1	Fp1	Alpha	-0.248
1440	NR - R	0.0515819743003285	0.0484858123704264	407.478097447524	1.06385707031673	0.288023483785018	SS	N1	O1	Alpha	-0.248
1441	NR - R	0.00408283135336066	0.0445788473104423	362.092790502837	0.0915867412391412	0.927077032432081	SS	N1	Fp1	Alpha	-0.24
1442	NR - R	0.0517497836899091	0.0481876929287438	386.688099330907	1.0739211724959	0.283527692782874	SS	N1	O1	Alpha	-0.24
1443	NR - R	0.00343200298690629	0.0443721966570238	365.418211387731	0.0773457986187627	0.938390789920004	SS	N1	Fp1	Alpha	-0.232
1444	NR - R	0.0471325513027235	0.0487166656475636	362.421059939772	0.967483112323404	0.333947747307781	SS	N1	O1	Alpha	-0.232
1445	NR - R	0.00790708950700153	0.0447530938070874	372.419841892916	0.176682522577898	0.859853812170736	SS	N1	Fp1	Alpha	-0.224
1446	NR - R	0.0525355669382259	0.0485772246370864	337.509501656481	1.08148555893656	0.280253295947966	SS	N1	O1	Alpha	-0.224
1447	NR - R	0.0126478612929579	0.0450471888239751	354.947768697439	0.280769158368133	0.779051043310255	SS	N1	Fp1	Alpha	-0.216
1448	NR - R	0.0620215880028145	0.0483824489975061	324.995272894232	1.28190261733158	0.200790530453339	SS	N1	O1	Alpha	-0.216
1449	NR - R	0.0181823332682159	0.0457198240186189	342.629151721928	0.397690359893148	0.691106097601066	SS	N1	Fp1	Alpha	-0.208
1450	NR - R	0.0607342653098674	0.0481220665529578	254.471399868031	1.26208763796605	0.208072749208984	SS	N1	O1	Alpha	-0.208
1451	NR - R	0.0176006652660053	0.0463684096187652	331.554585477247	0.37958311295806	0.704497904536594	SS	N1	Fp1	Alpha	-0.2
1452	NR - R	0.0634776392202498	0.0476967691480726	214.957968410361	1.33085826050788	0.184645572910268	SS	N1	O1	Alpha	-0.2
1453	NR - R	0.0225704719386861	0.0468743151128451	335.918471428131	0.481510436671981	0.630467285349801	SS	N1	Fp1	Alpha	-0.192
1454	NR - R	0.069730429305511	0.0472567531987926	214.957968410364	1.47556538664812	0.141523860224006	SS	N1	O1	Alpha	-0.192
1455	NR - R	0.031850851489517	0.0471993127657447	335.27032925606	0.674816000978578	0.500257747530651	SS	N1	Fp1	Alpha	-0.184
1456	NR - R	0.0716881915153116	0.0464126611552752	214.957968410364	1.54458265763896	0.123918144948747	SS	N1	O1	Alpha	-0.184
1457	NR - R	0.0364834802608767	0.0475882739370353	334.900739941167	0.766648530038062	0.443830583170588	SS	N1	Fp1	Alpha	-0.176
1458	NR - R	0.0730936613551719	0.0462206153294738	214.957968410364	1.58140822734919	0.115254977152329	SS	N1	O1	Alpha	-0.176
1459	NR - R	0.0411447166431692	0.0474411294803848	323.657169075081	0.867279449157742	0.38643144907847	SS	N1	Fp1	Alpha	-0.168
1460	NR - R	0.0775550502580248	0.0465610120313602	214.957968410361	1.66566504623631	0.097236784548394	SS	N1	O1	Alpha	-0.168
1461	NR - R	0.0356388221014857	0.0474839103406717	307.329501094418	0.750545223546168	0.453500638246484	SS	N1	Fp1	Alpha	-0.16
1462	NR - R	0.0782387098237888	0.0470765362773839	214.957968410361	1.6619470337153	0.0979809806945946	SS	N1	O1	Alpha	-0.16
1463	NR - R	0.0365572771625503	0.0475591950953046	275.829234020745	0.768668962737754	0.44274749058472	SS	N1	Fp1	Alpha	-0.152
1464	NR - R	0.0785445151962768	0.048168078260373	214.957968410364	1.63063418830421	0.104431845767669	SS	N1	O1	Alpha	-0.152
1465	NR - R	0.0378864590740493	0.0485895973367507	214.957968410364	0.779723668246863	0.436411191736299	SS	N1	Fp1	Alpha	-0.144
1466	NR - R	0.0844478891940589	0.0490460335086956	214.957968410364	1.72180874074326	0.0865427135235561	SS	N1	O1	Alpha	-0.144
1467	NR - R	0.0428533291639464	0.0490585032337192	214.957968410364	0.873514810669809	0.383357323239289	SS	N1	Fp1	Alpha	-0.136
1468	NR - R	0.0833898743053834	0.0494224690255333	214.957968410361	1.68728669266405	0.092998737488126	SS	N1	O1	Alpha	-0.136
1469	NR - R	0.0496028961620565	0.0492882349617388	214.957968410364	1.00638410364181	0.315362341851241	SS	N1	Fp1	Alpha	-0.128
1470	NR - R	0.078588015733934	0.0492418020159924	214.957968410364	1.59596140913792	0.111966503356148	SS	N1	O1	Alpha	-0.128
1471	NR - R	0.0558470060561072	0.0492926678362	214.957968410364	1.13296781261033	0.258489872439587	SS	N1	Fp1	Alpha	-0.12
1472	NR - R	0.0687735958785295	0.0493086035652016	214.957968410361	1.39475853919872	0.164528273430725	SS	N1	O1	Alpha	-0.12
1473	NR - R	0.0560196987143847	0.0494483899695425	214.957968410367	1.13289226906861	0.258521528238689	SS	N1	Fp1	Alpha	-0.112
1474	NR - R	0.0587877343468523	0.0496031019260493	214.957968410364	1.18516246089803	0.237261792036557	SS	N1	O1	Alpha	-0.112
1475	NR - R	0.059083631184507	0.0492949092393411	214.957968410364	1.19857470266633	0.232013070071608	SS	N1	Fp1	Alpha	-0.104
1476	NR - R	0.0417385980142339	0.0493039258166265	214.957968410364	0.846557293824229	0.398183383351695	SS	N1	O1	Alpha	-0.104
1477	NR - R	0.0661765667994778	0.0498001583080672	214.957968410364	1.32884249865442	0.185308767269786	SS	N1	Fp1	Alpha	-0.096
1478	NR - R	0.0232787713435101	0.0489749903248308	214.957968410364	0.4753195700318	0.635041838165462	SS	N1	O1	Alpha	-0.096
1479	NR - R	0.0539546762504221	0.0500034601050105	214.957968410364	1.07901885463753	0.281788583828762	SS	N1	Fp1	Alpha	-0.088
1480	NR - R	0.0131905092346283	0.0479784224845549	214.957968410361	0.274925863576997	0.783637257564943	SS	N1	O1	Alpha	-0.088
1481	NR - R	0.0533038518551188	0.0495396290900624	249.182278455515	1.07598407243246	0.282975048391772	SS	N1	Fp1	Alpha	-0.08
1482	NR - R	0.00317558616200478	0.0472871712834249	214.957968410364	0.067155342047662	0.946520457191183	SS	N1	O1	Alpha	-0.08
1483	NR - R	0.0343732032260207	0.0489085986334289	276.430616165739	0.702804909289033	0.482768768868844	SS	N1	Fp1	Alpha	-0.072
1484	NR - R	-0.00302129402849434	0.0469137445790768	214.957968410364	-0.0644010418610203	0.948710750102417	SS	N1	O1	Alpha	-0.072
1485	NR - R	0.0213149816999167	0.048759012267193	299.191346886416	0.437149579304712	0.662318227673943	SS	N1	Fp1	Alpha	-0.064
1486	NR - R	-0.0081359052736676	0.0466498464173083	214.957968410361	-0.174403688297009	0.861712362018118	SS	N1	O1	Alpha	-0.064
1487	NR - R	0.0106523251207176	0.0487904040706377	320.105860192133	0.218328282448643	0.827312460755255	SS	N1	Fp1	Alpha	-0.056
1488	NR - R	-0.0080823065900232	0.0468730045012251	214.957968410364	-0.172429881037644	0.863261818459228	SS	N1	O1	Alpha	-0.056
1489	NR - R	0.00336147195005059	0.0485750067251882	332.2685424373	0.0692016775019306	0.944870715118654	SS	N1	Fp1	Alpha	-0.048
1490	NR - R	0.00168303709590147	0.0467770291151413	214.957968410364	0.0359799911994985	0.971331703147714	SS	N1	O1	Alpha	-0.048
1491	NR - R	-0.00385469495817941	0.048440252479585	343.83469928194	-0.0795762771840209	0.936620557061098	SS	N1	Fp1	Alpha	-0.04
1492	NR - R	0.0104313599790584	0.0472158254222564	214.957968410361	0.220929315240592	0.825357178852885	SS	N1	O1	Alpha	-0.04
1493	NR - R	-0.0117089707148617	0.0480944926924209	368.319492083718	-0.243457619768321	0.807786450000845	SS	N1	Fp1	Alpha	-0.032
1494	NR - R	0.0186163311219834	0.0475184312628596	214.957968410364	0.391770742998704	0.695615723415745	SS	N1	O1	Alpha	-0.032
1495	NR - R	-0.0200945262683295	0.0479563055807974	389.804345496286	-0.419017395626399	0.67543421540818	SS	N1	Fp1	Alpha	-0.024
1496	NR - R	0.0248664263266278	0.0478860275864305	214.957968410361	0.51928354845776	0.604097271686884	SS	N1	O1	Alpha	-0.024
1497	NR - R	-0.0257737639309225	0.0483227427724994	403.641966597889	-0.533367156998183	0.594073004037349	SS	N1	Fp1	Alpha	-0.016
1498	NR - R	0.0224591645482349	0.0482959549189405	214.957968410364	0.465032000835891	0.64237926865931	SS	N1	O1	Alpha	-0.016
1499	NR - R	-0.0330792461611128	0.0488567348312958	405.067173056517	-0.677066248396188	0.498750399094867	SS	N1	Fp1	Alpha	-0.008
1500	NR - R	0.0293343771709145	0.0484317522853992	214.957968410361	0.605684820116615	0.545363044401626	SS	N1	O1	Alpha	-0.008
1501	NR - R	-0.0412720701457206	0.0499043889173368	398.470140275495	-0.827022853923429	0.408719077092162	SS	N1	Fp1	Alpha	0
1502	NR - R	0.0373294248576138	0.0490804036600507	214.957968410364	0.760576973167773	0.447743236464719	SS	N1	O1	Alpha	0
1503	NR - R	-0.0537500192475823	0.0507877567515681	392.071640560346	-1.05832631101437	0.290558296554657	SS	N1	Fp1	Alpha	0.008
1504	NR - R	0.045344867814636	0.0497165578453564	276.047211403263	0.912067725116479	0.362528881663443	SS	N1	O1	Alpha	0.008
1505	NR - R	-0.0671244699290431	0.0516213660642564	393.517683735235	-1.30032339410563	0.194251186551933	SS	N1	Fp1	Alpha	0.016
1506	NR - R	0.0441662956760384	0.050035202130969	321.264491245584	0.882704451966269	0.37805598096055	SS	N1	O1	Alpha	0.016
1507	NR - R	-0.0816623317231411	0.0527391572339098	402.832780046222	-1.54841935302361	0.122306599366994	SS	N1	Fp1	Alpha	0.024
1508	NR - R	0.0389532917072598	0.0508741031369488	353.346260085579	0.765680165454727	0.444377780021376	SS	N1	O1	Alpha	0.024
1509	NR - R	-0.0802858713618076	0.0536153724701614	390.272683751557	-1.49744126848114	0.135086790157608	SS	N1	Fp1	Alpha	0.032
1510	NR - R	0.0274606803469734	0.0512744464725739	354.771612822335	0.535562687383895	0.592596391072462	SS	N1	O1	Alpha	0.032
1511	NR - R	-0.0740233785052448	0.0536746073748005	362.674931158104	-1.37911355342299	0.16870961678581	SS	N1	Fp1	Alpha	0.04
1512	NR - R	0.0185195698410669	0.0525037274408477	356.306408304149	0.352728667920419	0.724500429042673	SS	N1	O1	Alpha	0.04
1513	NR - R	-0.0638632156490865	0.0541821900160732	331.475805731213	-1.17867542139108	0.2393728399242	SS	N1	Fp1	Alpha	0.048
1514	NR - R	0.0104747847578271	0.0536546654725304	343.801352069488	0.195225982038597	0.8453313626157	SS	N1	O1	Alpha	0.048
1515	NR - R	-0.0526904736602031	0.0548684131513494	310.788071734695	-0.960306133054393	0.337647665906356	SS	N1	Fp1	Alpha	0.056
1516	NR - R	-0.00048731232025977	0.0540188259213983	349.70329283164	-0.00902115719747127	0.992807399619875	SS	N1	O1	Alpha	0.056
1517	NR - R	-0.0391423516439966	0.0555961482236328	290.678513201818	-0.704047904299923	0.481966563149387	SS	N1	Fp1	Alpha	0.064
1518	NR - R	-0.00891054803674613	0.054677715864519	372.306947478304	-0.162964891562493	0.870634495485312	SS	N1	O1	Alpha	0.064
1519	NR - R	-0.0194841025943524	0.0560560878722616	260.917039100862	-0.347582275786923	0.728434142479754	SS	N1	Fp1	Alpha	0.072
1520	NR - R	-0.0136452512979173	0.0555036903456164	374.294810089149	-0.24584403690907	0.805937718475504	SS	N1	O1	Alpha	0.072
1521	NR - R	-0.00416461231501886	0.0569085355296068	214.957968410364	-0.0731808027787362	0.941730292158522	SS	N1	Fp1	Alpha	0.08
1522	NR - R	-0.025988534300746	0.0556588754008002	366.495709158132	-0.466925249811503	0.640830814030846	SS	N1	O1	Alpha	0.08
1523	NR - R	0.0101310604015567	0.0575796878718207	214.957968410364	0.175948511984116	0.86050003494807	SS	N1	Fp1	Alpha	0.088
1524	NR - R	-0.0337049865242505	0.0556294845227483	350.661670549899	-0.605883495297672	0.544984090086564	SS	N1	O1	Alpha	0.088
1525	NR - R	0.0226735687603574	0.0586399693760847	214.957968410364	0.386657240813711	0.699392458514777	SS	N1	Fp1	Alpha	0.096
1526	NR - R	-0.0338805047369948	0.0555791089777531	317.810514204653	-0.609590642242148	0.542568573820242	SS	N1	O1	Alpha	0.096
1527	NR - R	0.023364157451535	0.0590602709724571	214.957968410364	0.395598548175151	0.692793541142434	SS	N1	Fp1	Alpha	0.104
1528	NR - R	-0.030453810684152	0.056184965444852	299.401547245908	-0.542027754988009	0.588202550172594	SS	N1	O1	Alpha	0.104
1529	NR - R	0.029783550258836	0.0590070110084124	214.957968410364	0.504745957299715	0.614254319439495	SS	N1	Fp1	Alpha	0.112
1530	NR - R	-0.0337251835951461	0.0563838442679836	305.588058159841	-0.598135583569923	0.550192503674438	SS	N1	O1	Alpha	0.112
1531	NR - R	0.0358358114363072	0.0589436502745872	214.957968410364	0.607967291970673	0.543850962732	SS	N1	Fp1	Alpha	0.12
1532	NR - R	-0.0353322320811961	0.0570623453983559	322.57997791276	-0.619186467617823	0.536230566496724	SS	N1	O1	Alpha	0.12
1533	NR - R	0.0469538342032681	0.058805586675243	342.494711046578	0.798458732544805	0.42515763566293	SS	N1	Fp1	Alpha	0.128
1534	NR - R	-0.0328693432284135	0.0570822443428391	335.136786920057	-0.575824297149188	0.565120401821003	SS	N1	O1	Alpha	0.128
1535	NR - R	0.0618945542378312	0.0588988078327489	400.64165524054	1.05086259833287	0.293955135557923	SS	N1	Fp1	Alpha	0.136
1536	NR - R	-0.0365650479884236	0.0577613026174351	345.638105839347	-0.633037108435754	0.527128014003612	SS	N1	O1	Alpha	0.136
1537	NR - R	0.0755753905680252	0.0590669805538247	430.306857428653	1.27948626896811	0.20141532581456	SS	N1	Fp1	Alpha	0.144
1538	NR - R	-0.0420262478400092	0.0578939804833135	354.011414130442	-0.725917400896665	0.468369042570804	SS	N1	O1	Alpha	0.144
1539	NR - R	0.0877701306773371	0.0584058477913237	444.03916405668	1.50276271976957	0.133611068851073	SS	N1	Fp1	Alpha	0.152
1540	NR - R	-0.0385425127577895	0.0576312718318159	361.590541654716	-0.668777757851107	0.504063983736581	SS	N1	O1	Alpha	0.152
1541	NR - R	0.0997278992620521	0.0584993030715575	451.9688744961	1.70477072419244	0.0889243918241785	SS	N1	Fp1	Alpha	0.16
1542	NR - R	-0.0393420841826701	0.056884506121768	341.375723867556	-0.691613355989305	0.489650255039867	SS	N1	O1	Alpha	0.16
1543	NR - R	0.115230862873772	0.0588524509811905	463.152342781926	1.95796200417551	0.0508344362773541	SS	N1	Fp1	Alpha	0.168
1544	NR - R	-0.0293159042447143	0.0564856910408529	353.438535852452	-0.518997000913237	0.604087643757287	SS	N1	O1	Alpha	0.168
1545	NR - R	0.12613333846199	0.0591225095853003	466.005400347385	2.13342328237959	0.0334117056625988	SS	N1	Fp1	Alpha	0.176
1546	NR - R	-0.0244204660881774	0.056664594240032	353.017639551838	-0.43096516291517	0.666756728661792	SS	N1	O1	Alpha	0.176
1547	NR - R	0.12583436422814	0.0594713039924181	462.909954311062	2.11588372510182	0.0348880182798492	SS	N1	Fp1	Alpha	0.184
1548	NR - R	-0.015068828726202	0.0568121531711812	331.531347019095	-0.265239528605754	0.790989788557446	SS	N1	O1	Alpha	0.184
1549	NR - R	0.131019868750403	0.0601818539963033	462.024313117886	2.17706600993799	0.0299811096046229	SS	N1	Fp1	Alpha	0.192
1550	NR - R	-0.00412446510549172	0.0575921234202856	290.959424522334	-0.0716150900600232	0.942957431574771	SS	N1	O1	Alpha	0.192
1551	NR - R	0.126232556987164	0.0608797606456223	462.953255739161	2.07347327992889	0.0386807123800393	SS	N1	Fp1	Alpha	0.2
1552	NR - R	0.0080455262393215	0.0574345513854819	219.64623487128	0.140081641542258	0.888723855639305	SS	N1	O1	Alpha	0.2
1553	NR - R	0.12283285128575	0.0615376027549052	467.255655959271	1.99606168889897	0.0465071150050883	SS	N1	Fp1	Alpha	0.208
1554	NR - R	0.0178094149234067	0.0577026844507347	214.957968410367	0.308641011989866	0.757893528525382	SS	N1	O1	Alpha	0.208
1555	NR - R	0.119210692971763	0.0623466806063177	468.01973836509	1.91206158551579	0.0564785400817566	SS	N1	Fp1	Alpha	0.216
1556	NR - R	0.0302118467110753	0.0566966395771205	320.210295701272	0.532868384024423	0.594494296257953	SS	N1	O1	Alpha	0.216
1557	NR - R	0.112271931015694	0.0625718051192253	467.427254088989	1.79428946954255	0.0734130677681706	SS	N1	Fp1	Alpha	0.224
1558	NR - R	0.0452497163223602	0.0570303489845852	358.946110719167	0.793432218599799	0.428050212252712	SS	N1	O1	Alpha	0.224
1559	NR - R	0.104854415491384	0.0620260891938944	465.014854798048	1.69048890320343	0.0916045924565581	SS	N1	Fp1	Alpha	0.232
1560	NR - R	0.063199802054234	0.0574397994112842	347.639726746229	1.10027894773285	0.271971900821393	SS	N1	O1	Alpha	0.232
1561	NR - R	0.098228842504427	0.0612588473946471	456.856989983142	1.60350458231133	0.109514378356513	SS	N1	Fp1	Alpha	0.24
1562	NR - R	0.0736507998223728	0.0572793770902896	332.519466071467	1.28581705255413	0.199401606046341	SS	N1	O1	Alpha	0.24
1563	NR - R	0.0925029880135887	0.0601303393373653	443.877211776268	1.53837462141357	0.124669563880428	SS	N1	Fp1	Alpha	0.248
1564	NR - R	0.077278985108518	0.0571263436137281	264.666659234182	1.352773172935	0.17728261326291	SS	N1	O1	Alpha	0.248
1565	NR - R	0.0915465211876438	0.0595706985924385	422.06783761662	1.53677098558089	0.12509868921416	SS	N1	Fp1	Alpha	0.256
1566	NR - R	0.0861048913842722	0.0567077539728504	237.259679604042	1.51839713887269	0.130245674122404	SS	N1	O1	Alpha	0.256
1567	NR - R	0.0867256804260472	0.0590275282313438	398.349806678924	1.46924126800884	0.142556638014561	SS	N1	Fp1	Alpha	0.264
1568	NR - R	0.0931086628342931	0.0567071391414405	214.957968410364	1.64192135671064	0.102068453979576	SS	N1	O1	Alpha	0.264
1569	NR - R	0.0795066057232603	0.0588338328003608	369.760096392647	1.35137559358147	0.177401348431541	SS	N1	Fp1	Alpha	0.272
1570	NR - R	0.0998135033794523	0.0567129890434902	214.957968410361	1.759976066557	0.0798342012931415	SS	N1	O1	Alpha	0.272
1571	NR - R	0.0786214749312278	0.0592254233980648	338.009345862326	1.32749536297611	0.185240748265149	SS	N1	Fp1	Alpha	0.28
1572	NR - R	0.105788473188915	0.0567410516763675	214.957968410364	1.86440804432562	0.0636275537126651	SS	N1	O1	Alpha	0.28
1573	NR - R	0.0739294229058848	0.0591217225035202	306.180187369541	1.25046124800378	0.212085896780608	SS	N1	Fp1	Alpha	0.288
1574	NR - R	0.112367198483369	0.056345629433872	214.957968410364	1.99424870415628	0.0473884268499386	SS	N1	O1	Alpha	0.288
1575	NR - R	0.0699824997176503	0.0591105980176379	273.144270332632	1.18392474555525	0.237472121557884	SS	N1	Fp1	Alpha	0.296
1576	NR - R	0.116950354193307	0.0565171969774055	214.957968410367	2.06928794151028	0.0397147828815613	SS	N1	O1	Alpha	0.296
1577	NR - R	0.0724645306162075	0.0595457813823704	255.465193943758	1.21695490316736	0.224744421121178	SS	N1	Fp1	Alpha	0.304
1578	NR - R	0.108470713193361	0.0569394171959595	214.957968410364	1.90501973035752	0.0581122812208118	SS	N1	O1	Alpha	0.304
1579	NR - R	0.078626003555462	0.0591294957000125	267.863022226944	1.32972558998918	0.184739927832132	SS	N1	Fp1	Alpha	0.312
1580	NR - R	0.110684675289426	0.0563323872053153	214.957968410364	1.96484972110293	0.0507198953316926	SS	N1	O1	Alpha	0.312
1581	NR - R	0.0827708080453899	0.058993981187305	300.555171686857	1.40303818083736	0.161637644257433	SS	N1	Fp1	Alpha	0.32
1582	NR - R	0.113882454901685	0.0565547599615007	214.957968410364	2.01366701899556	0.045291115888578	SS	N1	O1	Alpha	0.32
1583	NR - R	0.0833880990504561	0.0592342799562548	337.658189959434	1.40776758174556	0.160119848484589	SS	N1	Fp1	Alpha	0.328
1584	NR - R	0.115886101861918	0.0569248655485637	214.957968410361	2.03577295695242	0.0429999452578325	SS	N1	O1	Alpha	0.328
1585	NR - R	0.0868039037315892	0.0600567388838343	374.906426371548	1.44536492231939	0.149190754901931	SS	N1	Fp1	Alpha	0.336
1586	NR - R	0.111564674678429	0.0568080848908377	328.048254861696	1.96388726873669	0.0503873201813159	SS	N1	O1	Alpha	0.336
1587	NR - R	0.0860475752866572	0.0602384886140856	409.389358891314	1.42844844328542	0.153925291584166	SS	N1	Fp1	Alpha	0.344
1588	NR - R	0.110667933432574	0.0572512263041015	354.101481102343	1.93302293377506	0.0540303789298382	SS	N1	O1	Alpha	0.344
1589	NR - R	0.0701962715801084	0.0606697487834572	436.997285469612	1.1570226181528	0.247895176505341	SS	N1	Fp1	Alpha	0.352
1590	NR - R	0.113780137892193	0.0575667549352166	385.51514075594	1.97649038963959	0.0488116012484463	SS	N1	O1	Alpha	0.352
1591	NR - R	0.0626554737315309	0.0606856322520687	455.24865972918	1.03245976693923	0.302404952487216	SS	N1	Fp1	Alpha	0.36
1592	NR - R	0.11378592989604	0.0580117312654501	390.868151567738	1.96142965248491	0.0505383854358731	SS	N1	O1	Alpha	0.36
1593	NR - R	0.0631978567683906	0.0603880750842307	467.751227947269	1.04652875058926	0.295857462243955	SS	N1	Fp1	Alpha	0.368
1594	NR - R	0.110989448014679	0.0589139771488329	399.943534488874	1.88392387318021	0.0603004303800485	SS	N1	O1	Alpha	0.368
1595	NR - R	0.0649269549335164	0.0601842287534483	474.018538327951	1.07880347191117	0.2812239879803	SS	N1	Fp1	Alpha	0.376
1596	NR - R	0.113755811865094	0.0597232731011046	413.903685802026	1.90471496216423	0.0575100503008102	SS	N1	O1	Alpha	0.376
1597	NR - R	0.0634004358758536	0.0601604756754902	473.960918051672	1.05385529559041	0.292486110449191	SS	N1	Fp1	Alpha	0.384
1598	NR - R	0.118717053290422	0.0601951169218642	430.067033853981	1.97220404845332	0.0492265910126526	SS	N1	O1	Alpha	0.384
1599	NR - R	0.0678500068113771	0.0601038071868835	473.810109116282	1.12888034863429	0.259519546546509	SS	N1	Fp1	Alpha	0.392
1600	NR - R	0.121781888681859	0.0609024627659944	435.434275696194	1.99962174189543	0.0461619249791738	SS	N1	O1	Alpha	0.392
1601	NR - R	0.072304344881911	0.0601444168763517	467.651001342031	1.20217883283428	0.229902620340002	SS	N1	Fp1	Alpha	0.4
1602	NR - R	0.126836207578141	0.0612732286579675	437.337675153374	2.07001018807336	0.0390378763872045	SS	N1	O1	Alpha	0.4
1603	NR - R	0.0714423719437246	0.0598673518742195	467.252994805964	1.1933444474682	0.233340059996913	SS	N1	Fp1	Alpha	0.408
1604	NR - R	0.126876285748026	0.0614394601749391	436.56762690524	2.06506185742462	0.039506981774432	SS	N1	O1	Alpha	0.408
1605	NR - R	0.0699263301261612	0.0599141766596346	469.502337358695	1.16710825425182	0.243759069381664	SS	N1	Fp1	Alpha	0.416
1606	NR - R	0.121932997597904	0.0617568210342585	433.924072894991	1.97440534593359	0.048969333220978	SS	N1	O1	Alpha	0.416
1607	NR - R	0.066208830496133	0.0603115338248466	473.186353419249	1.09778057856086	0.272858610944686	SS	N1	Fp1	Alpha	0.424
1608	NR - R	0.118229572660291	0.0616673285660012	426.257030072793	1.91721573496981	0.0558786471556906	SS	N1	O1	Alpha	0.424
1609	NR - R	0.0578846584023789	0.060708950933971	473.392924296852	0.953478152922395	0.340834455057138	SS	N1	Fp1	Alpha	0.432
1610	NR - R	0.103383068100002	0.0613847137136337	406.641857739862	1.68418262211494	0.0929137376626084	SS	N1	O1	Alpha	0.432
1611	NR - R	0.0381997666901566	0.0608320860045502	473.525788459091	0.627954245844854	0.530336633210375	SS	N1	Fp1	Alpha	0.44
1612	NR - R	0.0822843299400184	0.0611866270160778	382.513888903932	1.34480905310235	0.179483737553114	SS	N1	O1	Alpha	0.44
1613	NR - R	0.0255424597246049	0.0604251350876486	473.708481830078	0.422712496836867	0.672696849629728	SS	N1	Fp1	Alpha	0.448
1614	NR - R	0.0716414006453683	0.0610757734888172	385.232989648411	1.17299211377954	0.241523743847229	SS	N1	O1	Alpha	0.448
1615	NR - R	0.0152588204225551	0.0600553398642214	473.077843532073	0.254079328450286	0.799544667219103	SS	N1	Fp1	Alpha	0.456
1616	NR - R	0.0621646563664876	0.061371801476613	375.681006412504	1.01291887920508	0.311750823740977	SS	N1	O1	Alpha	0.456
1617	NR - R	0.00654862570971864	0.0594557313882152	474.801986535905	0.110142883735792	0.912342597077253	SS	N1	Fp1	Alpha	0.464
1618	NR - R	0.0570130049505549	0.0617012603082352	366.730205872154	0.924016862309463	0.356085106208645	SS	N1	O1	Alpha	0.464
1619	NR - R	-0.0041319200120225	0.0590927622014769	473.945090697215	-0.0699226074072272	0.944284751511793	SS	N1	Fp1	Alpha	0.472
1620	NR - R	0.0477372249552136	0.0619303833690328	363.253128557886	0.770820756441235	0.441314244571209	SS	N1	O1	Alpha	0.472
1621	NR - R	-0.00751806814098515	0.0589799585597093	472.144201695858	-0.127468182829835	0.898624124443919	SS	N1	Fp1	Alpha	0.48
1622	NR - R	0.0472846901464766	0.0620989568154375	365.669414818077	0.761440973751137	0.446884502050263	SS	N1	O1	Alpha	0.48
1623	NR - R	-0.0116103271046082	0.0593154321725854	468.922745260984	-0.195738725646077	0.844899462072353	SS	N1	Fp1	Alpha	0.488
1624	NR - R	0.0465543696148206	0.0629878948125981	372.037039948104	0.739100262889075	0.460312165127944	SS	N1	O1	Alpha	0.488
1625	NR - R	-0.0111616618378069	0.0589192239229926	468.573186194866	-0.189440068871158	0.849829953005388	SS	N1	Fp1	Alpha	0.496
1626	NR - R	0.0448334024784691	0.0628723849774915	395.962148281522	0.713085760855415	0.476212722085847	SS	N1	O1	Alpha	0.496
1627	NR - R	-0.00783663997492937	0.0588608249035756	468.139145815909	-0.133138466675708	0.894141084012087	SS	N1	Fp1	Alpha	0.504
1628	NR - R	0.0487051080234736	0.0627616131252137	410.564297751583	0.776033400006842	0.438176066147314	SS	N1	O1	Alpha	0.504
1629	NR - R	-0.00158529210740753	0.0590545131703357	464.924333459921	-0.0268445546716293	0.978595234948028	SS	N1	Fp1	Alpha	0.512
1630	NR - R	0.0570553558943303	0.0629054995132406	414.618500406997	0.907001078376639	0.364933047061411	SS	N1	O1	Alpha	0.512
1631	NR - R	-0.00383296275524494	0.0595307063657226	461.176084594657	-0.0643863140426624	0.948690525990617	SS	N1	Fp1	Alpha	0.52
1632	NR - R	0.0626613923570909	0.0627315802873684	422.318349706991	0.998881138814676	0.318424252095402	SS	N1	O1	Alpha	0.52
1633	NR - R	-0.00677768676289298	0.0601697181585862	461.443442670757	-0.112642820513624	0.910362720614369	SS	N1	Fp1	Alpha	0.528
1634	NR - R	0.074825315569017	0.0632587090007865	428.712239015012	1.18284607370167	0.237525708122737	SS	N1	O1	Alpha	0.528
1635	NR - R	-0.00795469360476776	0.0611821736683196	462.883786714564	-0.130016524876865	0.896609833008973	SS	N1	Fp1	Alpha	0.536
1636	NR - R	0.0790433193736657	0.0633028111852022	439.213957292791	1.24865417338911	0.212456728058594	SS	N1	O1	Alpha	0.536
1637	NR - R	0.00180901439460347	0.0614353896581821	459.064866737872	0.0294458032197495	0.976521839665538	SS	N1	Fp1	Alpha	0.544
1638	NR - R	0.0834946080919267	0.0632708499871929	444.539892009594	1.31963784442326	0.18763516446356	SS	N1	O1	Alpha	0.544
1639	NR - R	0.00370838077894896	0.0614952892629108	459.142928780631	0.0603034935423187	0.951940158283332	SS	N1	Fp1	Alpha	0.552
1640	NR - R	0.0887650839729189	0.0636350198094319	450.051313470603	1.39490934769478	0.163731212156	SS	N1	O1	Alpha	0.552
1641	NR - R	0.00904318761451111	0.0618558325546185	458.36839830312	0.146197815808655	0.883829502859902	SS	N1	Fp1	Alpha	0.56
1642	NR - R	0.092847663754144	0.0639524604894905	452.701194919493	1.45182316745111	0.147243439989657	SS	N1	O1	Alpha	0.56
1643	NR - R	0.0174961293887324	0.0624609156193411	460.510167634279	0.280113239059126	0.779516409213067	SS	N1	Fp1	Alpha	0.568
1644	NR - R	0.0952111562723117	0.0646474879510031	452.207161476986	1.47277426068702	0.141507578261282	SS	N1	O1	Alpha	0.568
1645	NR - R	0.0321199888433824	0.0630970355345465	453.412428881554	0.509057019418863	0.610959888879197	SS	N1	Fp1	Alpha	0.576
1646	NR - R	0.101221862240353	0.0652213075948473	454.872292571377	1.55197535856135	0.121363572038113	SS	N1	O1	Alpha	0.576
1647	NR - R	0.0437670763197565	0.0628638529406581	451.071133924674	0.696220073578238	0.486649600540644	SS	N1	Fp1	Alpha	0.584
1648	NR - R	0.108767771441583	0.0654107861372337	455.161446139058	1.66284152606551	0.0970325604286807	SS	N1	O1	Alpha	0.584
1649	NR - R	0.0493904306948284	0.0627924842863251	454.202314054841	0.786565960181076	0.431946181280703	SS	N1	Fp1	Alpha	0.592
1650	NR - R	0.116104557223098	0.066032944836486	453.683386149664	1.7582822863739	0.0793737260777898	SS	N1	O1	Alpha	0.592
1651	NR - R	0.0512034734213205	0.0621741992790172	449.052248716386	0.823548578270164	0.41063326339773	SS	N1	Fp1	Alpha	0.6
1652	NR - R	0.119149306735344	0.0662381186472055	454.446929867351	1.79880270105423	0.0727132840646953	SS	N1	O1	Alpha	0.6
1653	NR - R	0.0498740873293204	0.0616776417271923	451.476523842515	0.808625069517404	0.419156735900602	SS	N1	Fp1	Alpha	0.608
1654	NR - R	0.119811568242198	0.0665048899629628	445.197343350917	1.80154524440115	0.0722934281072518	SS	N1	O1	Alpha	0.608
1655	NR - R	0.0458982177318618	0.0613839506923444	456.473568080167	0.747723423047549	0.455012018616433	SS	N1	Fp1	Alpha	0.616
1656	NR - R	0.119320567493254	0.0670121341063744	443.735515106774	1.78058151832392	0.075664917739017	SS	N1	O1	Alpha	0.616
1657	NR - R	0.0480622422366474	0.0612899249260991	461.167812309253	0.784178513754078	0.433337962214233	SS	N1	Fp1	Alpha	0.624
1658	NR - R	0.115186681206313	0.0675695168949951	441.876272413103	1.70471370078488	0.0889507359177919	SS	N1	O1	Alpha	0.624
1659	NR - R	0.0466384542603827	0.0610997789835506	467.54869513373	0.763316251486586	0.445659788111277	SS	N1	Fp1	Alpha	0.632
1660	NR - R	0.106857938058957	0.0677108867662121	443.774125805813	1.57815003114506	0.115243665698913	SS	N1	O1	Alpha	0.632
1661	NR - R	0.0386367325659727	0.0608367549070501	466.481202887817	0.635088650356254	0.525681981087229	SS	N1	Fp1	Alpha	0.64
1662	NR - R	0.0890150088362685	0.0674694784105353	448.5733077773	1.31933743869537	0.187729345193148	SS	N1	O1	Alpha	0.64
1663	NR - R	0.0386983157441009	0.0608528928603207	466.362503198547	0.635932228118184	0.52513254179607	SS	N1	Fp1	Alpha	0.648
1664	NR - R	0.0760841138037765	0.0672486440008795	448.584073592613	1.13138509979148	0.258497509304735	SS	N1	O1	Alpha	0.648
1665	NR - R	0.0380005093464341	0.0610509950440952	466.520976401265	0.622438820513695	0.533957466317386	SS	N1	Fp1	Alpha	0.656
1666	NR - R	0.0605944816542482	0.0668167527930339	454.392773801783	0.906875583163113	0.364953252379891	SS	N1	O1	Alpha	0.656
1667	NR - R	0.0386638317984487	0.0616038600065331	467.656831144101	0.627620278897271	0.530559047413607	SS	N1	Fp1	Alpha	0.664
1668	NR - R	0.0477860121432356	0.0666980227639676	458.521539820324	0.716453204502654	0.474076297284241	SS	N1	O1	Alpha	0.664
1669	NR - R	0.0418363662456266	0.0618257853038752	470.373045072211	0.6766815179136	0.498940664234955	SS	N1	Fp1	Alpha	0.672
1670	NR - R	0.038257548029462	0.0658678295791122	464.543307407172	0.580822964319962	0.561641440620395	SS	N1	O1	Alpha	0.672
1671	NR - R	0.0421433910291403	0.0624459961280509	473.448600395716	0.674877392342684	0.500083093367571	SS	N1	Fp1	Alpha	0.68
1672	NR - R	0.0291421796777579	0.0652562732103134	470.52877618308	0.446580508571736	0.655383431285132	SS	N1	O1	Alpha	0.68
1673	NR - R	0.0487742182130955	0.0624224293615714	476.16690964042	0.781357257510423	0.434980709862859	SS	N1	Fp1	Alpha	0.688
1674	NR - R	0.0214938954032224	0.064925924751088	474.336427129871	0.331052587785624	0.740750958426907	SS	N1	O1	Alpha	0.688
1675	NR - R	0.0611323671181286	0.0626130357286672	475.908105582859	0.976352071205188	0.329386046324548	SS	N1	Fp1	Alpha	0.696
1676	NR - R	0.0201351403673954	0.0643584988369089	480.654157384198	0.312859074268031	0.754523430130795	SS	N1	O1	Alpha	0.696
1677	NR - R	0.0692755099691645	0.062620696822061	474.614602323597	1.1062717836886	0.269169314833615	SS	N1	Fp1	Alpha	0.704
1678	NR - R	0.0117783297728406	0.063611246086658	485.00863790458	0.185161123188735	0.853180064493088	SS	N1	O1	Alpha	0.704
1679	NR - R	0.0812356468094694	0.0628296620058047	469.517252684966	1.29295056213997	0.196663998404783	SS	N1	Fp1	Alpha	0.712
1680	NR - R	0.00624988088566332	0.0635611743832261	485.210488109996	0.0983285936156754	0.921711980323452	SS	N1	O1	Alpha	0.712
1681	NR - R	0.0869014751577409	0.0635144932715987	460.499701678787	1.36821488579206	0.171912019342554	SS	N1	Fp1	Alpha	0.72
1682	NR - R	-0.0011763217515908	0.0635427963031348	486.740318349658	-0.018512275506087	0.985237770671104	SS	N1	O1	Alpha	0.72
1683	NR - R	0.0924769461777152	0.0645945634365554	454.40907675792	1.43165215859916	0.152930821172723	SS	N1	Fp1	Alpha	0.728
1684	NR - R	-0.00699355128041545	0.0636013565020877	487.812290314876	-0.109959152839545	0.912486990733711	SS	N1	O1	Alpha	0.728
1685	NR - R	0.0979783140522192	0.0653075109272749	452.221573404961	1.50026103676384	0.134244614106016	SS	N1	Fp1	Alpha	0.736
1686	NR - R	-0.0147876050716896	0.064290846160023	489.248722689076	-0.230011050638259	0.818179318398724	SS	N1	O1	Alpha	0.736
1687	NR - R	0.104867165387739	0.065585656051864	453.682198337516	1.5989344576322	0.110531324308404	SS	N1	Fp1	Alpha	0.744
1688	NR - R	-0.0260362673339425	0.0652043545959411	489.98435017184	-0.399302584854712	0.68984424309403	SS	N1	O1	Alpha	0.744
1689	NR - R	0.113511101195905	0.0656396802798805	457.923983619155	1.72930612568351	0.0844282320148754	SS	N1	Fp1	Alpha	0.752
1690	NR - R	-0.0332728800142909	0.0661562681230694	489.918995759975	-0.502943726396325	0.615229855675631	SS	N1	O1	Alpha	0.752
1691	NR - R	0.113522240586275	0.0659193640014895	459.505934551037	1.72213798336571	0.0857174471203824	SS	N1	Fp1	Alpha	0.76
1692	NR - R	-0.0409107897851753	0.0670288479319675	489.245932874471	-0.610346008433544	0.541916027607519	SS	N1	O1	Alpha	0.76
1693	NR - R	0.109987510407312	0.0663612427680586	458.236044466259	1.65740582634555	0.098121873040863	SS	N1	Fp1	Alpha	0.768
1694	NR - R	-0.0475652849982859	0.0674875472511062	486.962642703023	-0.704800914179116	0.481271086681056	SS	N1	O1	Alpha	0.768
1695	NR - R	0.102361132834864	0.0664506366489738	456.13758835304	1.54040861001209	0.124154195559554	SS	N1	Fp1	Alpha	0.776
1696	NR - R	-0.0518691330339869	0.067660680050396	485.466289354643	-0.766606735187305	0.443687986021294	SS	N1	O1	Alpha	0.776
1697	NR - R	0.0868701957221374	0.0662085672645	453.618878035988	1.31206880485867	0.190160485301018	SS	N1	Fp1	Alpha	0.784
1698	NR - R	-0.0587843017888339	0.0684170205299303	482.768875121185	-0.859205813604784	0.390653399009449	SS	N1	O1	Alpha	0.784
1699	NR - R	0.0794915942804717	0.0664033635033004	456.788180516296	1.19710192506319	0.231887710860137	SS	N1	Fp1	Alpha	0.792
1700	NR - R	-0.0713398402377435	0.0694811417543733	479.40661082921	-1.02675112176396	0.305055440248122	SS	N1	O1	Alpha	0.792
1701	NR - R	0.0662486551329962	0.0662741722246608	458.853267551116	0.999614976833235	0.318023720006321	SS	N1	Fp1	Alpha	0.8
1702	NR - R	-0.0868146402970764	0.0702948830603142	475.106621936994	-1.23500653984427	0.217438469100882	SS	N1	O1	Alpha	0.8
1703	NR - R	0.0617445329819755	0.0665623340375618	462.454285042226	0.927619709776589	0.354088744649536	SS	N1	Fp1	Alpha	0.808
1704	NR - R	-0.101992500976844	0.0710164677248983	468.465297885385	-1.43618099075188	0.151618269774225	SS	N1	O1	Alpha	0.808
1705	NR - R	0.0523704732225944	0.0670557441603166	468.029196358743	0.780999060981074	0.435197894934655	SS	N1	Fp1	Alpha	0.816
1706	NR - R	-0.119970087673578	0.0711325204256363	456.375842423892	-1.68657158435709	0.092369157481899	SS	N1	O1	Alpha	0.816
1707	NR - R	0.0446333844379414	0.0674953328570948	472.243058041486	0.661281047868035	0.508754587017507	SS	N1	Fp1	Alpha	0.824
1708	NR - R	-0.124808034276358	0.0705676755699462	450.735377657259	-1.76862895466423	0.0776321115803577	SS	N1	O1	Alpha	0.824
1709	NR - R	0.0404517086462304	0.0677755339101558	474.223357895407	0.596848247626552	0.550893530975622	SS	N1	Fp1	Alpha	0.832
1710	NR - R	-0.133143835637475	0.0701397520548764	443.409706915266	-1.89826498863733	0.0583102518181039	SS	N1	O1	Alpha	0.832
1711	NR - R	0.0293553172946493	0.0677846448616642	475.637868240453	0.433067361414345	0.665162147263534	SS	N1	Fp1	Alpha	0.84
1712	NR - R	-0.144152312370235	0.0698822379144326	434.855145226378	-2.06278901008783	0.0397259007968169	SS	N1	O1	Alpha	0.84
1713	NR - R	0.025312783067218	0.0676871116753352	476.511247376834	0.373967546268367	0.708594800106609	SS	N1	Fp1	Alpha	0.848
1714	NR - R	-0.158784098143636	0.0698274082726511	424.868121243947	-2.27395090368586	0.0234669931819617	SS	N1	O1	Alpha	0.848
1715	NR - R	0.0206119718678403	0.0672646072464131	478.765242333189	0.306431163603345	0.75940959949755	SS	N1	Fp1	Alpha	0.856
1716	NR - R	-0.158998751683965	0.0693896672835161	421.950892036838	-2.29138945189519	0.0224328803478293	SS	N1	O1	Alpha	0.856
1717	NR - R	0.011087255330971	0.0668013226045754	481.977343800033	0.165973590023075	0.868247332073903	SS	N1	Fp1	Alpha	0.864
1718	NR - R	-0.149083662431595	0.0693429334882354	420.925111817899	-2.14994744139125	0.0321285080368472	SS	N1	O1	Alpha	0.864
1719	NR - R	0.00145618635614285	0.0665975411769232	484.885930418601	0.0218654672591341	0.982564266104149	SS	N1	Fp1	Alpha	0.872
1720	NR - R	-0.159601317092862	0.0685435234005572	422.629608547783	-2.32846677811086	0.0203582295299777	SS	N1	O1	Alpha	0.872
1721	NR - R	-0.00587721050661502	0.0669580226493353	486.953943784035	-0.0877745529821639	0.930091946958658	SS	N1	Fp1	Alpha	0.88
1722	NR - R	-0.162405148556254	0.0684186269015202	421.948087617517	-2.37369786432597	0.0180578067457339	SS	N1	O1	Alpha	0.88
1723	NR - R	-0.0151047621834814	0.0675726311767869	486.822713126325	-0.223533728381296	0.823213905247359	SS	N1	Fp1	Alpha	0.888
1724	NR - R	-0.154539309441837	0.0683762361360637	421.241403419125	-2.26013185537612	0.0243229646413198	SS	N1	O1	Alpha	0.888
1725	NR - R	-0.0153194256213092	0.0681968916386475	486.089776619154	-0.224635247343555	0.822357436894512	SS	N1	Fp1	Alpha	0.896
1726	NR - R	-0.141305656182141	0.067998460563433	425.879177976751	-2.07807140060653	0.038301186828899	SS	N1	O1	Alpha	0.896
1727	NR - R	-0.0235790170218328	0.0688085636306435	484.993057878039	-0.342675617360686	0.731990973060159	SS	N1	Fp1	Alpha	0.904
1728	NR - R	-0.126663090531735	0.0679015365801443	433.727055055556	-1.86539358181142	0.0628012067079987	SS	N1	O1	Alpha	0.904
1729	NR - R	-0.0321451902096487	0.069359968919475	485.160240671343	-0.463454507123098	0.64324645572346	SS	N1	Fp1	Alpha	0.912
1730	NR - R	-0.119009548734339	0.0680544859411994	443.439707878209	-1.74873922105834	0.0810280266459539	SS	N1	O1	Alpha	0.912
1731	NR - R	-0.0489192112358473	0.0696822043714789	483.842779283526	-0.702033061053247	0.4829961110662	SS	N1	Fp1	Alpha	0.92
1732	NR - R	-0.116641917160515	0.0681439782208001	451.335511944252	-1.71169808699122	0.0876393010353597	SS	N1	O1	Alpha	0.92
1733	NR - R	-0.0618265747747084	0.0702060039793195	482.521534549526	-0.880645119652739	0.378948342466584	SS	N1	Fp1	Alpha	0.928
1734	NR - R	-0.115347681380029	0.0683290991269477	457.086530348713	-1.68811945209062	0.0920704092503722	SS	N1	O1	Alpha	0.928
1735	NR - R	-0.065847383229885	0.070187035490349	484.837489978847	-0.938170173022043	0.348624076988276	SS	N1	Fp1	Alpha	0.936
1736	NR - R	-0.118396756638241	0.0685783452137148	463.507597732085	-1.72644522508197	0.0849336710636853	SS	N1	O1	Alpha	0.936
1737	NR - R	-0.0719008583908852	0.0706059322591392	487.015928488755	-1.01834018885259	0.309021922947032	SS	N1	Fp1	Alpha	0.944
1738	NR - R	-0.117603229633784	0.0689129821662019	467.831278447068	-1.70654680637899	0.0885699309998562	SS	N1	O1	Alpha	0.944
1739	NR - R	-0.0760025440742524	0.0710423699016973	488.688923276373	-1.06981994237268	0.285228478042133	SS	N1	Fp1	Alpha	0.952
1740	NR - R	-0.115439466068105	0.0695756847000914	471.270275570622	-1.65919267005005	0.0977422662365411	SS	N1	O1	Alpha	0.952
1741	NR - R	-0.0821111465761197	0.0717730491217474	489.620952181965	-1.14403871064243	0.253166577107737	SS	N1	Fp1	Alpha	0.96
1742	NR - R	-0.111633044047885	0.0706368484574156	473.776011895691	-1.58037973785289	0.114687281752528	SS	N1	O1	Alpha	0.96
1743	NR - R	-0.0772907102835514	0.0719457480703344	490.738187543411	-1.07429156491627	0.283219956000209	SS	N1	Fp1	Alpha	0.968
1744	NR - R	-0.107140088362817	0.0711825578748676	476.631932825348	-1.50514524290008	0.132949111468739	SS	N1	O1	Alpha	0.968
1745	NR - R	-0.0716676775172038	0.072290000488653	491.427970703427	-0.991391299387985	0.3219824261873	SS	N1	Fp1	Alpha	0.976
1746	NR - R	-0.0968317314984063	0.0715599480690421	479.438612971462	-1.3531554187963	0.176643669646722	SS	N1	O1	Alpha	0.976
1747	NR - R	-0.0710899464471134	0.0724727263609427	492.378320247412	-0.9809199959314	0.327113923143518	SS	N1	Fp1	Alpha	0.984
1748	NR - R	-0.0792221189255644	0.071271081227984	481.411141761514	-1.11156050337087	0.266881974384223	SS	N1	O1	Alpha	0.984
1749	NR - R	-0.0734424349204669	0.0721424159672395	493.134953847129	-1.01802017489708	0.309167551242912	SS	N1	Fp1	Alpha	0.992
1750	NR - R	-0.0587224960227935	0.0710457825086226	481.103180190401	-0.826544433030441	0.408905048773757	SS	N1	O1	Alpha	0.992
1751	NR - R	-0.0788001848293609	0.0721142974831856	492.839734111397	-1.09271236882997	0.275053947060594	SS	N1	Fp1	Alpha	1
1752	NR - R	-0.0423959927626414	0.0704393216966356	482.719114362457	-0.601879628330753	0.547536842904511	SS	N1	O1	Alpha	1
1753	NR - R	-0.0930647144264867	0.0711136492136393	492.435668161879	-1.30867583727706	0.191254600811521	SS	N1	Fp1	Alpha	1.008
1754	NR - R	-0.0264450027823211	0.0696372161739953	483.172384995385	-0.379753876379057	0.704294980409524	SS	N1	O1	Alpha	1.008
1755	NR - R	-0.0971445448201409	0.0708527853491605	491.09498999302	-1.37107587713617	0.17097751596149	SS	N1	Fp1	Alpha	1.016
1756	NR - R	-0.0259246382859893	0.0690106635870654	484.322966980782	-0.375661338965133	0.707333159456551	SS	N1	O1	Alpha	1.016
1757	NR - R	-0.105163507343282	0.0702723303566705	490.911653221989	-1.49651373178489	0.135162448591865	SS	N1	Fp1	Alpha	1.024
1758	NR - R	-0.0242485977751052	0.068369878756231	486.546122061239	-0.354667848125959	0.722992113154309	SS	N1	O1	Alpha	1.024
1759	NR - R	-0.110194374892803	0.0700001109460371	491.227166500609	-1.57420286058905	0.116084358644873	SS	N1	Fp1	Alpha	1.032
1760	NR - R	-0.0176128754217125	0.0683006465052323	488.152053457681	-0.257872748252291	0.796613793422488	SS	N1	O1	Alpha	1.032
1761	NR - R	-0.117376276098934	0.0697617079082932	491.101701013711	-1.68253157238114	0.0931014292512396	SS	N1	Fp1	Alpha	1.04
1762	NR - R	-0.0259802775885452	0.0679756393139267	489.338241640235	-0.382199827037484	0.702479081977568	SS	N1	O1	Alpha	1.04
1763	NR - R	-0.129528661080356	0.069464314676325	490.618440334301	-1.86467917640742	0.0628232505877816	SS	N1	Fp1	Alpha	1.048
1764	NR - R	-0.0382379969558726	0.0674619593136884	490.186292121197	-0.566808277507498	0.57110388657874	SS	N1	O1	Alpha	1.048
1765	NR - R	-0.1377462111054	0.0692346161285858	489.650947645306	-1.98955694142322	0.0471955911002829	SS	N1	Fp1	Alpha	1.056
1766	NR - R	-0.046704102002665	0.0672463671991999	490.953519180908	-0.694522305782203	0.487683243179876	SS	N1	O1	Alpha	1.056
1767	NR - R	-0.141744554326135	0.0691178709509262	489.75434813361	-2.05076563233225	0.0408213692341778	SS	N1	Fp1	Alpha	1.064
1768	NR - R	-0.0543393626245109	0.0673654884740328	491.096804404317	-0.806635027154252	0.420267242363301	SS	N1	O1	Alpha	1.064
1769	NR - R	-0.142016208957243	0.0693957691842568	489.284200139835	-2.04646782688102	0.0412442257222689	SS	N1	Fp1	Alpha	1.072
1770	NR - R	-0.0621374855718572	0.0676304985772054	490.713869204582	-0.918779054998723	0.358662533905045	SS	N1	O1	Alpha	1.072
1771	NR - R	-0.136155310846234	0.0691647372007156	491.607478185863	-1.96856543315003	0.049564400691959	SS	N1	Fp1	Alpha	1.08
1772	NR - R	-0.0650147715890221	0.0682817148306848	489.55103748037	-0.952154932696644	0.341488273957757	SS	N1	O1	Alpha	1.08
1773	NR - R	-0.134547378611456	0.0693693453239096	493.309537901923	-1.93957976658433	0.0530004869252097	SS	N1	Fp1	Alpha	1.088
1774	NR - R	-0.0804769031867948	0.0687028460089921	487.938465597386	-1.17137655660235	0.242019136310613	SS	N1	O1	Alpha	1.088
1775	NR - R	-0.131737787518987	0.069909285032709	494.231051606412	-1.88441045359497	0.0600960791343399	SS	N1	Fp1	Alpha	1.096
1776	NR - R	-0.0845418884563857	0.0691817670167782	487.736958049875	-1.22202557266111	0.222288214395518	SS	N1	O1	Alpha	1.096
1777	NR - R	-0.119603310953495	0.070392646565058	494.848047109696	-1.69908814044881	0.0899310848645162	SS	N1	Fp1	Alpha	1.104
1778	NR - R	-0.0942929549309279	0.069790789566568	488.445721939787	-1.35108021440264	0.177295224389835	SS	N1	O1	Alpha	1.104
1779	NR - R	-0.1106729780368	0.0705542163258505	494.331460730603	-1.56862316386116	0.117375629404858	SS	N1	Fp1	Alpha	1.112
1780	NR - R	-0.0970896415048408	0.0704187276978637	488.053884553105	-1.37874745368037	0.168604217722071	SS	N1	O1	Alpha	1.112
1781	NR - R	-0.109200771190433	0.0703706684655188	494.879752766243	-1.55179385916932	0.121350804391275	SS	N1	Fp1	Alpha	1.12
1782	NR - R	-0.104729476864999	0.0710056874413408	484.143044589919	-1.47494490425881	0.140877341630089	SS	N1	O1	Alpha	1.12
1783	NR - R	-0.106038481708925	0.0700737555256165	495.283940509095	-1.5132410260238	0.130856273589953	SS	N1	Fp1	Alpha	1.128
1784	NR - R	-0.10386191861027	0.0718561282063498	482.356677837402	-1.44541490340265	0.148990734541512	SS	N1	O1	Alpha	1.128
1785	NR - R	-0.104516997174737	0.0702815840598347	494.989955725625	-1.48711783567308	0.137620389802077	SS	N1	Fp1	Alpha	1.136
1786	NR - R	-0.101490111930087	0.0721482697575185	483.799894904076	-1.40668809205241	0.160161920600091	SS	N1	O1	Alpha	1.136
1787	NR - R	-0.101714600304902	0.0703464498555227	494.557770114042	-1.44590950238147	0.148835985611057	SS	N1	Fp1	Alpha	1.144
1788	NR - R	-0.095635525651215	0.0724200183579745	485.169288101058	-1.32056754222963	0.187268188415222	SS	N1	O1	Alpha	1.144
1789	NR - R	-0.0985635365556004	0.0701058768907341	494.83140857365	-1.40592402416162	0.160374283011453	SS	N1	Fp1	Alpha	1.152
1790	NR - R	-0.0898928952259655	0.0726048731791734	485.98291417427	-1.23811104254847	0.216272655644993	SS	N1	O1	Alpha	1.152
1791	NR - R	-0.100972225781529	0.0706960583704496	494.728977045481	-1.42825820999003	0.15384853115529	SS	N1	Fp1	Alpha	1.16
1792	NR - R	-0.0893150718061005	0.0722604175581517	486.999627481962	-1.23601654715355	0.217048245649766	SS	N1	O1	Alpha	1.16
1793	NR - R	-0.0997783258020484	0.0702573729244305	495.126773360959	-1.42018298790322	0.156183772862054	SS	N1	Fp1	Alpha	1.168
1794	NR - R	-0.0894902209447006	0.0719592994068397	488.898253822856	-1.24362273788611	0.214234425452453	SS	N1	O1	Alpha	1.168
1795	NR - R	-0.100173695667884	0.0700029555634948	495.146149736045	-1.43099237541511	0.153063210667983	SS	N1	Fp1	Alpha	1.176
1796	NR - R	-0.0934058683351329	0.0719497974895867	490.226637163245	-1.29820891224401	0.194825973466859	SS	N1	O1	Alpha	1.176
1797	NR - R	-0.096633364829959	0.07000929853434	495.059224385161	-1.38029328750608	0.168119298142167	SS	N1	Fp1	Alpha	1.184
1798	NR - R	-0.089791492575318	0.0715508685044573	492.287674696195	-1.25493225242576	0.210098773758747	SS	N1	O1	Alpha	1.184
1799	NR - R	-0.096795962969146	0.0694153871318984	495.001205474189	-1.3944453379655	0.163808672956001	SS	N1	Fp1	Alpha	1.192
1800	NR - R	-0.0862884404957151	0.0709369865840813	493.122170867544	-1.21640972715183	0.224410791685332	SS	N1	O1	Alpha	1.192
1801	NR - R	-0.0993607167131597	0.0693570851476345	494.947978218733	-1.43259648962552	0.152604457137834	SS	N1	Fp1	Alpha	1.2
1802	NR - R	-0.0822635166089649	0.0706299720923239	493.433925520277	-1.16471115833706	0.244698710583178	SS	N1	O1	Alpha	1.2
1803	NR - R	-0.10196361523265	0.0693843690849984	495.211696493135	-1.46954734297203	0.142319382465867	SS	N1	Fp1	Alpha	1.208
1804	NR - R	-0.076187829170629	0.0704745568887085	494.029490039889	-1.08106858040899	0.280194044329776	SS	N1	O1	Alpha	1.208
1805	NR - R	-0.112464582930068	0.0691148172010809	495.441325551185	-1.62721377968587	0.104327474365392	SS	N1	Fp1	Alpha	1.216
1806	NR - R	-0.0678986935596136	0.0706456854745278	494.331552084453	-0.961115928078796	0.336963757039639	SS	N1	O1	Alpha	1.216
1807	NR - R	-0.118253538503589	0.0684303940477319	495.712129439601	-1.72808501469543	0.0845957367896935	SS	N1	Fp1	Alpha	1.224
1808	NR - R	-0.0595438630940664	0.0705723162629946	494.44214699533	-0.843728337782911	0.399229232645121	SS	N1	O1	Alpha	1.224
1809	NR - R	-0.124823421040683	0.0678239269320533	495.495855113272	-1.84040392066552	0.0663067736832045	SS	N1	Fp1	Alpha	1.232
1810	NR - R	-0.0510335302153029	0.0704080155991992	494.52247256293	-0.724825572500347	0.468901851954751	SS	N1	O1	Alpha	1.232
1811	NR - R	-0.125691792575443	0.067697144036891	494.494220087471	-1.85667791992744	0.0639514801769917	SS	N1	Fp1	Alpha	1.24
1812	NR - R	-0.042898513454126	0.0700845920933699	493.859673213641	-0.61209621362959	0.540755800159581	SS	N1	O1	Alpha	1.24
1813	NR - R	-0.125485199482148	0.0674242132261416	493.738919100006	-1.86112960727135	0.0633199963104936	SS	N1	Fp1	Alpha	1.248
1814	NR - R	-0.0295471634560304	0.0696368805850475	493.924010015071	-0.424303374990274	0.671529321661162	SS	N1	O1	Alpha	1.248
1815	NR - R	-0.12386428842337	0.0674582274048064	492.290391506057	-1.83616281050612	0.0669364433926704	SS	N1	Fp1	Alpha	1.256
1816	NR - R	-0.0168523281742078	0.069730462580871	493.453703466053	-0.241678135358174	0.809129971060878	SS	N1	O1	Alpha	1.256
1817	NR - R	-0.135310465082267	0.0675204915868926	491.016504336568	-2.00399111295176	0.0456197968601199	SS	N1	Fp1	Alpha	1.264
1818	NR - R	-0.00364571023355164	0.069873133961734	493.598413755848	-0.0521761373341034	0.958409455174323	SS	N1	O1	Alpha	1.264
1819	NR - R	-0.144610154709991	0.0681299929774629	489.330960526682	-2.12256230171384	0.034292104922486	SS	N1	Fp1	Alpha	1.272
1820	NR - R	0.00598967774017179	0.0697389907128411	494.364577921361	0.0858870723385577	0.931590961134773	SS	N1	O1	Alpha	1.272
1821	NR - R	-0.145270126126996	0.068977980471717	489.575559486274	-2.10603623262877	0.0357097064125929	SS	N1	Fp1	Alpha	1.28
1822	NR - R	0.00750253556823449	0.0695890102935043	494.705762773125	0.107812074587513	0.914188474957218	SS	N1	O1	Alpha	1.28
1823	NR - R	-0.14743560529236	0.0693037196750913	489.978253594502	-2.12738372461919	0.0338869928391679	SS	N1	Fp1	Alpha	1.288
1824	NR - R	0.0104205405487147	0.0690543585436485	494.996143922241	0.150903444307979	0.880113358591367	SS	N1	O1	Alpha	1.288
1825	NR - R	-0.148057825440453	0.0693435131391399	490.136351276104	-2.1351359159345	0.0332451125188737	SS	N1	Fp1	Alpha	1.296
1826	NR - R	0.0122189532454734	0.068973517860064	494.781890435106	0.17715427057474	0.859459709702994	SS	N1	O1	Alpha	1.296
1827	NR - R	-0.148611709557713	0.0693549672004377	490.16485023556	-2.14276951682814	0.0326234024919829	SS	N1	Fp1	Alpha	1.304
1828	NR - R	0.00662793485715542	0.0688046764952803	494.762732753112	0.0963297147049309	0.923297717687361	SS	N1	O1	Alpha	1.304
1829	NR - R	-0.144708879257149	0.0693107829614405	491.00953065063	-2.08782635362314	0.0373283031378753	SS	N1	Fp1	Alpha	1.312
1830	NR - R	0.00542640965008964	0.0686659685613394	494.662032343983	0.0790261866799741	0.937043752244516	SS	N1	O1	Alpha	1.312
1831	NR - R	-0.147135235443598	0.0696816364308178	491.567997142056	-2.11153530513995	0.0352303902205802	SS	N1	Fp1	Alpha	1.32
1832	NR - R	-0.00335592251317779	0.0684089709230549	494.750820038415	-0.0490567606542783	0.960893859080252	SS	N1	O1	Alpha	1.32
1833	NR - R	-0.156294426728545	0.0693146575742974	493.512546037324	-2.25485391110842	0.024579988443273	SS	N1	Fp1	Alpha	1.328
1834	NR - R	-0.0233524018923784	0.068218058376174	494.480429358953	-0.342319943549354	0.732255580793728	SS	N1	O1	Alpha	1.328
1835	NR - R	-0.162680000566796	0.0695829490454301	494.721982182203	-2.33792908749216	0.0197885573913489	SS	N1	Fp1	Alpha	1.336
1836	NR - R	-0.0418239091828216	0.0682007825425421	494.141363099266	-0.613246763799709	0.539995344566805	SS	N1	O1	Alpha	1.336
1837	NR - R	-0.164763575789949	0.0696968224738315	494.577722140383	-2.36400412446078	0.0184641450196021	SS	N1	Fp1	Alpha	1.344
1838	NR - R	-0.0590991363287477	0.0676748194280397	493.651253964099	-0.873281034633411	0.38293450826692	SS	N1	O1	Alpha	1.344
1839	NR - R	-0.168923921960465	0.0693110887037259	495.087912574244	-2.43718465716993	0.0151532235970013	SS	N1	Fp1	Alpha	1.352
1840	NR - R	-0.0777012693969281	0.0673190231903159	493.795372284073	-1.15422455220809	0.248966420761487	SS	N1	O1	Alpha	1.352
1841	NR - R	-0.171700234557736	0.0696232188991159	495.044154152848	-2.46613467852629	0.0139958351072214	SS	N1	Fp1	Alpha	1.36
1842	NR - R	-0.0956846818731273	0.0671949576246332	494.439088329513	-1.42398604382853	0.15508127928822	SS	N1	O1	Alpha	1.36
1843	NR - R	-0.175584126251571	0.0701055856379959	494.44935178004	-2.50456685660162	0.012580929058025	SS	N1	Fp1	Alpha	1.368
1844	NR - R	-0.107411967536851	0.0668700654208376	494.782465062945	-1.60627878649241	0.108850645488503	SS	N1	O1	Alpha	1.368
1845	NR - R	-0.176434313430091	0.0700461220750626	494.324674529293	-2.51883056767969	0.0120889884103056	SS	N1	Fp1	Alpha	1.376
1846	NR - R	-0.115452493381071	0.0665944286935985	495.389350857267	-1.73366594842745	0.0835995423697085	SS	N1	O1	Alpha	1.376
1847	NR - R	-0.178114749442124	0.0705952463874984	493.899565396273	-2.52304168561789	0.0119473058565719	SS	N1	Fp1	Alpha	1.384
1848	NR - R	-0.126387102073779	0.0664795453283354	495.816160323633	-1.90114269659287	0.0578628431393302	SS	N1	O1	Alpha	1.384
1849	NR - R	-0.176026913656925	0.07079323837444	492.288052374436	-2.48649331064476	0.0132313138570709	SS	N1	Fp1	Alpha	1.392
1850	NR - R	-0.139642343046046	0.0662733583485071	496.039120861239	-2.10706604472521	0.0356132807821461	SS	N1	O1	Alpha	1.392
1851	NR - R	-0.172910356462586	0.070206547241668	491.647008198876	-2.46288078898663	0.0141242549196947	SS	N1	Fp1	Alpha	1.4
1852	NR - R	-0.154014802862963	0.0663578654216463	496.237106496067	-2.32097283244923	0.0206926404047889	SS	N1	O1	Alpha	1.4
1853	NR - R	-0.167390869689784	0.0698848067757798	492.030641175181	-2.39523978690884	0.0169823660260919	SS	N1	Fp1	Alpha	1.408
1854	NR - R	-0.165255596596632	0.0663698387041124	496.016280247042	-2.48992011768129	0.0131035497625679	SS	N1	O1	Alpha	1.408
1855	NR - R	-0.159810182999119	0.0690935791988971	492.888045878582	-2.31295273529078	0.0211360926117968	SS	N1	Fp1	Alpha	1.416
1856	NR - R	-0.171082520402991	0.066324161451269	495.752345774377	-2.57949013842704	0.0101815234199712	SS	N1	O1	Alpha	1.416
1857	NR - R	-0.155315974567946	0.0687632961535082	493.190868657412	-2.25870461795806	0.0243377477995176	SS	N1	Fp1	Alpha	1.424
1858	NR - R	-0.170008928855378	0.0666878788295154	495.519531104338	-2.54932278308024	0.0110934149232417	SS	N1	O1	Alpha	1.424
1859	NR - R	-0.161450808845967	0.0687446259526633	493.328966045106	-2.34855898346353	0.0192399777964496	SS	N1	Fp1	Alpha	1.432
1860	NR - R	-0.170635667243719	0.0663307639827893	495.89078899948	-2.57249663652289	0.0103866331994063	SS	N1	O1	Alpha	1.432
1861	NR - R	-0.159316121258144	0.0681447424017592	494.497473795853	-2.33790774817033	0.0197898556965825	SS	N1	Fp1	Alpha	1.44
1862	NR - R	-0.167260965098351	0.0663148615788788	496.383189810395	-2.52222444737219	0.0119731629110215	SS	N1	O1	Alpha	1.44
1863	NR - R	-0.156446087713545	0.0677436355713473	495.1022569471	-2.3093842896692	0.0213329464777593	SS	N1	Fp1	Alpha	1.448
1864	NR - R	-0.170273772528295	0.0666768719991307	496.45642973809	-2.5537156651637	0.0109557099033792	SS	N1	O1	Alpha	1.448
1865	NR - R	-0.158598945179559	0.0679503332603315	494.236751263589	-2.33404219773189	0.0199933569589957	SS	N1	Fp1	Alpha	1.456
1866	NR - R	-0.166927441518536	0.0661823474091486	496.683763637373	-2.52223512844848	0.0119726144927929	SS	N1	O1	Alpha	1.456
1867	NR - R	-0.169003925679801	0.0680172242372579	493.822233859549	-2.48472247397631	0.0132954352692324	SS	N1	Fp1	Alpha	1.464
1868	NR - R	-0.15965405034432	0.065808773454317	497.370600766808	-2.42602987358742	0.015619631265434	SS	N1	O1	Alpha	1.464
1869	NR - R	-0.178184488608201	0.0680431693645168	493.746825369093	-2.61869766315031	0.00909790120079386	SS	N1	Fp1	Alpha	1.472
1870	NR - R	-0.166287063437885	0.0656349025547431	497.601745280836	-2.53351581194461	0.0115983324274028	SS	N1	O1	Alpha	1.472
1871	NR - R	-0.185986967315404	0.0679726348031296	493.421672128243	-2.73620358919559	0.00643931350084787	SS	N1	Fp1	Alpha	1.48
1872	NR - R	-0.165085151652325	0.0658487550942102	497.886951663475	-2.50703527221033	0.0124923122031717	SS	N1	O1	Alpha	1.48
1873	NR - R	-0.195321499695672	0.0684726728685636	492.400242295284	-2.85254673891	0.00451947327646638	SS	N1	Fp1	Alpha	1.488
1874	NR - R	-0.157858557661132	0.0659981128415834	497.843534850496	-2.39186471952679	0.0171330804529188	SS	N1	O1	Alpha	1.488
1875	NR - R	-0.202641463789157	0.0683239965960542	490.512660259291	-2.96589008086304	0.00316523053203686	SS	N1	Fp1	Alpha	1.496
1876	NR - R	-0.154257347980735	0.0664360341145037	497.926345801853	-2.32189278057853	0.0206412359787735	SS	N1	O1	Alpha	1.496
1877	NR - R	-0.204466776409365	0.0683641575588123	488.036586555938	-2.99084759778494	0.00292268399721379	SS	N1	Fp1	Alpha	1.504
1878	NR - R	-0.147537176748844	0.0669023865451034	497.903887109404	-2.20526029589959	0.0278921227431325	SS	N1	O1	Alpha	1.504
1879	NR - R	-0.199104823391499	0.068412492676964	486.919670904986	-2.91035767884748	0.00377550917469828	SS	N1	Fp1	Alpha	1.512
1880	NR - R	-0.143582655205824	0.067052114893637	497.822941500416	-2.14135908216445	0.032729922520004	SS	N1	O1	Alpha	1.512
1881	NR - R	-0.188690817009492	0.0685944905910465	485.452731925879	-2.75081592389756	0.00616681958726558	SS	N1	Fp1	Alpha	1.52
1882	NR - R	-0.132311190782635	0.0668322231103476	497.937768784535	-1.97975145259157	0.0482816491553963	SS	N1	O1	Alpha	1.52
1883	NR - R	-0.18195007109147	0.0691628252963322	482.830499929937	-2.63074954373097	0.00879195897050939	SS	N1	Fp1	Alpha	1.528
1884	NR - R	-0.124822691505062	0.0670524920580334	497.862601564799	-1.86156677662375	0.0632532520283928	SS	N1	O1	Alpha	1.528
1885	NR - R	-0.174949337107877	0.0694052707215096	484.049732059215	-2.52069238098451	0.0120327365665684	SS	N1	Fp1	Alpha	1.536
1886	NR - R	-0.122355682902143	0.0674908299030703	497.752262159866	-1.81292307529585	0.0704459248038392	SS	N1	O1	Alpha	1.536
1887	NR - R	-0.187237212182934	0.0691906681893536	482.235007764	-2.70610498615974	0.00704901558992436	SS	N1	Fp1	Alpha	1.544
1888	NR - R	-0.119675555865391	0.06837016445765	497.207798815774	-1.75040614301171	0.0806650266726789	SS	N1	O1	Alpha	1.544
1889	NR - R	-0.195739471445304	0.0688445440192792	481.027760283572	-2.84320964331595	0.00465621495896919	SS	N1	Fp1	Alpha	1.552
1890	NR - R	-0.1136214151627	0.0689174469377198	496.279637068101	-1.64865966763653	0.0998502263209588	SS	N1	O1	Alpha	1.552
1891	NR - R	-0.203211594006636	0.068591426988925	480.707357581343	-2.96263837810878	0.00320131298654853	SS	N1	Fp1	Alpha	1.56
1892	NR - R	-0.106613968707905	0.0696772831464769	494.714047024358	-1.53011087535918	0.126628436590586	SS	N1	O1	Alpha	1.56
1893	NR - R	-0.209230763295262	0.0687071393206551	479.498581723342	-3.04525505448255	0.00245278445365099	SS	N1	Fp1	Alpha	1.568
1894	NR - R	-0.103717086385138	0.0703985247999849	493.15723697282	-1.47328493998727	0.141312186958293	SS	N1	O1	Alpha	1.568
1895	NR - R	-0.202725078788527	0.0687748275917335	475.903603041789	-2.94766393297209	0.00335917463299554	SS	N1	Fp1	Alpha	1.576
1896	NR - R	-0.109258335534085	0.0710023207909881	491.298817913465	-1.53879949721239	0.124497030343076	SS	N1	O1	Alpha	1.576
1897	NR - R	-0.20313611434839	0.0690027054769904	476.596751685026	-2.9438862279991	0.00339946192488395	SS	N1	Fp1	Alpha	1.584
1898	NR - R	-0.113834339685393	0.0719410547644679	488.56997037574	-1.58232792190887	0.114221825686532	SS	N1	O1	Alpha	1.584
1899	NR - R	-0.192216381274865	0.0691141297279539	473.965798998888	-2.78114449290564	0.00563256159906451	SS	N1	Fp1	Alpha	1.592
1900	NR - R	-0.121164789310751	0.0723796299529746	486.917844696252	-1.67401780569302	0.094769279317469	SS	N1	O1	Alpha	1.592
1901	NR - R	-0.185066852861817	0.0682154207180779	472.308966197436	-2.71297678609453	0.0069117332239233	SS	N1	Fp1	Alpha	1.6
1902	NR - R	-0.133354909134541	0.0725671905567153	481.477059597371	-1.83767496180407	0.0667263027195006	SS	N1	O1	Alpha	1.6
1903	NR - R	-0.180266144745353	0.0677621226440502	471.743626609411	-2.66027889492599	0.00807352631544139	SS	N1	Fp1	Alpha	1.608
1904	NR - R	-0.143642070013759	0.0721914935295797	475.541758920605	-1.98973678186757	0.04719220300784	SS	N1	O1	Alpha	1.608
1905	NR - R	-0.176336235664008	0.0677883690449682	472.318909818147	-2.60127567823668	0.00957919212148461	SS	N1	Fp1	Alpha	1.616
1906	NR - R	-0.149296923551584	0.0721587119213649	467.158543058478	-2.06900760249546	0.0390948083674619	SS	N1	O1	Alpha	1.616
1907	NR - R	-0.174514241719902	0.0677471402909697	470.331270469786	-2.57596469711303	0.0103001876786924	SS	N1	Fp1	Alpha	1.624
1908	NR - R	-0.151408983159369	0.0717638157843921	461.802795485937	-2.10982347446885	0.0354109575129986	SS	N1	O1	Alpha	1.624
1909	NR - R	-0.171313159397645	0.0680921363857144	467.574222283564	-2.51590225378192	0.0122067432776535	SS	N1	Fp1	Alpha	1.632
1910	NR - R	-0.152502708122348	0.0715091489909477	459.317104654649	-2.13263212154368	0.0334845854979827	SS	N1	O1	Alpha	1.632
1911	NR - R	-0.165504877358518	0.0681908598592581	464.438890046241	-2.42708300936681	0.0156001246549144	SS	N1	Fp1	Alpha	1.64
1912	NR - R	-0.15344838458182	0.0717247894329975	456.920084832441	-2.13940515956712	0.0329321116253855	SS	N1	O1	Alpha	1.64
1913	NR - R	-0.157053401651647	0.0678712328388855	465.758517920046	-2.31399070095668	0.0211025787415951	SS	N1	Fp1	Alpha	1.648
1914	NR - R	-0.148798314048393	0.0721037978369916	452.358091545055	-2.06366819102634	0.0396190296296258	SS	N1	O1	Alpha	1.648
1915	NR - R	-0.149420481394866	0.0677510303576369	467.999768842252	-2.20543481931006	0.027909023631209	SS	N1	Fp1	Alpha	1.656
1916	NR - R	-0.140657639135711	0.0719535447810118	450.221087102033	-1.95483960607915	0.0512204313924679	SS	N1	O1	Alpha	1.656
1917	NR - R	-0.135990972398973	0.0677075371140922	474.523705091722	-2.0085056730068	0.0451556586819663	SS	N1	Fp1	Alpha	1.664
1918	NR - R	-0.139827668824677	0.0718486881041132	451.453816192279	-1.94614087625452	0.0522578974630375	SS	N1	O1	Alpha	1.664
1919	NR - R	-0.11889433987357	0.0673235041223589	481.228495772214	-1.76601532293213	0.0780272823513395	SS	N1	Fp1	Alpha	1.672
1920	NR - R	-0.138703394905048	0.0720017249685759	452.205811163926	-1.92638988809758	0.0546821324980412	SS	N1	O1	Alpha	1.672
1921	NR - R	-0.10642889680679	0.0671122187451518	485.917506029409	-1.5858348717532	0.113427289533852	SS	N1	Fp1	Alpha	1.68
1922	NR - R	-0.140709553331308	0.0717104863597046	452.243991636824	-1.96218935994242	0.0503532421984338	SS	N1	O1	Alpha	1.68
1923	NR - R	-0.0968702855463034	0.0670900118786988	489.326926308028	-1.44388535392494	0.149411155969047	SS	N1	Fp1	Alpha	1.688
1924	NR - R	-0.141717926129015	0.0719367054510649	447.883567587085	-1.97003637072898	0.0494498523651642	SS	N1	O1	Alpha	1.688
1925	NR - R	-0.0916633592792917	0.0672494853345281	490.465423324123	-1.36303436113033	0.173497095745087	SS	N1	Fp1	Alpha	1.696
1926	NR - R	-0.145429328350542	0.0718966625493652	451.483812698622	-2.02275492622051	0.0436873597927336	SS	N1	O1	Alpha	1.696
1927	NR - R	-0.0871091891877365	0.0664642730773788	491.179090644912	-1.3106167442217	0.190599758806617	SS	N1	Fp1	Alpha	1.704
1928	NR - R	-0.14950515602143	0.0715787700690013	451.329804864589	-2.08868014744188	0.0372962625625877	SS	N1	O1	Alpha	1.704
1929	NR - R	-0.0799091675782792	0.0659155580257212	491.897798123995	-1.21229600373098	0.225981036459348	SS	N1	Fp1	Alpha	1.712
1930	NR - R	-0.155183461663084	0.0711092222494692	452.279188140478	-2.1823253968193	0.029599319067145	SS	N1	O1	Alpha	1.712
1931	NR - R	-0.0697644891484546	0.0659907306660195	491.188007513364	-1.05718619030806	0.290946275578369	SS	N1	Fp1	Alpha	1.72
1932	NR - R	-0.163588213561142	0.070574529212323	453.129352105955	-2.31794976724518	0.0208965204737085	SS	N1	O1	Alpha	1.72
1933	NR - R	-0.0654472221817903	0.0663131119796708	490.345985760231	-0.986942404420019	0.324157612954996	SS	N1	Fp1	Alpha	1.728
1934	NR - R	-0.168985390963464	0.0702502026152434	455.447931312032	-2.40547905447317	0.0165490392226506	SS	N1	O1	Alpha	1.728
1935	NR - R	-0.0576226249513875	0.0668756671635438	489.613588094304	-0.861638132304114	0.389308465805694	SS	N1	Fp1	Alpha	1.736
1936	NR - R	-0.174953981729743	0.0701765920588963	452.884301410998	-2.49305326173308	0.0130210477044731	SS	N1	O1	Alpha	1.736
1937	NR - R	-0.0507204569011179	0.067270758881572	489.24784497851	-0.753974798922807	0.451227068566794	SS	N1	Fp1	Alpha	1.744
1938	NR - R	-0.177047577952696	0.0702643300036694	452.842442723865	-2.51973622951289	0.0120872621140108	SS	N1	O1	Alpha	1.744
1939	NR - R	-0.0557815102787888	0.0672082686555518	489.729971720498	-0.829979872933104	0.406954560835961	SS	N1	Fp1	Alpha	1.752
1940	NR - R	-0.175257201287381	0.0703035033999983	454.178830459352	-2.49286582903614	0.0130268072079174	SS	N1	O1	Alpha	1.752
1941	NR - R	-0.0548522937288359	0.0675504872856323	489.772477694891	-0.812019216040544	0.417175086294362	SS	N1	Fp1	Alpha	1.76
1942	NR - R	-0.171812162545954	0.0707735891257808	453.953591894915	-2.42763105090805	0.0155856715072306	SS	N1	O1	Alpha	1.76
1943	NR - R	-0.0516980283741677	0.0676408336823102	489.288806476946	-0.764302057792171	0.4450556849565	SS	N1	Fp1	Alpha	1.768
1944	NR - R	-0.171920347163922	0.0710438670041604	461.134419948356	-2.41991820566094	0.0159096412731243	SS	N1	O1	Alpha	1.768
1945	NR - R	-0.04368908816933	0.0671113157922845	488.646865367542	-0.65099436143603	0.51535612817718	SS	N1	Fp1	Alpha	1.776
1946	NR - R	-0.166479796181066	0.0709450456808246	462.761827821177	-2.34660214231229	0.0193663175999938	SS	N1	O1	Alpha	1.776
1947	NR - R	-0.0328211646022203	0.0662726624917681	488.200962958688	-0.495244394418243	0.62065044341638	SS	N1	Fp1	Alpha	1.784
1948	NR - R	-0.163456743697424	0.0705531168506101	469.760583066539	-2.31678983146172	0.0209444380244106	SS	N1	O1	Alpha	1.784
1949	NR - R	-0.0206969059657873	0.0654540939102985	488.12963995058	-0.316204911401743	0.751982146398353	SS	N1	Fp1	Alpha	1.792
1950	NR - R	-0.158251601302108	0.0701783108858529	472.60390443287	-2.2549930214124	0.0245905939512384	SS	N1	O1	Alpha	1.792
1951	NR - R	-0.0166307008396159	0.0654190482131824	486.23674082538	-0.254218018969354	0.79943460011549	SS	N1	Fp1	Alpha	1.8
1952	NR - R	-0.151705541746725	0.0699258186778659	476.577351151313	-2.16952113847393	0.0305366539972775	SS	N1	O1	Alpha	1.8
1953	NR - R	-0.0143468349015199	0.065571271938497	482.481032034569	-0.21879756907837	0.826900261217676	SS	N1	Fp1	Alpha	1.808
1954	NR - R	-0.142182699218456	0.0699902951454317	481.128747648875	-2.03146306102892	0.0427571289039575	SS	N1	O1	Alpha	1.808
1955	NR - R	-0.0155246938036381	0.0660054708860457	478.68172851847	-0.23520313687998	0.814151655568288	SS	N1	Fp1	Alpha	1.816
1956	NR - R	-0.14459605375033	0.0698207852168016	484.508231828117	-2.07096000569662	0.0388914435360151	SS	N1	O1	Alpha	1.816
1957	NR - R	-0.0195093351208629	0.0663209203955226	475.911929274225	-0.294165626841632	0.768759600447741	SS	N1	Fp1	Alpha	1.824
1958	NR - R	-0.147461539734087	0.0694401857427225	487.750046675459	-2.12357640114091	0.0342083208556882	SS	N1	O1	Alpha	1.824
1959	NR - R	-0.0277782743418212	0.0668271539140478	470.941330476209	-0.415673460784358	0.677838298780435	SS	N1	Fp1	Alpha	1.832
1960	NR - R	-0.148438230388567	0.0694272309829381	489.716220780021	-2.13804048191186	0.0330078004677015	SS	N1	O1	Alpha	1.832
1961	NR - R	-0.0399963217055883	0.0668557433154001	468.247798549821	-0.598248104383505	0.549963651514642	SS	N1	Fp1	Alpha	1.84
1962	NR - R	-0.147331444300345	0.0695929359586509	491.620750955914	-2.11704596552563	0.0347575672499228	SS	N1	O1	Alpha	1.84
1963	NR - R	-0.0553888670232598	0.0665273364238868	465.331152016577	-0.832573044415052	0.405512655489758	SS	N1	Fp1	Alpha	1.848
1964	NR - R	-0.142387238730976	0.06942995405838	493.557941828039	-2.05080416172032	0.0408134981364122	SS	N1	O1	Alpha	1.848
1965	NR - R	-0.061554930966531	0.0665037047852246	462.171562696731	-0.925586494246062	0.355143955132644	SS	N1	Fp1	Alpha	1.856
1966	NR - R	-0.139174935277029	0.069211419917948	494.631291606887	-2.01086663793381	0.0448816764655802	SS	N1	O1	Alpha	1.856
1967	NR - R	-0.0627854981211178	0.066624954893502	459.377915214756	-0.942372091980828	0.346497485604612	SS	N1	Fp1	Alpha	1.864
1968	NR - R	-0.137245905335612	0.0688028559935289	495.390608987391	-1.99477046924506	0.0466153471145164	SS	N1	O1	Alpha	1.864
1969	NR - R	-0.0639967277926308	0.0668956711396045	457.848314705039	-0.956664709426058	0.339241374002844	SS	N1	Fp1	Alpha	1.872
1970	NR - R	-0.138175787147137	0.0684494096288912	495.596417303936	-2.01865564504177	0.0440610842901022	SS	N1	O1	Alpha	1.872
1971	NR - R	-0.0676819706237891	0.0667155016850182	454.235505123915	-1.014486422411	0.310890763404477	SS	N1	Fp1	Alpha	1.88
1972	NR - R	-0.140158851540834	0.0685420381806744	495.45173956672	-2.04485969867689	0.0413965464470557	SS	N1	O1	Alpha	1.88
1973	NR - R	-0.0696385023950544	0.0666657167837901	450.5768755355	-1.0445924195326	0.296771471034831	SS	N1	Fp1	Alpha	1.888
1974	NR - R	-0.145764323774323	0.0686422301333627	494.49379352302	-2.12353712126081	0.0342047582704404	SS	N1	O1	Alpha	1.888
1975	NR - R	-0.0794090350666225	0.0667602487026515	445.488603049633	-1.18946583647866	0.234889974951735	SS	N1	Fp1	Alpha	1.896
1976	NR - R	-0.153174581107873	0.0686473772755245	493.387565619892	-2.23132459224318	0.0261081367738194	SS	N1	O1	Alpha	1.896
1977	NR - R	-0.0820366747206352	0.0668038327893223	450.162944555417	-1.22802347253566	0.220079846790636	SS	N1	Fp1	Alpha	1.904
1978	NR - R	-0.158886213681145	0.069038692945698	491.559416975855	-2.30140819447605	0.0217859731195441	SS	N1	O1	Alpha	1.904
1979	NR - R	-0.0911037734045234	0.0668899266555019	455.366812694297	-1.36199541485115	0.173872697053375	SS	N1	Fp1	Alpha	1.912
1980	NR - R	-0.165530901644388	0.069847199403265	489.752985258526	-2.36990034043727	0.0181794395585432	SS	N1	O1	Alpha	1.912
1981	NR - R	-0.0972679793897275	0.0672324318914308	459.172877101597	-1.44674194660695	0.148651501149163	SS	N1	Fp1	Alpha	1.92
1982	NR - R	-0.172017297523986	0.0702199715650574	486.297305455138	-2.44969192795266	0.014649464314606	SS	N1	O1	Alpha	1.92
1983	NR - R	-0.104560974280887	0.0670145373024465	462.214641481319	-1.56027301671856	0.119379772185568	SS	N1	Fp1	Alpha	1.928
1984	NR - R	-0.179011227805356	0.070678050270052	482.729104840648	-2.53276975130717	0.0116322079301682	SS	N1	O1	Alpha	1.928
1985	NR - R	-0.106072032324086	0.0667072848679536	467.010672397131	-1.59011167272143	0.112486321197932	SS	N1	Fp1	Alpha	1.936
1986	NR - R	-0.182725587332856	0.0703174196517525	481.243861050075	-2.59858209015357	0.00964812334164201	SS	N1	O1	Alpha	1.936
1987	NR - R	-0.106637554483937	0.0664183514553461	472.033063620817	-1.60554353047486	0.109042997572146	SS	N1	Fp1	Alpha	1.944
1988	NR - R	-0.187366251368357	0.0701225169772218	478.399542492318	-2.67198411359393	0.00779770455323358	SS	N1	O1	Alpha	1.944
1989	NR - R	-0.113100186493464	0.0658329412000468	475.196133919859	-1.71798774947311	0.0864502749253018	SS	N1	Fp1	Alpha	1.952
1990	NR - R	-0.184749084920506	0.07033331618641	473.575902891421	-2.62676488096836	0.00889946513637943	SS	N1	O1	Alpha	1.952
1991	NR - R	-0.125013779581909	0.0657386535002532	476.546986415042	-1.90167843309154	0.0578159944731134	SS	N1	Fp1	Alpha	1.96
1992	NR - R	-0.18794259283241	0.0704208228758548	472.813843836026	-2.66884971173562	0.00787282299829961	SS	N1	O1	Alpha	1.96
1993	NR - R	-0.134244865623448	0.0656435965527705	477.316455668944	-2.0450565275705	0.0413971374313467	SS	N1	Fp1	Alpha	1.968
1994	NR - R	-0.185742064137334	0.0702448520128974	474.251717004245	-2.64420891801766	0.00845961209718267	SS	N1	O1	Alpha	1.968
1995	NR - R	-0.135813886332428	0.0655996367374639	477.131403442469	-2.0703450977323	0.0389574013502389	SS	N1	Fp1	Alpha	1.976
1996	NR - R	-0.184942038543015	0.0699660057034091	473.520490946256	-2.64331280146243	0.00848212647036093	SS	N1	O1	Alpha	1.976
1997	NR - R	-0.139147456758259	0.0657403703082807	477.838856541494	-2.11662112801838	0.0348083171391401	SS	N1	Fp1	Alpha	1.984
1998	NR - R	-0.189208658642118	0.0693341973975108	472.272011957859	-2.72893702882773	0.00659097836100605	SS	N1	O1	Alpha	1.984
1999	NR - R	-0.143324574894471	0.0661093647464032	479.894032498109	-2.16799201511415	0.0306500944017188	SS	N1	Fp1	Alpha	1.992
[truncated: 8,001 more rows]
