# Supplementary material for: Behavioral and brain responses to verbal stimuli reveal transient periods of cognitive integration of the external world during sleep
Source: Nat Neurosci. 2023 Oct 12;26(11):1981–93. doi: 10.1038/s41593-023-01449-7 (PMC10620087; doi:10.1038/s41593-023-01449-7)
Supplement: Supplementary file 11 — Statistical analysis (mixed-linear model, contrast between responsive and nonresponsive trials) for each frequency band (δ, α, σ and β), for participants with narcolepsy and HP. [file 41593_2023_1449_MOESM11_ESM.zip › Source_Data_FigE7/FigE7_extracted_frequencies_statistics_narcolepsy.csv]

	contrast	estimate	SE	df	t.ratio	p.value	group	State	EEG_channel	Frequency	Time
1	NR - R	-0.0616468098175183	0.0654360107143374	385.649633301925	-0.942093033247992	0.346734777599774	Narcos	N1	Fp1	Delta	-1
2	NR - R	-0.0135392769981153	0.0570288936143366	228.842042067904	-0.237410830546284	0.812550496136682	Narcos	N1	O1	Delta	-1
3	NR - R	-0.0583936744688634	0.064392041194652	379.311167343256	-0.906846147217852	0.365063884259031	Narcos	N1	Fp1	Delta	-0.992
4	NR - R	-0.00943238949509727	0.0557818576336041	231.372650857835	-0.169094216206507	0.865870271716842	Narcos	N1	O1	Delta	-0.992
5	NR - R	-0.054380773559612	0.063684656984411	369.390480400973	-0.853906986936015	0.393709933962462	Narcos	N1	Fp1	Delta	-0.984
6	NR - R	-0.00524938181742231	0.0547908165886131	231.938158759926	-0.0958076945053829	0.923756032986924	Narcos	N1	O1	Delta	-0.984
7	NR - R	-0.0518868211978767	0.062331013115598	369.2508542493	-0.832439881919589	0.405698754943971	Narcos	N1	Fp1	Delta	-0.976
8	NR - R	-0.00442659876306233	0.0536496939900501	230.898714125672	-0.0825093012437926	0.934313203494964	Narcos	N1	O1	Delta	-0.976
9	NR - R	-0.0487032889452302	0.0605292294226693	368.825524959126	-0.804624301511262	0.421554862846708	Narcos	N1	Fp1	Delta	-0.968
10	NR - R	-0.00296392151414616	0.0530462330817882	229.348686423472	-0.0558743070328162	0.955490583305531	Narcos	N1	O1	Delta	-0.968
11	NR - R	-0.0416171706860297	0.0590411371710907	364.439559435291	-0.70488430067718	0.481332470979969	Narcos	N1	Fp1	Delta	-0.96
12	NR - R	0.00419308883706542	0.0521735434792609	222.382084995321	0.0803681053162928	0.936016771895155	Narcos	N1	O1	Delta	-0.96
13	NR - R	-0.0363655866709943	0.0571802692643324	363.624735380739	-0.635981382019797	0.525188632837266	Narcos	N1	Fp1	Delta	-0.952
14	NR - R	0.0073636749317753	0.050688755776095	204.746839088831	0.145272355161024	0.884638750479657	Narcos	N1	O1	Delta	-0.952
15	NR - R	-0.0326687885455559	0.0551275982918749	357.283318222988	-0.592603152645794	0.553821638474295	Narcos	N1	Fp1	Delta	-0.944
16	NR - R	0.00877683910500035	0.04963796982237	204.746839088819	0.176817044218536	0.859826882071077	Narcos	N1	O1	Delta	-0.944
17	NR - R	-0.0276740087290095	0.052973882895774	346.518308778783	-0.522408538250029	0.601719724349957	Narcos	N1	Fp1	Delta	-0.936
18	NR - R	0.00375418880128664	0.0484439432261521	204.746839088837	0.0774955247503464	0.938305028991173	Narcos	N1	O1	Delta	-0.936
19	NR - R	-0.0175989246313586	0.0513429070222402	332.953331129099	-0.342772266941084	0.731986090073521	Narcos	N1	Fp1	Delta	-0.928
20	NR - R	-0.00639714410562914	0.0476551174789207	204.746839088828	-0.134238345093972	0.893345965158541	Narcos	N1	O1	Delta	-0.928
21	NR - R	-0.0135712645190442	0.0495545049553848	322.428716578702	-0.273865403988251	0.784363417872475	Narcos	N1	Fp1	Delta	-0.92
22	NR - R	-0.0153425845075903	0.0472527026708795	204.746839088831	-0.324692211035064	0.745745528881047	Narcos	N1	O1	Delta	-0.92
23	NR - R	-0.0118595961669345	0.0480543390374852	303.907869231498	-0.246795531984808	0.80523309327086	Narcos	N1	Fp1	Delta	-0.912
24	NR - R	-0.019285466976631	0.0475513693905232	225.597199615464	-0.405571221687561	0.685442051369076	Narcos	N1	O1	Delta	-0.912
25	NR - R	-0.00719033061493109	0.0473630725142433	279.850925093244	-0.151813010289161	0.879443804735437	Narcos	N1	Fp1	Delta	-0.904
26	NR - R	-0.0170936869555015	0.0485713979220882	263.22519019866	-0.35192907115667	0.725173031817432	Narcos	N1	O1	Delta	-0.904
27	NR - R	-0.000504724210019108	0.046489989897469	250.797792024718	-0.010856621202376	0.991346470681738	Narcos	N1	Fp1	Delta	-0.896
28	NR - R	-0.0233559280964555	0.0490705818797627	290.709203587695	-0.475965990248176	0.634456094293048	Narcos	N1	O1	Delta	-0.896
29	NR - R	0.00945139288830316	0.0461293059832051	229.318988188504	0.204889119548954	0.837840498976163	Narcos	N1	Fp1	Delta	-0.888
30	NR - R	-0.0369416673583002	0.0489005798705773	289.189507978789	-0.755444361929283	0.450597247711919	Narcos	N1	O1	Delta	-0.888
31	NR - R	0.0191353831726293	0.0463622749836171	204.746839088831	0.41273606999206	0.68023186532101	Narcos	N1	Fp1	Delta	-0.88
32	NR - R	-0.0427068341629788	0.0490492104724401	279.148079963339	-0.870693610592877	0.384669610441794	Narcos	N1	O1	Delta	-0.88
33	NR - R	0.0182385887964732	0.0471695712218437	204.746839088831	0.386660050622363	0.699409443232785	Narcos	N1	Fp1	Delta	-0.872
34	NR - R	-0.0467655551188101	0.0488241756920378	269.972526306146	-0.957836040362205	0.3390024079524	Narcos	N1	O1	Delta	-0.872
35	NR - R	0.00949265142270434	0.0484615811138158	204.746839088837	0.195879936323376	0.844898408358302	Narcos	N1	Fp1	Delta	-0.864
36	NR - R	-0.0553897473254957	0.0491285653271107	272.790276181241	-1.12744483696392	0.260545150772844	Narcos	N1	O1	Delta	-0.864
37	NR - R	0.000505465351220244	0.0498283714200559	204.746839088837	0.0101441274682478	0.991916173303805	Narcos	N1	Fp1	Delta	-0.856
38	NR - R	-0.0650170715758924	0.0498011577591714	283.388625966148	-1.30553333499398	0.192770186679625	Narcos	N1	O1	Delta	-0.856
39	NR - R	0.00403258607461903	0.0503351538905639	204.746839088828	0.0801147063816765	0.936224277713311	Narcos	N1	Fp1	Delta	-0.848
40	NR - R	-0.0699808764270063	0.0512988611149495	286.159447480512	-1.36417992341379	0.173582884971446	Narcos	N1	O1	Delta	-0.848
41	NR - R	0.013940470609193	0.0509342602865139	204.746839088822	0.27369535811015	0.784594646460261	Narcos	N1	Fp1	Delta	-0.84
42	NR - R	-0.0726734622677023	0.0519055025207366	284.757846309932	-1.40011094659316	0.1625686774182	Narcos	N1	O1	Delta	-0.84
43	NR - R	0.0263530042002954	0.0518290503116877	216.982910626529	0.5084601018505	0.611647275195394	Narcos	N1	Fp1	Delta	-0.832
44	NR - R	-0.0765797977978756	0.0524945600867771	277.598679305214	-1.45881397370097	0.145746855471426	Narcos	N1	O1	Delta	-0.832
45	NR - R	0.0359473839710217	0.05334047233072	258.831148049211	0.673923240651899	0.500961507499153	Narcos	N1	Fp1	Delta	-0.824
46	NR - R	-0.0782905134650073	0.052447685662593	257.396329684799	-1.49273533190133	0.136731168527458	Narcos	N1	O1	Delta	-0.824
47	NR - R	0.0372055068809757	0.0536707658369404	275.602103205184	0.693217365185574	0.48875692342493	Narcos	N1	Fp1	Delta	-0.816
48	NR - R	-0.0788108466399705	0.0520119952816503	245.324485812528	-1.51524367048796	0.130998076658611	Narcos	N1	O1	Delta	-0.816
49	NR - R	0.036002844475167	0.0539851432499557	290.492074339943	0.666902823772659	0.505363567498962	Narcos	N1	Fp1	Delta	-0.808
50	NR - R	-0.0757205058710244	0.0514104709143438	248.570741191064	-1.47286154988123	0.142053468287861	Narcos	N1	O1	Delta	-0.808
51	NR - R	0.0376433168676934	0.0538833046354763	298.969123287908	0.698608170422224	0.485340000203648	Narcos	N1	Fp1	Delta	-0.8
52	NR - R	-0.0745927855484726	0.0507222009108754	261.050598791063	-1.47061413363234	0.142599789196626	Narcos	N1	O1	Delta	-0.8
53	NR - R	0.0391589358394158	0.0541490243504207	312.11690196772	0.723169739606058	0.470117187179919	Narcos	N1	Fp1	Delta	-0.792
54	NR - R	-0.0731635815211371	0.0508787852053753	295.56074631698	-1.437997806469	0.151492623189261	Narcos	N1	O1	Delta	-0.792
55	NR - R	0.0394553615954184	0.0554722378932862	326.526754703815	0.711263202889344	0.477428931184242	Narcos	N1	Fp1	Delta	-0.784
56	NR - R	-0.0657972558146709	0.0508942029670564	325.461451918205	-1.29282417208225	0.196988873591945	Narcos	N1	O1	Delta	-0.784
57	NR - R	0.034290491502559	0.0566735232908126	349.937331688944	0.605053109661137	0.545535860318247	Narcos	N1	Fp1	Delta	-0.776
58	NR - R	-0.0565303015385223	0.0516499938737536	354.226344032461	-1.0944880589279	0.274484642057227	Narcos	N1	O1	Delta	-0.776
59	NR - R	0.0274128877328576	0.0570264862105719	377.706476747371	0.480704485835489	0.631004857122852	Narcos	N1	Fp1	Delta	-0.768
60	NR - R	-0.0472534740432496	0.051853070109725	388.19945176063	-0.911295588540036	0.36270517411729	Narcos	N1	O1	Delta	-0.768
61	NR - R	0.0242129148298383	0.0569526555079279	392.54562772323	0.425141103850158	0.67096676921256	Narcos	N1	Fp1	Delta	-0.76
62	NR - R	-0.045934876070674	0.051646595736718	413.240457868183	-0.889407625331958	0.37430150062211	Narcos	N1	O1	Delta	-0.76
63	NR - R	0.0187515276776405	0.0564371493990422	393.197062765517	0.332255046140915	0.739873731364673	Narcos	N1	Fp1	Delta	-0.752
64	NR - R	-0.0361009834973919	0.0514384362537571	425.592523926723	-0.70182894595197	0.483169461334442	Narcos	N1	O1	Delta	-0.752
65	NR - R	0.0112298489752905	0.0555174575217658	396.987769006634	0.20227599527388	0.839804583467334	Narcos	N1	Fp1	Delta	-0.744
66	NR - R	-0.0309375683942299	0.0511738877217273	431.948735202357	-0.604557710417896	0.54579033446653	Narcos	N1	O1	Delta	-0.744
67	NR - R	0.00477503827521311	0.0549421684771649	386.925511217403	0.0869102623278823	0.930787800557744	Narcos	N1	Fp1	Delta	-0.736
68	NR - R	-0.0248251180542589	0.0514360765120334	437.063281558938	-0.4826401960976	0.629592872337027	Narcos	N1	O1	Delta	-0.736
69	NR - R	-0.000721523986160202	0.0542207662335448	392.779215780766	-0.0133071521537041	0.989389498517488	Narcos	N1	Fp1	Delta	-0.728
70	NR - R	-0.0145067466996364	0.052069526032195	430.495305730762	-0.278603394443552	0.780682982314113	Narcos	N1	O1	Delta	-0.728
71	NR - R	-0.00269413457727877	0.0542054147246178	393.942426002738	-0.0497023146297451	0.960384801490924	Narcos	N1	Fp1	Delta	-0.72
72	NR - R	-0.000884010278644595	0.0531793228409795	421.860704322802	-0.0166231954718194	0.986745078606117	Narcos	N1	O1	Delta	-0.72
73	NR - R	0.00235734917500807	0.0545652792385055	398.878094483779	0.0432023661915862	0.96556183688977	Narcos	N1	Fp1	Delta	-0.712
74	NR - R	0.00871819843772856	0.054278645645248	421.525082581976	0.160619306802689	0.872470193141985	Narcos	N1	O1	Delta	-0.712
75	NR - R	0.00130552073478905	0.0545997436741339	395.984033985021	0.0239107484200063	0.980935845048808	Narcos	N1	Fp1	Delta	-0.704
76	NR - R	0.0152939287195772	0.0544438037382262	420.872996469743	0.280912200644773	0.778915785007895	Narcos	N1	O1	Delta	-0.704
77	NR - R	0.00219982683733725	0.0551717495548293	392.430575291554	0.0398723414625645	0.968215178457	Narcos	N1	Fp1	Delta	-0.696
78	NR - R	0.0150417573022239	0.0539997036921241	416.443399286859	0.278552589621297	0.78072646147992	Narcos	N1	O1	Delta	-0.696
79	NR - R	-0.00065200362883378	0.0559377056851041	377.060410826195	-0.0116558879354862	0.990706322076728	Narcos	N1	Fp1	Delta	-0.688
80	NR - R	0.0118174137282401	0.0538310498136041	398.104318364574	0.219527833270189	0.826351414973247	Narcos	N1	O1	Delta	-0.688
81	NR - R	-0.00435790770922213	0.0559129130305505	372.900382862069	-0.0779409884589808	0.937916798463925	Narcos	N1	Fp1	Delta	-0.68
82	NR - R	0.00474683349422184	0.0540784321560129	369.63154600753	0.0877768327404078	0.930101585327982	Narcos	N1	O1	Delta	-0.68
83	NR - R	-0.00610356808271235	0.0549889658256538	374.023785483648	-0.110996233354599	0.911678870331418	Narcos	N1	Fp1	Delta	-0.672
84	NR - R	0.00121851710155472	0.0542810395105527	336.004647764022	0.0224483007794615	0.982103676538212	Narcos	N1	O1	Delta	-0.672
85	NR - R	-0.00747006437145404	0.0546134566218591	375.984431721042	-0.136780655053138	0.891277385827709	Narcos	N1	Fp1	Delta	-0.664
86	NR - R	-0.00578156712138722	0.0540030230663041	328.019149543275	-0.107060064291007	0.914806777871682	Narcos	N1	O1	Delta	-0.664
87	NR - R	-0.0062638528456974	0.0542183405115181	375.218685048634	-0.115530146931862	0.90808672892069	Narcos	N1	Fp1	Delta	-0.656
88	NR - R	-0.00824339965930466	0.0538426527394071	322.443698801679	-0.153101662713423	0.878413869667748	Narcos	N1	O1	Delta	-0.656
89	NR - R	0.00410599684597484	0.053623309673681	374.703708304248	0.0765711193688239	0.939005602269341	Narcos	N1	Fp1	Delta	-0.648
90	NR - R	-0.0122923706547377	0.0533516197979519	331.577787785857	-0.230402951237286	0.817920753041107	Narcos	N1	O1	Delta	-0.648
91	NR - R	0.0124650515183568	0.0530490804884193	371.687106463119	0.234972056133527	0.814359816822783	Narcos	N1	Fp1	Delta	-0.64
92	NR - R	-0.0138553889636542	0.0529905587636096	341.028716823992	-0.261469010460202	0.793888684098722	Narcos	N1	O1	Delta	-0.64
93	NR - R	0.010964589709736	0.0524065563539259	359.62766379361	0.209221717139493	0.834393621569586	Narcos	N1	Fp1	Delta	-0.632
94	NR - R	-0.0170589261168445	0.0528610287145379	347.964538956623	-0.322712715429107	0.747106643162366	Narcos	N1	O1	Delta	-0.632
95	NR - R	0.0121920894928228	0.0512616077018516	356.860931845532	0.237840560205106	0.812141255241665	Narcos	N1	Fp1	Delta	-0.624
96	NR - R	-0.0321419495100744	0.0516381064907619	343.456502547356	-0.622446322965476	0.534061449287513	Narcos	N1	O1	Delta	-0.624
97	NR - R	0.00804711588784217	0.0510632629892515	350.421469276166	0.157591102032317	0.874869781660292	Narcos	N1	Fp1	Delta	-0.616
98	NR - R	-0.0476127261479712	0.0507841835338644	333.096790481862	-0.937550292921844	0.349154843475932	Narcos	N1	O1	Delta	-0.616
99	NR - R	0.00251404287983226	0.0508608791599427	333.19775860564	0.0494297959719951	0.960606399824066	Narcos	N1	Fp1	Delta	-0.608
100	NR - R	-0.063666401572969	0.0498115351643076	319.721989733105	-1.27814574200454	0.2021251767431	Narcos	N1	O1	Delta	-0.608
101	NR - R	0.00208136960979881	0.0513155717838274	307.066376411815	0.0405601952282012	0.967672876499456	Narcos	N1	Fp1	Delta	-0.6
102	NR - R	-0.0717797376122294	0.0492024185498949	295.323542950092	-1.45886604211213	0.14566472727194	Narcos	N1	O1	Delta	-0.6
103	NR - R	0.00114064653866131	0.0513876506486528	285.484478553621	0.0221968999217366	0.982306396699407	Narcos	N1	Fp1	Delta	-0.592
104	NR - R	-0.0787316863267849	0.0482922380761041	257.551207181737	-1.63031761341669	0.104256687718507	Narcos	N1	O1	Delta	-0.592
105	NR - R	-0.0037104039050405	0.0511177862895784	267.145467766015	-0.0725853792654742	0.94219037602827	Narcos	N1	Fp1	Delta	-0.584
106	NR - R	-0.0768304407868342	0.0478143157510373	208.297152284963	-1.60685015732275	0.109602051653805	Narcos	N1	O1	Delta	-0.584
107	NR - R	-0.00787227540894343	0.0503724223828542	245.595526722473	-0.156281453949354	0.875939560168307	Narcos	N1	Fp1	Delta	-0.576
108	NR - R	-0.0740392822023881	0.0486053399791039	204.746839088834	-1.52327464912741	0.129233019230936	Narcos	N1	O1	Delta	-0.576
109	NR - R	-0.00971063294867493	0.0497269616311911	220.420008915294	-0.195279032342566	0.845354399107877	Narcos	N1	Fp1	Delta	-0.568
110	NR - R	-0.0705061642134861	0.0491863911193998	204.746839088819	-1.43344861472623	0.153254947980518	Narcos	N1	O1	Delta	-0.568
111	NR - R	-0.0151792466425106	0.0493547473457031	204.746839088825	-0.307553932678213	0.758734392648037	Narcos	N1	Fp1	Delta	-0.56
112	NR - R	-0.0630484808281412	0.0495135178825979	204.746839088837	-1.27335894366537	0.204334468321079	Narcos	N1	O1	Delta	-0.56
113	NR - R	-0.0280855238638774	0.0491099949904275	204.746839088816	-0.571890179776068	0.568023702639314	Narcos	N1	Fp1	Delta	-0.552
114	NR - R	-0.055065283948374	0.049812628670689	204.746839088831	-1.10544826518613	0.270262668827342	Narcos	N1	O1	Delta	-0.552
115	NR - R	-0.0365308367149469	0.049464805027615	212.524257229721	-0.73852179735779	0.461012205935255	Narcos	N1	Fp1	Delta	-0.544
116	NR - R	-0.0440119570724582	0.0497954903120864	204.746839088813	-0.883854276694922	0.377811541843382	Narcos	N1	O1	Delta	-0.544
117	NR - R	-0.0419575491297914	0.0498459523606344	212.852592321103	-0.841744357219407	0.4008757780582	Narcos	N1	Fp1	Delta	-0.536
118	NR - R	-0.0341485326746061	0.0499285432974413	204.746839088822	-0.683948107021103	0.494781280689193	Narcos	N1	O1	Delta	-0.536
119	NR - R	-0.0588826279148126	0.0499771881780919	204.746839088837	-1.1781900915471	0.24008836161485	Narcos	N1	Fp1	Delta	-0.528
120	NR - R	-0.0234236098256254	0.0500167822583799	204.746839088819	-0.468315008842876	0.64005750187878	Narcos	N1	O1	Delta	-0.528
121	NR - R	-0.0645399506685413	0.0495994313184093	204.746839088965	-1.30122360182357	0.194644284065132	Narcos	N1	Fp1	Delta	-0.52
122	NR - R	-0.00827246473117809	0.0500926784105431	204.746839088822	-0.165143190455493	0.868994213870491	Narcos	N1	O1	Delta	-0.52
123	NR - R	-0.0716251633342859	0.0499178249762222	236.708207283822	-1.43486146218117	0.152646483573149	Narcos	N1	Fp1	Delta	-0.512
124	NR - R	0.00254047562545719	0.048835792341843	204.746839088822	0.0520207721352048	0.958562859615281	Narcos	N1	O1	Delta	-0.512
125	NR - R	-0.072528714181964	0.0502462429085343	254.503619811383	-1.44346542116575	0.15011915907482	Narcos	N1	Fp1	Delta	-0.504
126	NR - R	0.00838287748697569	0.0488476658351681	204.746839088825	0.171612652184097	0.863911552431041	Narcos	N1	O1	Delta	-0.504
127	NR - R	-0.0733940650776199	0.0514129387067552	278.258692751657	-1.42754074993143	0.154545355158815	Narcos	N1	Fp1	Delta	-0.496
128	NR - R	0.0147711633274261	0.049349495042333	204.746839088834	0.299317415806486	0.765001479005177	Narcos	N1	O1	Delta	-0.496
129	NR - R	-0.0685243150043991	0.0519728952889157	291.24618345154	-1.31846252981433	0.188384744077955	Narcos	N1	Fp1	Delta	-0.488
130	NR - R	0.0168337358544178	0.0495663159635064	204.746839088825	0.33962047667234	0.734490473728685	Narcos	N1	O1	Delta	-0.488
131	NR - R	-0.0548401413793856	0.0517466613079184	283.488331884472	-1.05978124951984	0.290146231705104	Narcos	N1	Fp1	Delta	-0.48
132	NR - R	0.0186711383732645	0.0495656295804043	204.746839088834	0.376695273142382	0.706790169701593	Narcos	N1	O1	Delta	-0.48
133	NR - R	-0.0372797887421803	0.0518826424377861	267.825042061747	-0.718540671610616	0.473050360023202	Narcos	N1	Fp1	Delta	-0.472
134	NR - R	0.0191021166226807	0.0493724210430218	204.746839088834	0.386898519844421	0.69923316019058	Narcos	N1	O1	Delta	-0.472
135	NR - R	-0.0162227298576798	0.0527865393703742	256.743343845265	-0.30732702031959	0.758843608691674	Narcos	N1	Fp1	Delta	-0.464
136	NR - R	0.0181477917093144	0.0490744287678293	204.746839088834	0.369801384651291	0.711912695575247	Narcos	N1	O1	Delta	-0.464
137	NR - R	-0.00317339377655683	0.0531818939705085	228.757163955192	-0.0596705671730421	0.952470109024274	Narcos	N1	Fp1	Delta	-0.456
138	NR - R	0.0209674544442175	0.0491048603791599	204.746839088819	0.426993464237933	0.669832750243206	Narcos	N1	O1	Delta	-0.456
139	NR - R	0.0101709640907555	0.0528933716445424	218.239634050359	0.192291846303675	0.847692414162465	Narcos	N1	Fp1	Delta	-0.448
140	NR - R	0.0247321839549723	0.0492454831464877	204.746839088834	0.502222384160654	0.616050785371398	Narcos	N1	O1	Delta	-0.448
141	NR - R	0.0218457558657154	0.0524691264690833	204.746839088831	0.416354479973813	0.677586750326582	Narcos	N1	Fp1	Delta	-0.44
142	NR - R	0.022520985302931	0.0490451506826477	204.74683908884	0.45918882885396	0.646585698289983	Narcos	N1	O1	Delta	-0.44
143	NR - R	0.0282105721343202	0.0525373446604605	204.746839088831	0.536962275437409	0.591876691221608	Narcos	N1	Fp1	Delta	-0.432
144	NR - R	0.0270972410266798	0.0495315144333911	204.746839088825	0.547070715213433	0.584925919050097	Narcos	N1	O1	Delta	-0.432
145	NR - R	0.037340501797273	0.0528769586721363	204.746839088828	0.706177184448198	0.480880730567271	Narcos	N1	Fp1	Delta	-0.424
146	NR - R	0.0296597979266279	0.0497097540426213	204.746839088822	0.59665951879781	0.551393873164558	Narcos	N1	O1	Delta	-0.424
147	NR - R	0.040593803571476	0.0524470148714982	204.746839088837	0.773996454725516	0.439825673621503	Narcos	N1	Fp1	Delta	-0.416
148	NR - R	0.0313884505651412	0.0504945983338555	204.746839088822	0.621619967300461	0.534883301513514	Narcos	N1	O1	Delta	-0.416
149	NR - R	0.0454487643321478	0.0523564855913179	204.746839088834	0.868063694857402	0.386375767402862	Narcos	N1	Fp1	Delta	-0.408
150	NR - R	0.0313632612275769	0.0506341505688025	204.746839088819	0.619409249987515	0.536335424705288	Narcos	N1	O1	Delta	-0.408
151	NR - R	0.0496469325209092	0.0528459107058112	204.746839088816	0.939465927596359	0.348598557826664	Narcos	N1	Fp1	Delta	-0.4
152	NR - R	0.0326396639304038	0.0513805043131027	204.746839088828	0.635253864607946	0.525972160257492	Narcos	N1	O1	Delta	-0.4
153	NR - R	0.0511488115251909	0.0526481878151041	204.746839088837	0.971520837617833	0.332435293421057	Narcos	N1	Fp1	Delta	-0.392
154	NR - R	0.0348965614729266	0.0517852810834664	204.746839088822	0.67387027245601	0.501153830262046	Narcos	N1	O1	Delta	-0.392
155	NR - R	0.0504990609077793	0.0531597456091016	204.746839088819	0.949949258205879	0.343257987687674	Narcos	N1	Fp1	Delta	-0.384
156	NR - R	0.0376538516764095	0.0507276663963528	204.746839088846	0.742274469757922	0.458771739662316	Narcos	N1	O1	Delta	-0.384
157	NR - R	0.0548898076289326	0.053294011782484	226.674221904657	1.02994324865168	0.304134359764919	Narcos	N1	Fp1	Delta	-0.376
158	NR - R	0.0332490696075702	0.0495123037211183	204.746839088837	0.671531460035632	0.502638976691423	Narcos	N1	O1	Delta	-0.376
159	NR - R	0.0565583664489091	0.0530128643141981	262.456522466191	1.06688003337638	0.287006401801086	Narcos	N1	Fp1	Delta	-0.368
160	NR - R	0.0278991393474984	0.0486701787027336	204.74683908881	0.573228619477648	0.567118945617415	Narcos	N1	O1	Delta	-0.368
161	NR - R	0.0513098078723004	0.0527129494539467	281.623533264637	0.973381463261277	0.331199054338513	Narcos	N1	Fp1	Delta	-0.36
162	NR - R	0.014556743102441	0.0480757379870533	204.746839088846	0.302787720208499	0.762359041175568	Narcos	N1	O1	Delta	-0.36
163	NR - R	0.0421851581699691	0.0530281809585704	291.858833375449	0.795523387893079	0.426955618512375	Narcos	N1	Fp1	Delta	-0.352
164	NR - R	-0.00549007416682484	0.0482496679488407	204.746839088834	-0.113784703609691	0.909519958937628	Narcos	N1	O1	Delta	-0.352
165	NR - R	0.0420379242955284	0.0528069542721228	295.739509709241	0.796067958755966	0.426631064385466	Narcos	N1	Fp1	Delta	-0.344
166	NR - R	-0.0187694290967916	0.0477544122960748	204.746839088828	-0.393040730570029	0.694698319929507	Narcos	N1	O1	Delta	-0.344
167	NR - R	0.0385900177466505	0.0534076729551199	292.131476465752	0.72255568556748	0.470530936317329	Narcos	N1	Fp1	Delta	-0.336
168	NR - R	-0.0269115305051213	0.0473646831564447	204.746839088846	-0.568177146170977	0.570537270455112	Narcos	N1	O1	Delta	-0.336
169	NR - R	0.0313362242920319	0.054473716115447	287.935453559288	0.575254022061218	0.565568760089753	Narcos	N1	Fp1	Delta	-0.328
170	NR - R	-0.0270567307709213	0.047416183352753	204.746839088828	-0.570622282473319	0.568881415595758	Narcos	N1	O1	Delta	-0.328
171	NR - R	0.0177170440297285	0.0545018127233618	276.138291945613	0.325072564460489	0.745372302373479	Narcos	N1	Fp1	Delta	-0.32
172	NR - R	-0.0271630169669997	0.0476016348400695	204.746839088831	-0.570632018380486	0.568874827030774	Narcos	N1	O1	Delta	-0.32
173	NR - R	0.00179651751404193	0.0549082073517649	269.068360126921	0.0327185606795118	0.973923279748681	Narcos	N1	Fp1	Delta	-0.312
174	NR - R	-0.025338307987273	0.0479969878928278	204.746839088828	-0.527914544217873	0.598130308851855	Narcos	N1	O1	Delta	-0.312
175	NR - R	-0.00418283028667684	0.0545067777778289	259.613525723933	-0.0767396360086844	0.938889778680902	Narcos	N1	Fp1	Delta	-0.304
176	NR - R	-0.0233043741807345	0.0484560416412308	204.746839088837	-0.480938462808838	0.631073765895049	Narcos	N1	O1	Delta	-0.304
177	NR - R	-0.00924061880434004	0.0533013281519481	243.718022021355	-0.173365638807301	0.862507932409758	Narcos	N1	Fp1	Delta	-0.296
178	NR - R	-0.0230538769698857	0.0490915011641969	204.746839088837	-0.469610348495499	0.639133166438965	Narcos	N1	O1	Delta	-0.296
179	NR - R	-0.0186645120760268	0.0526991035206503	234.847671140807	-0.354171339341913	0.723528266276181	Narcos	N1	Fp1	Delta	-0.288
180	NR - R	-0.0234737024791401	0.0498260191390396	204.746839088831	-0.471113343685689	0.638061358298717	Narcos	N1	O1	Delta	-0.288
181	NR - R	-0.0239400002543289	0.0530033024535673	239.346918214445	-0.451669974249267	0.651915760657558	Narcos	N1	Fp1	Delta	-0.28
182	NR - R	-0.0249595674543309	0.0504769475215947	204.746839088834	-0.494474580572703	0.621501183610402	Narcos	N1	O1	Delta	-0.28
183	NR - R	-0.0343622078758324	0.0525657788708637	234.665284242424	-0.653699205337539	0.513945651511911	Narcos	N1	Fp1	Delta	-0.272
184	NR - R	-0.0354467681238093	0.050225581824704	204.746839088825	-0.705751269293897	0.481145040456817	Narcos	N1	O1	Delta	-0.272
185	NR - R	-0.0465896459965623	0.0510965301323274	228.154103555477	-0.911796669478467	0.36283815306697	Narcos	N1	Fp1	Delta	-0.264
186	NR - R	-0.0400961745225589	0.0497559412215651	204.746839088828	-0.805857020049306	0.421260231563622	Narcos	N1	O1	Delta	-0.264
187	NR - R	-0.0606071857886094	0.0503802598307794	206.371237070992	-1.20299470451683	0.230356663713731	Narcos	N1	Fp1	Delta	-0.256
188	NR - R	-0.0401784306297559	0.0492586957174237	204.746839088825	-0.815661682563472	0.415641517837231	Narcos	N1	O1	Delta	-0.256
189	NR - R	-0.0714222541394899	0.0507330880603038	204.746839088813	-1.4078041938743	0.160705502708617	Narcos	N1	Fp1	Delta	-0.248
190	NR - R	-0.0419103788693472	0.0490236929242902	204.746839088834	-0.85490048524234	0.393605468807896	Narcos	N1	O1	Delta	-0.248
191	NR - R	-0.0789931705290504	0.0507274394880916	204.746839088837	-1.55720791993837	0.120965479431207	Narcos	N1	Fp1	Delta	-0.24
192	NR - R	-0.0463063670920944	0.0491317138196414	204.746839088837	-0.942494439784482	0.347050294102229	Narcos	N1	O1	Delta	-0.24
193	NR - R	-0.0853307966099296	0.0503542640855132	204.746839088849	-1.69460914898921	0.0916699794286456	Narcos	N1	Fp1	Delta	-0.232
194	NR - R	-0.0483163623349682	0.0491329029720139	204.746839088834	-0.983380981223299	0.326580567602882	Narcos	N1	O1	Delta	-0.232
195	NR - R	-0.0881160411484818	0.0498253608741332	204.74683908884	-1.76849780117152	0.0784667700995139	Narcos	N1	Fp1	Delta	-0.224
196	NR - R	-0.0493332473559684	0.049467977235382	204.746839088828	-0.997276422305029	0.319807498616323	Narcos	N1	O1	Delta	-0.224
197	NR - R	-0.0897146908474371	0.0495436106593814	204.746839088837	-1.81082261977709	0.0716340864195709	Narcos	N1	Fp1	Delta	-0.216
198	NR - R	-0.0463769788256826	0.0491657386642333	204.746839088816	-0.943278390311678	0.346650235085123	Narcos	N1	O1	Delta	-0.216
199	NR - R	-0.0841478001098993	0.0494825287341293	204.746839088837	-1.70055577721234	0.0905447585927481	Narcos	N1	Fp1	Delta	-0.208
200	NR - R	-0.0384490432003654	0.0489182881890556	204.746839088822	-0.785985050248908	0.432784915089955	Narcos	N1	O1	Delta	-0.208
201	NR - R	-0.0803207081645255	0.0496720857719526	204.746839088825	-1.61701903425764	0.107413796922594	Narcos	N1	Fp1	Delta	-0.2
202	NR - R	-0.0318327255201104	0.0492917325294079	204.746839088825	-0.645802528874772	0.519130363930145	Narcos	N1	O1	Delta	-0.2
203	NR - R	-0.0751153081929417	0.0503694338697884	204.746839088831	-1.49128752145844	0.137425082988041	Narcos	N1	Fp1	Delta	-0.192
204	NR - R	-0.0292986717602668	0.0502682006194209	204.746839088822	-0.582847036481098	0.560637641213882	Narcos	N1	O1	Delta	-0.192
205	NR - R	-0.073003187521524	0.0507925289311136	204.746839088828	-1.43728199910135	0.15216433290514	Narcos	N1	Fp1	Delta	-0.184
206	NR - R	-0.0213116089897335	0.0511101214665805	243.399016857291	-0.41697433655423	0.677064695198431	Narcos	N1	O1	Delta	-0.184
207	NR - R	-0.0747601661625322	0.0513574342342515	204.746839088831	-1.45568343273412	0.147011734306656	Narcos	N1	Fp1	Delta	-0.176
208	NR - R	-0.00639195501690767	0.0515113149527114	281.291155756131	-0.124088368211443	0.901333931888435	Narcos	N1	O1	Delta	-0.176
209	NR - R	-0.0751705636967139	0.0518104418281516	204.746839088825	-1.45087671604973	0.148344517799212	Narcos	N1	Fp1	Delta	-0.168
210	NR - R	0.000839211126209062	0.052083908720373	309.064561191215	0.0161126756195392	0.987154897437976	Narcos	N1	O1	Delta	-0.168
211	NR - R	-0.0734634698644379	0.0531639723950105	238.65125405622	-1.38182807933541	0.168316609281411	Narcos	N1	Fp1	Delta	-0.16
212	NR - R	0.0066435701703814	0.0530533746226684	323.42612582372	0.125224271172804	0.900423802114786	Narcos	N1	O1	Delta	-0.16
213	NR - R	-0.0672667169446001	0.0541226465335342	246.618906266524	-1.24285712641421	0.215100840192935	Narcos	N1	Fp1	Delta	-0.152
214	NR - R	0.00742991627272858	0.0531917300171413	325.894525080961	0.139681793961848	0.888997695322769	Narcos	N1	O1	Delta	-0.152
215	NR - R	-0.0630619496248993	0.0543363363773008	219.618864276245	-1.16058523318557	0.247070622879611	Narcos	N1	Fp1	Delta	-0.144
216	NR - R	0.00846131627170323	0.0533109663710975	315.945874893885	0.158716242598268	0.873993842943567	Narcos	N1	O1	Delta	-0.144
217	NR - R	-0.0479266997260632	0.0538826534777059	204.746839088834	-0.889464356945469	0.374797425872947	Narcos	N1	Fp1	Delta	-0.136
218	NR - R	0.00790014729854031	0.0534540662965581	316.304783563074	0.147793196025744	0.882600145297368	Narcos	N1	O1	Delta	-0.136
219	NR - R	-0.0294254050678745	0.053110536841338	204.746839088837	-0.554040814081388	0.5801555092249	Narcos	N1	Fp1	Delta	-0.128
220	NR - R	0.0056309063336744	0.0531429648995031	304.033923090977	0.105957700032785	0.915685788479506	Narcos	N1	O1	Delta	-0.128
221	NR - R	-0.0129100802683059	0.0529688780629085	224.053617376383	-0.243729539692595	0.807663313849273	Narcos	N1	Fp1	Delta	-0.12
222	NR - R	0.000464631185900599	0.0532011573867757	300.374600292866	0.00873347890766175	0.993037578078361	Narcos	N1	O1	Delta	-0.12
223	NR - R	0.000450079954084947	0.0532166005838408	242.023949450301	0.00845751042244538	0.993258930594161	Narcos	N1	Fp1	Delta	-0.112
224	NR - R	-0.00326561607853619	0.0533514333224908	296.390464590576	-0.0612095285012622	0.951233594833176	Narcos	N1	O1	Delta	-0.112
225	NR - R	0.0112778171148526	0.0534525109675724	239.316296302974	0.210987602092153	0.833076492542733	Narcos	N1	Fp1	Delta	-0.104
226	NR - R	-0.00729574484687731	0.0527742533004188	300.859919858354	-0.138244397421335	0.890139748615327	Narcos	N1	O1	Delta	-0.104
227	NR - R	0.0198853639645644	0.0530564933414885	216.204194155423	0.374796046858504	0.708179529711589	Narcos	N1	Fp1	Delta	-0.096
228	NR - R	-0.00439159501791878	0.0525810468573871	304.226709442607	-0.0835204941778713	0.933492611106601	Narcos	N1	O1	Delta	-0.096
229	NR - R	0.0241403300745525	0.0523635772715983	207.79385895324	0.461013768202694	0.645270885955809	Narcos	N1	Fp1	Delta	-0.088
230	NR - R	0.00151239564606606	0.0524999635123964	314.146517279668	0.0288075561368524	0.977036366434529	Narcos	N1	O1	Delta	-0.088
231	NR - R	0.0328850764264959	0.0519839591023339	239.108931224999	0.632600459725651	0.527599062071857	Narcos	N1	Fp1	Delta	-0.08
232	NR - R	0.0113866662230057	0.0525300701506648	336.22080312229	0.216764725239219	0.828523169867696	Narcos	N1	O1	Delta	-0.08
233	NR - R	0.0376647299211746	0.0519747595551951	250.969203163474	0.724673480810934	0.469327427827858	Narcos	N1	Fp1	Delta	-0.072
234	NR - R	0.0194961499689614	0.0525244780410695	350.594833581541	0.371182174408608	0.710726044724342	Narcos	N1	O1	Delta	-0.072
235	NR - R	0.0409971005615853	0.0519291815619691	260.339611776433	0.78948096866618	0.430549377102255	Narcos	N1	Fp1	Delta	-0.064
236	NR - R	0.0314972958593716	0.0531354867779264	359.092976869646	0.592773262641047	0.553706010216048	Narcos	N1	O1	Delta	-0.064
237	NR - R	0.0454129870602623	0.052328985853766	275.066493874339	0.867836177585583	0.386240504809672	Narcos	N1	Fp1	Delta	-0.056
238	NR - R	0.045206035254606	0.053480827150616	372.965704208852	0.845275543837307	0.398498936487824	Narcos	N1	O1	Delta	-0.056
239	NR - R	0.0513217089288499	0.0527698628126482	285.001165299656	0.972557179294937	0.331598131958956	Narcos	N1	Fp1	Delta	-0.048
240	NR - R	0.0558121046063169	0.0539637071595135	378.425583329733	1.0342526031679	0.301678565790742	Narcos	N1	O1	Delta	-0.048
241	NR - R	0.0567274628754368	0.053349699035658	295.089224261377	1.06331364376622	0.288509102049615	Narcos	N1	Fp1	Delta	-0.04
242	NR - R	0.0668649791348056	0.0539977395954797	381.138922736415	1.23829218844566	0.216369898449009	Narcos	N1	O1	Delta	-0.04
243	NR - R	0.0689370379431829	0.054195691259383	311.64970417478	1.27200218949597	0.204320664296705	Narcos	N1	Fp1	Delta	-0.032
244	NR - R	0.0762698963333341	0.0540756544528491	392.372509763892	1.41042946414707	0.159205169903568	Narcos	N1	O1	Delta	-0.032
245	NR - R	0.0740074752671374	0.0546259889526615	308.598736109464	1.35480339461262	0.176471178796261	Narcos	N1	Fp1	Delta	-0.024
246	NR - R	0.0832136484873126	0.0545467485388639	400.34199205444	1.52554736471641	0.127912215191339	Narcos	N1	O1	Delta	-0.024
247	NR - R	0.0746315699633626	0.0550024928123619	298.96161891524	1.35687613683191	0.175844178177652	Narcos	N1	Fp1	Delta	-0.016
248	NR - R	0.0959995768861112	0.0545195704787762	400.489845796445	1.76082782830218	0.0790307047792741	Narcos	N1	O1	Delta	-0.016
249	NR - R	0.0692400446448372	0.0562842042503099	309.884671305804	1.23018608092795	0.219560485284716	Narcos	N1	Fp1	Delta	-0.008
250	NR - R	0.100629946609825	0.0536935126684711	392.199953995076	1.87415465311725	0.0616523087071095	Narcos	N1	O1	Delta	-0.008
251	NR - R	0.0725004982865683	0.0576713427483539	328.122791096507	1.25713213584987	0.209599878056145	Narcos	N1	Fp1	Delta	0
252	NR - R	0.110631559920277	0.0533659764342103	391.501605534547	2.07307290735444	0.0388191570949406	Narcos	N1	O1	Delta	0
253	NR - R	0.0824704882759922	0.0569781152257537	315.912926510484	1.44740639365193	0.148774728861165	Narcos	N1	Fp1	Delta	0.008
254	NR - R	0.121095817803382	0.0531731238937738	398.871686380642	2.27738769016656	0.0232917239923336	Narcos	N1	O1	Delta	0.008
255	NR - R	0.0850182575924637	0.0562969126559825	302.544206020039	1.51017619939464	0.132042143990743	Narcos	N1	Fp1	Delta	0.016
256	NR - R	0.131049198298	0.0538013179292564	402.864210626056	2.43579903507787	0.0152916145742788	Narcos	N1	O1	Delta	0.016
257	NR - R	0.0866453028635413	0.0564959364747625	288.941176838774	1.53365548515594	0.126208619270931	Narcos	N1	Fp1	Delta	0.024
258	NR - R	0.138625653189687	0.0548484774045774	397.224858237114	2.52742937907184	0.011877127820568	Narcos	N1	O1	Delta	0.024
259	NR - R	0.0929288881785016	0.0569549569145719	276.338811456653	1.63162072649599	0.103898458686803	Narcos	N1	Fp1	Delta	0.032
260	NR - R	0.143882090018034	0.0557530318496727	384.361031125084	2.580704317677	0.0102298873848943	Narcos	N1	O1	Delta	0.032
261	NR - R	0.0974680953465328	0.0576704261087458	262.56389298343	1.6900880039059	0.0921979647448152	Narcos	N1	Fp1	Delta	0.04
262	NR - R	0.150271639300349	0.0563365142241446	388.401266048019	2.6673932771642	0.00796402287622237	Narcos	N1	O1	Delta	0.04
263	NR - R	0.0972163155376005	0.0582930495359026	240.124745996016	1.66771710026467	0.0966754375470204	Narcos	N1	Fp1	Delta	0.048
264	NR - R	0.149256023447761	0.0567926359749667	389.847959141441	2.62808761885169	0.00892580849963594	Narcos	N1	O1	Delta	0.048
265	NR - R	0.0934573499954288	0.0575436934182743	210.011873587606	1.62411107879546	0.105852028179462	Narcos	N1	Fp1	Delta	0.056
266	NR - R	0.146568079069195	0.0576054108214035	391.288227202241	2.54434569564318	0.0113317326730674	Narcos	N1	O1	Delta	0.056
267	NR - R	0.0884119164155582	0.0571325739343049	204.746839088828	1.54748701707752	0.123290119681639	Narcos	N1	Fp1	Delta	0.064
268	NR - R	0.13778839734864	0.0584094241234001	394.511840708013	2.35900968750417	0.0188104510106741	Narcos	N1	O1	Delta	0.064
269	NR - R	0.0794748883687362	0.0569579315682144	204.746839088834	1.39532609735933	0.164429076272546	Narcos	N1	Fp1	Delta	0.072
270	NR - R	0.122720759226067	0.0592408547403723	383.263239362818	2.07155618810533	0.0389753964970507	Narcos	N1	O1	Delta	0.072
271	NR - R	0.0652224985173579	0.0566263115975182	204.746839088828	1.15180552427533	0.250744152015382	Narcos	N1	Fp1	Delta	0.08
272	NR - R	0.111509640893959	0.0597951862288647	386.664436126677	1.86485983114357	0.0629583952128925	Narcos	N1	O1	Delta	0.08
273	NR - R	0.0535277653839268	0.0559505624894804	204.746839088837	0.956697538009397	0.339848188429227	Narcos	N1	Fp1	Delta	0.088
274	NR - R	0.0920298488807137	0.0597643618297157	389.737914626137	1.53987838342407	0.124401485053768	Narcos	N1	O1	Delta	0.088
275	NR - R	0.0412812953305175	0.0558109914307736	204.746839088843	0.739662462038892	0.460352044834121	Narcos	N1	Fp1	Delta	0.096
276	NR - R	0.0724141111588453	0.0588026676560658	397.654769837261	1.23147663269959	0.218872427803911	Narcos	N1	O1	Delta	0.096
277	NR - R	0.0321539946020495	0.056333466228408	204.746839088828	0.57077962274998	0.568774943459512	Narcos	N1	Fp1	Delta	0.104
278	NR - R	0.061682163205749	0.0583980093585809	407.855722654929	1.05623742800893	0.291484990062457	Narcos	N1	O1	Delta	0.104
279	NR - R	0.0274193542263332	0.0571434494263314	234.169973062495	0.479833725503076	0.631793498401445	Narcos	N1	Fp1	Delta	0.112
280	NR - R	0.0474648940417317	0.058331078173099	413.554824149027	0.813715356004194	0.416276288104524	Narcos	N1	O1	Delta	0.112
281	NR - R	0.0236228602949261	0.0581681650278314	255.188056064399	0.406113211300777	0.684999754871641	Narcos	N1	Fp1	Delta	0.12
282	NR - R	0.0259327978692155	0.0575792918557331	413.906272889783	0.450384105698816	0.652669316653366	Narcos	N1	O1	Delta	0.12
283	NR - R	0.0266932098164379	0.0586317871579655	267.278323840876	0.455268568643851	0.649285640637592	Narcos	N1	Fp1	Delta	0.128
284	NR - R	0.00520239402043586	0.0570200657523239	411.969012538049	0.091237951969984	0.927347865008801	Narcos	N1	O1	Delta	0.128
285	NR - R	0.0282289986612351	0.0598610685025885	281.43792976224	0.471575255293253	0.637595361968157	Narcos	N1	Fp1	Delta	0.136
286	NR - R	-0.0165153892705821	0.0568817252066933	402.260003470032	-0.29034613859846	0.771701064567219	Narcos	N1	O1	Delta	0.136
287	NR - R	0.020744787835341	0.0602060305350848	274.322125749502	0.344563287945915	0.730686714452734	Narcos	N1	Fp1	Delta	0.144
288	NR - R	-0.034563382143244	0.0574269418118424	393.212102748203	-0.601867016643335	0.547609525134853	Narcos	N1	O1	Delta	0.144
289	NR - R	0.0147992175015753	0.0610031224652937	285.489572272597	0.242597704896089	0.808491253296161	Narcos	N1	Fp1	Delta	0.152
290	NR - R	-0.0459244078211355	0.0580568909327748	384.948581667668	-0.791024236456484	0.429416932657721	Narcos	N1	O1	Delta	0.152
291	NR - R	0.00790345754813261	0.0622526824226717	297.124739241144	0.126957702713454	0.899059749387293	Narcos	N1	Fp1	Delta	0.16
292	NR - R	-0.0514209999387499	0.058346304430815	372.867347084096	-0.881306887220648	0.378719471565847	Narcos	N1	O1	Delta	0.16
293	NR - R	0.00686616882314483	0.0626698787257055	329.899596375961	0.109560908091059	0.912824228375255	Narcos	N1	Fp1	Delta	0.168
294	NR - R	-0.0603242923112331	0.0580959244726205	358.955043058137	-1.03835669814778	0.299802954905858	Narcos	N1	O1	Delta	0.168
295	NR - R	0.00569316554990471	0.0625601430986186	356.807415409181	0.0910030774854545	0.927541211770835	Narcos	N1	Fp1	Delta	0.176
296	NR - R	-0.0737999766920524	0.0580484748873293	334.952939993598	-1.27135082937659	0.204485986295776	Narcos	N1	O1	Delta	0.176
297	NR - R	0.0108500330678917	0.0628256197261148	381.101528282416	0.172700772633711	0.862978316491214	Narcos	N1	Fp1	Delta	0.184
298	NR - R	-0.0830569934070204	0.0580124987598473	318.385683138969	-1.43170860043194	0.153208147707994	Narcos	N1	O1	Delta	0.184
299	NR - R	0.0108736046676371	0.0632663633401261	400.137238980397	0.171870233937417	0.863626436520613	Narcos	N1	Fp1	Delta	0.192
300	NR - R	-0.0953254060001434	0.0579312794499049	306.887213989511	-1.64549112164136	0.100892345182968	Narcos	N1	O1	Delta	0.192
301	NR - R	0.0113468704009967	0.0633565820576149	416.81158259712	0.17909536834986	0.857949842382921	Narcos	N1	Fp1	Delta	0.2
302	NR - R	-0.104439842771932	0.0578186624240418	307.25324994497	-1.80633446699217	0.071844480763336	Narcos	N1	O1	Delta	0.2
303	NR - R	0.0175188773128731	0.0630722574649067	431.415667711021	0.277758843856517	0.781330544424639	Narcos	N1	Fp1	Delta	0.208
304	NR - R	-0.10698632282984	0.057793195557271	318.562868221782	-1.85119237305057	0.0650672715887049	Narcos	N1	O1	Delta	0.208
305	NR - R	0.0196644684684603	0.0625124631117384	431.628398219331	0.314568767404204	0.753241095300895	Narcos	N1	Fp1	Delta	0.216
306	NR - R	-0.103063801535994	0.0579788571815016	323.436297211588	-1.77761009006015	0.0764074752376569	Narcos	N1	O1	Delta	0.216
307	NR - R	0.0201646181882746	0.0612317876199677	424.392911284654	0.329316176647093	0.742079180199724	Narcos	N1	Fp1	Delta	0.224
308	NR - R	-0.101154224237296	0.0583507762937907	327.248365843955	-1.73355404438828	0.0839391130305163	Narcos	N1	O1	Delta	0.224
309	NR - R	0.0216406502237998	0.0603420379310441	422.489361657688	0.358633068517335	0.720048743985104	Narcos	N1	Fp1	Delta	0.232
310	NR - R	-0.102456245760877	0.0578453392707087	333.419857976079	-1.77121004133791	0.0774392534482752	Narcos	N1	O1	Delta	0.232
311	NR - R	0.0247593464171949	0.0603714999655538	423.330465027225	0.410116469382439	0.681927980564125	Narcos	N1	Fp1	Delta	0.24
312	NR - R	-0.103955940181798	0.0575594277538337	332.147292007467	-1.80606278134644	0.0718136528669242	Narcos	N1	O1	Delta	0.24
313	NR - R	0.0267838869040067	0.0605768960281239	426.741605708945	0.442146901874467	0.658606896243632	Narcos	N1	Fp1	Delta	0.248
314	NR - R	-0.107150446155011	0.0575477061533677	325.040960897807	-1.8619412191591	0.0635136677016411	Narcos	N1	O1	Delta	0.248
315	NR - R	0.0225287781501702	0.0608014804860875	425.698171574994	0.370530091867174	0.71117185657	Narcos	N1	Fp1	Delta	0.256
316	NR - R	-0.109584288819459	0.0570923751595353	336.60074708089	-1.91942073723933	0.0557762706564475	Narcos	N1	O1	Delta	0.256
317	NR - R	0.0111938890498917	0.0609724927328014	437.403830916694	0.183589165346192	0.854420837030888	Narcos	N1	Fp1	Delta	0.264
318	NR - R	-0.106821059852895	0.0568739758335452	361.272849650261	-1.87820630239622	0.0611581440435899	Narcos	N1	O1	Delta	0.264
319	NR - R	0.0042582910690369	0.0615037265822609	448.650512924232	0.069236309824925	0.944832368883777	Narcos	N1	Fp1	Delta	0.272
320	NR - R	-0.100228578831919	0.0572822348772999	371.40407174747	-1.74973233929528	0.0809903815022453	Narcos	N1	O1	Delta	0.272
321	NR - R	-0.00485346922094101	0.061733473015864	457.272195743028	-0.0786197338953179	0.937369482252914	Narcos	N1	Fp1	Delta	0.28
322	NR - R	-0.0979531073259942	0.0569821212813051	374.0856326572	-1.71901475626761	0.0864389483063504	Narcos	N1	O1	Delta	0.28
323	NR - R	-0.0144573912939681	0.0610126355686698	461.112073148834	-0.23695733120226	0.812795125685359	Narcos	N1	Fp1	Delta	0.288
324	NR - R	-0.0959098015873212	0.0569839192352986	374.128510712885	-1.68310293279915	0.0931893882422851	Narcos	N1	O1	Delta	0.288
325	NR - R	-0.0231934909050911	0.0610026042204243	460.22071037443	-0.380204930617137	0.703968706045181	Narcos	N1	Fp1	Delta	0.296
326	NR - R	-0.0986143705179208	0.0576823415770212	372.828222589847	-1.70961108411739	0.0881698795645045	Narcos	N1	O1	Delta	0.296
327	NR - R	-0.0285419832431542	0.0609456332583701	458.517112031617	-0.46831875750892	0.639779200860379	Narcos	N1	Fp1	Delta	0.304
328	NR - R	-0.0948881838054714	0.0585582753660256	379.136230143943	-1.62040605213117	0.105976464621599	Narcos	N1	O1	Delta	0.304
329	NR - R	-0.0239307177727377	0.0606908230160701	460.005623919107	-0.394305375730383	0.693538327125955	Narcos	N1	Fp1	Delta	0.312
330	NR - R	-0.0913739332758884	0.0594242370259044	384.442585474016	-1.53765429476287	0.124955772339395	Narcos	N1	O1	Delta	0.312
331	NR - R	-0.0147841507129152	0.0607871873990909	463.626609710008	-0.243211626421398	0.807949029613274	Narcos	N1	Fp1	Delta	0.32
332	NR - R	-0.0839944267470808	0.0604142735745246	393.754447187668	-1.39030765045066	0.165220830597581	Narcos	N1	O1	Delta	0.32
333	NR - R	-0.0115653429872228	0.0603884442357416	463.358659425528	-0.191515829453638	0.848205373065491	Narcos	N1	Fp1	Delta	0.328
334	NR - R	-0.0834681211365231	0.0612806739383659	397.982441687716	-1.36206271524482	0.173948505428208	Narcos	N1	O1	Delta	0.328
335	NR - R	-0.0108104778938891	0.0593380784275163	457.121052801828	-0.18218449569604	0.855518702870545	Narcos	N1	Fp1	Delta	0.336
336	NR - R	-0.0752297491620729	0.061510434401006	397.13251118167	-1.22304044662774	0.22203967553097	Narcos	N1	O1	Delta	0.336
337	NR - R	-0.00920831124082652	0.0591720929491305	448.103612469243	-0.155619157306854	0.876403300409086	Narcos	N1	Fp1	Delta	0.344
338	NR - R	-0.0745348512139294	0.061626659116238	401.391060715952	-1.20945792426204	0.227198832994029	Narcos	N1	O1	Delta	0.344
339	NR - R	-0.00474709475398868	0.0593866696404692	435.503232241097	-0.0799353589404474	0.936325385572527	Narcos	N1	Fp1	Delta	0.352
340	NR - R	-0.0805914089572965	0.062079219152741	403.833315861229	-1.29820268452488	0.194958614161952	Narcos	N1	O1	Delta	0.352
341	NR - R	-0.00238211197589244	0.0597403193927338	426.071383745737	-0.0398744432588717	0.968211903304344	Narcos	N1	Fp1	Delta	0.36
342	NR - R	-0.0942934949833711	0.061639384330762	384.174931528761	-1.52976049334602	0.1268989775822	Narcos	N1	O1	Delta	0.36
343	NR - R	-0.00313133009990571	0.0596019775069724	417.09017245169	-0.0525373524651828	0.958125686188483	Narcos	N1	Fp1	Delta	0.368
344	NR - R	-0.102781037360446	0.0611243977244566	376.9957045237	-1.68150593194839	0.0934928362782426	Narcos	N1	O1	Delta	0.368
345	NR - R	-0.00960138133714963	0.0587355656099253	407.448524562097	-0.163467930162013	0.870231071674957	Narcos	N1	Fp1	Delta	0.376
346	NR - R	-0.101314256769912	0.0612053297710323	370.368411622359	-1.65531755402554	0.0987071480484418	Narcos	N1	O1	Delta	0.376
347	NR - R	-0.0141905363869364	0.0578035817091774	399.250810641946	-0.24549579744612	0.806198705140148	Narcos	N1	Fp1	Delta	0.384
348	NR - R	-0.0907992424911633	0.0606430103488204	387.244835757618	-1.4972746565331	0.135136423651541	Narcos	N1	O1	Delta	0.384
349	NR - R	-0.0189909825234624	0.0572118866023773	391.224701351897	-0.331941204027229	0.740111415602092	Narcos	N1	Fp1	Delta	0.392
350	NR - R	-0.0842172192410245	0.0594276598950115	407.419856378304	-1.41713840642232	0.157206697014023	Narcos	N1	O1	Delta	0.392
351	NR - R	-0.0150351801897167	0.057117087918874	388.594432826491	-0.263234361861582	0.792509464874927	Narcos	N1	Fp1	Delta	0.4
352	NR - R	-0.0816967412927776	0.0590187432871356	415.034711121924	-1.38425077767769	0.167025514951406	Narcos	N1	O1	Delta	0.4
353	NR - R	-0.00696112383239862	0.0573349159214595	396.33253490876	-0.12141159920657	0.903426561280769	Narcos	N1	Fp1	Delta	0.408
354	NR - R	-0.07946522186206	0.0589011090337106	409.848479388736	-1.34912946743634	0.178040241049746	Narcos	N1	O1	Delta	0.408
355	NR - R	0.00230959115726901	0.0584270275840866	407.050740265741	0.0395294994931089	0.968487614871046	Narcos	N1	Fp1	Delta	0.416
356	NR - R	-0.0756426802966085	0.0593964207420565	394.411796794873	-1.27352253471813	0.203582698188418	Narcos	N1	O1	Delta	0.416
357	NR - R	-0.0000533198767793157	0.0592099130762666	417.989315129044	-0.000900522801150473	0.999281916472482	Narcos	N1	Fp1	Delta	0.424
358	NR - R	-0.0794967052993701	0.059095272673814	386.419425350573	-1.34522952010333	0.179340027560036	Narcos	N1	O1	Delta	0.424
359	NR - R	-0.00633710474036182	0.060045262615762	428.749854307133	-0.105538796306277	0.915997644260046	Narcos	N1	Fp1	Delta	0.432
360	NR - R	-0.0836149134502923	0.0589602942334756	395.873821474725	-1.41815631243608	0.156931825909453	Narcos	N1	O1	Delta	0.432
361	NR - R	-0.017633082373284	0.0606975526104194	432.008342340933	-0.290507304082918	0.771567566677846	Narcos	N1	Fp1	Delta	0.44
362	NR - R	-0.0851595127667345	0.0586111046663457	403.251529479793	-1.45295867142448	0.147012932251438	Narcos	N1	O1	Delta	0.44
363	NR - R	-0.0223601079034785	0.0606469819126528	430.06671825076	-0.368692838428181	0.712538114935952	Narcos	N1	Fp1	Delta	0.448
364	NR - R	-0.0878286793242487	0.0583870847800043	406.553497823531	-1.50424840793434	0.133293850934878	Narcos	N1	O1	Delta	0.448
365	NR - R	-0.0223551656433163	0.0615386378129118	422.878171777313	-0.363270401130424	0.716584423602099	Narcos	N1	Fp1	Delta	0.456
366	NR - R	-0.0920969542035593	0.0588311484781289	406.369952425258	-1.56544545850226	0.118256851950359	Narcos	N1	O1	Delta	0.456
367	NR - R	-0.0225455467443168	0.0623258954986297	421.797620803456	-0.361736426952943	0.717730144077245	Narcos	N1	Fp1	Delta	0.464
368	NR - R	-0.0991313855790542	0.0579187412199187	403.706591807801	-1.71155973854215	0.0877458837342724	Narcos	N1	O1	Delta	0.464
369	NR - R	-0.0285670915996875	0.0621318560485859	414.647286406271	-0.459781719338121	0.64591388471766	Narcos	N1	Fp1	Delta	0.472
370	NR - R	-0.0941910456808869	0.0564404447567809	409.203365466818	-1.66885725452351	0.0959105399991268	Narcos	N1	O1	Delta	0.472
371	NR - R	-0.0337323192891942	0.0619266213469293	404.604086051597	-0.544714349911274	0.586250088763473	Narcos	N1	Fp1	Delta	0.48
372	NR - R	-0.0937160502477522	0.055137295044364	407.161103909882	-1.69968530687527	0.0899538779103018	Narcos	N1	O1	Delta	0.48
373	NR - R	-0.0320376019923857	0.0620054575194493	401.861057765381	-0.516690034620524	0.605656776198079	Narcos	N1	Fp1	Delta	0.488
374	NR - R	-0.094560205832439	0.0545700073780728	399.983347588182	-1.73282376850906	0.0838977570848927	Narcos	N1	O1	Delta	0.488
375	NR - R	-0.0276629349168553	0.0618268735918287	400.867159586099	-0.447425744013545	0.654809359525749	Narcos	N1	Fp1	Delta	0.496
376	NR - R	-0.0950692893567666	0.0541318550441164	380.5254934557	-1.75625404448613	0.079849441814591	Narcos	N1	O1	Delta	0.496
377	NR - R	-0.0211863751306763	0.0621516940000966	395.655025099246	-0.340881700354674	0.733373577972538	Narcos	N1	Fp1	Delta	0.504
378	NR - R	-0.0844864174183049	0.0540363964353797	358.781620495552	-1.56350946753711	0.118814386856293	Narcos	N1	O1	Delta	0.504
379	NR - R	-0.0121396336236375	0.0623875968035622	393.413795975067	-0.194584087953591	0.845819002551822	Narcos	N1	Fp1	Delta	0.512
380	NR - R	-0.0821986493576182	0.0543699097932186	336.420100146137	-1.5118408264836	0.131513116213842	Narcos	N1	O1	Delta	0.512
381	NR - R	-0.00173999219900391	0.06205883867719	397.895757771906	-0.0280377821450187	0.977646074039167	Narcos	N1	Fp1	Delta	0.52
382	NR - R	-0.0838112156549371	0.0546515464440852	333.858137259825	-1.53355615912325	0.126085934989386	Narcos	N1	O1	Delta	0.52
383	NR - R	0.00727339061793493	0.0621370922520266	401.675993049467	0.117053926315609	0.906875824488582	Narcos	N1	Fp1	Delta	0.528
384	NR - R	-0.0839423879393566	0.0551686884336935	359.432463598254	-1.52155852028721	0.128998963512382	Narcos	N1	O1	Delta	0.528
385	NR - R	0.0143082893705655	0.0627231392013227	397.535585053917	0.228118196135562	0.819671642425833	Narcos	N1	Fp1	Delta	0.536
386	NR - R	-0.0878221324478997	0.0559584068941093	378.24319586276	-1.56941802532167	0.117386708420813	Narcos	N1	O1	Delta	0.536
387	NR - R	0.0293654323849623	0.0631331409794521	399.70479226175	0.465134981871405	0.642088096047481	Narcos	N1	Fp1	Delta	0.544
388	NR - R	-0.0899973761553305	0.0556957655253333	379.431099635068	-1.61587465952677	0.106952543231156	Narcos	N1	O1	Delta	0.544
389	NR - R	0.0374487999635279	0.0637647317089817	404.617550031636	0.587296440522041	0.557332205276397	Narcos	N1	Fp1	Delta	0.552
390	NR - R	-0.0874430986409974	0.0560889569151633	377.722509880079	-1.55900739557804	0.119832058163864	Narcos	N1	O1	Delta	0.552
391	NR - R	0.0376703778366265	0.064411698349869	408.719766904946	0.584837518675722	0.55897967699408	Narcos	N1	Fp1	Delta	0.56
392	NR - R	-0.0857140932749274	0.0564700009796215	382.087721549681	-1.51786951988648	0.129874236910134	Narcos	N1	O1	Delta	0.56
393	NR - R	0.0413877310863871	0.0648813146038819	425.420967358007	0.637899082949698	0.523882568314787	Narcos	N1	Fp1	Delta	0.568
394	NR - R	-0.0845817360759852	0.0558133988130862	381.424020206899	-1.51543783167983	0.130489815302684	Narcos	N1	O1	Delta	0.568
395	NR - R	0.0373333091962688	0.0649433503939285	438.140966738437	0.574859611797285	0.565681304258127	Narcos	N1	Fp1	Delta	0.576
396	NR - R	-0.0827361674100524	0.056209120150283	373.948601584694	-1.47193493135715	0.141879518459759	Narcos	N1	O1	Delta	0.576
397	NR - R	0.030888478744686	0.065109460978391	444.325144046322	0.474408454324901	0.635441726705796	Narcos	N1	Fp1	Delta	0.584
398	NR - R	-0.0778005404531909	0.055684582011451	378.855531740069	-1.39716484604647	0.163181748286108	Narcos	N1	O1	Delta	0.584
399	NR - R	0.0240149022324863	0.0653963402763628	451.332883427028	0.367220889288302	0.713626379213538	Narcos	N1	Fp1	Delta	0.592
400	NR - R	-0.0716595389452187	0.0552552839589636	375.821337948879	-1.29688119960506	0.195467707063221	Narcos	N1	O1	Delta	0.592
401	NR - R	0.0245457452643576	0.0656814927026454	459.620100385912	0.373708700188676	0.708793369508887	Narcos	N1	Fp1	Delta	0.6
402	NR - R	-0.0672665985531368	0.0553150705597425	371.001843510599	-1.21606278130815	0.224734166032707	Narcos	N1	O1	Delta	0.6
403	NR - R	0.0199152909095054	0.0654064814181124	459.579883232786	0.304484975765574	0.760896263303916	Narcos	N1	Fp1	Delta	0.608
404	NR - R	-0.0573216606601057	0.0554246468502518	368.201611552529	-1.03422689936084	0.301708889876034	Narcos	N1	O1	Delta	0.608
405	NR - R	0.0179335625411118	0.0652380487147774	458.333544175845	0.27489422038844	0.783521377744206	Narcos	N1	Fp1	Delta	0.616
406	NR - R	-0.0509976807719173	0.0554195959451892	371.093408412771	-0.92021025960483	0.358060682427988	Narcos	N1	O1	Delta	0.616
407	NR - R	0.0114478559649095	0.0647898541026575	458.908643725987	0.176692109026372	0.859828190444151	Narcos	N1	Fp1	Delta	0.624
408	NR - R	-0.0481369887518817	0.0551491381209557	368.158676278369	-0.872851152203057	0.383313138570695	Narcos	N1	O1	Delta	0.624
409	NR - R	-0.00193164053102005	0.0642541992907689	458.205075317354	-0.0300624792206781	0.976030313913625	Narcos	N1	Fp1	Delta	0.632
410	NR - R	-0.0422529948540499	0.0558652680419259	361.648347527252	-0.756337458585892	0.449939290668328	Narcos	N1	O1	Delta	0.632
411	NR - R	-0.00805843692552666	0.0636527621325441	457.121415577589	-0.126599956632622	0.899312696854276	Narcos	N1	Fp1	Delta	0.64
412	NR - R	-0.0336225973724827	0.0574818478143699	364.882529519719	-0.584925479101897	0.558959343708658	Narcos	N1	O1	Delta	0.64
413	NR - R	-0.012482871754274	0.0631284312538453	454.455647645262	-0.197737715104613	0.843338694056567	Narcos	N1	Fp1	Delta	0.648
414	NR - R	-0.0255485313986563	0.0590771364146065	355.333789168386	-0.432460558334367	0.665669048884839	Narcos	N1	O1	Delta	0.648
415	NR - R	-0.00539255619312843	0.0627927365586504	451.403187703567	-0.085878661906885	0.931600951736851	Narcos	N1	Fp1	Delta	0.656
416	NR - R	-0.0287755740296357	0.0595861205227379	335.721333831661	-0.482924106775083	0.629464384167154	Narcos	N1	O1	Delta	0.656
417	NR - R	-0.00428082776477595	0.0626317178118433	440.438776868393	-0.0683491993247943	0.945538678258779	Narcos	N1	Fp1	Delta	0.664
418	NR - R	-0.0437649075265584	0.0590666030822281	324.509880139806	-0.740941669959117	0.459264614893838	Narcos	N1	O1	Delta	0.664
419	NR - R	-0.0123526966445309	0.0630965219207586	427.448678616926	-0.19577460481965	0.844879620020147	Narcos	N1	Fp1	Delta	0.672
420	NR - R	-0.059205272372264	0.0582075261010649	304.183758483969	-1.01714119011804	0.309894586680402	Narcos	N1	O1	Delta	0.672
421	NR - R	-0.022118711030526	0.0638018198017629	412.192462208089	-0.34667837217262	0.72900987069967	Narcos	N1	Fp1	Delta	0.68
422	NR - R	-0.0753890915760522	0.0577207349875026	282.87867209448	-1.30610068621571	0.19257936598318	Narcos	N1	O1	Delta	0.68
423	NR - R	-0.0357621781533437	0.0640753101276115	398.935844328065	-0.558127273705274	0.577070560855521	Narcos	N1	Fp1	Delta	0.688
424	NR - R	-0.0853149310464208	0.0572043039626666	258.002050518603	-1.49140755391587	0.13707617030411	Narcos	N1	O1	Delta	0.688
425	NR - R	-0.0389206941666276	0.0642213875178831	390.9771173307	-0.606039446839881	0.544840235065202	Narcos	N1	Fp1	Delta	0.696
426	NR - R	-0.0950607986505441	0.0570965387885114	234.094716428621	-1.6649135073258	0.0972677913701703	Narcos	N1	O1	Delta	0.696
427	NR - R	-0.0320931464198941	0.0647268887662384	385.964466616685	-0.495824023549142	0.620300779364544	Narcos	N1	Fp1	Delta	0.704
428	NR - R	-0.0947607628541674	0.0573041757200302	204.746839088825	-1.65364498596295	0.099732017551259	Narcos	N1	O1	Delta	0.704
429	NR - R	-0.0254827833315573	0.0639596265075141	388.351322067256	-0.398419827053924	0.690539698985462	Narcos	N1	Fp1	Delta	0.712
430	NR - R	-0.0885470610696073	0.0580716483167579	204.746839088828	-1.52478986969025	0.128854652263995	Narcos	N1	O1	Delta	0.712
431	NR - R	-0.0223791230632403	0.063330012276763	378.485863093425	-0.35337310476808	0.724005486115552	Narcos	N1	Fp1	Delta	0.72
432	NR - R	-0.0901024016177104	0.0586086810106741	204.746839088819	-1.53735590127511	0.125750102982769	Narcos	N1	O1	Delta	0.72
433	NR - R	-0.0237260578205819	0.0634512307495583	367.539538480224	-0.373925888281482	0.708675066054654	Narcos	N1	Fp1	Delta	0.728
434	NR - R	-0.0951824780193199	0.059344035116892	204.746839088816	-1.60390977512459	0.110275368179392	Narcos	N1	O1	Delta	0.728
435	NR - R	-0.0307995728770839	0.0632991388573363	351.518045403746	-0.486571751734254	0.626865069415433	Narcos	N1	Fp1	Delta	0.736
436	NR - R	-0.0972544657921287	0.0589129717252882	204.746839088834	-1.6508158211001	0.100309217749806	Narcos	N1	O1	Delta	0.736
437	NR - R	-0.0333490451558082	0.0637336814475897	341.46717332716	-0.523256218664101	0.601135346678498	Narcos	N1	Fp1	Delta	0.744
438	NR - R	-0.100570899524628	0.0583475072244323	204.746839088831	-1.72365374818471	0.0862799018719453	Narcos	N1	O1	Delta	0.744
439	NR - R	-0.0365368181388183	0.064354060011904	331.796784737295	-0.567746901004534	0.570590806537137	Narcos	N1	Fp1	Delta	0.752
440	NR - R	-0.100036608995461	0.0583398685259921	204.746839088816	-1.71472119363607	0.0879094331305317	Narcos	N1	O1	Delta	0.752
441	NR - R	-0.0396078583318402	0.0637749777042191	318.898621569429	-0.621056404214468	0.535006158688398	Narcos	N1	Fp1	Delta	0.76
442	NR - R	-0.104682473589461	0.0576187549572579	204.746839088831	-1.816812488696	0.0707080120921012	Narcos	N1	O1	Delta	0.76
443	NR - R	-0.0380057289006014	0.0631972030314767	312.694602368961	-0.601383084654424	0.548020583453986	Narcos	N1	Fp1	Delta	0.768
444	NR - R	-0.11241317989358	0.0568516839250082	204.746839088828	-1.97730607314749	0.049348832468631	Narcos	N1	O1	Delta	0.768
445	NR - R	-0.0308741080307629	0.0623427783684689	297.43952028234	-0.495231506178398	0.620802363507253	Narcos	N1	Fp1	Delta	0.776
446	NR - R	-0.116363520728052	0.0570366278888224	204.746839088822	-2.0401542839256	0.0426189009316465	Narcos	N1	O1	Delta	0.776
447	NR - R	-0.0246934924205279	0.0620808687415877	291.874305697312	-0.397763319378065	0.691095414719536	Narcos	N1	Fp1	Delta	0.784
448	NR - R	-0.125012552791404	0.0573850972725755	204.746839088828	-2.1784846368318	0.0305120460041027	Narcos	N1	O1	Delta	0.784
449	NR - R	-0.0254301869280474	0.0615733823483157	286.792529802071	-0.413006171793371	0.679910701481266	Narcos	N1	Fp1	Delta	0.792
450	NR - R	-0.129825516379043	0.0578604435916917	204.746839088825	-2.24376980749047	0.0259177689342622	Narcos	N1	O1	Delta	0.792
451	NR - R	-0.0223936528788072	0.0614360819767001	279.638326134843	-0.364503271665339	0.715757713972727	Narcos	N1	Fp1	Delta	0.8
452	NR - R	-0.131035319709971	0.0579113881268272	204.746839088828	-2.26268656214907	0.0247045326818441	Narcos	N1	O1	Delta	0.8
453	NR - R	-0.0116887085893798	0.061088498530307	290.095038289503	-0.19134057753246	0.848392622496139	Narcos	N1	Fp1	Delta	0.808
454	NR - R	-0.123592809778101	0.0579664345446626	204.746839088816	-2.13214441683271	0.0341863529757535	Narcos	N1	O1	Delta	0.808
455	NR - R	-0.00658546701807611	0.0604770724925865	298.324750922622	-0.108891960980475	0.913361388970938	Narcos	N1	Fp1	Delta	0.816
456	NR - R	-0.116411987055052	0.0585456755058358	204.746839088831	-1.98839600105816	0.0480998654474691	Narcos	N1	O1	Delta	0.816
457	NR - R	0.00279417880205021	0.0610436822352483	302.127213587263	0.0457734314139518	0.963521074934448	Narcos	N1	Fp1	Delta	0.824
458	NR - R	-0.104147128023292	0.0583235821958626	206.711611620025	-1.78567783565736	0.0756174150336784	Narcos	N1	O1	Delta	0.824
459	NR - R	0.0197682858989287	0.0610895309638943	308.657416563341	0.323595313092391	0.74646357874817	Narcos	N1	Fp1	Delta	0.832
460	NR - R	-0.0927785240778598	0.0583259789072088	218.704340655931	-1.59068953176871	0.113123877820851	Narcos	N1	O1	Delta	0.832
461	NR - R	0.037608160385707	0.060573191156803	316.320907726798	0.620871373415882	0.535131361506851	Narcos	N1	Fp1	Delta	0.84
462	NR - R	-0.0781153539035802	0.0578222392431748	227.390299049207	-1.3509569142603	0.178051949118392	Narcos	N1	O1	Delta	0.84
463	NR - R	0.0568672328106447	0.0606348786975788	322.821894177981	0.937863388731666	0.349015748580979	Narcos	N1	Fp1	Delta	0.848
464	NR - R	-0.0658621049530513	0.056835190849188	221.1892594783	-1.15882614220151	0.247776612809815	Narcos	N1	O1	Delta	0.848
465	NR - R	0.0766185269926515	0.0611190026250036	328.279631272423	1.25359583275181	0.210880976111313	Narcos	N1	Fp1	Delta	0.856
466	NR - R	-0.0545218664173346	0.0560232782703939	204.746839088834	-0.973200214278557	0.331602148440284	Narcos	N1	O1	Delta	0.856
467	NR - R	0.0927905384530922	0.0610359788524136	335.849522536443	1.52025969268817	0.129386580661803	Narcos	N1	Fp1	Delta	0.864
468	NR - R	-0.0437781144618203	0.0552887866436733	204.74683908884	-0.791808196912744	0.429388897632842	Narcos	N1	O1	Delta	0.864
469	NR - R	0.099884335831752	0.0610510776164634	341.402757784872	1.63607817800118	0.102744738432099	Narcos	N1	Fp1	Delta	0.872
470	NR - R	-0.032940416753032	0.0548308378381258	204.746839088828	-0.600764424761851	0.5486613535639	Narcos	N1	O1	Delta	0.872
471	NR - R	0.10683793593867	0.0616319217687383	347.728254276125	1.73348376738208	0.0838961382520816	Narcos	N1	Fp1	Delta	0.88
472	NR - R	-0.0284320675883995	0.0546732730361341	204.74683908884	-0.520035951928624	0.603600326896207	Narcos	N1	O1	Delta	0.88
473	NR - R	0.120210140313995	0.0622342671080437	362.914479565101	1.93157477222798	0.0541903147807879	Narcos	N1	Fp1	Delta	0.888
474	NR - R	-0.028756327123077	0.0540782321361293	204.74683908884	-0.531754201037669	0.595472720656987	Narcos	N1	O1	Delta	0.888
475	NR - R	0.135032263315172	0.0626352719336349	385.71775009907	2.15585019664711	0.0317132181423008	Narcos	N1	Fp1	Delta	0.896
476	NR - R	-0.0232908210421746	0.053630055250095	204.746839088822	-0.434286724739732	0.664537552216784	Narcos	N1	O1	Delta	0.896
477	NR - R	0.145277178456015	0.0632606512170194	398.715858818495	2.29648566148383	0.0221659286711717	Narcos	N1	Fp1	Delta	0.904
478	NR - R	-0.0161112284950713	0.053679086964368	204.746839088825	-0.300139764034472	0.764375057518076	Narcos	N1	O1	Delta	0.904
479	NR - R	0.158100754676063	0.0636625752650043	400.139233570829	2.48341751834491	0.0134215216252328	Narcos	N1	Fp1	Delta	0.912
480	NR - R	-0.00779269080621981	0.054014946138146	204.746839088819	-0.144269158138001	0.885429835039539	Narcos	N1	O1	Delta	0.912
481	NR - R	0.168584423820729	0.0634000152056061	398.192227422868	2.6590596748914	0.00815199942964611	Narcos	N1	Fp1	Delta	0.92
482	NR - R	-0.00254527319068383	0.05437070326854	204.746839088825	-0.0468133211025905	0.962707640861743	Narcos	N1	O1	Delta	0.92
483	NR - R	0.173747681426361	0.0634555812476957	396.263420596024	2.73809928157691	0.00645818576984078	Narcos	N1	Fp1	Delta	0.928
484	NR - R	0.00141463135577062	0.0549048337918305	204.74683908884	0.0257651514096945	0.979469751922062	Narcos	N1	O1	Delta	0.928
485	NR - R	0.177844846626373	0.0637321430203403	395.795081259891	2.79050473117801	0.00551722994505285	Narcos	N1	Fp1	Delta	0.936
486	NR - R	0.00550484638587189	0.0548077919296248	204.746839088828	0.100439119914561	0.920093993708235	Narcos	N1	O1	Delta	0.936
487	NR - R	0.185682408587654	0.0647733076730814	402.049298515909	2.86665009489427	0.00436653922185089	Narcos	N1	Fp1	Delta	0.944
488	NR - R	0.0102033346830504	0.0552363241807201	204.746839088828	0.184721464260865	0.853630348998154	Narcos	N1	O1	Delta	0.944
489	NR - R	0.190283377608346	0.0655433655910051	403.341903090071	2.90316763401695	0.00389696371846713	Narcos	N1	Fp1	Delta	0.952
490	NR - R	0.0116067355751516	0.0560587500681022	204.746839088828	0.207045921663457	0.836179761832193	Narcos	N1	O1	Delta	0.952
491	NR - R	0.195189447774338	0.065630404399349	403.403079070967	2.97407047176863	0.00311526237148431	Narcos	N1	Fp1	Delta	0.96
492	NR - R	0.0192731278108937	0.0570635955091518	204.746839088819	0.33774822001538	0.735898958433824	Narcos	N1	O1	Delta	0.96
493	NR - R	0.197491070426382	0.065416312217173	391.583884776159	3.01898813511131	0.00270221618633746	Narcos	N1	Fp1	Delta	0.968
494	NR - R	0.0258636231379631	0.0583732521009402	204.746839088819	0.443073192037325	0.658180573787566	Narcos	N1	O1	Delta	0.968
495	NR - R	0.196600412228364	0.0654463287848587	383.020645623533	3.00399450784546	0.0028396948518353	Narcos	N1	Fp1	Delta	0.976
496	NR - R	0.0206370351339891	0.0590252843920378	204.746839088825	0.349630422734109	0.726975428314628	Narcos	N1	O1	Delta	0.976
497	NR - R	0.19621181043653	0.0657878392684774	381.634724000413	2.98249361307943	0.0030426855266229	Narcos	N1	Fp1	Delta	0.984
498	NR - R	0.0148463039180986	0.0584191328454346	204.746839088834	0.254134274080702	0.799646861773993	Narcos	N1	O1	Delta	0.984
499	NR - R	0.19619088896624	0.0664397253044198	380.292158233347	2.95291541419405	0.00334333576962713	Narcos	N1	Fp1	Delta	0.992
500	NR - R	0.00797359986665261	0.0573430762049164	204.746839088834	0.139050786849293	0.889546690232634	Narcos	N1	O1	Delta	0.992
501	NR - R	0.190943547257772	0.0664557815987155	380.242871533718	2.87324206659338	0.00429079315998149	Narcos	N1	Fp1	Delta	1
502	NR - R	0.00536576467077301	0.0570198912562397	213.405653083373	0.0941033830924017	0.925115326325804	Narcos	N1	O1	Delta	1
503	NR - R	0.192935893792861	0.0659030890870528	384.293890863602	2.9275698069025	0.00361948063459506	Narcos	N1	Fp1	Delta	1.008
504	NR - R	-0.00158096997651583	0.0577002931540436	251.655402059105	-0.0273996870742941	0.978162663111192	Narcos	N1	O1	Delta	1.008
505	NR - R	0.200170979300253	0.0650190113250557	383.840750543917	3.07865307732102	0.00222886699135839	Narcos	N1	Fp1	Delta	1.016
506	NR - R	-0.0119931170019975	0.0582169643180139	279.260132931302	-0.206007254800926	0.836935346679237	Narcos	N1	O1	Delta	1.016
507	NR - R	0.20146635743504	0.0639140236663256	372.243114567991	3.15214636598113	0.00175215629806768	Narcos	N1	Fp1	Delta	1.024
508	NR - R	-0.0167144549533354	0.0578957315528261	300.017376042175	-0.288699261673282	0.773010895460227	Narcos	N1	O1	Delta	1.024
509	NR - R	0.199610081547549	0.0631633184241476	368.626755219565	3.16022157365369	0.00170684917990593	Narcos	N1	Fp1	Delta	1.032
510	NR - R	-0.0236118026696685	0.0573283110462247	312.233436342854	-0.411869846481784	0.680717424990953	Narcos	N1	O1	Delta	1.032
511	NR - R	0.194242706803563	0.0635828794536471	364.177007105505	3.05495297590555	0.00241679431553592	Narcos	N1	Fp1	Delta	1.04
512	NR - R	-0.0255617450972307	0.0572436237789323	334.660722792563	-0.446543097899375	0.655493797699846	Narcos	N1	O1	Delta	1.04
513	NR - R	0.188003698246659	0.0632583479925254	358.049958258192	2.9719982296862	0.0031587384369074	Narcos	N1	Fp1	Delta	1.048
514	NR - R	-0.0241379075413308	0.0572310570778367	365.013469139965	-0.421762392200833	0.673446738535671	Narcos	N1	O1	Delta	1.048
515	NR - R	0.177246382593324	0.0635484599232096	354.71615671651	2.78915307794248	0.00556978391417945	Narcos	N1	Fp1	Delta	1.056
516	NR - R	-0.0264187923401199	0.0571826185388805	384.190161687229	-0.462007389923161	0.644337529099383	Narcos	N1	O1	Delta	1.056
517	NR - R	0.169026997689096	0.0632028246205889	349.024325247041	2.67435828546868	0.00783949242446531	Narcos	N1	Fp1	Delta	1.064
518	NR - R	-0.0314216863660942	0.0571465426885691	389.510699961059	-0.549844048087608	0.582741473670187	Narcos	N1	O1	Delta	1.064
519	NR - R	0.167291592618916	0.0630774480992181	344.869609592264	2.65216171008969	0.00836732270566342	Narcos	N1	Fp1	Delta	1.072
520	NR - R	-0.031629035862346	0.0572712653462256	392.469912858143	-0.552267104125202	0.581079722087087	Narcos	N1	O1	Delta	1.072
521	NR - R	0.167294391969333	0.0627106432328637	338.416133135233	2.66771927929551	0.00800413718541817	Narcos	N1	Fp1	Delta	1.08
522	NR - R	-0.0293044070334102	0.0575818512576658	394.371655176404	-0.50891741743904	0.611094710075762	Narcos	N1	O1	Delta	1.08
523	NR - R	0.161532840005118	0.0619905852575925	338.515541281383	2.60576407423632	0.00957179452192085	Narcos	N1	Fp1	Delta	1.088
524	NR - R	-0.0307559899732701	0.0581488720363939	393.847627270553	-0.528918083811165	0.59716022657601	Narcos	N1	O1	Delta	1.088
525	NR - R	0.159035967992066	0.0616532793841286	326.182344996895	2.57952163422157	0.0103310637733473	Narcos	N1	Fp1	Delta	1.096
526	NR - R	-0.0364494271816396	0.0589494356441541	384.006661819262	-0.618316813101742	0.536733080054466	Narcos	N1	O1	Delta	1.096
527	NR - R	0.152928617407704	0.061164785259993	331.257004536404	2.50027228506813	0.0128926539463788	Narcos	N1	Fp1	Delta	1.104
528	NR - R	-0.0409243887729584	0.0599058580593689	371.537651714404	-0.68314502285237	0.494940973079573	Narcos	N1	O1	Delta	1.104
529	NR - R	0.145416941313483	0.0609597079438456	334.998004175684	2.38545994097342	0.0176131216057845	Narcos	N1	Fp1	Delta	1.112
530	NR - R	-0.0521374761654311	0.0601436246522801	362.491733456274	-0.866882840315387	0.386579657887172	Narcos	N1	O1	Delta	1.112
531	NR - R	0.138945176909264	0.0612132441337873	345.415121755958	2.26985481451672	0.0238321741157755	Narcos	N1	Fp1	Delta	1.12
532	NR - R	-0.0634652950504511	0.0600135600079873	357.773877699264	-1.0575159187691	0.290989695699154	Narcos	N1	O1	Delta	1.12
533	NR - R	0.131399296638573	0.06099118745517	356.136440207682	2.1543980716092	0.0318791638213678	Narcos	N1	Fp1	Delta	1.128
534	NR - R	-0.0782601699327634	0.0602805940948383	347.555874880838	-1.2982647418776	0.195057200520917	Narcos	N1	O1	Delta	1.128
535	NR - R	0.122133858091677	0.0607606821646504	363.414858942584	2.01008042932626	0.045161229826198	Narcos	N1	Fp1	Delta	1.136
536	NR - R	-0.0934443267831443	0.0605183679448544	320.588405480248	-1.54406554499772	0.123558964890459	Narcos	N1	O1	Delta	1.136
537	NR - R	0.111478171716581	0.0602543529218296	364.641832627463	1.85012644416256	0.0651041278892497	Narcos	N1	Fp1	Delta	1.144
538	NR - R	-0.111554876166493	0.0605002164668304	280.691131841942	-1.84387565336487	0.0662551483221915	Narcos	N1	O1	Delta	1.144
539	NR - R	0.0979234436480425	0.0597763990130961	367.79148992907	1.63816230593932	0.102243014201917	Narcos	N1	Fp1	Delta	1.152
540	NR - R	-0.124136612629262	0.0601013791888317	204.746839088822	-2.06545364357178	0.0401394136731379	Narcos	N1	O1	Delta	1.152
541	NR - R	0.0856162808244416	0.059620272995469	376.103617788609	1.43602631324664	0.151826054185482	Narcos	N1	Fp1	Delta	1.16
542	NR - R	-0.131238221840867	0.0605644246438116	204.746839088828	-2.1669193195956	0.0313955168646715	Narcos	N1	O1	Delta	1.16
543	NR - R	0.0722433956485332	0.0599654592454747	383.056713028895	1.2047501437919	0.229043569027958	Narcos	N1	Fp1	Delta	1.168
544	NR - R	-0.127204840049397	0.0610097044996383	204.746839088822	-2.08499354475895	0.0383097241471638	Narcos	N1	O1	Delta	1.168
545	NR - R	0.0617586057773855	0.061039397842552	391.193802268115	1.0117826839755	0.312267356828132	Narcos	N1	Fp1	Delta	1.176
546	NR - R	-0.128742322870374	0.061421706549733	204.74683908881	-2.09603949649512	0.0373073488449224	Narcos	N1	O1	Delta	1.176
547	NR - R	0.0499893986439024	0.0621128948276457	386.877417256283	0.804815148007765	0.421420667795057	Narcos	N1	Fp1	Delta	1.184
548	NR - R	-0.135721279459956	0.061839715574932	204.746839088831	-2.1947267738562	0.0293076734537082	Narcos	N1	O1	Delta	1.184
549	NR - R	0.0448232285211243	0.0620015162505931	389.16388833319	0.722937618815017	0.470152459075315	Narcos	N1	Fp1	Delta	1.192
550	NR - R	-0.144008708539519	0.0626816810085404	204.74683908884	-2.29746085654432	0.0226031033177201	Narcos	N1	O1	Delta	1.192
551	NR - R	0.0432493382850559	0.0618541934254035	399.819439438617	0.699214327921272	0.48482465596851	Narcos	N1	Fp1	Delta	1.2
552	NR - R	-0.146429271212208	0.0625667068527111	204.746839088828	-2.34037043945621	0.0202270027383372	Narcos	N1	O1	Delta	1.2
553	NR - R	0.0455756662587244	0.0623245291695185	402.303715468304	0.731263707340037	0.465043796263366	Narcos	N1	Fp1	Delta	1.208
554	NR - R	-0.146736908386904	0.0627778436689563	217.64841729354	-2.33739962717874	0.0203264817793009	Narcos	N1	O1	Delta	1.208
555	NR - R	0.0423531661337959	0.0625269327098907	403.656815102431	0.677358768425503	0.498566374608857	Narcos	N1	Fp1	Delta	1.216
556	NR - R	-0.141808552202747	0.0634556533662425	256.629240071575	-2.23476624508585	0.0262937930295494	Narcos	N1	O1	Delta	1.216
557	NR - R	0.0371329568117275	0.0614872043332301	400.467478590807	0.603913565666205	0.546243046381182	Narcos	N1	Fp1	Delta	1.224
558	NR - R	-0.118120484727267	0.0636956032284917	304.015457074693	-1.85445272106993	0.0646426221714323	Narcos	N1	O1	Delta	1.224
559	NR - R	0.0358869126259239	0.0607417311525886	403.265299946789	0.590811488987247	0.554977706809286	Narcos	N1	Fp1	Delta	1.232
560	NR - R	-0.0924710935385405	0.0642190459872935	363.803331329575	-1.43993253273861	0.150746431575626	Narcos	N1	O1	Delta	1.232
561	NR - R	0.0364491889448186	0.0607019271856438	407.933726183765	0.60046180796446	0.548531945565918	Narcos	N1	Fp1	Delta	1.24
562	NR - R	-0.0782321691968333	0.0643306226454271	401.827062857399	-1.21609532101108	0.224662513950452	Narcos	N1	O1	Delta	1.24
563	NR - R	0.037184670742287	0.0609374747226227	416.336751683372	0.610210234532125	0.542055475227491	Narcos	N1	Fp1	Delta	1.248
564	NR - R	-0.0730678638195367	0.0644487605186437	421.589997382476	-1.13373574963323	0.257549680944918	Narcos	N1	O1	Delta	1.248
565	NR - R	0.0440455643399338	0.0607518147336071	422.077933504639	0.725008208118075	0.468848730568611	Narcos	N1	Fp1	Delta	1.256
566	NR - R	-0.063805315845084	0.0645262621424599	435.887678475622	-0.988827087244194	0.323296321715714	Narcos	N1	O1	Delta	1.256
567	NR - R	0.0515737309082403	0.0609689131339703	427.636393826063	0.845902087756011	0.398080437765128	Narcos	N1	Fp1	Delta	1.264
568	NR - R	-0.0626910760910427	0.0641506977037446	449.57244443624	-0.977246987718783	0.328972445726866	Narcos	N1	O1	Delta	1.264
569	NR - R	0.0518064442112945	0.0601928102770817	430.258837682064	0.860674953915879	0.389896436994385	Narcos	N1	Fp1	Delta	1.272
570	NR - R	-0.057444051185536	0.0634495950532433	459.251768671322	-0.905349374370825	0.365755037263207	Narcos	N1	O1	Delta	1.272
571	NR - R	0.0539789480026238	0.0595881211696909	426.668315484299	0.905867594799747	0.365517197057764	Narcos	N1	Fp1	Delta	1.28
572	NR - R	-0.0530798793987204	0.0624647013297959	464.503150448189	-0.849757995615375	0.395897406994909	Narcos	N1	O1	Delta	1.28
573	NR - R	0.049032613285856	0.0592025328709408	418.125755801871	0.828218167502144	0.408019438876011	Narcos	N1	Fp1	Delta	1.288
574	NR - R	-0.0527298010434969	0.0624262187412719	465.252933885904	-0.844673954417099	0.3987270388252	Narcos	N1	O1	Delta	1.288
575	NR - R	0.0454461753907734	0.0592202383653258	413.609854468458	0.767409531694534	0.443275909747838	Narcos	N1	Fp1	Delta	1.296
576	NR - R	-0.0479179379759834	0.0621922964599471	466.743796588415	-0.770480279769751	0.441404861000155	Narcos	N1	O1	Delta	1.296
577	NR - R	0.0451747526107483	0.0592539219380591	403.274950689196	0.762392616947306	0.446271390724954	Narcos	N1	Fp1	Delta	1.304
578	NR - R	-0.0420921311631772	0.0620634623436027	467.295570798521	-0.678211133793053	0.497973528311369	Narcos	N1	O1	Delta	1.304
579	NR - R	0.0389189825238707	0.0595800582437819	383.143671205547	0.653221626011628	0.514005197211071	Narcos	N1	Fp1	Delta	1.312
580	NR - R	-0.0386551914442852	0.0625437516841547	463.487092575338	-0.618050411166467	0.536845679517277	Narcos	N1	O1	Delta	1.312
581	NR - R	0.0361630087423243	0.0604229474283098	376.034603625223	0.598497926391802	0.549868071263325	Narcos	N1	Fp1	Delta	1.32
582	NR - R	-0.0314577405406801	0.0629989537039022	455.822657357138	-0.499337507866128	0.617782552819689	Narcos	N1	O1	Delta	1.32
583	NR - R	0.0425476198631313	0.0611018186310261	383.948144027279	0.696339664127879	0.486637463104839	Narcos	N1	Fp1	Delta	1.328
584	NR - R	-0.0227411640402919	0.0639665652280666	443.453406662461	-0.355516416415521	0.722371792674728	Narcos	N1	O1	Delta	1.328
585	NR - R	0.0435070721872003	0.0615017463820716	404.685657148835	0.707411980091074	0.479717666449003	Narcos	N1	Fp1	Delta	1.336
586	NR - R	-0.0152921331726656	0.0642945274144697	433.248561423504	-0.237845020215889	0.812113739203088	Narcos	N1	O1	Delta	1.336
587	NR - R	0.0452712369574922	0.0625110235632263	426.892980736753	0.724212056961488	0.469332256721668	Narcos	N1	Fp1	Delta	1.344
588	NR - R	-0.00914809493180953	0.0642025625757959	432.461718639919	-0.142488003045198	0.886760914413319	Narcos	N1	O1	Delta	1.344
589	NR - R	0.0499510343563795	0.0634786363826212	434.820110844972	0.786895201328786	0.431771886649336	Narcos	N1	Fp1	Delta	1.352
590	NR - R	-0.0100225446619	0.0638964394858448	429.289710883039	-0.156856074337606	0.875432020887443	Narcos	N1	O1	Delta	1.352
591	NR - R	0.0456648849211438	0.0641221097411097	424.941444918305	0.712155060173687	0.476759567172064	Narcos	N1	Fp1	Delta	1.36
592	NR - R	-0.0184663960494182	0.0639479120590387	420.817523644508	-0.288772462693847	0.772897700259852	Narcos	N1	O1	Delta	1.36
593	NR - R	0.0391578334136336	0.0652124948503484	409.781374072666	0.600465194645508	0.548528188529687	Narcos	N1	Fp1	Delta	1.368
594	NR - R	-0.0279361509390463	0.0638811229308021	420.022031799957	-0.43731465035935	0.662107933914587	Narcos	N1	O1	Delta	1.368
595	NR - R	0.0292254297875653	0.0649718819555061	412.38692154694	0.449816580772269	0.653079044498835	Narcos	N1	Fp1	Delta	1.376
596	NR - R	-0.0323642423246902	0.0636712772490166	417.936666124671	-0.508302074703394	0.611509699570966	Narcos	N1	O1	Delta	1.376
597	NR - R	0.0122102316035077	0.064090395425171	426.291316605699	0.190515778885525	0.848995673272979	Narcos	N1	Fp1	Delta	1.384
598	NR - R	-0.0393409349702672	0.0638962970134479	410.775006235638	-0.615699763665292	0.538433678361219	Narcos	N1	O1	Delta	1.384
599	NR - R	-0.00950770206413658	0.06354604122889	429.638026912202	-0.149619108921203	0.88113533962275	Narcos	N1	Fp1	Delta	1.392
600	NR - R	-0.0327343328034058	0.0630487428117101	403.245324525649	-0.519190888566393	0.603912462914289	Narcos	N1	O1	Delta	1.392
601	NR - R	-0.0193723201143438	0.0630098519235464	433.43497599159	-0.307449065867499	0.758649256831868	Narcos	N1	Fp1	Delta	1.4
602	NR - R	-0.0328421409400439	0.0623100500913842	385.595920687846	-0.52707614408715	0.598443809937673	Narcos	N1	O1	Delta	1.4
603	NR - R	-0.0329618942548951	0.0630272188540383	430.918106837473	-0.522978720213404	0.601257855966452	Narcos	N1	Fp1	Delta	1.408
604	NR - R	-0.0381889660398234	0.0621841865340951	365.271466911146	-0.614126648080934	0.5395139367318	Narcos	N1	O1	Delta	1.408
605	NR - R	-0.040740974490546	0.0630467554973592	430.373191324184	-0.646202555058563	0.518492609232776	Narcos	N1	Fp1	Delta	1.416
606	NR - R	-0.045145924809718	0.0619344453447083	353.547169670629	-0.728930800275187	0.466526575126298	Narcos	N1	O1	Delta	1.416
607	NR - R	-0.0447767306317241	0.0630141403811867	425.112947201361	-0.710582265517859	0.477732778167593	Narcos	N1	Fp1	Delta	1.424
608	NR - R	-0.0583026644069601	0.0623964223731511	335.876436726937	-0.934391142785254	0.350773424567187	Narcos	N1	O1	Delta	1.424
609	NR - R	-0.0552212601466943	0.0629360842283173	424.489474027552	-0.87741811114852	0.380755890142049	Narcos	N1	Fp1	Delta	1.432
610	NR - R	-0.0691368821282368	0.0625857505236089	293.963867723554	-1.10467449139492	0.270204011682249	Narcos	N1	O1	Delta	1.432
611	NR - R	-0.0681054700602082	0.0627811917046577	423.103465881268	-1.08480690173257	0.278624914775107	Narcos	N1	Fp1	Delta	1.44
612	NR - R	-0.084414578317397	0.0627629831507916	263.606327207557	-1.34497396522065	0.179789628261287	Narcos	N1	O1	Delta	1.44
613	NR - R	-0.0749951323476673	0.0630128427028588	426.353481729811	-1.19015630990196	0.234647237341503	Narcos	N1	Fp1	Delta	1.448
614	NR - R	-0.0997261131372963	0.0627597037514429	257.521828986631	-1.58901503952691	0.113283924640441	Narcos	N1	O1	Delta	1.448
615	NR - R	-0.0738250748564036	0.063675050048259	425.466449272775	-1.15940348378921	0.246942007418822	Narcos	N1	Fp1	Delta	1.456
616	NR - R	-0.0975804883170267	0.0623055115557336	281.141480962268	-1.56616141783442	0.118435678016202	Narcos	N1	O1	Delta	1.456
617	NR - R	-0.0719503973187794	0.0648767007276037	418.626954972664	-1.10903292725806	0.268052681518908	Narcos	N1	Fp1	Delta	1.464
618	NR - R	-0.0924514973376101	0.0625196957618294	305.1049633478	-1.47875795317058	0.140236666004666	Narcos	N1	O1	Delta	1.464
619	NR - R	-0.0720653183901161	0.065217511102409	409.825762916144	-1.10499951887085	0.269808094714961	Narcos	N1	Fp1	Delta	1.472
620	NR - R	-0.09062970177663	0.0623289931701304	315.64448019136	-1.45405367818555	0.146925011748877	Narcos	N1	O1	Delta	1.472
621	NR - R	-0.0788052242412601	0.064801091255765	391.926392644627	-1.21610952399277	0.224675132143486	Narcos	N1	Fp1	Delta	1.48
622	NR - R	-0.0946363315802922	0.062022077172975	316.670446985881	-1.52584911524905	0.12804555054804	Narcos	N1	O1	Delta	1.48
623	NR - R	-0.0830330305017996	0.0648848977795435	385.934952223089	-1.27969733086299	0.201420348010409	Narcos	N1	Fp1	Delta	1.488
624	NR - R	-0.0953413729957513	0.0618224332039532	317.415198508492	-1.54218085660295	0.124025980602412	Narcos	N1	O1	Delta	1.488
625	NR - R	-0.0815883590678186	0.0647940621306972	394.062037639835	-1.2591950000487	0.208705270503609	Narcos	N1	Fp1	Delta	1.496
626	NR - R	-0.0919841328384872	0.0622215370445318	327.922949664555	-1.47833269969937	0.140278606678033	Narcos	N1	O1	Delta	1.496
627	NR - R	-0.0808230358082285	0.0645102298185155	382.589740841336	-1.25287161486799	0.211017636369313	Narcos	N1	Fp1	Delta	1.504
628	NR - R	-0.0903954771426176	0.0622527378007444	329.544917133398	-1.45207231579037	0.147432882385037	Narcos	N1	O1	Delta	1.504
629	NR - R	-0.076879103956257	0.0641993951883205	345.057320039158	-1.19750511248186	0.231931709965181	Narcos	N1	Fp1	Delta	1.512
630	NR - R	-0.089744682563375	0.0621218569108183	322.949150734439	-1.44465550494107	0.149524190742417	Narcos	N1	O1	Delta	1.512
631	NR - R	-0.0784765126565011	0.0639864401014728	288.966576512495	-1.22645536354342	0.221025790214592	Narcos	N1	Fp1	Delta	1.52
632	NR - R	-0.0890162766786181	0.0619962913185665	333.410160317733	-1.43583228585739	0.151987597170674	Narcos	N1	O1	Delta	1.52
633	NR - R	-0.0836743321800305	0.0625008078675936	230.002581465954	-1.33877201007213	0.181966620171353	Narcos	N1	Fp1	Delta	1.528
634	NR - R	-0.0869115370827448	0.0612074500348002	341.845018948953	-1.41995030071225	0.156533467675763	Narcos	N1	O1	Delta	1.528
635	NR - R	-0.0854474640456302	0.0618674892644985	204.746839088819	-1.38113676603751	0.168742426794724	Narcos	N1	Fp1	Delta	1.536
636	NR - R	-0.087548198673744	0.0607154406944682	349.702838729446	-1.44194290072444	0.150213421137059	Narcos	N1	O1	Delta	1.536
637	NR - R	-0.0825038104496967	0.061608501124095	204.746839088831	-1.33916276072864	0.182002450863276	Narcos	N1	Fp1	Delta	1.544
638	NR - R	-0.089427819043981	0.0607472873015439	347.196661327553	-1.47212860057552	0.141892012130665	Narcos	N1	O1	Delta	1.544
639	NR - R	-0.0830412643019034	0.0616271079629289	204.746839088837	-1.34747949476805	0.179315064391462	Narcos	N1	Fp1	Delta	1.552
640	NR - R	-0.0812500744846958	0.0609053569603148	350.529953344901	-1.33403822815844	0.183057387948457	Narcos	N1	O1	Delta	1.552
641	NR - R	-0.0714655061481735	0.0618082702431599	204.746839088825	-1.15624504402115	0.248928287794888	Narcos	N1	Fp1	Delta	1.56
642	NR - R	-0.0706168362953662	0.0609536231539136	357.243461439722	-1.15853385970268	0.247420111076481	Narcos	N1	O1	Delta	1.56
643	NR - R	-0.0670250811698182	0.0613842028116822	204.746839088834	-1.09189462597472	0.276162583826484	Narcos	N1	Fp1	Delta	1.568
644	NR - R	-0.0612628066244507	0.0610985299995572	366.620527901369	-1.00268871648622	0.316672398861866	Narcos	N1	O1	Delta	1.568
645	NR - R	-0.0734310368902999	0.0611859115591329	204.746839088834	-1.2001298177822	0.231475699471545	Narcos	N1	Fp1	Delta	1.576
646	NR - R	-0.0562057400591651	0.0611079528781167	375.898189857027	-0.919777826157435	0.358278728599067	Narcos	N1	O1	Delta	1.576
647	NR - R	-0.0804093850743952	0.0613528517806783	204.746839088822	-1.31060550146617	0.191459290323004	Narcos	N1	Fp1	Delta	1.584
648	NR - R	-0.0516953348259519	0.0614813747330052	386.583543807772	-0.840829195027745	0.400963395609356	Narcos	N1	O1	Delta	1.584
649	NR - R	-0.0873838867768801	0.0619951181402276	204.746839088834	-1.40952851447472	0.160196038168154	Narcos	N1	Fp1	Delta	1.592
650	NR - R	-0.044874488769838	0.062226089289445	396.102287296398	-0.721152321835686	0.471241222655116	Narcos	N1	O1	Delta	1.592
651	NR - R	-0.0919735666123053	0.0626781626774797	221.966042345174	-1.46739410798574	0.143684359245372	Narcos	N1	Fp1	Delta	1.6
652	NR - R	-0.0417321238448474	0.0625866565574554	413.56189719427	-0.666789474630855	0.505278443416077	Narcos	N1	O1	Delta	1.6
653	NR - R	-0.0898345147968642	0.063800102658957	259.364755669462	-1.40806222957154	0.160310121706436	Narcos	N1	Fp1	Delta	1.608
654	NR - R	-0.0361691662556836	0.0633034656169454	430.288411403539	-0.571361550322478	0.568052896798706	Narcos	N1	O1	Delta	1.608
655	NR - R	-0.0858284991961933	0.0634387028320339	261.28442044571	-1.3529359108026	0.177245608862152	Narcos	N1	Fp1	Delta	1.616
656	NR - R	-0.0297460187908076	0.0640600839527465	445.560381603249	-0.464345610485767	0.6426269517807	Narcos	N1	O1	Delta	1.616
657	NR - R	-0.076227811160291	0.0624292274794699	249.432854095324	-1.22102762180357	0.223228469194976	Narcos	N1	Fp1	Delta	1.624
658	NR - R	-0.0299889838452999	0.0645267007255036	448.710817317753	-0.46475309458131	0.642333715348702	Narcos	N1	O1	Delta	1.624
659	NR - R	-0.0699216503951875	0.0617278928982255	237.966557683289	-1.13273995129676	0.258463490789154	Narcos	N1	Fp1	Delta	1.632
660	NR - R	-0.0347614806925178	0.0643947276589773	443.630954258914	-0.539818739145978	0.589592895319464	Narcos	N1	O1	Delta	1.632
661	NR - R	-0.0602664723566362	0.0612077913824204	230.091395111008	-0.984620928079189	0.325844525732879	Narcos	N1	Fp1	Delta	1.64
662	NR - R	-0.0381700560842092	0.0649729612841077	437.858045068076	-0.587476010479232	0.557186880984201	Narcos	N1	O1	Delta	1.64
663	NR - R	-0.0575688642535496	0.0601374839150617	226.876258777253	-0.957287543570329	0.339441110014833	Narcos	N1	Fp1	Delta	1.648
664	NR - R	-0.05728472918323	0.0650480396781764	433.819029488321	-0.880652660197677	0.378993456870166	Narcos	N1	O1	Delta	1.648
665	NR - R	-0.0596442811470622	0.0598880358859884	244.862954592515	-0.995929825793749	0.320267397795085	Narcos	N1	Fp1	Delta	1.656
666	NR - R	-0.0705650155754801	0.065160036450046	434.704198064937	-1.08294929560971	0.279431249071951	Narcos	N1	O1	Delta	1.656
667	NR - R	-0.0641208959772178	0.0596453684203115	259.864281803987	-1.07503562599141	0.283355906987607	Narcos	N1	Fp1	Delta	1.664
668	NR - R	-0.0814775831433981	0.064525551709809	426.341122457695	-1.26271811684505	0.207380696028124	Narcos	N1	O1	Delta	1.664
669	NR - R	-0.0638565051232648	0.0594517850966575	291.706834462413	-1.07408894483902	0.283670481874047	Narcos	N1	Fp1	Delta	1.672
670	NR - R	-0.0886029015785907	0.064159713365512	405.330964438191	-1.38097408686707	0.168047833968454	Narcos	N1	O1	Delta	1.672
671	NR - R	-0.0579174957318489	0.0597434902673857	315.540190336511	-0.969436092076903	0.333070139969598	Narcos	N1	Fp1	Delta	1.68
672	NR - R	-0.0972402346433954	0.0638265455996492	381.26011532433	-1.52350771500831	0.128460732337347	Narcos	N1	O1	Delta	1.68
673	NR - R	-0.0525342753206034	0.0599146482858048	339.687603325718	-0.876818554788212	0.38120486333779	Narcos	N1	Fp1	Delta	1.688
674	NR - R	-0.106636159656013	0.0630908797257436	351.778634777766	-1.69019928267858	0.0918757071499371	Narcos	N1	O1	Delta	1.688
675	NR - R	-0.0545344433874534	0.0600007602511916	354.868357607416	-0.908895873304711	0.3640219434838	Narcos	N1	Fp1	Delta	1.696
676	NR - R	-0.11192347789701	0.0620222626973837	328.598708248288	-1.80456940829621	0.0720575308871452	Narcos	N1	O1	Delta	1.696
677	NR - R	-0.0613999158699265	0.0602973072082084	358.854258445464	-1.01828620070728	0.309227981751308	Narcos	N1	Fp1	Delta	1.704
678	NR - R	-0.110031859844874	0.0605424674615988	316.811092836889	-1.81743269572991	0.0700954314774586	Narcos	N1	O1	Delta	1.704
679	NR - R	-0.066126350495677	0.0602494776988211	363.960505852226	-1.09754230279362	0.273129981509625	Narcos	N1	Fp1	Delta	1.712
680	NR - R	-0.109193399452252	0.0594297422342833	308.721660553128	-1.83735273529861	0.0671188239265903	Narcos	N1	O1	Delta	1.712
681	NR - R	-0.0714637430199049	0.0595146848647978	359.76239465984	-1.20077495465619	0.230628507088116	Narcos	N1	Fp1	Delta	1.72
682	NR - R	-0.11273917163923	0.0578615175156857	285.178012746069	-1.94843095168853	0.0523440981481311	Narcos	N1	O1	Delta	1.72
683	NR - R	-0.0697041637283176	0.0593342927753977	357.998543309764	-1.17477027984767	0.240867427369238	Narcos	N1	Fp1	Delta	1.728
684	NR - R	-0.116495057145008	0.0562483628632132	225.637819809799	-2.0710835163026	0.0394883287462842	Narcos	N1	O1	Delta	1.728
685	NR - R	-0.0711710943301956	0.0591148003879514	358.318902386321	-1.20394713105893	0.22940473399318	Narcos	N1	Fp1	Delta	1.736
686	NR - R	-0.116125454794924	0.0561951325600701	204.746839088828	-2.06646820649086	0.0400426059030488	Narcos	N1	O1	Delta	1.736
687	NR - R	-0.0722758265208309	0.0586805275066681	361.24215601497	-1.23168331287782	0.218868579151058	Narcos	N1	Fp1	Delta	1.744
688	NR - R	-0.113188267350849	0.0561036255787934	204.74683908884	-2.01748578961059	0.0449502227026458	Narcos	N1	O1	Delta	1.744
689	NR - R	-0.0792825000149025	0.0587354666266899	359.454300072839	-1.34982327660398	0.177922090575734	Narcos	N1	Fp1	Delta	1.752
690	NR - R	-0.108943629855396	0.0566995985191394	204.746839088825	-1.92141801178047	0.0560676457600012	Narcos	N1	O1	Delta	1.752
691	NR - R	-0.0882270263601237	0.0595782767937272	370.508699032947	-1.48085898263866	0.139494019892764	Narcos	N1	Fp1	Delta	1.76
692	NR - R	-0.0979761985361938	0.0570144896244816	204.746839088819	-1.71844384088152	0.0872273115262281	Narcos	N1	O1	Delta	1.76
693	NR - R	-0.0802514343426888	0.0593929481676556	378.684928651506	-1.35119465893751	0.177439776332541	Narcos	N1	Fp1	Delta	1.768
694	NR - R	-0.0837966412654386	0.0573136943972855	204.746839088849	-1.46207014129257	0.145255151868234	Narcos	N1	O1	Delta	1.768
695	NR - R	-0.0715254943595894	0.0594148407303774	382.334199007942	-1.20383213150684	0.229399253009367	Narcos	N1	Fp1	Delta	1.776
696	NR - R	-0.0707763274593793	0.0575888448558892	204.746839088822	-1.22899369897921	0.220484771086158	Narcos	N1	O1	Delta	1.776
697	NR - R	-0.0603801385191959	0.0595176075634322	382.477883299814	-1.01449203002396	0.310989347218881	Narcos	N1	Fp1	Delta	1.784
698	NR - R	-0.0600722798455125	0.0577488245885642	204.746839088834	-1.04023381035895	0.299458093894271	Narcos	N1	O1	Delta	1.784
699	NR - R	-0.058404008531214	0.0593719905168382	383.534299047315	-0.983696319136383	0.325884979272492	Narcos	N1	Fp1	Delta	1.792
700	NR - R	-0.0504802708328671	0.0583601521075681	241.321437454035	-0.864978397243088	0.387909672420488	Narcos	N1	O1	Delta	1.792
701	NR - R	-0.0589892538990021	0.0590495574465399	390.658749934701	-0.998978763768173	0.318423341562603	Narcos	N1	Fp1	Delta	1.8
702	NR - R	-0.0403328904690325	0.0589516243906749	257.112523334965	-0.684169280930154	0.494484465198668	Narcos	N1	O1	Delta	1.8
703	NR - R	-0.0561553943057572	0.0591353841718299	385.720405653039	-0.949607330571934	0.342906406721759	Narcos	N1	Fp1	Delta	1.808
704	NR - R	-0.0255502741444227	0.0591275608941564	262.858091812218	-0.432121226684118	0.666007571056648	Narcos	N1	O1	Delta	1.808
705	NR - R	-0.0574615913132998	0.059331083787893	385.071603407736	-0.968490505225278	0.333407352032436	Narcos	N1	Fp1	Delta	1.816
706	NR - R	-0.0105733118915728	0.0593051684837882	256.719769728341	-0.178286516367678	0.858638575320841	Narcos	N1	O1	Delta	1.816
707	NR - R	-0.0707149349809873	0.0598288475437623	389.521673279008	-1.1819538213445	0.237945068569467	Narcos	N1	Fp1	Delta	1.824
708	NR - R	-0.0115640079472738	0.0588646985208649	227.708631335475	-0.196450644237563	0.844432675598959	Narcos	N1	O1	Delta	1.824
709	NR - R	-0.0863592757433484	0.0599265292039937	390.729571904216	-1.44108589118145	0.15036131307679	Narcos	N1	Fp1	Delta	1.832
710	NR - R	-0.0144546942813559	0.0588510133670196	204.746839088828	-0.245615044743757	0.806226266704143	Narcos	N1	O1	Delta	1.832
711	NR - R	-0.100442476309541	0.0603070618222109	401.554858944365	-1.6655176570474	0.0965894327683198	Narcos	N1	Fp1	Delta	1.84
712	NR - R	-0.0188667247792563	0.0589818075643985	204.746839088834	-0.319873628129434	0.749390298254343	Narcos	N1	O1	Delta	1.84
713	NR - R	-0.106293667691141	0.0600425177433214	413.050010745374	-1.77030663746548	0.0774136524781186	Narcos	N1	Fp1	Delta	1.848
714	NR - R	-0.0231390989877342	0.0579145071530292	204.746839088819	-0.399538908733058	0.689912621744156	Narcos	N1	O1	Delta	1.848
715	NR - R	-0.109600059107261	0.0600841976830456	412.7133942064	-1.82410789082047	0.0688587158719841	Narcos	N1	Fp1	Delta	1.856
716	NR - R	-0.0241302182759252	0.0570277626813932	204.746839088828	-0.423131070575881	0.672643732769589	Narcos	N1	O1	Delta	1.856
717	NR - R	-0.117337178713751	0.0600630200230439	415.21212159192	-1.95356774715512	0.0514235080655975	Narcos	N1	Fp1	Delta	1.864
718	NR - R	-0.0286325080110424	0.0568420125219905	204.746839088828	-0.503720870192014	0.614999079703053	Narcos	N1	O1	Delta	1.864
719	NR - R	-0.122545973281848	0.06034067484598	408.795363432721	-2.03090160318304	0.0429116176082044	Narcos	N1	Fp1	Delta	1.872
720	NR - R	-0.032024002305985	0.0570407980932799	204.746839088822	-0.561422760137674	0.575123345942658	Narcos	N1	O1	Delta	1.872
721	NR - R	-0.116099546535317	0.0603150475927681	393.839206370921	-1.92488526775592	0.0549636758177794	Narcos	N1	Fp1	Delta	1.88
722	NR - R	-0.038145671701365	0.0570269048314218	204.74683908881	-0.668906576889068	0.504308565464711	Narcos	N1	O1	Delta	1.88
723	NR - R	-0.114489538004961	0.0601275399807787	391.214964872164	-1.90411146109687	0.0576290437627809	Narcos	N1	Fp1	Delta	1.888
724	NR - R	-0.0517526951693157	0.0572367855655641	204.74683908884	-0.904185912223067	0.366959466035945	Narcos	N1	O1	Delta	1.888
725	NR - R	-0.115631993150976	0.0604271468765768	380.551198381157	-1.91357691249524	0.056424206566949	Narcos	N1	Fp1	Delta	1.896
726	NR - R	-0.0607166259947228	0.0580137060460093	204.746839088813	-1.0465910580953	0.296522179055348	Narcos	N1	O1	Delta	1.896
727	NR - R	-0.117997763759795	0.060982314032103	380.584496765082	-1.93495057759989	0.0537370100494392	Narcos	N1	Fp1	Delta	1.904
728	NR - R	-0.0672394189597657	0.0589394069823804	204.746839088828	-1.14082279415988	0.255276299597177	Narcos	N1	O1	Delta	1.904
729	NR - R	-0.114073412922034	0.0616704101356124	379.672476861442	-1.84972684097913	0.0651298426468813	Narcos	N1	Fp1	Delta	1.912
730	NR - R	-0.0790942622316565	0.059555093447926	204.746839088831	-1.32808560364052	0.185628398307794	Narcos	N1	O1	Delta	1.912
731	NR - R	-0.108575789450592	0.0616824021910222	363.564847111423	-1.76023931613992	0.079208074293541	Narcos	N1	Fp1	Delta	1.92
732	NR - R	-0.0992773280028797	0.0600662707597689	204.746839088834	-1.65279659860911	0.0999048229225336	Narcos	N1	O1	Delta	1.92
733	NR - R	-0.0980780337895652	0.0615292662782751	352.358287911298	-1.59400623023836	0.11183120781642	Narcos	N1	Fp1	Delta	1.928
734	NR - R	-0.112184668746881	0.0603783692545947	204.746839088825	-1.85802747129252	0.0646006920777455	Narcos	N1	O1	Delta	1.928
735	NR - R	-0.0757447717075444	0.0610822801639113	350.876009315682	-1.24004492799363	0.215787413481015	Narcos	N1	Fp1	Delta	1.936
736	NR - R	-0.11321378656702	0.0605593352109143	204.746839088834	-1.86946878086958	0.0629852490730637	Narcos	N1	O1	Delta	1.936
737	NR - R	-0.0508276120923824	0.0609804901397741	354.061446862526	-0.833506125908135	0.405121278010779	Narcos	N1	Fp1	Delta	1.944
738	NR - R	-0.118195445149066	0.0597060948016898	204.746839088828	-1.97962110135732	0.0490858701100845	Narcos	N1	O1	Delta	1.944
739	NR - R	-0.0256415548346659	0.0609885146152006	358.051432184689	-0.420432519080815	0.674421725184444	Narcos	N1	Fp1	Delta	1.952
740	NR - R	-0.115347915115743	0.0594080865902469	204.746839088834	-1.94161976485335	0.0535553861694856	Narcos	N1	O1	Delta	1.952
741	NR - R	-0.00749912897546676	0.0605759270021765	360.945487136959	-0.12379718060604	0.901544772904089	Narcos	N1	Fp1	Delta	1.96
742	NR - R	-0.11478347445989	0.058839283065077	204.746839088822	-1.95079661886664	0.0524458323417368	Narcos	N1	O1	Delta	1.96
743	NR - R	0.000830521440895424	0.0601292727191093	352.573210294994	0.0138122648643226	0.988987569885411	Narcos	N1	Fp1	Delta	1.968
744	NR - R	-0.117261701082029	0.0583966046837451	227.815296075001	-2.00802258482451	0.0458216885814773	Narcos	N1	O1	Delta	1.968
745	NR - R	0.00811156780186456	0.0601055295731136	348.970196100127	0.13495543354289	0.892724915805485	Narcos	N1	Fp1	Delta	1.976
746	NR - R	-0.122086601884823	0.0572908712249218	225.478839720719	-2.13099572889222	0.0341720274031452	Narcos	N1	O1	Delta	1.976
747	NR - R	0.0142487518713412	0.0610516109062151	344.72575432296	0.233388630698533	0.815598165715775	Narcos	N1	Fp1	Delta	1.984
748	NR - R	-0.130931182508502	0.0556384088385612	204.746839088831	-2.35325174176723	0.0195579233881586	Narcos	N1	O1	Delta	1.984
749	NR - R	0.00783450303514689	0.0614301641815942	339.826914073783	0.127535114703377	0.898592316205009	Narcos	N1	Fp1	Delta	1.992
750	NR - R	-0.132926789749246	0.0546966505784954	204.746839088831	-2.43025465624229	0.015949898933503	Narcos	N1	O1	Delta	1.992
751	NR - R	-0.000730960616112578	0.0614945944325685	326.367718982434	-0.0118865832494287	0.990523364700558	Narcos	N1	Fp1	Delta	2
752	NR - R	-0.129349851682822	0.0543927153978139	204.746839088828	-2.37807306983649	0.0183233805376132	Narcos	N1	O1	Delta	2
753	NR - R	-0.00680585863956861	0.0612549094658256	316.946486830517	-0.11110715367828	0.911601701181434	Narcos	N1	Fp1	Delta	2.008
754	NR - R	-0.123957549244262	0.0544059586671555	204.746839088828	-2.2783818589175	0.0237358222606724	Narcos	N1	O1	Delta	2.008
755	NR - R	-0.0151161476787805	0.0610729745767474	309.459734426971	-0.247509602791407	0.804677996466391	Narcos	N1	Fp1	Delta	2.016
756	NR - R	-0.119676308427958	0.0542477467316066	207.265040272053	-2.20610653231483	0.0284750173349256	Narcos	N1	O1	Delta	2.016
757	NR - R	-0.0211110258673295	0.0611426389972752	311.442554862259	-0.345275019422539	0.730120702857399	Narcos	N1	Fp1	Delta	2.024
758	NR - R	-0.115293994308386	0.0547946432824677	230.629202818441	-2.10411068311993	0.0364518223537483	Narcos	N1	O1	Delta	2.024
759	NR - R	-0.021300331129632	0.0611316672877123	300.818580957313	-0.348433669073401	0.727758243253834	Narcos	N1	Fp1	Delta	2.032
760	NR - R	-0.108551820995466	0.055034140976055	231.719026857143	-1.97244508718135	0.0497479165084203	Narcos	N1	O1	Delta	2.032
761	NR - R	-0.023278266355128	0.061399960270242	288.35279725563	-0.379125104522421	0.70487398778259	Narcos	N1	Fp1	Delta	2.04
762	NR - R	-0.103818756811044	0.0547046242261814	227.67219211987	-1.89780586704693	0.0589867583284275	Narcos	N1	O1	Delta	2.04
763	NR - R	-0.026832252114961	0.0616986946947536	271.328044339225	-0.434891730655083	0.663986711258759	Narcos	N1	Fp1	Delta	2.048
764	NR - R	-0.0998530736354986	0.0541234994686384	216.657852236576	-1.84491163017569	0.0664153283715589	Narcos	N1	O1	Delta	2.048
765	NR - R	-0.0373468480069228	0.0613699195934045	248.972606588142	-0.608552989059749	0.54337557177417	Narcos	N1	Fp1	Delta	2.056
766	NR - R	-0.0984755227201599	0.0534833088646498	228.489132067381	-1.84123841270502	0.0668830025722839	Narcos	N1	O1	Delta	2.056
767	NR - R	-0.0429810613154697	0.0611303495382234	229.235867869693	-0.703105112929129	0.482703694538473	Narcos	N1	Fp1	Delta	2.064
768	NR - R	-0.0946085989489264	0.0535787141386853	235.245980070177	-1.76578703818904	0.0787287380339849	Narcos	N1	O1	Delta	2.064
769	NR - R	-0.0539912709113712	0.060653467503089	226.681726103051	-0.890159674854888	0.374323907226563	Narcos	N1	Fp1	Delta	2.072
770	NR - R	-0.0864151777117467	0.0533776936281733	240.464199254769	-1.61893802144602	0.106771395041436	Narcos	N1	O1	Delta	2.072
771	NR - R	-0.0551910687690309	0.0602218075762416	226.863529385974	-0.916463171570503	0.360397194638225	Narcos	N1	Fp1	Delta	2.08
772	NR - R	-0.0824535649645552	0.053170868079858	243.558846498275	-1.55072820779825	0.122265232645281	Narcos	N1	O1	Delta	2.08
773	NR - R	-0.0488965568976997	0.0601104553164684	247.655034321158	-0.813445125981329	0.41674425806872	Narcos	N1	Fp1	Delta	2.088
774	NR - R	-0.0775757210694055	0.0529680693167241	247.226974454356	-1.46457520672576	0.14430729626996	Narcos	N1	O1	Delta	2.088
775	NR - R	-0.0343228206796118	0.0593394757508662	280.027032568854	-0.578414626103447	0.563449110941733	Narcos	N1	Fp1	Delta	2.096
776	NR - R	-0.0686171005629391	0.0529500296956959	254.974668988044	-1.29588408084532	0.196187256528257	Narcos	N1	O1	Delta	2.096
777	NR - R	-0.0223764623993404	0.0588583827814704	310.406248475769	-0.380174604566011	0.704075812380421	Narcos	N1	Fp1	Delta	2.104
778	NR - R	-0.0588538435962401	0.0532582721308705	255.730709926482	-1.10506483296378	0.270170087262935	Narcos	N1	O1	Delta	2.104
779	NR - R	-0.0135666087249893	0.058906554189252	338.614992522135	-0.230307287732418	0.817992070741958	Narcos	N1	Fp1	Delta	2.112
780	NR - R	-0.0526417678333511	0.0543799410518153	256.592471456786	-0.96803650050286	0.333937683509782	Narcos	N1	O1	Delta	2.112
781	NR - R	-0.00874687449989228	0.058440876339854	365.963591022062	-0.149670488324408	0.881107041538295	Narcos	N1	Fp1	Delta	2.12
782	NR - R	-0.0505167133532346	0.0554676941845204	260.280582943109	-0.910741181798259	0.363274417210778	Narcos	N1	O1	Delta	2.12
783	NR - R	-0.00861979467875508	0.0581374764637824	363.993444615051	-0.148265717796074	0.882215169942766	Narcos	N1	Fp1	Delta	2.128
784	NR - R	-0.0496254467920955	0.0556296453857958	254.012000247937	-0.892068364770964	0.373200562284605	Narcos	N1	O1	Delta	2.128
785	NR - R	-0.0131241469505485	0.0579907534598508	355.640345201002	-0.226314475455727	0.821086855620315	Narcos	N1	Fp1	Delta	2.136
786	NR - R	-0.0469171534775542	0.0553152220707533	247.273453407311	-0.848177982862345	0.397159138373327	Narcos	N1	O1	Delta	2.136
787	NR - R	-0.0158202238361804	0.0575384697248478	336.534364091223	-0.274950375146117	0.783523084644498	Narcos	N1	Fp1	Delta	2.144
788	NR - R	-0.0403543953590826	0.0547882887887445	236.191216176366	-0.736551483012787	0.462126085004441	Narcos	N1	O1	Delta	2.144
789	NR - R	-0.0120266871203418	0.0570695917372553	308.282511260318	-0.210737220194458	0.833231554295254	Narcos	N1	Fp1	Delta	2.152
790	NR - R	-0.0366128169383034	0.0544353360015938	233.977603578962	-0.67259283450058	0.501870047602885	Narcos	N1	O1	Delta	2.152
791	NR - R	-0.0113990407966592	0.057132305976463	289.936204379945	-0.199520054404164	0.841995813105156	Narcos	N1	Fp1	Delta	2.16
792	NR - R	-0.0321037038762196	0.055040743672716	231.372799524853	-0.583271622693092	0.560278555706329	Narcos	N1	O1	Delta	2.16
793	NR - R	-0.0181223092908748	0.0570950306267701	271.155036619319	-0.317406070054332	0.751179772241585	Narcos	N1	Fp1	Delta	2.168
794	NR - R	-0.0246547302530684	0.0561772377606983	217.023944692937	-0.43887402150479	0.661189428691534	Narcos	N1	O1	Delta	2.168
795	NR - R	-0.0259250649707337	0.0577138271949114	252.697996236333	-0.449200239020355	0.6536722250924	Narcos	N1	Fp1	Delta	2.176
796	NR - R	-0.014670176865541	0.0578964313845436	210.809886526704	-0.253386547576704	0.800216457952625	Narcos	N1	O1	Delta	2.176
797	NR - R	-0.0312527817958936	0.0582996863070301	240.079932676207	-0.536071182807119	0.592405671394541	Narcos	N1	Fp1	Delta	2.184
798	NR - R	0.0020363562342246	0.0593629304905166	232.756405289025	0.0343034991264442	0.972664533937883	Narcos	N1	O1	Delta	2.184
799	NR - R	-0.0329407662130579	0.0589596854324048	235.458358756686	-0.558699829747623	0.576897531578484	Narcos	N1	Fp1	Delta	2.192
800	NR - R	0.0059696136389621	0.0594798792248998	228.599458767815	0.100363580369596	0.920143646592483	Narcos	N1	O1	Delta	2.192
801	NR - R	-0.0367086823070539	0.0606090831426845	233.089065283666	-0.605663052526882	0.545327810260246	Narcos	N1	Fp1	Delta	2.2
802	NR - R	0.00722307711646178	0.0582741472453073	211.266727604925	0.123949941061445	0.901472757797905	Narcos	N1	O1	Delta	2.2
803	NR - R	-0.0440427618204244	0.0618039339595969	225.899559364585	-0.712620686075041	0.476815920541204	Narcos	N1	Fp1	Delta	2.208
804	NR - R	0.00662380448240811	0.05736297654929	204.746839088849	0.11547177083317	0.908184363152609	Narcos	N1	O1	Delta	2.208
805	NR - R	-0.05322084894799	0.062514922146922	215.600741151586	-0.851330324348975	0.395530446449855	Narcos	N1	Fp1	Delta	2.216
806	NR - R	0.00582742171972421	0.0567551986052504	204.746839088834	0.102676439567337	0.918320265005311	Narcos	N1	O1	Delta	2.216
807	NR - R	-0.0613471457610817	0.0630459253202034	204.746839088837	-0.97305488736197	0.331674191875098	Narcos	N1	Fp1	Delta	2.224
808	NR - R	0.000112343973752509	0.0565221926264061	204.74683908881	0.00198760820364962	0.998416054353628	Narcos	N1	O1	Delta	2.224
809	NR - R	-0.0656976934479731	0.0630806705034157	204.746839088831	-1.04148692338988	0.298877838665729	Narcos	N1	Fp1	Delta	2.232
810	NR - R	-0.0115738096475926	0.0565233940577935	205.835195150773	-0.204761406149084	0.837960875141115	Narcos	N1	O1	Delta	2.232
811	NR - R	-0.0662321240658013	0.0629215799858041	204.746839088816	-1.05261381040883	0.293758692758745	Narcos	N1	Fp1	Delta	2.24
812	NR - R	-0.0221057999117135	0.0567537535242736	210.200649014364	-0.389503751540571	0.697297870028618	Narcos	N1	O1	Delta	2.24
813	NR - R	-0.0671808356351655	0.0623843215748852	204.74683908884	-1.07688653076916	0.28279816456428	Narcos	N1	Fp1	Delta	2.248
814	NR - R	-0.0299961705305324	0.0573845757937065	207.109116882776	-0.522721831008501	0.601726565586275	Narcos	N1	O1	Delta	2.248
815	NR - R	-0.0688664551869875	0.0622423071337939	204.746839088825	-1.10642516896031	0.269840810650926	Narcos	N1	Fp1	Delta	2.256
816	NR - R	-0.0397899758992284	0.0581933588823778	220.590174393447	-0.683754584086702	0.494847761396383	Narcos	N1	O1	Delta	2.256
817	NR - R	-0.0748113684870897	0.0631332500599814	204.74683908884	-1.18497572065454	0.237400629561446	Narcos	N1	Fp1	Delta	2.264
818	NR - R	-0.0494241998553427	0.0583021968080008	223.380557312973	-0.847724486576469	0.397498816186369	Narcos	N1	O1	Delta	2.264
819	NR - R	-0.069176744946769	0.0634298851923976	204.74683908884	-1.09060176818766	0.276729953968819	Narcos	N1	Fp1	Delta	2.272
820	NR - R	-0.0499755311226248	0.0576549136317472	225.033224877363	-0.866804370601054	0.386972500623737	Narcos	N1	O1	Delta	2.272
821	NR - R	-0.058543722262781	0.0634367905905444	204.746839088828	-0.922867025866017	0.357162748884769	Narcos	N1	Fp1	Delta	2.28
822	NR - R	-0.054878767194046	0.0573400583688831	234.326070615857	-0.957075537680777	0.339515509794252	Narcos	N1	O1	Delta	2.28
823	NR - R	-0.0562940381639721	0.0635951882374501	204.74683908884	-0.885193356984538	0.377090733502193	Narcos	N1	Fp1	Delta	2.288
824	NR - R	-0.0560523208518362	0.0569068000150811	241.510282897859	-0.984984585971826	0.325617382441908	Narcos	N1	O1	Delta	2.288
825	NR - R	-0.0525511027297873	0.0634231230224343	204.746839088819	-0.828579549941095	0.408307199751118	Narcos	N1	Fp1	Delta	2.296
826	NR - R	-0.0523085322395586	0.0569913019044807	248.747216396695	-0.917833607788597	0.359595051595142	Narcos	N1	O1	Delta	2.296
827	NR - R	-0.0450514320183893	0.063496904075122	204.746839088828	-0.709505962134623	0.478817739930661	Narcos	N1	Fp1	Delta	2.304
828	NR - R	-0.049441307807387	0.0568156644547291	262.551495679684	-0.870205572387206	0.384982972856774	Narcos	N1	O1	Delta	2.304
829	NR - R	-0.041333548595607	0.0633558878673106	204.746839088822	-0.652402641443111	0.514873235676762	Narcos	N1	Fp1	Delta	2.312
830	NR - R	-0.0532414714513856	0.0570388076480879	272.510959223002	-0.933425393109009	0.351426676568237	Narcos	N1	O1	Delta	2.312
831	NR - R	-0.0403603076994349	0.0630849121671747	204.746839088834	-0.639777504841098	0.523032479660975	Narcos	N1	Fp1	Delta	2.32
832	NR - R	-0.0567360884812564	0.0575604625385182	277.625486172673	-0.985678119651832	0.32514932555616	Narcos	N1	O1	Delta	2.32
833	NR - R	-0.0370410775751791	0.0622963909917387	204.746839088825	-0.594594277220508	0.552771189485234	Narcos	N1	Fp1	Delta	2.328
834	NR - R	-0.0619415910891713	0.0578104544336187	277.180608724266	-1.07146002736056	0.284894672652187	Narcos	N1	O1	Delta	2.328
835	NR - R	-0.0287685701212689	0.0616482425978008	204.746839088831	-0.466656775748789	0.641241614340668	Narcos	N1	Fp1	Delta	2.336
836	NR - R	-0.0668716109314249	0.0573168632284439	275.947876002966	-1.16670046413565	0.244338616074111	Narcos	N1	O1	Delta	2.336
837	NR - R	-0.020360025921115	0.0612170409216814	204.746839088831	-0.332587554291668	0.739785907785196	Narcos	N1	Fp1	Delta	2.344
838	NR - R	-0.0724900653549872	0.0572801231477204	277.711918817342	-1.26553612966302	0.206739926925831	Narcos	N1	O1	Delta	2.344
839	NR - R	-0.0125096809414197	0.0609146794895151	204.746839088834	-0.205363978703572	0.837491791507089	Narcos	N1	Fp1	Delta	2.352
840	NR - R	-0.0720856310981261	0.0567062337565534	266.296174514572	-1.27121175791004	0.204762570218872	Narcos	N1	O1	Delta	2.352
841	NR - R	-0.0112352229188918	0.0604507470292004	204.746839088843	-0.185857470271867	0.852740534525946	Narcos	N1	Fp1	Delta	2.36
842	NR - R	-0.0773217853250687	0.0567375752096947	263.125958620119	-1.36279678924059	0.174111725408301	Narcos	N1	O1	Delta	2.36
843	NR - R	-0.012349220390265	0.0593019128276331	204.746839088828	-0.208243205006881	0.835246078981512	Narcos	N1	Fp1	Delta	2.368
844	NR - R	-0.0804092543322541	0.0578966037574375	263.3908155648	-1.38884233467537	0.166053919125198	Narcos	N1	O1	Delta	2.368
845	NR - R	-0.0150125789945887	0.0582851750135807	204.746839088831	-0.257571140364436	0.796996589557268	Narcos	N1	Fp1	Delta	2.376
846	NR - R	-0.0791945810423381	0.0589370455176346	271.857295576949	-1.34371481208101	0.180161054857753	Narcos	N1	O1	Delta	2.376
847	NR - R	-0.0149436334093338	0.0575171143056931	204.746839088831	-0.259811946230666	0.795269902786061	Narcos	N1	Fp1	Delta	2.384
848	NR - R	-0.0727432674999896	0.0595968975457397	278.593813296814	-1.22058815971352	0.223274076110604	Narcos	N1	O1	Delta	2.384
849	NR - R	-0.0136450077954188	0.0572868904177507	204.746839088834	-0.238187265811007	0.811974057426608	Narcos	N1	Fp1	Delta	2.392
850	NR - R	-0.0679965961587075	0.0604368074233356	276.796537153813	-1.12508583854237	0.26152730031906	Narcos	N1	O1	Delta	2.392
851	NR - R	-0.0189262110489373	0.0570763195598457	204.746839088834	-0.331594804901405	0.740534406266073	Narcos	N1	Fp1	Delta	2.4
852	NR - R	-0.0644114389322106	0.0610408986517011	261.512350323058	-1.0552177368774	0.292299642962287	Narcos	N1	O1	Delta	2.4
853	NR - R	-0.0227609427906652	0.0575433015907755	243.216175359046	-0.395544610083929	0.692787729548474	Narcos	N1	Fp1	Delta	2.408
854	NR - R	-0.0732419799684067	0.0610467763763009	248.515681325411	-1.19976818295749	0.231371927139783	Narcos	N1	O1	Delta	2.408
855	NR - R	-0.0237524782489531	0.0576825909521931	276.033624450066	-0.41177897623633	0.68082099686323	Narcos	N1	Fp1	Delta	2.416
856	NR - R	-0.0794143477177517	0.0612990045927008	240.570288809342	-1.2955242625132	0.196381158379646	Narcos	N1	O1	Delta	2.416
857	NR - R	-0.0316439423329256	0.0578831576787428	297.906337981481	-0.546686525095133	0.585003344520673	Narcos	N1	Fp1	Delta	2.424
858	NR - R	-0.0815182163711771	0.0608668119307182	218.746025760915	-1.3392884198365	0.18186671048025	Narcos	N1	O1	Delta	2.424
859	NR - R	-0.0298259371134994	0.0579907761140485	319.031000207674	-0.514322088996391	0.607382906920089	Narcos	N1	Fp1	Delta	2.432
860	NR - R	-0.0814389336257999	0.0607091735746399	204.746839088828	-1.34146009294087	0.181257123162932	Narcos	N1	O1	Delta	2.432
861	NR - R	-0.0269015732111983	0.0580534101474503	326.435166312566	-0.463393505099369	0.6433911390664	Narcos	N1	Fp1	Delta	2.44
862	NR - R	-0.0863718085020983	0.0601308569227751	214.752420052278	-1.43639743256984	0.152344435532471	Narcos	N1	O1	Delta	2.44
863	NR - R	-0.0206185621465987	0.0578894986824958	324.105407353977	-0.356171026107592	0.721944222288638	Narcos	N1	Fp1	Delta	2.448
864	NR - R	-0.0868097505433874	0.0589576359132796	204.746839088828	-1.47240894582468	0.142445976987983	Narcos	N1	O1	Delta	2.448
865	NR - R	-0.0149723314268556	0.0579623373500969	317.468584948462	-0.258311381344433	0.796333984047379	Narcos	N1	Fp1	Delta	2.456
866	NR - R	-0.0804427603037825	0.0580767307498908	204.746839088834	-1.3851117179824	0.16752556472933	Narcos	N1	O1	Delta	2.456
867	NR - R	-0.00990837727747171	0.0577863511863346	312.974810277299	-0.171465702091515	0.863968404578961	Narcos	N1	Fp1	Delta	2.464
868	NR - R	-0.0749994924024628	0.0577854623164215	204.746839088831	-1.29789551551532	0.19578347026802	Narcos	N1	O1	Delta	2.464
869	NR - R	-0.00661977194695098	0.0572089203781572	313.529036307686	-0.115712233392862	0.907954686105534	Narcos	N1	Fp1	Delta	2.472
870	NR - R	-0.0659866659495947	0.0578907039018054	204.746839088843	-1.13984908633209	0.255680862157079	Narcos	N1	O1	Delta	2.472
871	NR - R	-0.00471102176125057	0.0574179986286878	324.616300033485	-0.0820478225254058	0.934659250924513	Narcos	N1	Fp1	Delta	2.48
872	NR - R	-0.0517639293683224	0.0581126195567464	204.746839088819	-0.890751953072351	0.374107760118823	Narcos	N1	O1	Delta	2.48
873	NR - R	-0.00410435968393037	0.0577094278131862	333.635082086421	-0.0711211294143615	0.943343964304605	Narcos	N1	Fp1	Delta	2.488
874	NR - R	-0.0341091868216396	0.0578426739635883	204.746839088813	-0.589688969827211	0.556049352839898	Narcos	N1	O1	Delta	2.488
875	NR - R	-0.00532099786195719	0.0583097350991336	342.84787613673	-0.091254022212772	0.927344042704242	Narcos	N1	Fp1	Delta	2.496
876	NR - R	-0.016094180237648	0.0581065258513838	204.746839088837	-0.276977155351041	0.782077073518065	Narcos	N1	O1	Delta	2.496
877	NR - R	-0.00891048449800463	0.0586332783173386	351.710086175282	-0.1519697474492	0.879297932159991	Narcos	N1	Fp1	Delta	2.504
878	NR - R	0.00240643390029285	0.0578688706051679	204.746839088822	0.041584255492243	0.966870647487181	Narcos	N1	O1	Delta	2.504
879	NR - R	-0.0110146793929437	0.0591012230963477	354.642252928643	-0.186369736798634	0.852261383069883	Narcos	N1	Fp1	Delta	2.512
880	NR - R	0.0108664571001837	0.0576288533885545	204.746839088813	0.188559314670346	0.850624985390244	Narcos	N1	O1	Delta	2.512
881	NR - R	-0.00791160171567903	0.059538599244153	351.235766238294	-0.132881892018244	0.894362883208717	Narcos	N1	Fp1	Delta	2.52
882	NR - R	0.0141580466369042	0.0568515530378306	204.746839088822	0.24903535401193	0.803583071517934	Narcos	N1	O1	Delta	2.52
883	NR - R	-0.000012214881248169	0.0601028797463639	338.037487626561	-0.000203232878353187	0.99983796350557	Narcos	N1	Fp1	Delta	2.528
884	NR - R	0.0136499391247446	0.0564188676390959	204.746839088837	0.241939260675373	0.809069378402944	Narcos	N1	O1	Delta	2.528
885	NR - R	0.00620887671031778	0.0603893185551556	312.432610217192	0.10281415420588	0.918176430084794	Narcos	N1	Fp1	Delta	2.536
886	NR - R	0.0139280821677306	0.0572613695911816	204.746839088831	0.243236972275905	0.808065344276048	Narcos	N1	O1	Delta	2.536
887	NR - R	0.00685803778110627	0.0601768919954794	303.170181375346	0.113964639144565	0.909341258488832	Narcos	N1	Fp1	Delta	2.544
888	NR - R	0.0149314161521294	0.0583646394755806	204.746839088825	0.255829836118094	0.798339069692883	Narcos	N1	O1	Delta	2.544
889	NR - R	0.00881135662941931	0.0602299477661908	288.723841954772	0.146295272637866	0.883790388116499	Narcos	N1	Fp1	Delta	2.552
890	NR - R	0.017673042262559	0.0584358777320968	204.74683908884	0.302434787470502	0.762627652379764	Narcos	N1	O1	Delta	2.552
891	NR - R	0.0128646494878319	0.0604406348429764	270.634442513432	0.212847689658688	0.83160600192011	Narcos	N1	Fp1	Delta	2.56
892	NR - R	0.0180835455575831	0.0581918909824762	204.74683908884	0.3107571390493	0.756301383624613	Narcos	N1	O1	Delta	2.56
893	NR - R	0.0139627209965165	0.060117668050567	226.712749049631	0.232256530389236	0.816548292873464	Narcos	N1	Fp1	Delta	2.568
894	NR - R	0.0144794294258783	0.0585614076123967	204.746839088822	0.247252072930248	0.804960900569916	Narcos	N1	O1	Delta	2.568
895	NR - R	0.0178183319411999	0.060208898567976	204.746839088822	0.295941835260164	0.767574436788356	Narcos	N1	Fp1	Delta	2.576
896	NR - R	0.0155325891673112	0.0594803960720678	204.746839088828	0.26113795793309	0.794248599399399	Narcos	N1	O1	Delta	2.576
897	NR - R	0.0218785674378456	0.0602193054271797	204.746839088831	0.36331484202026	0.716744535685518	Narcos	N1	Fp1	Delta	2.584
898	NR - R	0.0241690644138657	0.0603507727297225	204.746839088825	0.400476469822607	0.689223162835989	Narcos	N1	O1	Delta	2.584
899	NR - R	0.0244283543836488	0.059872110161626	204.746839088825	0.408008909619253	0.683693470030561	Narcos	N1	Fp1	Delta	2.592
900	NR - R	0.0306345676904113	0.0612808751342454	204.74683908881	0.499904213562575	0.617679347926107	Narcos	N1	O1	Delta	2.592
901	NR - R	0.030873587331701	0.0599415771173702	204.746839088816	0.515061311637632	0.60706578727439	Narcos	N1	Fp1	Delta	2.6
902	NR - R	0.0382745026755286	0.0620741482243176	204.746839088825	0.6165932803011	0.538188001250537	Narcos	N1	O1	Delta	2.6
903	NR - R	0.0339905655648617	0.0601532912220115	204.746839088816	0.565065765718631	0.572647646661768	Narcos	N1	Fp1	Delta	2.608
904	NR - R	0.0351744464820882	0.0618789129974165	204.746839088819	0.568439954392165	0.570359184908521	Narcos	N1	O1	Delta	2.608
905	NR - R	0.0378835535874476	0.0599189295094612	204.746839088828	0.632246835809471	0.52793096994724	Narcos	N1	Fp1	Delta	2.616
906	NR - R	0.0218581496021551	0.0615756009611893	204.746839088846	0.354980694641245	0.722969440658936	Narcos	N1	O1	Delta	2.616
907	NR - R	0.0428547150306494	0.059574188665721	204.746839088825	0.719350376236145	0.472745310554387	Narcos	N1	Fp1	Delta	2.624
908	NR - R	0.0102576438278469	0.0613151566925887	211.918591033527	0.167293771738608	0.867298433030804	Narcos	N1	O1	Delta	2.624
909	NR - R	0.0423166377334588	0.0588632705509851	204.746839088837	0.718897155006121	0.473023934558	Narcos	N1	Fp1	Delta	2.632
910	NR - R	0.00905586604425134	0.0623377730069205	252.002090689102	0.145270926557578	0.884613092484326	Narcos	N1	O1	Delta	2.632
911	NR - R	0.0451002339606668	0.0588224106854737	204.74683908884	0.766718559050902	0.444132000158508	Narcos	N1	Fp1	Delta	2.64
912	NR - R	0.00334196133119721	0.0625720121028424	274.372011541479	0.0534098428176548	0.957444229887063	Narcos	N1	O1	Delta	2.64
913	NR - R	0.0498431063454223	0.0596255114513868	211.875102081284	0.835935912869441	0.404132683748136	Narcos	N1	Fp1	Delta	2.648
914	NR - R	-0.00103473460924844	0.0621783742209154	292.247399470067	-0.0166413905511924	0.986734059379111	Narcos	N1	O1	Delta	2.648
915	NR - R	0.0485541689600451	0.059630132142999	207.049671934179	0.814255598890965	0.41643403590897	Narcos	N1	Fp1	Delta	2.656
916	NR - R	-0.000769542527477471	0.0621890995748785	301.453659770141	-0.0123742349179844	0.990135226186055	Narcos	N1	O1	Delta	2.656
917	NR - R	0.0421658441582906	0.0587707555762039	206.568790959461	0.717463026379117	0.473898978643823	Narcos	N1	Fp1	Delta	2.664
918	NR - R	0.000562160808156765	0.0620667892494911	298.237997887075	0.00905735281225901	0.992779432382952	Narcos	N1	O1	Delta	2.664
919	NR - R	0.0346603166722958	0.0582794982329448	206.998570777016	0.594725722135725	0.552676340641792	Narcos	N1	Fp1	Delta	2.672
920	NR - R	0.003628572442393	0.0617550097346323	292.371400559107	0.058757539800987	0.953185367548432	Narcos	N1	O1	Delta	2.672
921	NR - R	0.026087210905308	0.058666617454597	220.858849113911	0.444668740710973	0.656994607353437	Narcos	N1	Fp1	Delta	2.68
922	NR - R	0.00412944911341397	0.0613870330825418	286.677613178262	0.0672690779478047	0.946414384295697	Narcos	N1	O1	Delta	2.68
923	NR - R	0.0241203183598926	0.0595558494008783	241.487633041688	0.405003347320858	0.685833584723582	Narcos	N1	Fp1	Delta	2.688
924	NR - R	0.0111405764673153	0.0609933870457699	297.214132611637	0.182652202261786	0.855195446541912	Narcos	N1	O1	Delta	2.688
925	NR - R	0.0284303519642871	0.0603537714021705	265.641944087346	0.47106172992637	0.637983255625674	Narcos	N1	Fp1	Delta	2.696
926	NR - R	0.0224894975363582	0.0601325234127818	307.844557853332	0.373998898765287	0.708662592429548	Narcos	N1	O1	Delta	2.696
927	NR - R	0.0386131277571853	0.0610569128372465	295.392366898943	0.632412055619527	0.527606856667893	Narcos	N1	Fp1	Delta	2.704
928	NR - R	0.0286348747370583	0.0593505086665427	306.494449453161	0.482470586696091	0.629816077472883	Narcos	N1	O1	Delta	2.704
929	NR - R	0.0492582006678644	0.0618000810464269	321.608567040711	0.797057217948623	0.426005834971245	Narcos	N1	Fp1	Delta	2.712
930	NR - R	0.0296728698097503	0.0586423333695674	298.396381075133	0.505997427195643	0.613232060230495	Narcos	N1	O1	Delta	2.712
931	NR - R	0.064558895189408	0.0623060963945185	338.791543060782	1.03615695614479	0.300867917640395	Narcos	N1	Fp1	Delta	2.72
932	NR - R	0.025241314447589	0.0580035546930704	275.152154437118	0.435168406163296	0.663781330237907	Narcos	N1	O1	Delta	2.72
933	NR - R	0.0764294816513371	0.062775747885106	343.793792280211	1.21750013701502	0.224248986769381	Narcos	N1	Fp1	Delta	2.728
934	NR - R	0.0183696771221972	0.0577379391637121	253.082198323124	0.318156092653587	0.750628910455748	Narcos	N1	O1	Delta	2.728
935	NR - R	0.0826793408562413	0.0626662224497095	348.676729330948	1.31936053625368	0.187914312129167	Narcos	N1	Fp1	Delta	2.736
936	NR - R	0.0171082255917115	0.0583190849248858	230.43751307893	0.293355521845836	0.769514437258217	Narcos	N1	O1	Delta	2.736
937	NR - R	0.0791339420487372	0.0623495034854796	338.257137162697	1.26919923375439	0.205242604491882	Narcos	N1	Fp1	Delta	2.744
938	NR - R	0.00861821906238734	0.0587369426407716	204.746839088831	0.146725700639466	0.883492900941576	Narcos	N1	O1	Delta	2.744
939	NR - R	0.0751541200106235	0.062286719280713	316.861218013138	1.20658337569394	0.228492684079632	Narcos	N1	Fp1	Delta	2.752
940	NR - R	-0.00444701833572421	0.0588718776283943	204.746839088813	-0.0755372261743421	0.939861034337917	Narcos	N1	O1	Delta	2.752
941	NR - R	0.0779464143201484	0.0616893301284977	298.358824629992	1.26353154034559	0.207384614228875	Narcos	N1	Fp1	Delta	2.76
942	NR - R	-0.00800425453413221	0.0587608434374933	204.746839088837	-0.136217488822241	0.89178318838686	Narcos	N1	O1	Delta	2.76
943	NR - R	0.0847765974869769	0.0611001549764149	283.687388801652	1.38750216787014	0.166377633425726	Narcos	N1	Fp1	Delta	2.768
944	NR - R	-0.00823206414357878	0.0582856469069629	204.746839088822	-0.141236557890814	0.88782192927024	Narcos	N1	O1	Delta	2.768
945	NR - R	0.0893808323913475	0.0602786946754232	264.48141702952	1.48279309750531	0.139319966528726	Narcos	N1	Fp1	Delta	2.776
946	NR - R	-0.0119900727631397	0.0581282595507779	204.746839088819	-0.206269254503754	0.836785558116989	Narcos	N1	O1	Delta	2.776
947	NR - R	0.0959619847085728	0.0594283593603869	273.86835940153	1.61475069716527	0.107516164730433	Narcos	N1	Fp1	Delta	2.784
948	NR - R	-0.0170021533532729	0.0575749769026452	204.746839088831	-0.295304562293133	0.768060473963655	Narcos	N1	O1	Delta	2.784
949	NR - R	0.102587482039614	0.0585995023574336	290.415866436224	1.75065449214689	0.081061333661873	Narcos	N1	Fp1	Delta	2.792
950	NR - R	-0.0210283319665517	0.0575618282612022	204.74683908884	-0.365317304918288	0.715251666731662	Narcos	N1	O1	Delta	2.792
951	NR - R	0.105679787593526	0.0580875757643799	314.742193119815	1.81931826561663	0.0698128946777975	Narcos	N1	Fp1	Delta	2.8
952	NR - R	-0.0195239778090052	0.0571906361124736	204.746839088831	-0.341384169440055	0.733164483226965	Narcos	N1	O1	Delta	2.8
953	NR - R	0.110859769963196	0.058142954725144	331.184780467948	1.9066758902649	0.0574277558106747	Narcos	N1	Fp1	Delta	2.808
954	NR - R	-0.0218575944133014	0.0571859719744782	204.74683908881	-0.382219513958009	0.70269498337924	Narcos	N1	O1	Delta	2.808
955	NR - R	0.118175655556485	0.0581365732449633	349.396260155763	2.0327248229534	0.0428360543172235	Narcos	N1	Fp1	Delta	2.816
956	NR - R	-0.0225465671873079	0.0564393890776639	204.74683908884	-0.399482835582832	0.689953864757529	Narcos	N1	O1	Delta	2.816
957	NR - R	0.120820289608868	0.0582996821828862	363.466994105067	2.07240048461765	0.0389326572525116	Narcos	N1	Fp1	Delta	2.824
958	NR - R	-0.0254557981486134	0.0558330295763742	204.746839088834	-0.45592722339726	0.64892550806484	Narcos	N1	O1	Delta	2.824
959	NR - R	0.115165153796891	0.0581637387472945	388.89740204724	1.98001635172133	0.0484061820333383	Narcos	N1	Fp1	Delta	2.832
960	NR - R	-0.0331697853694279	0.0556677027592776	204.746839088828	-0.595853317548653	0.55193132914759	Narcos	N1	O1	Delta	2.832
961	NR - R	0.109727552492322	0.0586709915670161	408.943588094327	1.87021813611224	0.0621676955652999	Narcos	N1	Fp1	Delta	2.84
962	NR - R	-0.0387809326437544	0.0549456203782106	204.746839088834	-0.705805710752035	0.481111251316011	Narcos	N1	O1	Delta	2.84
963	NR - R	0.103748634289359	0.0594054521818085	417.508175067351	1.74644970249262	0.0814682585531485	Narcos	N1	Fp1	Delta	2.848
964	NR - R	-0.0480111000171635	0.0552798922130663	204.746839088822	-0.868509291445675	0.38613246733081	Narcos	N1	O1	Delta	2.848
965	NR - R	0.102962458630064	0.0593173187246493	438.580469352857	1.73579084226675	0.0833031505502817	Narcos	N1	Fp1	Delta	2.856
966	NR - R	-0.0589405307156882	0.0557289120578544	204.746839088828	-1.0576293083651	0.291470696887797	Narcos	N1	O1	Delta	2.856
967	NR - R	0.096508974074241	0.0592274737413573	448.775785327255	1.62946294984131	0.103916728015956	Narcos	N1	Fp1	Delta	2.864
968	NR - R	-0.0763358944299221	0.0556960803746124	204.746839088819	-1.37057929241135	0.172006840787108	Narcos	N1	O1	Delta	2.864
969	NR - R	0.088841290582974	0.0599980954452819	449.706456280965	1.48073517873575	0.13937741002242	Narcos	N1	Fp1	Delta	2.872
970	NR - R	-0.0922860010573391	0.0551054101581391	204.74683908884	-1.67471761470427	0.0955163442948494	Narcos	N1	O1	Delta	2.872
971	NR - R	0.0809525261361747	0.0611565624002978	443.114423377159	1.32369320574795	0.186287442465837	Narcos	N1	Fp1	Delta	2.88
972	NR - R	-0.0951902852303844	0.0538661421690392	204.746839088828	-1.76716359103024	0.0786905585840121	Narcos	N1	O1	Delta	2.88
973	NR - R	0.072475322995363	0.0620264347663757	448.455224935444	1.16845863007189	0.243242585449135	Narcos	N1	Fp1	Delta	2.888
974	NR - R	-0.0850166406364308	0.0525344500595437	204.746839088828	-1.61830266691801	0.107136811579657	Narcos	N1	O1	Delta	2.888
975	NR - R	0.0658562444138488	0.0631484026799318	460.286198110204	1.04288060535184	0.29755101534262	Narcos	N1	Fp1	Delta	2.896
976	NR - R	-0.0771948771691403	0.0518913157784384	204.746839088834	-1.48762612801612	0.13838795883386	Narcos	N1	O1	Delta	2.896
977	NR - R	0.0533876738838363	0.0632871335605194	464.703541364278	0.843578637240433	0.399338921684126	Narcos	N1	Fp1	Delta	2.904
978	NR - R	-0.0615780185403649	0.0510088829731564	204.746839088822	-1.20720186271812	0.228747183382536	Narcos	N1	O1	Delta	2.904
979	NR - R	0.0363687467265229	0.0640159239175686	460.259824098346	0.568120312898301	0.570230324333776	Narcos	N1	Fp1	Delta	2.912
980	NR - R	-0.0430369764814813	0.0505647238650045	204.746839088831	-0.8511265006881	0.395693400599435	Narcos	N1	O1	Delta	2.912
981	NR - R	0.0142371248280416	0.0650985854799641	448.095278216346	0.218700985944211	0.826982553393676	Narcos	N1	Fp1	Delta	2.92
982	NR - R	-0.0236389045055926	0.0504956038830036	204.746839088825	-0.468137871177124	0.640183948516569	Narcos	N1	O1	Delta	2.92
983	NR - R	-0.00731614200270529	0.0649833743409862	426.127077227159	-0.112584827687085	0.91041273065356	Narcos	N1	Fp1	Delta	2.928
984	NR - R	-0.00772939577651163	0.0513096457374585	204.746839088822	-0.150642158319733	0.880406308369903	Narcos	N1	O1	Delta	2.928
985	NR - R	-0.0234375877510108	0.0641790928804988	396.809343970415	-0.365190386761176	0.715163863189066	Narcos	N1	Fp1	Delta	2.936
986	NR - R	0.00119689192346479	0.0520142673085563	204.746839088837	0.0230108388601275	0.981664037153665	Narcos	N1	O1	Delta	2.936
987	NR - R	-0.0342151745107023	0.0638314371437255	359.475169682286	-0.536023878542198	0.592273558250377	Narcos	N1	Fp1	Delta	2.944
988	NR - R	0.009814662931779	0.0533368199813426	204.746839088831	0.184012900191879	0.854185450440748	Narcos	N1	O1	Delta	2.944
989	NR - R	-0.0427057921062197	0.0637072174744381	318.546297892826	-0.670344645382683	0.503123797121575	Narcos	N1	Fp1	Delta	2.952
990	NR - R	0.0220432246495218	0.0545955063292385	204.746839088804	0.403755292909823	0.686814045569347	Narcos	N1	O1	Delta	2.952
991	NR - R	-0.0473257927520833	0.0638353083880445	293.321819967561	-0.741373292416752	0.459060272527902	Narcos	N1	Fp1	Delta	2.96
992	NR - R	0.0283646378385959	0.0557352912770577	204.746839088819	0.508917010904214	0.611358372052571	Narcos	N1	O1	Delta	2.96
993	NR - R	-0.0509060812858376	0.0640162130472688	271.155049365355	-0.795206071440827	0.427189155593518	Narcos	N1	Fp1	Delta	2.968
994	NR - R	0.0289761891608155	0.0561727553865937	204.746839088822	0.515840623472976	0.606522307905706	Narcos	N1	O1	Delta	2.968
995	NR - R	-0.054077450188512	0.0638458082466993	241.386717772922	-0.847000792590134	0.397833644536347	Narcos	N1	Fp1	Delta	2.976
996	NR - R	0.0356374524366134	0.0565312557666711	204.746839088834	0.630402632195268	0.529134153452103	Narcos	N1	O1	Delta	2.976
997	NR - R	-0.0493541274791773	0.0630886052888571	227.613523123093	-0.782298598189083	0.434852184158856	Narcos	N1	Fp1	Delta	2.984
998	NR - R	0.0441418899879168	0.0569078811041183	204.746839088825	0.775672703525107	0.438837268888994	Narcos	N1	O1	Delta	2.984
999	NR - R	-0.0480063349611655	0.0624344760027655	211.9481102406	-0.768907469633269	0.442804204505097	Narcos	N1	Fp1	Delta	2.992
1000	NR - R	0.0525991161878808	0.0574056041231585	204.74683908884	0.916271451042205	0.360602477097619	Narcos	N1	O1	Delta	2.992
1001	NR - R	-0.0508159551791557	0.0616476226242775	204.746839088828	-0.824297077745604	0.410729992496355	Narcos	N1	Fp1	Delta	3
1002	NR - R	0.0625444751684477	0.0580490106955075	204.746839088825	1.07744256825531	0.282550396328186	Narcos	N1	O1	Delta	3
1003	NR - R	-0.0513960277906371	0.0608665519109801	204.746839088834	-0.84440511540404	0.399428614762201	Narcos	N1	Fp1	Delta	3.008
1004	NR - R	0.0740155674365893	0.0585129230430235	204.746839088825	1.26494394036967	0.207329234911795	Narcos	N1	O1	Delta	3.008
1005	NR - R	-0.0524702730403474	0.0602796656534385	204.746839088843	-0.870447313726172	0.385075384876326	Narcos	N1	Fp1	Delta	3.016
1006	NR - R	0.0867817574389362	0.0593218399236477	204.746839088822	1.46289726600914	0.145028851088423	Narcos	N1	O1	Delta	3.016
1007	NR - R	-0.0482629194190694	0.0593883488936439	204.746839088843	-0.812666462667643	0.417353227736781	Narcos	N1	Fp1	Delta	3.024
1008	NR - R	0.0913612692183745	0.0599922493265069	204.746839088831	1.52288454332062	0.129330573448558	Narcos	N1	O1	Delta	3.024
1009	NR - R	-0.0479633817242783	0.0586202712005068	204.746839088819	-0.818204705335168	0.414191513417975	Narcos	N1	Fp1	Delta	3.032
1010	NR - R	0.0960221437693326	0.0598981910987702	204.746839088837	1.60308920867068	0.11045648508828	Narcos	N1	O1	Delta	3.032
1011	NR - R	-0.0458719982867856	0.057991975967555	204.746839088831	-0.791005954210801	0.429855831231336	Narcos	N1	Fp1	Delta	3.04
1012	NR - R	0.0958904177003237	0.0584511459649951	204.746839088831	1.64052245883682	0.102431916006386	Narcos	N1	O1	Delta	3.04
1013	NR - R	-0.037826660008996	0.0577632658279811	204.746839088828	-0.65485667174089	0.513295037743799	Narcos	N1	Fp1	Delta	3.048
1014	NR - R	0.0965115354417133	0.0579227631197372	204.746839088819	1.6662108339377	0.0972005346394804	Narcos	N1	O1	Delta	3.048
1015	NR - R	-0.0351579107346677	0.0580926685748866	204.746839088819	-0.605203919825889	0.545713707484128	Narcos	N1	Fp1	Delta	3.056
1016	NR - R	0.0934645972616165	0.0571436001985735	204.746839088822	1.6356091834751	0.103457749427347	Narcos	N1	O1	Delta	3.056
1017	NR - R	-0.0329642160689802	0.0575799879796777	204.746839088825	-0.572494320085906	0.567615230397977	Narcos	N1	Fp1	Delta	3.064
1018	NR - R	0.0960116265485549	0.0568037403294073	204.746839088831	1.69023423443209	0.0925050068277725	Narcos	N1	O1	Delta	3.064
1019	NR - R	-0.0232511207908874	0.0573583865913495	204.74683908881	-0.40536566965421	0.685631990783288	Narcos	N1	Fp1	Delta	3.072
1020	NR - R	0.0957913957836764	0.0565381214709851	204.746839088831	1.69427977604165	0.0917326327615498	Narcos	N1	O1	Delta	3.072
1021	NR - R	-0.0139643146715357	0.0570457149911191	204.746839088822	-0.244791649534231	0.806862916137468	Narcos	N1	Fp1	Delta	3.08
1022	NR - R	0.094364841518087	0.0563575141443699	204.746839088834	1.67439680317259	0.0955794293279414	Narcos	N1	O1	Delta	3.08
1023	NR - R	-0.00538137975380248	0.0563295752248569	204.746839088819	-0.0955338245019785	0.923984261298024	Narcos	N1	Fp1	Delta	3.088
1024	NR - R	0.0867286549804964	0.0563396172835206	204.746839088819	1.53939020465914	0.125253077653508	Narcos	N1	O1	Delta	3.088
1025	NR - R	-0.00119653691471378	0.0561853463416073	204.746839088831	-0.0212962452422884	0.98303007848269	Narcos	N1	Fp1	Delta	3.096
1026	NR - R	0.0762050180103931	0.0567869446285513	204.746839088834	1.34194608477102	0.181099744810297	Narcos	N1	O1	Delta	3.096
1027	NR - R	0.00349991604081564	0.0556784416370966	204.746839088837	0.0628594468147573	0.949939750296215	Narcos	N1	Fp1	Delta	3.104
1028	NR - R	0.0684545974690524	0.0573633266353292	204.746839088834	1.19335124868599	0.234112768715567	Narcos	N1	O1	Delta	3.104
1029	NR - R	0.0043411881101619	0.0554389072956945	204.746839088825	0.0783058022231084	0.937661275856258	Narcos	N1	Fp1	Delta	3.112
1030	NR - R	0.0551799967678462	0.0575507840641699	204.74683908884	0.958805299790873	0.33878766814308	Narcos	N1	O1	Delta	3.112
1031	NR - R	0.00194576149541007	0.0552073053770013	204.746839088837	0.0352446380442371	0.97191900498912	Narcos	N1	Fp1	Delta	3.12
1032	NR - R	0.0426023870682841	0.0575007244210763	204.746839088831	0.740901745103382	0.459601877210806	Narcos	N1	O1	Delta	3.12
1033	NR - R	0.000790700165973399	0.0546369158326909	204.746839088831	0.014471903362823	0.988467586605828	Narcos	N1	Fp1	Delta	3.128
1034	NR - R	0.0289574481763335	0.0574973178532227	204.746839088828	0.503631286771588	0.615061931057181	Narcos	N1	O1	Delta	3.128
1035	NR - R	0.00049478780579299	0.0551584311977915	204.746839088831	0.00897030236445161	0.992851564371344	Narcos	N1	Fp1	Delta	3.136
1036	NR - R	0.0197965227835503	0.0565920976002125	204.746839088825	0.349810726638907	0.726840303507052	Narcos	N1	O1	Delta	3.136
1037	NR - R	-0.00185656695595327	0.0563135862329612	204.746839088828	-0.0329683666082448	0.973731930271726	Narcos	N1	Fp1	Delta	3.144
1038	NR - R	0.00948324857501917	0.0554565556911573	204.746839088825	0.171003201638274	0.864390122010688	Narcos	N1	O1	Delta	3.144
1039	NR - R	-0.00650212999611853	0.0568491071189138	204.746839088825	-0.114375235173311	0.909052424966732	Narcos	N1	Fp1	Delta	3.152
1040	NR - R	0.00103332611349953	0.0545910428606626	204.746839088831	0.0189284919164666	0.984916583081092	Narcos	N1	O1	Delta	3.152
1041	NR - R	-0.00980368093152655	0.0568855190669346	204.746839088834	-0.172340537492345	0.863340048149061	Narcos	N1	Fp1	Delta	3.16
1042	NR - R	-0.00303947288333954	0.0544160746442501	204.746839088834	-0.0558561583725096	0.955510864880764	Narcos	N1	O1	Delta	3.16
1043	NR - R	-0.0118818223028814	0.0571600941748366	204.746839088831	-0.207869186963518	0.835537726097926	Narcos	N1	Fp1	Delta	3.168
1044	NR - R	-0.000320900058391006	0.0549327349929028	204.746839088813	-0.00584169090493065	0.99534471929721	Narcos	N1	O1	Delta	3.168
1045	NR - R	-0.00757777312392615	0.0579513993268977	204.746839088822	-0.130760830833105	0.896092896232784	Narcos	N1	Fp1	Delta	3.176
1046	NR - R	0.010299293977901	0.0556724249293212	204.746839088822	0.1849981205413	0.853413631444649	Narcos	N1	O1	Delta	3.176
1047	NR - R	-0.0010862189784442	0.0589288129342562	204.746839088819	-0.0184327313644692	0.985311590813046	Narcos	N1	Fp1	Delta	3.184
1048	NR - R	0.0127527928558781	0.0559384356024161	204.746839088822	0.227979075899064	0.819890016907825	Narcos	N1	O1	Delta	3.184
1049	NR - R	0.00795055448291255	0.0602389586271055	204.746839088834	0.131983597726656	0.895126872911765	Narcos	N1	Fp1	Delta	3.192
1050	NR - R	0.0116213131144111	0.0566619503494419	204.746839088822	0.20509906635301	0.837698482724636	Narcos	N1	O1	Delta	3.192
1051	NR - R	0.0143351956178567	0.0618187440340407	204.746839088825	0.231890761319302	0.816854460780324	Narcos	N1	Fp1	Delta	3.2
1052	NR - R	0.0117005410521228	0.0575587020420257	204.746839088843	0.203280140743616	0.8391179577749	Narcos	N1	O1	Delta	3.2
1053	NR - R	0.0169575355310366	0.0628076001641506	204.746839088819	0.269991776261428	0.787438512169975	Narcos	N1	Fp1	Delta	3.208
1054	NR - R	0.0135366862818464	0.0578206730144839	204.746839088831	0.234114989952738	0.815129639435379	Narcos	N1	O1	Delta	3.208
1055	NR - R	0.0203401108839368	0.063661094983879	204.746839088831	0.319506142473476	0.749668496600174	Narcos	N1	Fp1	Delta	3.216
1056	NR - R	0.0180203453604331	0.0575630241690242	204.746839088822	0.313054180536439	0.754558151587949	Narcos	N1	O1	Delta	3.216
1057	NR - R	0.0234934960163939	0.0637769554025453	204.746839088813	0.368369670018088	0.712978189381384	Narcos	N1	Fp1	Delta	3.224
1058	NR - R	0.0180030292411248	0.0577470401558567	204.746839088828	0.311756744458858	0.755542625774132	Narcos	N1	O1	Delta	3.224
1059	NR - R	0.0322367877958112	0.0633397791162847	204.746839088825	0.508950113902798	0.611335209090467	Narcos	N1	Fp1	Delta	3.232
1060	NR - R	0.0168761506612949	0.0582053219216091	204.746839088813	0.289941711584787	0.772154250699877	Narcos	N1	O1	Delta	3.232
1061	NR - R	0.0423811442835937	0.0628118167036053	204.746839088837	0.674732025083444	0.500607208118114	Narcos	N1	Fp1	Delta	3.24
1062	NR - R	0.0205583559038657	0.0582340341629514	204.746839088834	0.353029911105574	0.724429200525205	Narcos	N1	O1	Delta	3.24
1063	NR - R	0.0489132050780068	0.0627664342130204	204.746839088834	0.779289212320113	0.436709168953356	Narcos	N1	Fp1	Delta	3.248
1064	NR - R	0.029885203494032	0.0590319962567291	204.746839088831	0.506254326282001	0.613222797401599	Narcos	N1	O1	Delta	3.248
1065	NR - R	0.0589899407221122	0.062729471691173	204.746839088822	0.940386378710935	0.348127529419305	Narcos	N1	Fp1	Delta	3.256
1066	NR - R	0.0387824520526716	0.0596488459751609	204.746839088825	0.650179419545208	0.516305189126341	Narcos	N1	O1	Delta	3.256
1067	NR - R	0.0650591315282023	0.0625700251663929	204.746839088822	1.03978113090398	0.299667893577927	Narcos	N1	Fp1	Delta	3.264
1068	NR - R	0.0454077364298405	0.0598358194739188	204.746839088828	0.758872140952842	0.44880176650574	Narcos	N1	O1	Delta	3.264
1069	NR - R	0.0716659749664669	0.0617545989895314	204.746839088825	1.16049615962393	0.247198184881026	Narcos	N1	Fp1	Delta	3.272
1070	NR - R	0.0467709055797729	0.0595224761316925	204.746839088819	0.785768815737657	0.432911322327125	Narcos	N1	O1	Delta	3.272
1071	NR - R	0.0750208690720768	0.0606372437958372	204.746839088828	1.23720776829284	0.217427023646654	Narcos	N1	Fp1	Delta	3.28
1072	NR - R	0.0527702946659382	0.0590584228993282	204.746839088822	0.893526986927692	0.372624079795089	Narcos	N1	O1	Delta	3.28
1073	NR - R	0.071668617031092	0.0601909071786617	204.746839088834	1.19068843435706	0.235154528758858	Narcos	N1	Fp1	Delta	3.288
1074	NR - R	0.0544855355116858	0.0591143543679196	204.746839088834	0.921697210335333	0.357771308523094	Narcos	N1	O1	Delta	3.288
1075	NR - R	0.0637057051025576	0.0599344650651198	204.746839088822	1.06292272790523	0.28906903891936	Narcos	N1	Fp1	Delta	3.296
1076	NR - R	0.0599133669072809	0.0587938690414475	222.046715588244	1.0190410647247	0.3092924811947	Narcos	N1	O1	Delta	3.296
1077	NR - R	0.0534846566848336	0.0598124929218884	204.746839088807	0.894205442242333	0.372261901025386	Narcos	N1	Fp1	Delta	3.304
1078	NR - R	0.0631432786237137	0.0582504409800461	237.577605459499	1.08399657687302	0.279465154366618	Narcos	N1	O1	Delta	3.304
1079	NR - R	0.0413385151283744	0.0589731863314486	204.746839088837	0.700971368513793	0.484116757956563	Narcos	N1	Fp1	Delta	3.312
1080	NR - R	0.0651867545740198	0.0583975299722149	261.418433787765	1.11625876308527	0.265336357832738	Narcos	N1	O1	Delta	3.312
1081	NR - R	0.0279038951949207	0.0589754444050884	204.746839088825	0.473144297196904	0.636614265386067	Narcos	N1	Fp1	Delta	3.32
1082	NR - R	0.0660700926320746	0.0587884425826385	273.924727517877	1.12386193152167	0.262055537183235	Narcos	N1	O1	Delta	3.32
1083	NR - R	0.0142010179218229	0.0597427217997177	204.746839088822	0.237702894913804	0.812349233442444	Narcos	N1	Fp1	Delta	3.328
1084	NR - R	0.0585908453253742	0.0585662048920759	274.427438432815	1.00042072784712	0.317988238987479	Narcos	N1	O1	Delta	3.328
1085	NR - R	0.00360237643627331	0.0600161966484445	204.746839088828	0.0600234043049224	0.952195540126284	Narcos	N1	Fp1	Delta	3.336
1086	NR - R	0.0502448545259966	0.0584903966801191	270.620967597863	0.859027419505857	0.391085645149805	Narcos	N1	O1	Delta	3.336
1087	NR - R	0.0011007239420623	0.059907150401498	204.746839088819	0.0183738324170862	0.985358520041247	Narcos	N1	Fp1	Delta	3.344
1088	NR - R	0.0440004959158146	0.0584725649329765	278.981337585473	0.75249813252163	0.452386005580496	Narcos	N1	O1	Delta	3.344
1089	NR - R	-0.00336128890890924	0.0596439344206583	204.746839088813	-0.0563559218813878	0.955113227292969	Narcos	N1	Fp1	Delta	3.352
1090	NR - R	0.0357074634809078	0.0589669717027465	273.946922942825	0.605550233457972	0.545314801606823	Narcos	N1	O1	Delta	3.352
1091	NR - R	-0.00995099143811103	0.0590392430542617	204.746839088822	-0.168548763895318	0.866317968912215	Narcos	N1	Fp1	Delta	3.36
1092	NR - R	0.0288146969395619	0.0598856623625072	274.133763012023	0.481161864172717	0.630785288245688	Narcos	N1	O1	Delta	3.36
1093	NR - R	-0.0186634655600381	0.058767420795985	204.746839088837	-0.317581838836003	0.751125790680242	Narcos	N1	Fp1	Delta	3.368
1094	NR - R	0.0311383518162648	0.0605687562031059	288.090848473737	0.514099244697187	0.607576716403563	Narcos	N1	O1	Delta	3.368
1095	NR - R	-0.0176727793799652	0.0585718164616208	204.746839088822	-0.301728381457066	0.763165372662005	Narcos	N1	Fp1	Delta	3.376
1096	NR - R	0.027801451844474	0.0603309699887151	303.33390931446	0.460815595202171	0.645261120709961	Narcos	N1	O1	Delta	3.376
1097	NR - R	-0.0233970683396267	0.05824084842595	204.74683908884	-0.401729524414033	0.688302103785022	Narcos	N1	Fp1	Delta	3.384
1098	NR - R	0.0282794139907327	0.0599546533232769	316.049333155039	0.471680051892711	0.637480636469684	Narcos	N1	O1	Delta	3.384
1099	NR - R	-0.0260606921082635	0.0579374772680774	204.746839088828	-0.449807160012859	0.653325335132021	Narcos	N1	Fp1	Delta	3.392
1100	NR - R	0.0251052230290614	0.0603103710545761	319.012020328887	0.416267096190524	0.677494479518069	Narcos	N1	O1	Delta	3.392
1101	NR - R	-0.0322315291809421	0.0584770705333527	204.746839088828	-0.551182350397643	0.582109649782735	Narcos	N1	Fp1	Delta	3.4
1102	NR - R	0.02925676836005	0.060337048079539	306.985273826466	0.484888957800561	0.628100928689625	Narcos	N1	O1	Delta	3.4
1103	NR - R	-0.0383816250207501	0.0587373107571509	204.746839088834	-0.653445391455504	0.514202328304544	Narcos	N1	Fp1	Delta	3.408
1104	NR - R	0.0291804013447977	0.0603176346424951	284.804844121441	0.483778939902917	0.628914516137498	Narcos	N1	O1	Delta	3.408
1105	NR - R	-0.042330430153535	0.0596569384368243	230.863734070569	-0.709564239511926	0.478690419153326	Narcos	N1	Fp1	Delta	3.416
1106	NR - R	0.0225832732133849	0.0598459662490746	246.397566647994	0.377356647888262	0.706233400011424	Narcos	N1	O1	Delta	3.416
1107	NR - R	-0.0441077688600032	0.0606250884073745	262.402353868018	-0.727549765595689	0.46753789019094	Narcos	N1	Fp1	Delta	3.424
1108	NR - R	0.0210868925250404	0.0594195409183148	204.746839088819	0.354881444709056	0.723043684339336	Narcos	N1	O1	Delta	3.424
1109	NR - R	-0.0473227475776399	0.0609834753946358	279.556868351701	-0.775992959919147	0.438409132245841	Narcos	N1	Fp1	Delta	3.432
1110	NR - R	0.0172129424802079	0.0598049721534639	204.746839088825	0.287817916477551	0.773777242229621	Narcos	N1	O1	Delta	3.432
1111	NR - R	-0.0521581152200392	0.0609317160402923	278.565318815693	-0.856009293838839	0.392728347356298	Narcos	N1	Fp1	Delta	3.44
1112	NR - R	0.0188981407399685	0.0599174183963234	204.746839088822	0.315403120591192	0.752776835225792	Narcos	N1	O1	Delta	3.44
1113	NR - R	-0.0456844715524448	0.060686592361287	274.890187047133	-0.752793488229991	0.452218201296583	Narcos	N1	Fp1	Delta	3.448
1114	NR - R	0.0220853236559763	0.0599087429518912	204.746839088828	0.36864942523851	0.712769948814268	Narcos	N1	O1	Delta	3.448
1115	NR - R	-0.0401724566313991	0.0607557177342361	276.0420021081	-0.661212773538873	0.509027363585034	Narcos	N1	Fp1	Delta	3.456
1116	NR - R	0.0278468813876135	0.060065541847678	204.746839088822	0.463608260760074	0.643420899340643	Narcos	N1	O1	Delta	3.456
1117	NR - R	-0.0419346361715618	0.0605681226028077	270.224538841369	-0.692354895108106	0.48930899935494	Narcos	N1	Fp1	Delta	3.464
1118	NR - R	0.0356689009623204	0.0601304230944013	204.74683908884	0.593192249891911	0.553707173755772	Narcos	N1	O1	Delta	3.464
1119	NR - R	-0.0438175564753769	0.0607677247632592	261.036661111108	-0.721066267431976	0.471514031539039	Narcos	N1	Fp1	Delta	3.472
1120	NR - R	0.0360006237096724	0.0595107165528576	204.746839088828	0.604943542860831	0.545886368662875	Narcos	N1	O1	Delta	3.472
1121	NR - R	-0.0390301247637816	0.0602373177526803	223.137860410173	-0.647939287802118	0.517690353360138	Narcos	N1	Fp1	Delta	3.48
1122	NR - R	0.0311333239709043	0.0595448264060987	204.746839088831	0.522855231092176	0.601640330753726	Narcos	N1	O1	Delta	3.48
1123	NR - R	-0.0323455855975834	0.0603121917718852	204.746839088834	-0.536302605614499	0.592331618821509	Narcos	N1	Fp1	Delta	3.488
1124	NR - R	0.0265160854419435	0.0595781215507938	204.746839088825	0.445064140186713	0.656743561566924	Narcos	N1	O1	Delta	3.488
1125	NR - R	-0.0272868057127187	0.0599575023018487	204.746839088819	-0.4551024419821	0.649517744068666	Narcos	N1	Fp1	Delta	3.496
1126	NR - R	0.0274382700153201	0.0599894333306002	204.746839088822	0.457385050865683	0.647879258934765	Narcos	N1	O1	Delta	3.496
1127	NR - R	-0.0235169444736306	0.0593338554198037	204.746839088822	-0.396349509183949	0.692259965053016	Narcos	N1	Fp1	Delta	3.504
1128	NR - R	0.0397818176902818	0.0600631766152062	204.746839088822	0.662332895663234	0.508502730827962	Narcos	N1	O1	Delta	3.504
1129	NR - R	-0.0130456015536805	0.0586154424937627	204.746839088825	-0.222562536401029	0.82409785658403	Narcos	N1	Fp1	Delta	3.512
1130	NR - R	0.0444898223659067	0.0601661713864173	204.746839088822	0.739449118013024	0.460481256643995	Narcos	N1	O1	Delta	3.512
1131	NR - R	-0.00524120043592588	0.0577609076830758	204.746839088819	-0.0907395788287029	0.927788229347066	Narcos	N1	Fp1	Delta	3.52
1132	NR - R	0.0383157101846439	0.0598171843570915	204.746839088843	0.640546869540199	0.5225333559743	Narcos	N1	O1	Delta	3.52
1133	NR - R	0.00589313801461816	0.0573702361733684	204.746839088834	0.102721174038914	0.918284804027674	Narcos	N1	Fp1	Delta	3.528
1134	NR - R	0.0299800327233796	0.0589888376966664	204.74683908884	0.508232301126927	0.611837567707071	Narcos	N1	O1	Delta	3.528
1135	NR - R	0.0180495029032928	0.0578489711957879	204.746839088825	0.312010784810759	0.755349832388752	Narcos	N1	Fp1	Delta	3.536
1136	NR - R	0.021116282876946	0.05824288738861	204.74683908884	0.362555563841699	0.717310875601914	Narcos	N1	O1	Delta	3.536
1137	NR - R	0.0308531727747871	0.0585747734470882	204.746839088813	0.526731406014868	0.59895030057156	Narcos	N1	Fp1	Delta	3.544
1138	NR - R	0.0147931400517874	0.0579756024067755	204.746839088831	0.255161472027387	0.798854513085527	Narcos	N1	O1	Delta	3.544
1139	NR - R	0.0404031417659162	0.0584693775758386	204.746839088822	0.691013714204682	0.49033961270425	Narcos	N1	Fp1	Delta	3.552
1140	NR - R	0.00962980477029509	0.0577973865132579	204.746839088825	0.166613152449136	0.867838867668705	Narcos	N1	O1	Delta	3.552
1141	NR - R	0.0482547562202206	0.0588977690099542	204.746839088822	0.819296843180345	0.413569714520022	Narcos	N1	Fp1	Delta	3.56
1142	NR - R	0.00855840702789145	0.0576630221113027	204.746839088843	0.148421062832465	0.882156550478291	Narcos	N1	O1	Delta	3.56
1143	NR - R	0.0530358673719451	0.0596331460288449	204.746839088825	0.889368931605442	0.374848569344658	Narcos	N1	Fp1	Delta	3.568
1144	NR - R	0.00498834237426217	0.0569968077978974	204.746839088822	0.0875196799082174	0.930343979549064	Narcos	N1	O1	Delta	3.568
1145	NR - R	0.0565694686429624	0.0598411326781583	204.746839088828	0.945327504865395	0.345605945763951	Narcos	N1	Fp1	Delta	3.576
1146	NR - R	0.000604836393093017	0.0565645718584382	204.746839088825	0.0106928484247475	0.99147891543128	Narcos	N1	O1	Delta	3.576
1147	NR - R	0.0634336668085154	0.0605701086954544	204.746839088825	1.04727675374431	0.296206672841941	Narcos	N1	Fp1	Delta	3.584
1148	NR - R	0.00365655987826627	0.0560124819774874	204.746839088828	0.0652811614335519	0.948013836236577	Narcos	N1	O1	Delta	3.584
1149	NR - R	0.0631951346479918	0.0608200733825908	204.746839088813	1.03905061492545	0.300006668138339	Narcos	N1	Fp1	Delta	3.592
1150	NR - R	0.0111025133951392	0.0555142399988883	228.970544288917	0.199993972634077	0.841662803476367	Narcos	N1	O1	Delta	3.592
1151	NR - R	0.0585207584808141	0.06086557323765	204.746839088822	0.961475516747693	0.337447224121617	Narcos	N1	Fp1	Delta	3.6
1152	NR - R	0.019143282099647	0.0559828757368352	254.325024751185	0.341948887899863	0.73267174916326	Narcos	N1	O1	Delta	3.6
1153	NR - R	0.0483036353738241	0.0607436880862434	204.746839088828	0.795204191507816	0.42741560030209	Narcos	N1	Fp1	Delta	3.608
1154	NR - R	0.0312337338749866	0.0569439142647497	264.621564095373	0.548499945574015	0.583811115298029	Narcos	N1	O1	Delta	3.608
1155	NR - R	0.0458475594548545	0.0611373640304551	233.16942487653	0.749910634551007	0.45406451121863	Narcos	N1	Fp1	Delta	3.616
1156	NR - R	0.0430689810180033	0.0574276030219857	255.077753739552	0.749970027506018	0.453963922732955	Narcos	N1	O1	Delta	3.616
1157	NR - R	0.048138219221159	0.0620872143391236	254.080673092129	0.775332244062772	0.438864366024359	Narcos	N1	Fp1	Delta	3.624
1158	NR - R	0.0522154637746652	0.0571959863240835	224.142907805733	0.912921817254838	0.362264555794964	Narcos	N1	O1	Delta	3.624
1159	NR - R	0.0478211092893598	0.063275038392113	281.391754487053	0.755765788603938	0.450421812212419	Narcos	N1	Fp1	Delta	3.632
1160	NR - R	0.0540937300563058	0.0574774311112012	204.746839088819	0.941129918483152	0.347747330734237	Narcos	N1	O1	Delta	3.632
1161	NR - R	0.048913263952722	0.0638031713665449	296.456497240898	0.766627471724229	0.443913075396035	Narcos	N1	Fp1	Delta	3.64
1162	NR - R	0.0544366974271662	0.0575995625862839	204.74683908884	0.94508872954756	0.345727528650884	Narcos	N1	O1	Delta	3.64
1163	NR - R	0.0448439090757863	0.0637815581671353	297.045936074526	0.703085819231255	0.482552937562085	Narcos	N1	Fp1	Delta	3.648
1164	NR - R	0.0527571348484057	0.0575749767849485	204.746839088828	0.916320557895522	0.360576789731154	Narcos	N1	O1	Delta	3.648
1165	NR - R	0.0461535896089679	0.0645953107172378	294.471965749041	0.714503717011325	0.475481768829637	Narcos	N1	Fp1	Delta	3.656
1166	NR - R	0.0550317958514106	0.0582552184459336	204.746839088846	0.944667230155276	0.345942220491708	Narcos	N1	O1	Delta	3.656
1167	NR - R	0.0432268845170095	0.0648684259203043	285.318713046849	0.666377885754728	0.505708049777546	Narcos	N1	Fp1	Delta	3.664
1168	NR - R	0.052984498878946	0.0588216454066838	204.746839088828	0.900765330731899	0.368771391010422	Narcos	N1	O1	Delta	3.664
1169	NR - R	0.0302667788340806	0.0649238776768144	261.211662211256	0.466188710796759	0.641468950508458	Narcos	N1	Fp1	Delta	3.672
1170	NR - R	0.0517167905393537	0.0583777366500998	204.746839088828	0.885899205879289	0.376711128859648	Narcos	N1	O1	Delta	3.672
1171	NR - R	0.0243250926626703	0.0645474774226549	250.591277181052	0.3768558220082	0.706599672462148	Narcos	N1	Fp1	Delta	3.68
1172	NR - R	0.0543736634068891	0.0580695491221621	204.746839088825	0.936354151682875	0.350193985963162	Narcos	N1	O1	Delta	3.68
1173	NR - R	0.00984330304938321	0.0641054618588326	250.320557218391	0.153548586406869	0.87808938923538	Narcos	N1	Fp1	Delta	3.688
1174	NR - R	0.0537512002973163	0.0578687123151602	204.746839088834	0.928847353723384	0.35406194062977	Narcos	N1	O1	Delta	3.688
1175	NR - R	0.00145906351056393	0.0638412635879262	257.434271843843	0.022854552503561	0.981783997431508	Narcos	N1	Fp1	Delta	3.696
1176	NR - R	0.0559891892636099	0.0582108038656045	204.746839088825	0.961835012498302	0.337267020506966	Narcos	N1	O1	Delta	3.696
1177	NR - R	-0.00389494567700451	0.0635330841993364	260.173662075487	-0.0613057862071363	0.951162750235387	Narcos	N1	Fp1	Delta	3.704
1178	NR - R	0.0552893994599169	0.0587954799050156	204.746839088828	0.940368197508332	0.348136829456305	Narcos	N1	O1	Delta	3.704
1179	NR - R	-0.00784618833686048	0.0636530938364919	255.759741103611	-0.123264838579807	0.901994193437882	Narcos	N1	Fp1	Delta	3.712
1180	NR - R	0.0521242040372808	0.0592704966223144	204.746839088822	0.879429176533286	0.38019958812652	Narcos	N1	O1	Delta	3.712
1181	NR - R	-0.0110220741338472	0.063909393709475	246.537661693284	-0.17246406974149	0.863214200859601	Narcos	N1	Fp1	Delta	3.72
1182	NR - R	0.04918414978042	0.0601588627798326	204.746839088846	0.817571135950865	0.414552485673239	Narcos	N1	O1	Delta	3.72
1183	NR - R	-0.0105071218060403	0.0643577751846641	237.104070035279	-0.163261109879759	0.870451920315006	Narcos	N1	Fp1	Delta	3.728
1184	NR - R	0.0467375388202578	0.0608639804224864	204.746839088825	0.767901450017397	0.443430438559901	Narcos	N1	O1	Delta	3.728
1185	NR - R	-0.0101059903287512	0.0635028676825976	234.657699926111	-0.159142267074667	0.873693673455386	Narcos	N1	Fp1	Delta	3.736
1186	NR - R	0.0407305701407616	0.0610070643979371	204.746839088828	0.667636945699995	0.505117185817637	Narcos	N1	O1	Delta	3.736
1187	NR - R	-0.00788390419336733	0.0629894563637172	228.608352811176	-0.125162283475565	0.900505069829911	Narcos	N1	Fp1	Delta	3.744
1188	NR - R	0.0320816401798259	0.0611338620796232	204.746839088834	0.524776925397605	0.600306005996751	Narcos	N1	O1	Delta	3.744
1189	NR - R	0.000934046574815024	0.0619727737799345	224.389627996554	0.015071885891889	0.987988222388819	Narcos	N1	Fp1	Delta	3.752
1190	NR - R	0.0253678098900592	0.060469963409423	204.746839088822	0.419510918475373	0.675282607754788	Narcos	N1	O1	Delta	3.752
1191	NR - R	0.00891538077876606	0.061447243772244	221.358778563113	0.14509000292692	0.884771833429219	Narcos	N1	Fp1	Delta	3.76
1192	NR - R	0.0192168182961276	0.0600398505037738	204.746839088837	0.320067723934785	0.749243374800219	Narcos	N1	O1	Delta	3.76
1193	NR - R	0.0178786941039891	0.0615289568296067	231.470094617572	0.290573658732763	0.771637579153029	Narcos	N1	Fp1	Delta	3.768
1194	NR - R	0.0172375276972524	0.0595065783067785	204.746839088813	0.289674321524362	0.772358533503913	Narcos	N1	O1	Delta	3.768
1195	NR - R	0.0205327376378553	0.0618713458126443	250.371446313575	0.331861823404189	0.740271234159457	Narcos	N1	Fp1	Delta	3.776
1196	NR - R	0.0188143656498888	0.058855538204397	204.746839088837	0.31967026763988	0.749544244565436	Narcos	N1	O1	Delta	3.776
1197	NR - R	0.0214980617564006	0.0624682705662676	263.68682442699	0.344143699857915	0.731012502015086	Narcos	N1	Fp1	Delta	3.784
1198	NR - R	0.0152152707173503	0.0579230649011986	204.746839088831	0.262680691073643	0.793060822795781	Narcos	N1	O1	Delta	3.784
1199	NR - R	0.0264818242225228	0.0627377651696404	265.487825146374	0.422103403761945	0.673291157461989	Narcos	N1	Fp1	Delta	3.792
1200	NR - R	0.00470623528923298	0.0570724742365895	204.746839088825	0.0824606844575136	0.934360939009435	Narcos	N1	O1	Delta	3.792
1201	NR - R	0.0357633914118648	0.0625943240584018	273.69037822523	0.571351986779134	0.568229949884334	Narcos	N1	Fp1	Delta	3.8
1202	NR - R	-0.00532232055686015	0.0573353832826712	204.746839088822	-0.0928278534499436	0.926131089677509	Narcos	N1	O1	Delta	3.8
1203	NR - R	0.0420527293209364	0.0625807166035302	284.193173536857	0.671975835421549	0.502144985748965	Narcos	N1	Fp1	Delta	3.808
1204	NR - R	-0.0150413507825263	0.0580832860675232	204.746839088846	-0.258961773702686	0.795924897643418	Narcos	N1	O1	Delta	3.808
1205	NR - R	0.0451542014813462	0.0620728232739167	287.690831792158	0.727439144858748	0.467548548206257	Narcos	N1	Fp1	Delta	3.816
1206	NR - R	-0.0280391648623913	0.0587716054997676	204.746839088825	-0.477086930397062	0.633809051590605	Narcos	N1	O1	Delta	3.816
1207	NR - R	0.0389586887978089	0.0612433581445029	284.001547533654	0.636129206139975	0.525204521719955	Narcos	N1	Fp1	Delta	3.824
1208	NR - R	-0.0359475792726889	0.0593575733082465	204.746839088825	-0.605610662114024	0.545444043144426	Narcos	N1	O1	Delta	3.824
1209	NR - R	0.026157972491978	0.0604631725960657	260.625255305745	0.432626528990311	0.665643881070886	Narcos	N1	Fp1	Delta	3.832
1210	NR - R	-0.0406061698294623	0.0589629970893654	204.746839088822	-0.688672079675985	0.491809242334993	Narcos	N1	O1	Delta	3.832
1211	NR - R	0.0192295610278195	0.0598195788090848	237.560315934364	0.321459318347777	0.748144988748277	Narcos	N1	Fp1	Delta	3.84
1212	NR - R	-0.0409938595058325	0.0590493302547194	204.746839088822	-0.694230727579778	0.488324473111664	Narcos	N1	O1	Delta	3.84
1213	NR - R	0.0119221942490797	0.0592562531326693	228.895050248331	0.201197234364229	0.840723028963969	Narcos	N1	Fp1	Delta	3.848
1214	NR - R	-0.0373528872652946	0.0593240091865131	204.74683908884	-0.629641991117932	0.529630815053348	Narcos	N1	O1	Delta	3.848
1215	NR - R	0.0145024719894655	0.0586981852805632	244.249109720838	0.24706848976927	0.805062762536445	Narcos	N1	Fp1	Delta	3.856
1216	NR - R	-0.0398097763707885	0.0591884135342473	204.746839088819	-0.672594077010595	0.501963924260632	Narcos	N1	O1	Delta	3.856
1217	NR - R	0.0301436099613042	0.057805032549278	219.352898895267	0.521470339725303	0.602565261000608	Narcos	N1	Fp1	Delta	3.864
1218	NR - R	-0.041106901563274	0.0583083614480769	204.746839088828	-0.704991540533673	0.48161670258834	Narcos	N1	O1	Delta	3.864
1219	NR - R	0.040855751128538	0.0576201630106711	204.746839088807	0.709053029249009	0.479098155975862	Narcos	N1	Fp1	Delta	3.872
1220	NR - R	-0.0487264918764765	0.057482972270416	204.746839088822	-0.847668273784686	0.397612547659235	Narcos	N1	O1	Delta	3.872
1221	NR - R	0.0525712959743664	0.0573296392724779	204.746839088828	0.917000292370656	0.360221345384458	Narcos	N1	Fp1	Delta	3.88
1222	NR - R	-0.0442430811551357	0.0561298996995703	204.746839088834	-0.788226620605816	0.431475797263115	Narcos	N1	O1	Delta	3.88
1223	NR - R	0.061127955095094	0.0576605053593804	204.74683908884	1.06013561126636	0.290331892227662	Narcos	N1	Fp1	Delta	3.888
1224	NR - R	-0.0407795840314206	0.055464881199741	204.746839088822	-0.73523251378768	0.463039231922768	Narcos	N1	O1	Delta	3.888
1225	NR - R	0.0695997311122672	0.0579695683004547	204.746839088849	1.20062531346678	0.231283773454883	Narcos	N1	Fp1	Delta	3.896
1226	NR - R	-0.0412613605091767	0.0552246498000123	204.746839088825	-0.747154769810192	0.455827306485278	Narcos	N1	O1	Delta	3.896
1227	NR - R	0.0756237455426668	0.0587190904179178	204.746839088822	1.28789027562305	0.199237844018904	Narcos	N1	Fp1	Delta	3.904
1228	NR - R	-0.045026592783708	0.0554671371542155	204.746839088831	-0.811770628408681	0.417865991575694	Narcos	N1	O1	Delta	3.904
1229	NR - R	0.0854636093956281	0.0600851867538471	235.656234526808	1.42237403281693	0.156239974287421	Narcos	N1	Fp1	Delta	3.912
1230	NR - R	-0.0456357143442778	0.0561921122956601	204.746839088828	-0.812137370885102	0.417656027789053	Narcos	N1	O1	Delta	3.912
1231	NR - R	0.0860127188692135	0.0621223344819915	266.4338882476	1.38456997127414	0.167342423477527	Narcos	N1	Fp1	Delta	3.92
1232	NR - R	-0.0448236109560341	0.0562497484518439	204.746839088828	-0.796867758340433	0.426450902937807	Narcos	N1	O1	Delta	3.92
1233	NR - R	0.0799826829628421	0.0639674698722667	308.197349880669	1.25036496085519	0.212114760458999	Narcos	N1	Fp1	Delta	3.928
1234	NR - R	-0.0385004153431759	0.0566207855996016	204.746839088834	-0.679969642516701	0.497291772154982	Narcos	N1	O1	Delta	3.928
1235	NR - R	0.0723108168046339	0.0655829563488346	330.318956576588	1.10258550133077	0.27100987891773	Narcos	N1	Fp1	Delta	3.936
1236	NR - R	-0.0384724810466259	0.0572513266450709	204.746839088828	-0.671992830579031	0.502345820826605	Narcos	N1	O1	Delta	3.936
1237	NR - R	0.0592850451073401	0.0673903322788049	352.719486621769	0.879726261952058	0.379606578576198	Narcos	N1	Fp1	Delta	3.944
1238	NR - R	-0.0375713706754395	0.0582239329038941	204.746839088831	-0.645290841782463	0.519461169492099	Narcos	N1	O1	Delta	3.944
1239	NR - R	0.0475238527137171	0.0691930999413801	363.736234321407	0.686829362378315	0.492627899748662	Narcos	N1	Fp1	Delta	3.952
1240	NR - R	-0.0362088374391511	0.0591346170762663	204.746839088831	-0.612312030235223	0.541010743534938	Narcos	N1	O1	Delta	3.952
1241	NR - R	0.0382366316131757	0.0707604118167816	370.032926081173	0.540367567562792	0.589268653432876	Narcos	N1	Fp1	Delta	3.96
1242	NR - R	-0.034769694113119	0.0600961849427602	204.746839088831	-0.578567410664022	0.563516972682517	Narcos	N1	O1	Delta	3.96
1243	NR - R	0.0282530624718304	0.0722112210403142	376.551691967613	0.391255847288017	0.695829426357783	Narcos	N1	Fp1	Delta	3.968
1244	NR - R	-0.0323548522025715	0.060955616546365	204.746839088828	-0.530793617319272	0.596137072006058	Narcos	N1	O1	Delta	3.968
1245	NR - R	0.0151777678276513	0.0732720935085416	385.134571269684	0.207142543646333	0.836008013718076	Narcos	N1	Fp1	Delta	3.976
1246	NR - R	-0.0284706354195107	0.0624106015247154	218.75165116504	-0.456182679287845	0.64871118940916	Narcos	N1	O1	Delta	3.976
1247	NR - R	0.00409966035485653	0.0746364279105461	390.498804800796	0.0549284105580467	0.956223588922027	Narcos	N1	Fp1	Delta	3.984
1248	NR - R	-0.0309435736346978	0.0645869059798475	258.355562790495	-0.479099798407325	0.632272889975845	Narcos	N1	O1	Delta	3.984
1249	NR - R	-0.00563573135779499	0.0762261504932942	393.98287044614	-0.0739343561405581	0.941100140817041	Narcos	N1	Fp1	Delta	3.992
1250	NR - R	-0.0388359544235738	0.0663914744591717	283.988848221467	-0.584953937835143	0.559043150346103	Narcos	N1	O1	Delta	3.992
1251	NR - R	-0.0632309305960809	0.0557351365773685	427.505733005086	-1.13448956042849	0.257224966835643	Narcos	N1	Fp1	Alpha	-1
1252	NR - R	0.0742248229695282	0.0524878306757441	243.409863740275	1.41413394331477	0.158600350248728	Narcos	N1	O1	Alpha	-1
1253	NR - R	-0.0703045056835844	0.054749359985498	434.538634289864	-1.28411557143694	0.199785746715622	Narcos	N1	Fp1	Alpha	-0.992
1254	NR - R	0.0712113229603323	0.0517282939814565	246.890383590997	1.37664163032054	0.169870185839086	Narcos	N1	O1	Alpha	-0.992
1255	NR - R	-0.0767625050345383	0.0536127999671181	440.890311943236	-1.43179436779311	0.152911194309163	Narcos	N1	Fp1	Alpha	-0.984
1256	NR - R	0.0724610935783605	0.0504826639980296	225.616574080572	1.43536588285414	0.152567729950404	Narcos	N1	O1	Alpha	-0.984
1257	NR - R	-0.0818102892732108	0.0525659284702452	444.361307130519	-1.55633680701596	0.120339922386767	Narcos	N1	Fp1	Alpha	-0.976
1258	NR - R	0.0724577542969508	0.0494535184947954	204.746839088831	1.46516883939363	0.144408749621732	Narcos	N1	O1	Alpha	-0.976
1259	NR - R	-0.0876611286703217	0.0509235466615645	452.738752598861	-1.72142622455017	0.0858566192988576	Narcos	N1	Fp1	Alpha	-0.968
1260	NR - R	0.0732849257469184	0.0486992289513832	204.746839088831	1.50484776299188	0.133904275507361	Narcos	N1	O1	Alpha	-0.968
1261	NR - R	-0.092019090583823	0.0494177789665154	458.376984193886	-1.86206447372258	0.063233684441419	Narcos	N1	Fp1	Alpha	-0.96
1262	NR - R	0.0739486530793756	0.047990167422682	204.746839088822	1.54091258794869	0.124882135820973	Narcos	N1	O1	Alpha	-0.96
1263	NR - R	-0.0993531357977361	0.0473713064529882	465.302384969889	-2.0973273324504	0.0365036252534247	Narcos	N1	Fp1	Alpha	-0.952
1264	NR - R	0.072909942159277	0.0473759427379825	204.746839088822	1.53896551594789	0.125356710907174	Narcos	N1	O1	Alpha	-0.952
1265	NR - R	-0.0977424362928608	0.0451028586984965	466.148022261724	-2.1671006919151	0.0307329024352535	Narcos	N1	Fp1	Alpha	-0.944
1266	NR - R	0.0676879190319467	0.0467411593469567	204.746839088831	1.44814377686919	0.149106428836865	Narcos	N1	O1	Alpha	-0.944
1267	NR - R	-0.091425334350622	0.0426705554145771	459.070768230256	-2.14258599313637	0.0326716088653147	Narcos	N1	Fp1	Alpha	-0.936
1268	NR - R	0.0620685282705735	0.0459219396408612	204.746839088825	1.35160946501801	0.177991641317055	Narcos	N1	O1	Alpha	-0.936
1269	NR - R	-0.0913036407614921	0.0403270139075305	454.394136163616	-2.26408136667026	0.0240397045535936	Narcos	N1	Fp1	Alpha	-0.928
1270	NR - R	0.0548606707186562	0.044888134523442	204.746839088834	1.2221641933016	0.223050662046346	Narcos	N1	O1	Alpha	-0.928
1271	NR - R	-0.0882948892275645	0.0385846085254029	450.806414473904	-2.28834482458035	0.0225794003249517	Narcos	N1	Fp1	Alpha	-0.92
1272	NR - R	0.0453118397375987	0.0439874735465066	204.746839088819	1.03010780307016	0.304174716347532	Narcos	N1	O1	Alpha	-0.92
1273	NR - R	-0.0804754593525463	0.0364890259670974	435.105147334963	-2.20547019876913	0.0279433140721802	Narcos	N1	Fp1	Alpha	-0.912
1274	NR - R	0.03786774324897	0.0433693508378854	204.746839088822	0.873145263126479	0.383606775177469	Narcos	N1	O1	Alpha	-0.912
1275	NR - R	-0.0666946795595952	0.0353422196520517	408.98619688214	-1.8871106630034	0.059853377178455	Narcos	N1	Fp1	Alpha	-0.904
1276	NR - R	0.0318367693279772	0.0430764771025579	204.74683908884	0.739075511030746	0.460707580928581	Narcos	N1	O1	Alpha	-0.904
1277	NR - R	-0.0483622298641601	0.0349518370548688	393.31510998601	-1.38368205906428	0.16724058563962	Narcos	N1	Fp1	Alpha	-0.896
1278	NR - R	0.0172615553375333	0.0427493359849216	204.746839088822	0.4037853440255	0.686791980260222	Narcos	N1	O1	Alpha	-0.896
1279	NR - R	-0.0279789340005258	0.0351403607971447	369.049119187758	-0.796205086283555	0.426424702424028	Narcos	N1	Fp1	Alpha	-0.888
1280	NR - R	-0.00234751566728663	0.042930454165474	204.746839088825	-0.0546818269901877	0.956445267134413	Narcos	N1	O1	Alpha	-0.888
1281	NR - R	-0.0106169118158492	0.0346777435422726	318.601895243366	-0.30615924599901	0.759683364841339	Narcos	N1	Fp1	Alpha	-0.88
1282	NR - R	-0.0205893145807721	0.0432014119118389	204.746839088822	-0.476588927759785	0.634163093013889	Narcos	N1	O1	Alpha	-0.88
1283	NR - R	0.00114329251778637	0.0350855582686977	268.206219462261	0.0325858436975872	0.974029095266222	Narcos	N1	Fp1	Alpha	-0.872
1284	NR - R	-0.0324355807448604	0.0433500467646673	204.746839088819	-0.748224815556537	0.455183149895946	Narcos	N1	O1	Alpha	-0.872
1285	NR - R	0.00368209066470706	0.0357549969933877	222.790012398517	0.102981148771681	0.918070567229898	Narcos	N1	Fp1	Alpha	-0.864
1286	NR - R	-0.0341485864654502	0.043620608087581	204.746839088819	-0.782854434236381	0.434617121822989	Narcos	N1	O1	Alpha	-0.864
1287	NR - R	0.000726189783777556	0.0366604132976835	204.746839088828	0.0198085541993451	0.984215384033416	Narcos	N1	Fp1	Alpha	-0.856
1288	NR - R	-0.0367661033122513	0.043722908290223	204.746839088819	-0.840888786907907	0.401391197165259	Narcos	N1	O1	Alpha	-0.856
1289	NR - R	-0.0103941611091331	0.0375438173845247	204.746839088822	-0.276854135600434	0.782171404658516	Narcos	N1	Fp1	Alpha	-0.848
1290	NR - R	-0.0312183367342622	0.043818663091511	204.746839088828	-0.712443843142036	0.477001057570776	Narcos	N1	O1	Alpha	-0.848
1291	NR - R	-0.022434583656055	0.0381276514245814	207.727662561333	-0.588407174788405	0.556898236130116	Narcos	N1	Fp1	Alpha	-0.84
1292	NR - R	-0.0256344645077379	0.0437871561762536	204.746839088831	-0.585433418067918	0.558901010607725	Narcos	N1	O1	Alpha	-0.84
1293	NR - R	-0.0318943035471004	0.0388552205387136	222.56614904075	-0.820849891080206	0.412610099178454	Narcos	N1	Fp1	Alpha	-0.832
1294	NR - R	-0.0158355060036906	0.0439678878636357	204.746839088825	-0.360160716675854	0.719098198687777	Narcos	N1	O1	Alpha	-0.832
1295	NR - R	-0.0271563531560966	0.0390916543159939	249.068203365689	-0.69468416293106	0.487900766510545	Narcos	N1	Fp1	Alpha	-0.824
1296	NR - R	-0.00724083681969645	0.044479932929874	204.746839088828	-0.162788843029781	0.870845246755364	Narcos	N1	O1	Alpha	-0.824
1297	NR - R	-0.0275752109541408	0.0394750681929223	280.421975806184	-0.698547519142346	0.485413750395203	Narcos	N1	Fp1	Alpha	-0.816
1298	NR - R	0.00179122762796734	0.0454166698253541	204.746839088837	0.0394398716342557	0.968578121490011	Narcos	N1	O1	Alpha	-0.816
1299	NR - R	-0.0259466229604768	0.0402146312589515	313.98178730681	-0.645203552741796	0.519266457012666	Narcos	N1	Fp1	Alpha	-0.808
1300	NR - R	-0.00656931612250663	0.045176938766435	204.746839088834	-0.145413042624912	0.884527818723387	Narcos	N1	O1	Alpha	-0.808
1301	NR - R	-0.0266105059120779	0.0401131927415662	327.353543206451	-0.663385387533701	0.507550648333637	Narcos	N1	Fp1	Alpha	-0.8
1302	NR - R	-0.0166886947384425	0.0450563622258408	204.746839088822	-0.370395964387715	0.711470370776109	Narcos	N1	O1	Alpha	-0.8
1303	NR - R	-0.0273254042635126	0.0396673951537986	342.942937781558	-0.688863086612227	0.491375193202935	Narcos	N1	Fp1	Alpha	-0.792
1304	NR - R	-0.0253501819651531	0.0453137486490215	204.746839088813	-0.559436875582804	0.576475048672269	Narcos	N1	O1	Alpha	-0.792
1305	NR - R	-0.0283720416851589	0.0396715252088885	387.150898642863	-0.715173957536728	0.474932611855047	Narcos	N1	Fp1	Alpha	-0.784
1306	NR - R	-0.0355581009380349	0.0461988809160701	204.746839088828	-0.769674507974198	0.442380049871838	Narcos	N1	O1	Alpha	-0.784
1307	NR - R	-0.0296793757001209	0.0399384773315988	435.096367321617	-0.74312737197517	0.45780562148784	Narcos	N1	Fp1	Alpha	-0.776
1308	NR - R	-0.0415955563075229	0.0472052804354068	204.746839088837	-0.881163207248394	0.379262691129777	Narcos	N1	O1	Alpha	-0.776
1309	NR - R	-0.0244228179645353	0.0397772864977722	475.97305171809	-0.613989040351035	0.539515907181922	Narcos	N1	Fp1	Alpha	-0.768
1310	NR - R	-0.0434595595424532	0.0478785913421528	204.746839088816	-0.907703387342371	0.365102055821406	Narcos	N1	O1	Alpha	-0.768
1311	NR - R	-0.0275816930499847	0.0393473249678732	489.358100051463	-0.700980132004017	0.483648592392126	Narcos	N1	Fp1	Alpha	-0.76
1312	NR - R	-0.0493758821432789	0.0488232200178791	230.950676472032	-1.01131965743344	0.312921812095708	Narcos	N1	O1	Alpha	-0.76
1313	NR - R	-0.0296331844553467	0.0392434213048143	489.364787489816	-0.755112155619096	0.45054495026126	Narcos	N1	Fp1	Alpha	-0.752
1314	NR - R	-0.0626965942937191	0.0496062907325733	284.176313343278	-1.26388394229505	0.20730744639152	Narcos	N1	O1	Alpha	-0.752
1315	NR - R	-0.0286740535713384	0.0393885105048624	491.214936087244	-0.727980144560142	0.466972601936224	Narcos	N1	Fp1	Alpha	-0.744
1316	NR - R	-0.0711229940949066	0.0501538538576067	297.41799121595	-1.41809629020402	0.157209548820023	Narcos	N1	O1	Alpha	-0.744
1317	NR - R	-0.0312478548107924	0.0392457862418511	476.604095275771	-0.796209167991394	0.426306872302779	Narcos	N1	Fp1	Alpha	-0.736
1318	NR - R	-0.0769327758290346	0.0500053050381639	308.98153985404	-1.53849228137534	0.12495171175414	Narcos	N1	O1	Alpha	-0.736
1319	NR - R	-0.032491114782176	0.0388883445680062	448.687540180975	-0.83549750299494	0.403882325680045	Narcos	N1	Fp1	Alpha	-0.728
1320	NR - R	-0.0804939691669453	0.0500034103947919	323.21257299301	-1.60976958434277	0.108424367596342	Narcos	N1	O1	Alpha	-0.728
1321	NR - R	-0.0245923757859398	0.038685660209276	419.726146627759	-0.635697456186701	0.525320077052359	Narcos	N1	Fp1	Alpha	-0.72
1322	NR - R	-0.0832082185094592	0.0499949510187266	346.926373291741	-1.66433243385501	0.0969488949661536	Narcos	N1	O1	Alpha	-0.72
1323	NR - R	-0.0143977702155226	0.0386612493765399	398.917720880045	-0.372408301534593	0.709786640401382	Narcos	N1	Fp1	Alpha	-0.712
1324	NR - R	-0.0915740526177866	0.0498995577941269	352.010139062603	-1.83516761802977	0.0673244400556748	Narcos	N1	O1	Alpha	-0.712
1325	NR - R	-0.012349969461428	0.0389095519736258	374.681679834138	-0.317401996039412	0.751115391972799	Narcos	N1	Fp1	Alpha	-0.704
1326	NR - R	-0.10108024195753	0.0502172789721231	351.246194181121	-2.01285780564977	0.0448922598383345	Narcos	N1	O1	Alpha	-0.704
1327	NR - R	-0.00601049011211591	0.0387161867162351	372.652697726082	-0.155244889073631	0.876712313987551	Narcos	N1	Fp1	Alpha	-0.696
1328	NR - R	-0.112608154986206	0.0505578274105373	356.312322531087	-2.22731396410313	0.0265504574241578	Narcos	N1	O1	Alpha	-0.696
1329	NR - R	0.00401663379917075	0.0392341799230636	388.157204322552	0.10237588263721	0.918511192490886	Narcos	N1	Fp1	Alpha	-0.688
1330	NR - R	-0.120019009615483	0.0510827627195369	372.218827587348	-2.34950114727411	0.0193204481634044	Narcos	N1	O1	Alpha	-0.688
1331	NR - R	0.0103014221924645	0.040141246264578	395.397230223597	0.25662935636243	0.797598387755206	Narcos	N1	Fp1	Alpha	-0.68
1332	NR - R	-0.119602531250514	0.0517020931471109	397.373783232278	-2.3133015313365	0.0212158412079395	Narcos	N1	O1	Alpha	-0.68
1333	NR - R	0.019251669234689	0.0401790287308822	398.951091716841	0.479147202975861	0.632096434704799	Narcos	N1	Fp1	Alpha	-0.672
1334	NR - R	-0.125938029091721	0.0523875411137889	413.361931831407	-2.40396908146874	0.0166574307401002	Narcos	N1	O1	Alpha	-0.672
1335	NR - R	0.0249368327598521	0.0408890231088639	409.75387989816	0.60986619057784	0.542288497907532	Narcos	N1	Fp1	Alpha	-0.664
1336	NR - R	-0.130136905790573	0.0526940876326453	417.857530346057	-2.46966807164054	0.0139225109429509	Narcos	N1	O1	Alpha	-0.664
1337	NR - R	0.0303773479433223	0.0407974662267887	387.694271811514	0.744589082431197	0.456971258291051	Narcos	N1	Fp1	Alpha	-0.656
1338	NR - R	-0.129050564884156	0.0521486962871107	416.555354473938	-2.47466521835278	0.0137333214945944	Narcos	N1	O1	Alpha	-0.656
1339	NR - R	0.0341336103748523	0.0409775952653758	395.551332555039	0.832982271258206	0.405357396593717	Narcos	N1	Fp1	Alpha	-0.648
1340	NR - R	-0.128133830999136	0.0516145025940647	414.937962114435	-2.48251604799676	0.0134403259333082	Narcos	N1	O1	Alpha	-0.648
1341	NR - R	0.0317526492376763	0.0412643331512405	390.156185929322	0.769493817367595	0.442065818843634	Narcos	N1	Fp1	Alpha	-0.64
1342	NR - R	-0.127329524579012	0.0514693191331703	410.316370144359	-2.47389176160585	0.0137687255623415	Narcos	N1	O1	Alpha	-0.64
1343	NR - R	0.0271132954862697	0.0411651711740282	380.141016331485	0.658646489568733	0.510521525400605	Narcos	N1	Fp1	Alpha	-0.632
1344	NR - R	-0.122647367684722	0.0514106211074668	404.582178681276	-2.3856425976326	0.0175086100367598	Narcos	N1	O1	Alpha	-0.632
1345	NR - R	0.0165559341685764	0.0410931040736841	358.918287116236	0.402888380952918	0.687270208326052	Narcos	N1	Fp1	Alpha	-0.624
1346	NR - R	-0.122418696602728	0.0512589211194904	398.378168491076	-2.38824177195138	0.0173941797998862	Narcos	N1	O1	Alpha	-0.624
1347	NR - R	0.0090744136195662	0.041185951312485	332.798349892334	0.22032788682522	0.825750899755619	Narcos	N1	Fp1	Alpha	-0.616
1348	NR - R	-0.123438537706317	0.0513762020934719	378.861080331064	-2.40264037971779	0.0167574815315447	Narcos	N1	O1	Alpha	-0.616
1349	NR - R	0.00166854966656738	0.0410574930358244	329.750140260523	0.0406393460290306	0.967608010751652	Narcos	N1	Fp1	Alpha	-0.608
1350	NR - R	-0.117127406328418	0.051388251509325	360.335588078834	-2.27926428489522	0.0232355450336479	Narcos	N1	O1	Alpha	-0.608
1351	NR - R	-0.00344090137242689	0.0410297930605145	324.90390248928	-0.0838634834777729	0.933216620317148	Narcos	N1	Fp1	Alpha	-0.6
1352	NR - R	-0.108767592491791	0.0512659413898423	338.067620320585	-2.12163455001613	0.0345955258936353	Narcos	N1	O1	Alpha	-0.6
1353	NR - R	-0.0100735053777168	0.0411322232388081	311.968092741358	-0.244905443579633	0.80669065880334	Narcos	N1	Fp1	Alpha	-0.592
1354	NR - R	-0.107019002609852	0.0506982054377786	304.500553863025	-2.11090317074822	0.0355955798073063	Narcos	N1	O1	Alpha	-0.592
1355	NR - R	-0.0149870749377302	0.0414483419039324	303.363157045614	-0.36158442652463	0.717914314470756	Narcos	N1	Fp1	Alpha	-0.584
1356	NR - R	-0.109338131799651	0.0504083195919962	270.77630152654	-2.16904932925023	0.0309492279944163	Narcos	N1	O1	Alpha	-0.584
1357	NR - R	-0.0181561991059574	0.0408093591266599	334.263626142931	-0.444902823629405	0.656677931709898	Narcos	N1	Fp1	Alpha	-0.576
1358	NR - R	-0.114608262826041	0.0499013039924469	245.859102903127	-2.29669875647715	0.0224773311319737	Narcos	N1	O1	Alpha	-0.576
1359	NR - R	-0.0193561255767967	0.0406955733194121	365.372977087362	-0.47563221249825	0.634620659237584	Narcos	N1	Fp1	Alpha	-0.568
1360	NR - R	-0.121352389511184	0.0498111057288349	238.010433504741	-2.43625166989486	0.0155748627937109	Narcos	N1	O1	Alpha	-0.568
1361	NR - R	-0.0199965597548168	0.0407221939226944	377.377154410434	-0.49104819334581	0.623677797324229	Narcos	N1	Fp1	Alpha	-0.56
1362	NR - R	-0.121271917387828	0.0493839232640799	204.746839088825	-2.45569629491217	0.014894692240485	Narcos	N1	O1	Alpha	-0.56
1363	NR - R	-0.0221918080273757	0.0408987600803992	373.690026952937	-0.542603442836672	0.587726317227867	Narcos	N1	Fp1	Alpha	-0.552
1364	NR - R	-0.121221940679007	0.0494629528177091	204.746839088831	-2.4507623134785	0.0150943529899455	Narcos	N1	O1	Alpha	-0.552
1365	NR - R	-0.0264943237274046	0.0413115336139231	378.205461962925	-0.641329948556432	0.521696786093547	Narcos	N1	Fp1	Alpha	-0.544
1366	NR - R	-0.116694641945423	0.0493055414696585	204.746839088831	-2.36676524518515	0.0188770133616335	Narcos	N1	O1	Alpha	-0.544
1367	NR - R	-0.0302994544423913	0.04103939956012	383.115761509048	-0.738301602049627	0.460783203898703	Narcos	N1	Fp1	Alpha	-0.536
1368	NR - R	-0.111761794406121	0.0487093068922561	204.746839088825	-2.29446488847265	0.0227777801280941	Narcos	N1	O1	Alpha	-0.536
1369	NR - R	-0.0339060717792283	0.0410205994807691	376.079396429034	-0.826562073894698	0.409009412744234	Narcos	N1	Fp1	Alpha	-0.528
1370	NR - R	-0.110670546903654	0.0481698021406259	204.746839088813	-2.29750885379525	0.0226003144587193	Narcos	N1	O1	Alpha	-0.528
1371	NR - R	-0.0373031779154485	0.0413577011883888	367.405742814441	-0.901964491341734	0.36766663690091	Narcos	N1	Fp1	Alpha	-0.52
1372	NR - R	-0.103575158308849	0.0473874580801929	204.746839088822	-2.18570825498955	0.0299712180981066	Narcos	N1	O1	Alpha	-0.52
1373	NR - R	-0.0383579005966865	0.0410823641552739	362.438149268167	-0.933682892535344	0.351089090828968	Narcos	N1	Fp1	Alpha	-0.512
1374	NR - R	-0.0961252226479795	0.0468702008324217	204.746839088822	-2.05088139032437	0.0415520837964883	Narcos	N1	O1	Alpha	-0.512
1375	NR - R	-0.0446631374366509	0.0408528300746467	359.83441772933	-1.09326911636335	0.275007009503252	Narcos	N1	Fp1	Alpha	-0.504
1376	NR - R	-0.0858988251738905	0.0468058708796357	204.746839088825	-1.83521476172903	0.0679245824947651	Narcos	N1	O1	Alpha	-0.504
1377	NR - R	-0.0506784131138724	0.0405085591319524	353.762860699392	-1.25105444873496	0.211741337297388	Narcos	N1	Fp1	Alpha	-0.496
1378	NR - R	-0.0821866094200961	0.0466569532583267	204.746839088825	-1.76150827862787	0.0796449453249445	Narcos	N1	O1	Alpha	-0.496
1379	NR - R	-0.0467577655101195	0.0403712480074445	363.246806278561	-1.15819470087963	0.247545499866116	Narcos	N1	Fp1	Alpha	-0.488
1380	NR - R	-0.0749821348634444	0.0467229993246144	204.74683908881	-1.60482280562718	0.110074120298189	Narcos	N1	O1	Alpha	-0.488
1381	NR - R	-0.0401481487814691	0.0401266691121153	352.222410133038	-1.00053529659523	0.317738387121002	Narcos	N1	Fp1	Alpha	-0.48
1382	NR - R	-0.072608205322828	0.0465449689743629	204.746839088837	-1.55995818501503	0.120314094013826	Narcos	N1	O1	Alpha	-0.48
1383	NR - R	-0.0356883163629539	0.0398830775325614	341.930322217057	-0.894823533460206	0.371510874619461	Narcos	N1	Fp1	Alpha	-0.472
1384	NR - R	-0.0641016230462732	0.0460387394098256	204.746839088837	-1.39234096910552	0.165329492995897	Narcos	N1	O1	Alpha	-0.472
1385	NR - R	-0.0352994441485009	0.03992514056028	307.785278394391	-0.884140760762128	0.377310348102597	Narcos	N1	Fp1	Alpha	-0.464
1386	NR - R	-0.0600077555508457	0.0453498987504911	204.746839088831	-1.32321696859788	0.1872389914912	Narcos	N1	O1	Alpha	-0.464
1387	NR - R	-0.0338107220506043	0.0396512182841621	278.476873485527	-0.852703233688771	0.39455667555818	Narcos	N1	Fp1	Alpha	-0.456
1388	NR - R	-0.0594350962327767	0.0443888372302874	204.746839088831	-1.33896492770085	0.182066741134188	Narcos	N1	O1	Alpha	-0.456
1389	NR - R	-0.0330707639884344	0.0398045369779189	275.969655044312	-0.830829008431378	0.406788447899644	Narcos	N1	Fp1	Alpha	-0.448
1390	NR - R	-0.0591252529512483	0.0438326847568737	204.746839088831	-1.34888504501145	0.17886383981067	Narcos	N1	O1	Alpha	-0.448
1391	NR - R	-0.0357786112209716	0.0395808996999784	264.542366798553	-0.903936279674591	0.366851601293077	Narcos	N1	Fp1	Alpha	-0.44
1392	NR - R	-0.0622225898404176	0.0436843826403138	223.667482520498	-1.42436692656831	0.155733975971849	Narcos	N1	O1	Alpha	-0.44
1393	NR - R	-0.034252581694307	0.0392946486506584	264.712510725966	-0.871685658747661	0.384169783794274	Narcos	N1	Fp1	Alpha	-0.432
1394	NR - R	-0.0672123884174931	0.0436530732782868	221.735580993447	-1.53969430718008	0.125060707568402	Narcos	N1	O1	Alpha	-0.432
1395	NR - R	-0.0219492053943443	0.0386831496748214	211.029735862929	-0.567409985455008	0.571038778547199	Narcos	N1	Fp1	Alpha	-0.424
1396	NR - R	-0.0670165100527733	0.0434013623909293	215.273601198119	-1.54411074585943	0.124030239556788	Narcos	N1	O1	Alpha	-0.424
1397	NR - R	-0.0203005068011381	0.0386199002767845	204.746839088825	-0.525648866404279	0.599701020350808	Narcos	N1	Fp1	Alpha	-0.416
1398	NR - R	-0.0625922848794076	0.0434632298970947	229.988226053738	-1.44012041966517	0.151193175725118	Narcos	N1	O1	Alpha	-0.416
1399	NR - R	-0.0198850402272101	0.0384287689431554	204.746839088831	-0.517451918811774	0.605399312270844	Narcos	N1	Fp1	Alpha	-0.408
1400	NR - R	-0.0616281624143275	0.0433863476836644	228.828287692642	-1.4204505726932	0.156837651378371	Narcos	N1	O1	Alpha	-0.408
1401	NR - R	-0.011163073543462	0.0379820699377002	204.746839088828	-0.293903769904384	0.769129157028326	Narcos	N1	Fp1	Alpha	-0.4
1402	NR - R	-0.0578440329197253	0.0431696516408053	227.038986584732	-1.33992355094775	0.181609714325444	Narcos	N1	O1	Alpha	-0.4
1403	NR - R	-0.00491861000940837	0.0380261946579871	204.746839088822	-0.129347941692484	0.897209315150892	Narcos	N1	Fp1	Alpha	-0.392
1404	NR - R	-0.0546941529598578	0.0431666360564959	208.517653972577	-1.26704691299722	0.20655183522331	Narcos	N1	O1	Alpha	-0.392
1405	NR - R	-0.00191162047114923	0.0385955039483821	204.746839088813	-0.0495296155144351	0.960545519132741	Narcos	N1	Fp1	Alpha	-0.384
1406	NR - R	-0.0512198531028741	0.0435082199499378	204.746839088831	-1.17724542998564	0.240464240714191	Narcos	N1	O1	Alpha	-0.384
1407	NR - R	0.0126120349974849	0.0386376127090206	204.746839088831	0.326418588344626	0.744441088021108	Narcos	N1	Fp1	Alpha	-0.376
1408	NR - R	-0.0560044900643422	0.0429143681035597	204.746839088816	-1.30502888750905	0.193347766363926	Narcos	N1	O1	Alpha	-0.376
1409	NR - R	0.0202640187912934	0.0387759420770779	204.746839088834	0.522592558834884	0.601822821386002	Narcos	N1	Fp1	Alpha	-0.368
1410	NR - R	-0.0627522871928435	0.0425606076531058	204.746839088846	-1.47442178702691	0.141903983137726	Narcos	N1	O1	Alpha	-0.368
1411	NR - R	0.0239864250056032	0.0386152329159035	204.746839088819	0.621164840772578	0.53518209079983	Narcos	N1	Fp1	Alpha	-0.36
1412	NR - R	-0.0692041626144243	0.0421297954259529	204.746839088825	-1.64264179103497	0.101991948728148	Narcos	N1	O1	Alpha	-0.36
1413	NR - R	0.0258891451870249	0.0397498359427989	251.455242619069	0.651301938057809	0.515446364337965	Narcos	N1	Fp1	Alpha	-0.352
1414	NR - R	-0.0767423354951358	0.0420530038424288	211.869908633749	-1.82489545295472	0.0694250115698107	Narcos	N1	O1	Alpha	-0.352
1415	NR - R	0.0294997257095615	0.0403993155042791	310.193681105076	0.73020360224759	0.465816843407619	Narcos	N1	Fp1	Alpha	-0.344
1416	NR - R	-0.0767951260372654	0.0424637513809034	217.590727827044	-1.80848661599411	0.0719113103571529	Narcos	N1	O1	Alpha	-0.344
1417	NR - R	0.0263481133711669	0.0410509977255584	335.100068360764	0.641838562543938	0.521416807872255	Narcos	N1	Fp1	Alpha	-0.336
1418	NR - R	-0.0806878410587501	0.0425794335268775	220.90152177748	-1.89499564403123	0.0593988591639851	Narcos	N1	O1	Alpha	-0.336
1419	NR - R	0.0276549013608617	0.041325521028942	353.10778754223	0.669196677314577	0.50380731857541	Narcos	N1	Fp1	Alpha	-0.328
1420	NR - R	-0.0826168395022638	0.0423838982904267	211.559261666082	-1.94925060776971	0.0525873349404031	Narcos	N1	O1	Alpha	-0.328
1421	NR - R	0.0277004647089421	0.0415026437708328	373.393244630829	0.667438557936144	0.504904320127686	Narcos	N1	Fp1	Alpha	-0.32
1422	NR - R	-0.0765424471262645	0.0422934242210254	204.746839088822	-1.80979545960274	0.0717938935149399	Narcos	N1	O1	Alpha	-0.32
1423	NR - R	0.0270407954838062	0.0418700587099944	384.407243258519	0.645826548061455	0.518777019949564	Narcos	N1	Fp1	Alpha	-0.312
1424	NR - R	-0.0657288445191194	0.0421863021313026	224.835494764725	-1.55806129474306	0.120625182841079	Narcos	N1	O1	Alpha	-0.312
1425	NR - R	0.0254748834748591	0.042730069163905	384.427136956252	0.596181657865845	0.551404749881919	Narcos	N1	Fp1	Alpha	-0.304
1426	NR - R	-0.0586651287803451	0.0420106808052862	231.852574494164	-1.39643366057908	0.163919363512696	Narcos	N1	O1	Alpha	-0.304
1427	NR - R	0.0181225339260507	0.0428847085866152	388.780765179905	0.422587316629382	0.672830002211726	Narcos	N1	Fp1	Alpha	-0.296
1428	NR - R	-0.0505960530830171	0.0420429931053383	249.104284629454	-1.20343603882457	0.229950044778307	Narcos	N1	O1	Alpha	-0.296
1429	NR - R	0.00657898364675574	0.0430907817703993	382.2646704871	0.152677286799078	0.87873332799255	Narcos	N1	Fp1	Alpha	-0.288
1430	NR - R	-0.0483716202895449	0.0421611095285915	274.824587241848	-1.14730425338407	0.25225369737425	Narcos	N1	O1	Alpha	-0.288
1431	NR - R	-0.0031341572262282	0.043279758134467	367.479229898305	-0.0724162370891863	0.942310060762171	Narcos	N1	Fp1	Alpha	-0.28
1432	NR - R	-0.0440738763917021	0.0425779255164761	309.90144325834	-1.03513442369678	0.301413199497288	Narcos	N1	O1	Alpha	-0.28
1433	NR - R	-0.0154568421430354	0.0431522546958591	328.202845715402	-0.358193152408295	0.720429040674751	Narcos	N1	Fp1	Alpha	-0.272
1434	NR - R	-0.0418010712776763	0.0430374970683111	331.442982997787	-0.971270964278608	0.332121628432275	Narcos	N1	O1	Alpha	-0.272
1435	NR - R	-0.0349466813855994	0.0426748177902619	290.367054765609	-0.818906399491974	0.413511401453322	Narcos	N1	Fp1	Alpha	-0.264
1436	NR - R	-0.0345583646135033	0.0427768083569311	356.302697644325	-0.807876181999067	0.41970088685659	Narcos	N1	O1	Alpha	-0.264
1437	NR - R	-0.0501446181096528	0.0419131028894563	210.989285910907	-1.19639479429397	0.232885213668189	Narcos	N1	Fp1	Alpha	-0.256
1438	NR - R	-0.031339314517407	0.0428401720505896	381.214589332131	-0.7315403514346	0.464898604907925	Narcos	N1	O1	Alpha	-0.256
1439	NR - R	-0.0636660620917546	0.0419177005433676	204.746839088828	-1.5188347945252	0.130346705409859	Narcos	N1	Fp1	Alpha	-0.248
1440	NR - R	-0.0335463381204954	0.0429946808995595	389.728717684904	-0.78024391433125	0.435720927208063	Narcos	N1	O1	Alpha	-0.248
1441	NR - R	-0.0666700127137881	0.0423667913589587	204.746839088825	-1.5736384695484	0.117115002322952	Narcos	N1	Fp1	Alpha	-0.24
1442	NR - R	-0.0361222998417864	0.0436606609716246	384.344324045839	-0.827342029138372	0.408556601874824	Narcos	N1	O1	Alpha	-0.24
1443	NR - R	-0.0623156398351726	0.0427112652963837	224.101381241229	-1.45899774691172	0.145965925777872	Narcos	N1	Fp1	Alpha	-0.232
1444	NR - R	-0.0380534178674896	0.0439167685853106	378.700469215391	-0.866489477557277	0.386770440503637	Narcos	N1	O1	Alpha	-0.232
1445	NR - R	-0.0522105198097787	0.0431065008280306	249.491621732148	-1.2111982834809	0.226965420715896	Narcos	N1	Fp1	Alpha	-0.224
1446	NR - R	-0.0260917264302487	0.0438915745602	374.789419733906	-0.594458656170156	0.552564062473004	Narcos	N1	O1	Alpha	-0.224
1447	NR - R	-0.0378412614718844	0.0433413242974311	259.022018463393	-0.873098874695143	0.383417866243375	Narcos	N1	Fp1	Alpha	-0.216
1448	NR - R	-0.011355745748466	0.0438512372105007	367.820268379324	-0.258960669546325	0.795810447098423	Narcos	N1	O1	Alpha	-0.216
1449	NR - R	-0.0257450649394914	0.0431861348362309	265.70902798488	-0.596141910757261	0.55158792876014	Narcos	N1	Fp1	Alpha	-0.208
1450	NR - R	-0.000197507752879001	0.0443516916758862	372.916011507002	-0.00445321802654902	0.99644923906384	Narcos	N1	O1	Alpha	-0.208
1451	NR - R	-0.0150738687205186	0.0431242246475901	270.884378574649	-0.349545269363143	0.726951578744541	Narcos	N1	Fp1	Alpha	-0.2
1452	NR - R	0.00747844570877257	0.0448016438757274	387.329814909065	0.166923466681638	0.867517376463986	Narcos	N1	O1	Alpha	-0.2
1453	NR - R	-0.00490278571662683	0.0430575905540071	279.945557181739	-0.113865770321664	0.909425817690622	Narcos	N1	Fp1	Alpha	-0.192
1454	NR - R	0.0177518837553325	0.0457054152141476	406.702247535497	0.388397822712212	0.697924886964086	Narcos	N1	O1	Alpha	-0.192
1455	NR - R	0.00146790200020049	0.0424943777153068	295.269314103483	0.0345434403119107	0.972467142668003	Narcos	N1	Fp1	Alpha	-0.184
1456	NR - R	0.0194016501500591	0.0458255688372635	423.137895272536	0.423380454238518	0.672232813934427	Narcos	N1	O1	Alpha	-0.184
1457	NR - R	0.0136048966088919	0.0420717229271896	315.736151812636	0.323373887787694	0.746626174568427	Narcos	N1	Fp1	Alpha	-0.176
1458	NR - R	0.0202808596603765	0.0458757295301034	424.651504301455	0.442082553631508	0.658654523292836	Narcos	N1	O1	Alpha	-0.176
1459	NR - R	0.0213236677848988	0.0419702547648479	323.282499984866	0.508066198415322	0.611753402053202	Narcos	N1	Fp1	Alpha	-0.168
1460	NR - R	0.0220236438465152	0.0457495711191384	445.221197203711	0.481395635145137	0.63047185143158	Narcos	N1	O1	Alpha	-0.168
1461	NR - R	0.0289950230119262	0.0413497759882294	328.114873832591	0.701213545151489	0.483666765526223	Narcos	N1	Fp1	Alpha	-0.16
1462	NR - R	0.0257710032090309	0.0458207714946446	465.748561329506	0.562430582646191	0.57409328136409	Narcos	N1	O1	Alpha	-0.16
1463	NR - R	0.0352051184223497	0.0407846233627458	328.741195430196	0.863195869414536	0.388659092696503	Narcos	N1	Fp1	Alpha	-0.152
1464	NR - R	0.0333094676297911	0.0460166740268696	468.578568489567	0.723856478856802	0.46951506747555	Narcos	N1	O1	Alpha	-0.152
1465	NR - R	0.0381491169539767	0.0403201719323281	324.605564297134	0.946154620025055	0.34477349581133	Narcos	N1	Fp1	Alpha	-0.144
1466	NR - R	0.0417340857596287	0.0464083526547587	476.392520567814	0.899279620418704	0.36895805635195	Narcos	N1	O1	Alpha	-0.144
1467	NR - R	0.0431295011550935	0.0397558679279961	325.367058223999	1.08485874923439	0.278787390039707	Narcos	N1	Fp1	Alpha	-0.136
1468	NR - R	0.0351960570512534	0.0466291537818589	482.121446493646	0.754807973052825	0.450732752913272	Narcos	N1	O1	Alpha	-0.136
1469	NR - R	0.0461902949246859	0.039585709813355	334.759042230345	1.16684265969895	0.244104441020929	Narcos	N1	Fp1	Alpha	-0.128
1470	NR - R	0.0306756844771375	0.0464036139824752	490.532504935432	0.661062401060454	0.508882650273911	Narcos	N1	O1	Alpha	-0.128
1471	NR - R	0.0481471356463976	0.039221761744443	345.429759348972	1.22756177960872	0.220447395339564	Narcos	N1	Fp1	Alpha	-0.12
1472	NR - R	0.0260640799419615	0.0459581182355828	489.169841392761	0.567126787227366	0.57088819416137	Narcos	N1	O1	Alpha	-0.12
1473	NR - R	0.0463824976309162	0.0387082937486944	348.354207032203	1.19825735363189	0.2316314244368	Narcos	N1	Fp1	Alpha	-0.112
1474	NR - R	0.0178693649499607	0.0457692174780867	473.903419808354	0.39042321312389	0.696399058319337	Narcos	N1	O1	Alpha	-0.112
1475	NR - R	0.0446231640028067	0.0384735329054899	349.604774084807	1.15984056136522	0.246905206842043	Narcos	N1	Fp1	Alpha	-0.104
1476	NR - R	0.00161436246683222	0.0456202529862027	425.585351735348	0.0353869687509289	0.971787766930202	Narcos	N1	O1	Alpha	-0.104
1477	NR - R	0.0447813459326848	0.038746921865788	333.667434793765	1.15573944396922	0.248614642753319	Narcos	N1	Fp1	Alpha	-0.096
1478	NR - R	-0.0135657522935813	0.0451623542955382	356.788157037438	-0.300377438359574	0.76406421457755	Narcos	N1	O1	Alpha	-0.096
1479	NR - R	0.0430054770177166	0.0390738983225114	318.899906071919	1.10061905425342	0.27189256769308	Narcos	N1	Fp1	Alpha	-0.088
1480	NR - R	-0.016422108377522	0.0448581263939053	286.432495388963	-0.366089930580631	0.714568212878296	Narcos	N1	O1	Alpha	-0.088
1481	NR - R	0.0364586004401954	0.0396563089994394	302.379794293807	0.919364443138437	0.358637785171899	Narcos	N1	Fp1	Alpha	-0.08
1482	NR - R	-0.0244190216169608	0.0449949134023384	281.112576749373	-0.542706269897871	0.58776205899039	Narcos	N1	O1	Alpha	-0.08
1483	NR - R	0.0363834237176297	0.0404447328821366	288.149343505355	0.899583731302112	0.36909296912994	Narcos	N1	Fp1	Alpha	-0.072
1484	NR - R	-0.0356885470016205	0.0456499676796492	286.555311901755	-0.781786906226671	0.434985285854905	Narcos	N1	O1	Alpha	-0.072
1485	NR - R	0.0390421113328595	0.0410354663698976	287.448435363968	0.951423604667489	0.342188678971758	Narcos	N1	Fp1	Alpha	-0.064
1486	NR - R	-0.0464001959085465	0.045770092076338	243.905065337726	-1.01376671541664	0.311698671501975	Narcos	N1	O1	Alpha	-0.064
1487	NR - R	0.0350858241873363	0.0415908794644321	257.564364477539	0.843594187935872	0.399678992071705	Narcos	N1	Fp1	Alpha	-0.056
1488	NR - R	-0.0552831407364615	0.0459728832619536	204.746839088819	-1.20251628381579	0.230552368846025	Narcos	N1	O1	Alpha	-0.056
1489	NR - R	0.0316348010025731	0.0419058911160931	222.765911964031	0.754901045176065	0.451105705266123	Narcos	N1	Fp1	Alpha	-0.048
1490	NR - R	-0.0591859366851292	0.0461019828147396	205.273704451604	-1.28380458001053	0.200657565400171	Narcos	N1	O1	Alpha	-0.048
1491	NR - R	0.0363188598528121	0.0425355786299626	204.746839088825	0.853846615530196	0.394187837825258	Narcos	N1	Fp1	Alpha	-0.04
1492	NR - R	-0.060486703104223	0.0463495266324015	210.878246737726	-1.30501231617625	0.19331086335502	Narcos	N1	O1	Alpha	-0.04
1493	NR - R	0.0343811762721642	0.0424717593250099	216.41747233416	0.809506759752204	0.419112837942272	Narcos	N1	Fp1	Alpha	-0.032
1494	NR - R	-0.0636799971979639	0.0467784906868108	233.008616973567	-1.36130935955825	0.174730907639471	Narcos	N1	O1	Alpha	-0.032
1495	NR - R	0.0267500612352008	0.0429417926898183	232.061700744749	0.622937692155163	0.533937162174521	Narcos	N1	Fp1	Alpha	-0.024
1496	NR - R	-0.064854882269607	0.0476749201217307	271.154070015006	-1.36035639082373	0.174846963921434	Narcos	N1	O1	Alpha	-0.024
1497	NR - R	0.0179255149518842	0.043529102472382	247.127793778963	0.41180529654287	0.680839085663269	Narcos	N1	Fp1	Alpha	-0.016
1498	NR - R	-0.0665089796908274	0.0485663500368007	301.854584313001	-1.36944570964116	0.17187795118874	Narcos	N1	O1	Alpha	-0.016
1499	NR - R	0.0123405691350376	0.0440133936828357	248.065336230277	0.280382131493081	0.779418026988282	Narcos	N1	Fp1	Alpha	-0.008
1500	NR - R	-0.0684308340039523	0.0497099411510313	327.550628054346	-1.37660259536502	0.169575377462214	Narcos	N1	O1	Alpha	-0.008
1501	NR - R	0.0149867706396266	0.0438524021946024	247.060363918228	0.341754838722865	0.732825909108166	Narcos	N1	Fp1	Alpha	0
1502	NR - R	-0.0741011629241415	0.050586406029692	332.148514771663	-1.46484339845466	0.143909525871781	Narcos	N1	O1	Alpha	0
1503	NR - R	0.0141734180071763	0.0436370914027516	234.008232008614	0.324802078955303	0.745621048453478	Narcos	N1	Fp1	Alpha	0.008
1504	NR - R	-0.0713254567351721	0.0515179881065164	339.462523978146	-1.38447674990146	0.16712189126368	Narcos	N1	O1	Alpha	0.008
1505	NR - R	0.00976134277771438	0.0441458620585421	234.627402667853	0.221115690634148	0.825194659739237	Narcos	N1	Fp1	Alpha	0.016
1506	NR - R	-0.0652266520762816	0.0522428142015281	341.912698791808	-1.24852868424484	0.21269172952347	Narcos	N1	O1	Alpha	0.016
1507	NR - R	0.00527224338516637	0.043992091892245	236.673442274326	0.119845253053215	0.904707403535947	Narcos	N1	Fp1	Alpha	0.024
1508	NR - R	-0.0627233245328197	0.0533361111325299	331.437893004432	-1.1760010844616	0.240438444644794	Narcos	N1	O1	Alpha	0.024
1509	NR - R	-0.000902749239630777	0.0443048549763709	241.331043625892	-0.0203758536194789	0.983760382168526	Narcos	N1	Fp1	Alpha	0.032
1510	NR - R	-0.0672330152146911	0.0540313942723645	325.131851564523	-1.24433241303712	0.214273513221313	Narcos	N1	O1	Alpha	0.032
1511	NR - R	-0.00523922636211763	0.0445596439471491	246.755384249765	-0.11757783272083	0.906497818144515	Narcos	N1	Fp1	Alpha	0.04
1512	NR - R	-0.0734114285709113	0.0548234136980503	312.0869126806	-1.33905248905582	0.181528053219538	Narcos	N1	O1	Alpha	0.04
1513	NR - R	-0.0106192002939732	0.0448313778518786	235.757666341909	-0.236869817587554	0.812963472978059	Narcos	N1	Fp1	Alpha	0.048
1514	NR - R	-0.0793178715212376	0.0551889579644422	280.421643662571	-1.437205456431	0.151774464502121	Narcos	N1	O1	Alpha	0.048
1515	NR - R	-0.0107206112487406	0.0449239979476987	221.670391892042	-0.238638850914865	0.811606104038176	Narcos	N1	Fp1	Alpha	0.056
1516	NR - R	-0.0815334170423827	0.0548178285089043	227.177270344019	-1.48735218559668	0.138308455237376	Narcos	N1	O1	Alpha	0.056
1517	NR - R	-0.0171019785073089	0.0450441530638298	220.443700263913	-0.379671441109671	0.704554827334224	Narcos	N1	Fp1	Alpha	0.064
1518	NR - R	-0.0847029037465138	0.0548421483562135	204.746839088831	-1.54448551497923	0.124014950217152	Narcos	N1	O1	Alpha	0.064
1519	NR - R	-0.0191319368144898	0.0451575901581207	246.113158573511	-0.423670456007479	0.672176193450181	Narcos	N1	Fp1	Alpha	0.072
1520	NR - R	-0.0861988278367976	0.0552009595429648	204.746839088819	-1.56154582366827	0.119939331606641	Narcos	N1	O1	Alpha	0.072
1521	NR - R	-0.0210945137684199	0.0456487504980879	278.943949340077	-0.462104954423748	0.644366266504249	Narcos	N1	Fp1	Alpha	0.08
1522	NR - R	-0.0873828737460936	0.0557228946456699	204.746839088831	-1.5681682421874	0.118386031747684	Narcos	N1	O1	Alpha	0.08
1523	NR - R	-0.0252313714332824	0.0463349982997473	299.631711791562	-0.544542405506467	0.586473299876944	Narcos	N1	Fp1	Alpha	0.088
1524	NR - R	-0.0909799464541984	0.0564124546521913	204.746839088825	-1.61276347599358	0.108336160234003	Narcos	N1	O1	Alpha	0.088
1525	NR - R	-0.0246130329886776	0.0466714627219059	301.6113641556	-0.527367936491204	0.598325804536593	Narcos	N1	Fp1	Alpha	0.096
1526	NR - R	-0.0892908317197454	0.0576231887164941	204.746839088822	-1.54956422420592	0.122790450408867	Narcos	N1	O1	Alpha	0.096
1527	NR - R	-0.0222577315029483	0.0466780980393767	310.656221481349	-0.47683458490901	0.633815157969764	Narcos	N1	Fp1	Alpha	0.104
1528	NR - R	-0.0864059995718847	0.0579952014404996	204.746839088822	-1.48988187687447	0.137794123131924	Narcos	N1	O1	Alpha	0.104
1529	NR - R	-0.0168503005282623	0.0470162867069265	308.184212498229	-0.35839284019382	0.720294719361212	Narcos	N1	Fp1	Alpha	0.112
1530	NR - R	-0.0804440551038454	0.0582633017117774	204.746839088837	-1.38069853132928	0.168876992550706	Narcos	N1	O1	Alpha	0.112
1531	NR - R	-0.00972781143282978	0.0477431133639402	313.45105878364	-0.203753185484068	0.838678594585718	Narcos	N1	Fp1	Alpha	0.12
1532	NR - R	-0.0749456336960616	0.0585089751072106	204.746839088825	-1.28092542312923	0.201668853076287	Narcos	N1	O1	Alpha	0.12
1533	NR - R	-0.00249962815409423	0.0484858857300429	323.85362818428	-0.0515537277799055	0.958916073412625	Narcos	N1	Fp1	Alpha	0.128
1534	NR - R	-0.0677576515013786	0.0587447286547969	204.746839088828	-1.15342521878932	0.250080583989396	Narcos	N1	O1	Alpha	0.128
1535	NR - R	-0.00635922706556861	0.0485965961469772	339.736430322076	-0.130857458541655	0.895965519833734	Narcos	N1	Fp1	Alpha	0.136
1536	NR - R	-0.0622837886179385	0.058880831207678	204.746839088822	-1.05779397709686	0.291395782607221	Narcos	N1	O1	Alpha	0.136
1537	NR - R	-0.00934971396008069	0.0487418103356328	350.507460562608	-0.191821228955166	0.847993318142054	Narcos	N1	Fp1	Alpha	0.144
1538	NR - R	-0.0581105813029588	0.0585826120138122	204.746839088822	-0.991942477560712	0.322396405727556	Narcos	N1	O1	Alpha	0.144
1539	NR - R	-0.00856036250555772	0.0486309936856187	353.961268985741	-0.176026888549662	0.860373481321169	Narcos	N1	Fp1	Alpha	0.152
1540	NR - R	-0.0500620740353415	0.0581601317553231	204.746839088825	-0.860762734272169	0.390375576306129	Narcos	N1	O1	Alpha	0.152
1541	NR - R	-0.00429377207283303	0.0489290393267721	356.356049394886	-0.0877550863845315	0.930120627575949	Narcos	N1	Fp1	Alpha	0.16
1542	NR - R	-0.0473918065702569	0.058193731166328	229.512682535195	-0.814379927535539	0.416271501844569	Narcos	N1	O1	Alpha	0.16
1543	NR - R	-0.00420192554741219	0.0491968165176522	358.304649134695	-0.0854105172822414	0.931982736569436	Narcos	N1	Fp1	Alpha	0.168
1544	NR - R	-0.0428786734492978	0.0585381513844856	255.061322566217	-0.732491075224866	0.464541460297003	Narcos	N1	O1	Alpha	0.168
1545	NR - R	-0.00524118047596265	0.0499058915321983	360.548907040665	-0.105021277349211	0.916417324779456	Narcos	N1	Fp1	Alpha	0.176
1546	NR - R	-0.0385995305750785	0.0594442129793999	277.375314972632	-0.649340425929349	0.51665568346326	Narcos	N1	O1	Alpha	0.176
1547	NR - R	-0.00206904663151274	0.04944265825895	373.031801074492	-0.0418473986709281	0.966642738479819	Narcos	N1	Fp1	Alpha	0.184
1548	NR - R	-0.0408122203087131	0.0594522485578097	287.47140705121	-0.686470592765359	0.492969726480053	Narcos	N1	O1	Alpha	0.184
1549	NR - R	0.00176447090670441	0.0493805764793652	390.609187355257	0.0357320839995	0.971514240507673	Narcos	N1	Fp1	Alpha	0.192
1550	NR - R	-0.0471943297941949	0.058998906983333	279.095404719044	-0.799918713875956	0.424438207455575	Narcos	N1	O1	Alpha	0.192
1551	NR - R	0.0103004203181188	0.0495189732878728	412.929743955544	0.208009569548998	0.835324049106234	Narcos	N1	Fp1	Alpha	0.2
1552	NR - R	-0.0534747037046848	0.0587041727489284	271.889610112177	-0.910918273789334	0.363145314095888	Narcos	N1	O1	Alpha	0.2
1553	NR - R	0.0251951543760294	0.049713792719583	441.947125274745	0.506804108029857	0.612545032192097	Narcos	N1	Fp1	Alpha	0.208
1554	NR - R	-0.0567425487861434	0.058425564768929	261.954227867672	-0.971193843149966	0.332347656560359	Narcos	N1	O1	Alpha	0.208
1555	NR - R	0.0320882170293727	0.0491444939162379	466.215892537582	0.652936157691723	0.514119276538944	Narcos	N1	Fp1	Alpha	0.216
1556	NR - R	-0.0512498436726049	0.058110021625318	249.732655516488	-0.881945011190219	0.378654623455453	Narcos	N1	O1	Alpha	0.216
1557	NR - R	0.0391301818436198	0.0487740332902969	482.68367345951	0.802274882840258	0.422788782671789	Narcos	N1	Fp1	Alpha	0.224
1558	NR - R	-0.0380288541028462	0.057946183719841	254.859115271279	-0.656278837735175	0.512236814196447	Narcos	N1	O1	Alpha	0.224
1559	NR - R	0.043253355327463	0.0486616392463014	491.493616986478	0.888859397204761	0.374513460760719	Narcos	N1	Fp1	Alpha	0.232
1560	NR - R	-0.0329144478944503	0.0576309044297839	260.46449867966	-0.571124958390206	0.568407388315736	Narcos	N1	O1	Alpha	0.232
1561	NR - R	0.0453064382943384	0.0486512939735761	494.881666036764	0.931248371707146	0.352179165095622	Narcos	N1	Fp1	Alpha	0.24
1562	NR - R	-0.0346144126431559	0.0572596069766365	270.613431976675	-0.604517118974979	0.546006394181894	Narcos	N1	O1	Alpha	0.24
1563	NR - R	0.0470898181325851	0.0490749933889137	495.230482135749	0.95954812992849	0.337750914769299	Narcos	N1	Fp1	Alpha	0.248
1564	NR - R	-0.0360963126889434	0.0568773449972987	273.537948633938	-0.634634276453265	0.526197399662194	Narcos	N1	O1	Alpha	0.248
1565	NR - R	0.0535316695085499	0.0489226892909583	495.595191584173	1.09420946158909	0.274394645534267	Narcos	N1	Fp1	Alpha	0.256
1566	NR - R	-0.0346743582380134	0.0565539276525177	280.438297826925	-0.613120249597195	0.54029374757559	Narcos	N1	O1	Alpha	0.256
1567	NR - R	0.0604063066259543	0.048915925554857	494.033298811292	1.23490061653257	0.217454486494505	Narcos	N1	Fp1	Alpha	0.264
1568	NR - R	-0.0326792020399549	0.0563342314722328	282.189758215451	-0.580094929599998	0.562313495163733	Narcos	N1	O1	Alpha	0.264
1569	NR - R	0.0624487922439353	0.0488202105084096	492.872415585423	1.27915860242303	0.201443098530395	Narcos	N1	Fp1	Alpha	0.272
1570	NR - R	-0.0354080223964057	0.0564165621272858	289.373938665451	-0.627617512682162	0.530749469797699	Narcos	N1	O1	Alpha	0.272
1571	NR - R	0.0599082812614792	0.0483063247403385	485.10190752796	1.24017468899786	0.215510313255671	Narcos	N1	Fp1	Alpha	0.28
1572	NR - R	-0.0358497123160138	0.0563461746074685	285.38697108414	-0.636240393704775	0.525129678640683	Narcos	N1	O1	Alpha	0.28
1573	NR - R	0.0542785093962891	0.0481379011571531	469.253465330256	1.12756285777997	0.260080788577626	Narcos	N1	Fp1	Alpha	0.288
1574	NR - R	-0.0340732223466938	0.056683067098708	286.553150477206	-0.601118183801851	0.548236474816113	Narcos	N1	O1	Alpha	0.288
1575	NR - R	0.0510404270224703	0.0479738300206501	449.05999116355	1.06392228847478	0.28793566277809	Narcos	N1	Fp1	Alpha	0.296
1576	NR - R	-0.0373314938225235	0.056991829666044	273.878748750821	-0.655032379926658	0.512996674434132	Narcos	N1	O1	Alpha	0.296
1577	NR - R	0.0528923673635895	0.0478594200892551	438.22015602595	1.10516105846975	0.269696201234283	Narcos	N1	Fp1	Alpha	0.304
1578	NR - R	-0.0384902262501996	0.0574105192799957	258.126698394345	-0.670438566536555	0.503177641391125	Narcos	N1	O1	Alpha	0.304
1579	NR - R	0.0495173409880251	0.0477048288595706	421.423772936009	1.03799431151488	0.299867896015534	Narcos	N1	Fp1	Alpha	0.312
1580	NR - R	-0.0376779252631552	0.0572407147020212	233.745809251548	-0.658236457376461	0.511033978484353	Narcos	N1	O1	Alpha	0.312
1581	NR - R	0.0555645471233433	0.047490528524983	415.29164695554	1.17001323946338	0.242666651767964	Narcos	N1	Fp1	Alpha	0.32
1582	NR - R	-0.0310738148383257	0.0571121553009729	204.746839088846	-0.544084086383558	0.586975605868417	Narcos	N1	O1	Alpha	0.32
1583	NR - R	0.0606206494272279	0.0475430045943569	392.801879509082	1.27506980142402	0.203038187651585	Narcos	N1	Fp1	Alpha	0.328
1584	NR - R	-0.023697079206362	0.0571782485059108	204.746839088831	-0.414442201808828	0.67898415963496	Narcos	N1	O1	Alpha	0.328
1585	NR - R	0.073647334011149	0.0473933926879042	383.379406039112	1.55395783745917	0.121019562628983	Narcos	N1	Fp1	Alpha	0.336
1586	NR - R	-0.0187723177987822	0.0572791445466113	204.746839088816	-0.32773390642219	0.743447736379476	Narcos	N1	O1	Alpha	0.336
1587	NR - R	0.0746676158367526	0.0474527530662688	376.799383412836	1.5735149387956	0.116438882264623	Narcos	N1	Fp1	Alpha	0.344
1588	NR - R	-0.00981484316709381	0.0574928304511884	204.74683908884	-0.170714210625387	0.864617069037045	Narcos	N1	O1	Alpha	0.344
1589	NR - R	0.082920183249438	0.0474133431012482	383.67741052275	1.7488786452448	0.0811116630450233	Narcos	N1	Fp1	Alpha	0.352
1590	NR - R	-0.00859749182835153	0.0577507650282619	204.746839088831	-0.148872345225974	0.881800888907163	Narcos	N1	O1	Alpha	0.352
1591	NR - R	0.0830334931974967	0.0472306230050753	378.194577502253	1.75804357246302	0.0795489849790824	Narcos	N1	Fp1	Alpha	0.36
1592	NR - R	-0.0082310931159715	0.0581590747778395	204.746839088813	-0.141527236246678	0.887592599219739	Narcos	N1	O1	Alpha	0.36
1593	NR - R	0.0861501190206421	0.04692132766851	361.094454936912	1.83605458970121	0.0671716096500627	Narcos	N1	Fp1	Alpha	0.368
1594	NR - R	-0.00983051117525381	0.0586135629819404	204.746839088831	-0.167717345186518	0.866971192008017	Narcos	N1	O1	Alpha	0.368
1595	NR - R	0.085940068527343	0.0465331409232169	345.184799028621	1.84685724673412	0.065623546205706	Narcos	N1	Fp1	Alpha	0.376
1596	NR - R	-0.0150316056065278	0.0589138162611789	204.746839088828	-0.255145678220694	0.798866694361968	Narcos	N1	O1	Alpha	0.376
1597	NR - R	0.08645500564294	0.0462921679670628	328.105361726458	1.86759465887303	0.0627099772319479	Narcos	N1	Fp1	Alpha	0.384
1598	NR - R	-0.0218924316204603	0.0591998042459056	204.746839088828	-0.369805811004425	0.711909402324051	Narcos	N1	O1	Alpha	0.384
1599	NR - R	0.0851300007775717	0.0458665406716152	313.435949607393	1.85603709220336	0.064386652174034	Narcos	N1	Fp1	Alpha	0.392
1600	NR - R	-0.0263138136099737	0.0594119124075926	204.746839088822	-0.442904672541915	0.658302265083133	Narcos	N1	O1	Alpha	0.392
1601	NR - R	0.0791444600740498	0.045491110422878	301.946441200696	1.73977859274781	0.0829168470775617	Narcos	N1	Fp1	Alpha	0.4
1602	NR - R	-0.0345989795034604	0.0597817759601235	204.746839088831	-0.578754627941116	0.563390862888853	Narcos	N1	O1	Alpha	0.4
1603	NR - R	0.0763490772153647	0.0445977212092714	284.193887170512	1.71195018815205	0.0879967498291301	Narcos	N1	Fp1	Alpha	0.408
1604	NR - R	-0.0348490643895799	0.0600201429949492	204.74683908884	-0.580622815119126	0.562133201007164	Narcos	N1	O1	Alpha	0.408
1605	NR - R	0.075013577948203	0.0437500789689453	269.591841619179	1.71459297253953	0.0875690867949848	Narcos	N1	Fp1	Alpha	0.416
1606	NR - R	-0.037316390192661	0.0601916568920885	204.746839088825	-0.619959511324996	0.535973795451323	Narcos	N1	O1	Alpha	0.416
1607	NR - R	0.0695804489247262	0.0428731280142488	252.656889249005	1.62293847329267	0.105849594283651	Narcos	N1	Fp1	Alpha	0.424
1608	NR - R	-0.041252139230026	0.0605384646776656	204.746839088834	-0.681420307727841	0.496375582150071	Narcos	N1	O1	Alpha	0.424
1609	NR - R	0.0680799358332762	0.0424980536219314	235.174413151685	1.60195420804268	0.110508043920682	Narcos	N1	Fp1	Alpha	0.432
1610	NR - R	-0.042487458293715	0.0604606771048123	204.746839088828	-0.702728787176173	0.483022987151082	Narcos	N1	O1	Alpha	0.432
1611	NR - R	0.0627139406953779	0.0422392589333497	219.935821263169	1.48473108380844	0.13904688999514	Narcos	N1	Fp1	Alpha	0.44
1612	NR - R	-0.047909827507354	0.060155826526252	204.746839088825	-0.796428713126335	0.426705379610303	Narcos	N1	O1	Alpha	0.44
1613	NR - R	0.0645567436704153	0.0421525277989359	204.746839088828	1.53150349555181	0.127188609665189	Narcos	N1	Fp1	Alpha	0.448
1614	NR - R	-0.0509343219226897	0.0601352132777994	204.746839088819	-0.84699661224106	0.397985941505104	Narcos	N1	O1	Alpha	0.448
1615	NR - R	0.0607288392287789	0.0423754994598941	204.746839088822	1.43311205774118	0.153350985201141	Narcos	N1	Fp1	Alpha	0.456
1616	NR - R	-0.0536073349495824	0.0599295594184357	204.746839088837	-0.894505740903071	0.372101663244147	Narcos	N1	O1	Alpha	0.456
1617	NR - R	0.0568512991736788	0.0427474610132859	204.746839088828	1.32993393820535	0.185019660779794	Narcos	N1	Fp1	Alpha	0.464
1618	NR - R	-0.0576283869971995	0.0598977628610378	204.746839088831	-0.962112510460478	0.337127962357019	Narcos	N1	O1	Alpha	0.464
1619	NR - R	0.0547086260993691	0.0432220877850545	204.746839088822	1.26575621176464	0.207038769089635	Narcos	N1	Fp1	Alpha	0.472
1620	NR - R	-0.0597052789142246	0.0596803608334108	204.746839088813	-1.00041752563935	0.318289344675034	Narcos	N1	O1	Alpha	0.472
1621	NR - R	0.0499194131509044	0.0436838878124971	204.746839088843	1.14274199597737	0.254480210014702	Narcos	N1	Fp1	Alpha	0.48
1622	NR - R	-0.0538106521363876	0.0593617495423454	204.746839088828	-0.906486964269845	0.365743720490711	Narcos	N1	O1	Alpha	0.48
1623	NR - R	0.046262260046236	0.044123630614275	204.746839088825	1.04846902673664	0.295658616376272	Narcos	N1	Fp1	Alpha	0.488
1624	NR - R	-0.0484100440264678	0.0592432262887008	204.746839088825	-0.817140575541221	0.414797901727838	Narcos	N1	O1	Alpha	0.488
1625	NR - R	0.0430903818512609	0.0451214995443518	204.746839088837	0.954985589716618	0.34071113127166	Narcos	N1	Fp1	Alpha	0.496
1626	NR - R	-0.0328940483457979	0.0592487066729534	204.746839088825	-0.555185930511016	0.579373539513449	Narcos	N1	O1	Alpha	0.496
1627	NR - R	0.0359781396671699	0.0454928857402655	204.746839088831	0.790851999861724	0.429945472065607	Narcos	N1	Fp1	Alpha	0.504
1628	NR - R	-0.0151426292750164	0.0593483297081725	204.746839088831	-0.25514836473875	0.798864622329891	Narcos	N1	O1	Alpha	0.504
1629	NR - R	0.0231027947701678	0.0459365358150924	204.746839088831	0.502928537388259	0.615555075797483	Narcos	N1	Fp1	Alpha	0.512
1630	NR - R	-0.00388275079441054	0.0593728265536111	204.746839088834	-0.0653960914409992	0.947922443503117	Narcos	N1	O1	Alpha	0.512
1631	NR - R	0.00854165631519921	0.0459155832899683	204.746839088837	0.186029572166306	0.852605746430963	Narcos	N1	Fp1	Alpha	0.52
1632	NR - R	0.00798457722414117	0.0591372196358604	204.746839088828	0.135017798829679	0.892730440673513	Narcos	N1	O1	Alpha	0.52
1633	NR - R	-0.00524293945598014	0.0465589875923264	204.746839088819	-0.112608536549112	0.91045124447014	Narcos	N1	Fp1	Alpha	0.528
1634	NR - R	0.0158698819976183	0.0591994007941734	206.637781172873	0.2680750444214	0.788908967647802	Narcos	N1	O1	Alpha	0.528
1635	NR - R	-0.0187398835507363	0.046799103732126	204.74683908884	-0.400432530887809	0.689255468626133	Narcos	N1	Fp1	Alpha	0.536
1636	NR - R	0.0227193210745689	0.0592526472781192	204.746839088831	0.38343132532002	0.701797809320465	Narcos	N1	O1	Alpha	0.536
1637	NR - R	-0.030797556493711	0.0469349352638169	204.746839088822	-0.656175540044974	0.512447917117206	Narcos	N1	Fp1	Alpha	0.544
1638	NR - R	0.03111841632362	0.0586063774874916	204.746839088819	0.530973209020839	0.596012838352351	Narcos	N1	O1	Alpha	0.544
1639	NR - R	-0.0480292604784625	0.0470349734833153	204.746839088828	-1.02113931233532	0.308393461130862	Narcos	N1	Fp1	Alpha	0.552
1640	NR - R	0.035061312499734	0.0580573049705162	204.746839088813	0.603908716009803	0.546572852679868	Narcos	N1	O1	Alpha	0.552
1641	NR - R	-0.0557492026031416	0.0467571261638891	210.330564750706	-1.19231456629165	0.234481363565671	Narcos	N1	Fp1	Alpha	0.56
1642	NR - R	0.0427972813603932	0.0568199537506533	204.746839088822	0.753208662368916	0.452189737087522	Narcos	N1	O1	Alpha	0.56
1643	NR - R	-0.0587252624081757	0.0470999822426567	246.515543915237	-1.24682132799172	0.213646373854915	Narcos	N1	Fp1	Alpha	0.568
1644	NR - R	0.0548449343267285	0.0566003643321704	213.208856237485	0.968985535231898	0.333650322562651	Narcos	N1	O1	Alpha	0.568
1645	NR - R	-0.0619075617635762	0.0472666188576981	291.010905869917	-1.30975227887479	0.191312665258598	Narcos	N1	Fp1	Alpha	0.576
1646	NR - R	0.0683075438935062	0.0563170273775201	220.878477873828	1.21291103373777	0.226459430728274	Narcos	N1	O1	Alpha	0.576
1647	NR - R	-0.0568744433185884	0.0474160811537395	307.844995244697	-1.19947583045047	0.231265350292498	Narcos	N1	Fp1	Alpha	0.584
1648	NR - R	0.0816301462448659	0.0563031883308004	251.116286622747	1.4498316820934	0.148353230778452	Narcos	N1	O1	Alpha	0.584
1649	NR - R	-0.0563876257027158	0.0479336021650515	319.013386192106	-1.17636946016605	0.240324328873689	Narcos	N1	Fp1	Alpha	0.592
1650	NR - R	0.0944637519207912	0.0562720217484247	285.659191381473	1.67869838306344	0.0943043495036369	Narcos	N1	O1	Alpha	0.592
1651	NR - R	-0.0538867867350088	0.0488205909737919	325.751644086249	-1.10377170083698	0.270506869113344	Narcos	N1	Fp1	Alpha	0.6
1652	NR - R	0.106081959306793	0.0562263234072841	327.181902664282	1.88669564144133	0.0600865282422501	Narcos	N1	O1	Alpha	0.6
1653	NR - R	-0.0422209118413542	0.0497769529830064	348.172716875695	-0.848202015414005	0.396908211214715	Narcos	N1	Fp1	Alpha	0.608
1654	NR - R	0.114868735823877	0.0562524390088299	359.41741238555	2.04202231668295	0.0418788438164761	Narcos	N1	O1	Alpha	0.608
1655	NR - R	-0.0346937157485925	0.0504831512856011	365.719572963553	-0.687233559417038	0.492371122312884	Narcos	N1	Fp1	Alpha	0.616
1656	NR - R	0.122182252100691	0.0562046411397211	394.292053116197	2.17388190055255	0.0303083077210286	Narcos	N1	O1	Alpha	0.616
1657	NR - R	-0.0245707320800853	0.0510891467911151	386.573226340157	-0.480938391485496	0.630832370895153	Narcos	N1	Fp1	Alpha	0.624
1658	NR - R	0.130444833361617	0.0562382287881037	408.107285780987	2.31950465319795	0.0208604906906219	Narcos	N1	O1	Alpha	0.624
1659	NR - R	-0.0129845634755376	0.0517394601667701	414.639140165395	-0.250960551843505	0.801968924385538	Narcos	N1	Fp1	Alpha	0.632
1660	NR - R	0.134401332687793	0.0565741706844472	416.292724174328	2.37566598081376	0.0179691678809916	Narcos	N1	O1	Alpha	0.632
1661	NR - R	0.00265242500324775	0.0519171144304581	438.05254900922	0.0510896075859651	0.959277404857744	Narcos	N1	Fp1	Alpha	0.64
1662	NR - R	0.134029804585424	0.0570047829829401	428.481213220295	2.35120278636154	0.0191649891243159	Narcos	N1	O1	Alpha	0.64
1663	NR - R	0.0159088375123849	0.0520016294658794	447.217315408742	0.305929596356657	0.759800609814252	Narcos	N1	Fp1	Alpha	0.648
1664	NR - R	0.138754740560735	0.0566978735666092	440.923153811845	2.44726533522856	0.0147837091406002	Narcos	N1	O1	Alpha	0.648
1665	NR - R	0.0328788135700194	0.0518223949387437	449.540687448207	0.634451835135825	0.526108722707642	Narcos	N1	Fp1	Alpha	0.656
1666	NR - R	0.141054688664804	0.0565880809894204	442.278857884293	2.49265722036369	0.0130439656447371	Narcos	N1	O1	Alpha	0.656
1667	NR - R	0.0471898740461763	0.052145753746714	447.100436392033	0.904961011310533	0.365973422113116	Narcos	N1	Fp1	Alpha	0.664
1668	NR - R	0.138361425746693	0.0563830788793288	444.138756891837	2.45395300321953	0.0145125156022919	Narcos	N1	O1	Alpha	0.664
1669	NR - R	0.0572559439253136	0.0523303964762467	435.182319326464	1.09412402314404	0.27450581066286	Narcos	N1	Fp1	Alpha	0.672
1670	NR - R	0.135629936784459	0.0562657257530627	459.679569922804	2.41052496824989	0.0163211412707951	Narcos	N1	O1	Alpha	0.672
1671	NR - R	0.0566456068073603	0.0518746003328379	421.076123705858	1.09197191773837	0.275469830570259	Narcos	N1	Fp1	Alpha	0.68
1672	NR - R	0.134901431224559	0.0561200342865939	463.728437123059	2.40380165371325	0.016617036245006	Narcos	N1	O1	Alpha	0.68
1673	NR - R	0.0576002338490194	0.0516952360469065	405.200736292034	1.11422711749986	0.265842229631796	Narcos	N1	Fp1	Alpha	0.688
1674	NR - R	0.135972450536739	0.0556470743559275	463.175857814682	2.44347887306775	0.0149187246934727	Narcos	N1	O1	Alpha	0.688
1675	NR - R	0.0617720107046386	0.0519375439624276	410.376456258378	1.18935178662521	0.234988955868558	Narcos	N1	Fp1	Alpha	0.696
1676	NR - R	0.136255470179971	0.0549377310660055	447.284091575764	2.48018015189353	0.0134986068421423	Narcos	N1	O1	Alpha	0.696
1677	NR - R	0.0627062862476984	0.0512911121606271	403.697191482431	1.22255657181546	0.222210495595813	Narcos	N1	Fp1	Alpha	0.704
1678	NR - R	0.13087262317625	0.0544827859175013	448.510848697385	2.40209124721374	0.0167073195392203	Narcos	N1	O1	Alpha	0.704
1679	NR - R	0.0702489809483849	0.0505897010795925	392.570826521173	1.38860241213647	0.165741029791031	Narcos	N1	Fp1	Alpha	0.712
1680	NR - R	0.124355017203929	0.053937942638429	444.170690798578	2.30552021677094	0.0215973957982672	Narcos	N1	O1	Alpha	0.712
1681	NR - R	0.077985263355035	0.050197310632581	390.149425672269	1.55357453162875	0.121096715165533	Narcos	N1	Fp1	Alpha	0.72
1682	NR - R	0.119348177104815	0.0536348685733778	437.212161324487	2.22519753062385	0.0265774465225109	Narcos	N1	O1	Alpha	0.72
1683	NR - R	0.0857234075985014	0.0498731876770168	395.949553687093	1.71882752218795	0.0864274060921872	Narcos	N1	Fp1	Alpha	0.728
1684	NR - R	0.110185018172608	0.0533762659549334	446.376855227272	2.06430735086713	0.0395657821932615	Narcos	N1	O1	Alpha	0.728
1685	NR - R	0.0897866377114112	0.0495017869177971	402.419355854482	1.8138059917011	0.0704522746555288	Narcos	N1	Fp1	Alpha	0.736
1686	NR - R	0.0998245856598896	0.0537017975130536	447.252403318526	1.85886860929794	0.0637023807632377	Narcos	N1	O1	Alpha	0.736
1687	NR - R	0.0869490869407503	0.0494558372172247	411.831149135927	1.7581157621262	0.0794706148080037	Narcos	N1	Fp1	Alpha	0.744
1688	NR - R	0.0910252123287552	0.0539258708742902	447.716990882	1.68796925952201	0.0921135338629799	Narcos	N1	O1	Alpha	0.744
1689	NR - R	0.08418867044583	0.0495529837626298	417.904957437494	1.69896268707275	0.0900704504073088	Narcos	N1	Fp1	Alpha	0.752
1690	NR - R	0.0925690342320849	0.0538821500955933	451.276555787566	1.71799072731613	0.0864842580364647	Narcos	N1	O1	Alpha	0.752
1691	NR - R	0.0767599407158703	0.0494084529195473	430.720996373076	1.55357911814927	0.121019279453846	Narcos	N1	Fp1	Alpha	0.76
1692	NR - R	0.088886626875602	0.053679040780754	445.282596153709	1.65589074586205	0.0984484482317925	Narcos	N1	O1	Alpha	0.76
1693	NR - R	0.0704505582206406	0.0494528427840154	438.291122898259	1.42460077630587	0.15498426098652	Narcos	N1	Fp1	Alpha	0.768
1694	NR - R	0.0818368419587596	0.0540103037418316	450.284017801639	1.5152079564288	0.13042138348185	Narcos	N1	O1	Alpha	0.768
1695	NR - R	0.0668092260564608	0.0495177820138857	441.958816430138	1.34919665904515	0.177964594025212	Narcos	N1	Fp1	Alpha	0.776
1696	NR - R	0.0790895928650405	0.054551010789569	438.682517880937	1.44982818320506	0.147820973468251	Narcos	N1	O1	Alpha	0.776
1697	NR - R	0.0635936974405155	0.049541454965385	441.602416021199	1.28364614008509	0.199938938917319	Narcos	N1	Fp1	Alpha	0.784
1698	NR - R	0.0726939426185112	0.0552925448166288	415.070955652935	1.31471508246893	0.189331619296121	Narcos	N1	O1	Alpha	0.784
1699	NR - R	0.0613828299067931	0.0495631835247811	436.699387252138	1.23847633548604	0.216204809133101	Narcos	N1	Fp1	Alpha	0.792
1700	NR - R	0.0652139795597346	0.0559446204976011	392.190467989065	1.16568812121142	0.244448997267502	Narcos	N1	O1	Alpha	0.792
1701	NR - R	0.0631025883592691	0.0495133112997438	434.576373689667	1.27445704403122	0.203182535026711	Narcos	N1	Fp1	Alpha	0.8
1702	NR - R	0.0565086163592175	0.055982900744713	353.979817875981	1.00939064620645	0.313476792863285	Narcos	N1	O1	Alpha	0.8
1703	NR - R	0.0615876412287439	0.0498140263844048	429.147806710982	1.23635139937263	0.21700420220966	Narcos	N1	Fp1	Alpha	0.808
1704	NR - R	0.0485881436941386	0.0561180024939925	349.397807450641	0.865820976064499	0.387182466090274	Narcos	N1	O1	Alpha	0.808
1705	NR - R	0.0596485081025244	0.0500773937024441	429.993877457715	1.19112644833218	0.234261024870709	Narcos	N1	Fp1	Alpha	0.816
1706	NR - R	0.0387999570348702	0.0562652728621292	352.590165333002	0.689589778226873	0.490905781281706	Narcos	N1	O1	Alpha	0.816
1707	NR - R	0.0584501780156554	0.0504077053933477	437.949559411997	1.15954847695506	0.246864478936589	Narcos	N1	Fp1	Alpha	0.824
1708	NR - R	0.0288604965587089	0.0567088633043552	363.423176067868	0.50892391201381	0.611114387644485	Narcos	N1	O1	Alpha	0.824
1709	NR - R	0.060805259175066	0.0509304006043832	447.442843930983	1.1938892773962	0.23315385165755	Narcos	N1	Fp1	Alpha	0.832
1710	NR - R	0.0130875766317666	0.0571912607419233	383.187197452246	0.228838750221377	0.819116328155999	Narcos	N1	O1	Alpha	0.832
1711	NR - R	0.0506306606542222	0.0517323139127137	462.865401640786	0.978704736456398	0.328237138076052	Narcos	N1	Fp1	Alpha	0.84
1712	NR - R	-0.0077356033181765	0.0577258259087625	395.648205698189	-0.134005935755737	0.893466018153263	Narcos	N1	O1	Alpha	0.84
1713	NR - R	0.0494613947642805	0.0521928398065428	464.866128263315	0.947666288088813	0.343791726757077	Narcos	N1	Fp1	Alpha	0.848
1714	NR - R	-0.0306779856433682	0.0581367997719743	399.016355970673	-0.52768617749333	0.598010468124416	Narcos	N1	O1	Alpha	0.848
1715	NR - R	0.0457352106607938	0.0525185889510502	472.858053476999	0.870838527353071	0.384284213084805	Narcos	N1	Fp1	Alpha	0.856
1716	NR - R	-0.0449775470725397	0.0587860280510569	413.000599528107	-0.765106073053205	0.444645359694632	Narcos	N1	O1	Alpha	0.856
1717	NR - R	0.045639742717153	0.0528024314201222	478.831635690078	0.864349263654558	0.387828838353976	Narcos	N1	Fp1	Alpha	0.864
1718	NR - R	-0.0620513554741247	0.0595554121797833	423.576001198172	-1.04190959650832	0.298047902777864	Narcos	N1	O1	Alpha	0.864
1719	NR - R	0.0378227238665631	0.0528184284792583	481.923245127463	0.716089534572504	0.474282900435015	Narcos	N1	Fp1	Alpha	0.872
1720	NR - R	-0.0725651175770203	0.0604902249726305	433.340982985037	-1.19961725402498	0.230943498643912	Narcos	N1	O1	Alpha	0.872
1721	NR - R	0.0329252698459203	0.0531826689007916	483.616109923863	0.619097734777846	0.536143492697515	Narcos	N1	Fp1	Alpha	0.88
1722	NR - R	-0.0772939133927053	0.0614834110680346	433.021112896155	-1.25715070211663	0.209376706414582	Narcos	N1	O1	Alpha	0.88
1723	NR - R	0.0302009110060275	0.0534019822710546	486.535146487588	0.565539137718437	0.571967816684854	Narcos	N1	Fp1	Alpha	0.888
1724	NR - R	-0.0847538267026888	0.0625969739343138	435.68090073864	-1.35396044530244	0.176450884742861	Narcos	N1	O1	Alpha	0.888
1725	NR - R	0.0324272417973444	0.0538594630341102	487.248733927193	0.602071390440851	0.547406673139357	Narcos	N1	Fp1	Alpha	0.896
1726	NR - R	-0.0878534272435314	0.063579954643258	442.520258500497	-1.38177870268184	0.167736819627932	Narcos	N1	O1	Alpha	0.896
1727	NR - R	0.0351512458773484	0.0540919873176953	486.164226828295	0.649842012106094	0.516101204217412	Narcos	N1	Fp1	Alpha	0.904
1728	NR - R	-0.0874126732266303	0.0645465705172121	448.257641868498	-1.35425743809767	0.176336534479475	Narcos	N1	O1	Alpha	0.904
1729	NR - R	0.0410547119161849	0.0541677326296503	485.360699406175	0.757918227755252	0.448867765948099	Narcos	N1	Fp1	Alpha	0.912
1730	NR - R	-0.0884913734032526	0.0652852743244872	447.684061204819	-1.35545686709416	0.175955468411327	Narcos	N1	O1	Alpha	0.912
1731	NR - R	0.0528972429092883	0.0543853909452582	483.574574695956	0.972636989270377	0.331220012124303	Narcos	N1	Fp1	Alpha	0.92
1732	NR - R	-0.0911466056854974	0.0661694316101921	445.502856197766	-1.37747300328114	0.1690576678446	Narcos	N1	O1	Alpha	0.92
1733	NR - R	0.0653434171367277	0.0543455062976275	482.767906631981	1.20237019743398	0.229809532230676	Narcos	N1	Fp1	Alpha	0.928
1734	NR - R	-0.0905485769803115	0.0673264922171181	443.691685162035	-1.34491749084901	0.179338932624073	Narcos	N1	O1	Alpha	0.928
1735	NR - R	0.0757509706944063	0.053963137358692	482.077669446012	1.40375401435411	0.161035950690726	Narcos	N1	Fp1	Alpha	0.936
1736	NR - R	-0.0854872776990613	0.0684882234546256	449.435575822212	-1.24820404716291	0.212606208301809	Narcos	N1	O1	Alpha	0.936
1737	NR - R	0.0822892155561707	0.0537089813633662	480.497267195734	1.53213137667695	0.126148123654199	Narcos	N1	Fp1	Alpha	0.944
1738	NR - R	-0.085386786755037	0.0693339279708802	448.614214330135	-1.23152963136459	0.218770016334238	Narcos	N1	O1	Alpha	0.944
1739	NR - R	0.0868554798744058	0.0534728050875181	478.37321635166	1.6242925676379	0.104972057455346	Narcos	N1	Fp1	Alpha	0.952
1740	NR - R	-0.0870992231698134	0.0698516424712897	445.531203976399	-1.24691732489487	0.213082924172829	Narcos	N1	O1	Alpha	0.952
1741	NR - R	0.0881022655573101	0.0533725131861129	475.865358346397	1.65070483471694	0.0994586435440429	Narcos	N1	Fp1	Alpha	0.96
1742	NR - R	-0.0864511406197625	0.0696373751224307	451.391811665645	-1.24144743347622	0.215085221820459	Narcos	N1	O1	Alpha	0.96
1743	NR - R	0.0871037257619566	0.052858424164404	474.952136511566	1.64786837933421	0.100041024553372	Narcos	N1	Fp1	Alpha	0.968
1744	NR - R	-0.0851655762732034	0.0698207390539712	454.782103807489	-1.21977477504743	0.223182446831957	Narcos	N1	O1	Alpha	0.968
1745	NR - R	0.0900055622243583	0.052279888547322	476.094527674732	1.72160968061147	0.0857898163687527	Narcos	N1	Fp1	Alpha	0.976
1746	NR - R	-0.0871500273331302	0.0698493850644613	453.312667725839	-1.24768496176026	0.212790584738711	Narcos	N1	O1	Alpha	0.976
1747	NR - R	0.0900670474102806	0.051622565164531	476.619424041277	1.74472243142548	0.0816777467241166	Narcos	N1	Fp1	Alpha	0.984
1748	NR - R	-0.0835403431424597	0.0696366664659336	453.436343337164	-1.19966028505009	0.230897763905815	Narcos	N1	O1	Alpha	0.984
1749	NR - R	0.0979930157685032	0.0509068518435141	475.403008272346	1.92494747209531	0.0548322697768884	Narcos	N1	Fp1	Alpha	0.992
1750	NR - R	-0.0797865835906068	0.0694670948888156	460.225466924216	-1.1485521845747	0.251337286926439	Narcos	N1	O1	Alpha	0.992
1751	NR - R	0.102725478006353	0.0506085992905909	473.320806666469	2.02980282889298	0.0429354256575528	Narcos	N1	Fp1	Alpha	1
1752	NR - R	-0.0736300321694816	0.0694537384461929	463.819000948166	-1.06013058212157	0.289636931863827	Narcos	N1	O1	Alpha	1
1753	NR - R	0.100542537679004	0.051192057083062	467.060312824326	1.9640261284259	0.0501197092372324	Narcos	N1	Fp1	Alpha	1.008
1754	NR - R	-0.0752596563692005	0.0695663041741885	463.792229025481	-1.08184065924727	0.279885503862997	Narcos	N1	O1	Alpha	1.008
1755	NR - R	0.0987625502969227	0.0512515382561588	461.893384197114	1.92701631321387	0.0545906483558784	Narcos	N1	Fp1	Alpha	1.016
1756	NR - R	-0.0740409300090863	0.0700483488870042	462.680449564977	-1.05699750508784	0.291064288261489	Narcos	N1	O1	Alpha	1.016
1757	NR - R	0.0993902124137996	0.0514467209424506	455.195533089145	1.93190568014975	0.0539914358080799	Narcos	N1	Fp1	Alpha	1.024
1758	NR - R	-0.0788038148777345	0.0704635422007859	459.622590539112	-1.11836294935589	0.263996184422159	Narcos	N1	O1	Alpha	1.024
1759	NR - R	0.104347757551998	0.0517264740372049	450.110586118178	2.01729886860149	0.0442574104290769	Narcos	N1	Fp1	Alpha	1.032
1760	NR - R	-0.073817801446791	0.0710940159096579	448.817536997757	-1.03831244447626	0.299683666714488	Narcos	N1	O1	Alpha	1.032
1761	NR - R	0.103287837316924	0.0520613580405583	439.090235381842	1.98396356154324	0.047882142193879	Narcos	N1	Fp1	Alpha	1.04
1762	NR - R	-0.0690755714086998	0.0714737884087751	437.372649685078	-0.966446202818307	0.334355032049989	Narcos	N1	O1	Alpha	1.04
1763	NR - R	0.0936520997668889	0.0522790935969464	429.885923466911	1.79138721281042	0.0739344787861297	Narcos	N1	Fp1	Alpha	1.048
1764	NR - R	-0.0757089382152572	0.0720135960666863	422.896152438308	-1.05131450657108	0.29371453198474	Narcos	N1	O1	Alpha	1.048
1765	NR - R	0.0857890273655283	0.0524018422970149	422.691425896928	1.63713761969043	0.102345949838595	Narcos	N1	Fp1	Alpha	1.056
1766	NR - R	-0.0748945148612028	0.0722354817665632	409.468450699693	-1.03681062311223	0.300436012681003	Narcos	N1	O1	Alpha	1.056
1767	NR - R	0.0716395864132004	0.0523806679573907	426.43589357644	1.36767225785429	0.172135024064693	Narcos	N1	Fp1	Alpha	1.064
1768	NR - R	-0.0726065340078888	0.0727782902907282	402.643458870352	-0.997640006626244	0.319053117720861	Narcos	N1	O1	Alpha	1.064
1769	NR - R	0.0600053840960142	0.05251548906597	427.241168883804	1.14262258932094	0.253835226715983	Narcos	N1	Fp1	Alpha	1.072
1770	NR - R	-0.0700182444841021	0.073182494860087	398.679390935126	-0.956762195904439	0.339267098339447	Narcos	N1	O1	Alpha	1.072
1771	NR - R	0.0525417900934269	0.052578686401426	433.668658219931	0.999298264933486	0.318207474836846	Narcos	N1	Fp1	Alpha	1.08
1772	NR - R	-0.0711392674667537	0.0736376420364447	392.264132005809	-0.966072045483824	0.334603349761298	Narcos	N1	O1	Alpha	1.08
1773	NR - R	0.0445275747406566	0.0531277711337177	438.97963214835	0.838122394191634	0.402418073137319	Narcos	N1	Fp1	Alpha	1.088
1774	NR - R	-0.0678088281975228	0.0730568096448901	390.744802956778	-0.928165745631703	0.353894579906272	Narcos	N1	O1	Alpha	1.088
1775	NR - R	0.0447554208343793	0.0544310776308257	439.603755482963	0.822240212437632	0.411385945590718	Narcos	N1	Fp1	Alpha	1.096
1776	NR - R	-0.0690377475583549	0.0726153879508022	387.531778406295	-0.950731649400934	0.342333167177565	Narcos	N1	O1	Alpha	1.096
1777	NR - R	0.0411787646900394	0.0544288568426132	448.639219675601	0.756561263248871	0.449709855344547	Narcos	N1	Fp1	Alpha	1.104
1778	NR - R	-0.066958748559195	0.0720929089700098	391.316548435341	-0.928784113664347	0.353573527638961	Narcos	N1	O1	Alpha	1.104
1779	NR - R	0.0311784861616409	0.0545534994169458	453.475800009611	0.571521286349525	0.567929489629768	Narcos	N1	Fp1	Alpha	1.112
1780	NR - R	-0.0644144357581667	0.0720788374129393	392.770416033682	-0.893666408479049	0.372047651017481	Narcos	N1	O1	Alpha	1.112
1781	NR - R	0.0214914800311737	0.0549695948188833	458.82529503878	0.390970319173444	0.696000653607832	Narcos	N1	Fp1	Alpha	1.12
1782	NR - R	-0.0702928574818105	0.0716264471335097	395.029803922728	-0.981381323448678	0.327005386725372	Narcos	N1	O1	Alpha	1.12
1783	NR - R	0.0167745626695807	0.0552352511257908	463.783901100316	0.303693064260337	0.761497937086554	Narcos	N1	Fp1	Alpha	1.128
1784	NR - R	-0.0785642087438875	0.0716613983855866	393.591535506169	-1.09632536503347	0.273606746283482	Narcos	N1	O1	Alpha	1.128
1785	NR - R	0.0133946417993779	0.0556636440260159	468.151264797442	0.24063537401751	0.809943073932799	Narcos	N1	Fp1	Alpha	1.136
1786	NR - R	-0.0855244903353336	0.0718906334187827	387.98560999691	-1.18964719419191	0.234912575607722	Narcos	N1	O1	Alpha	1.136
1787	NR - R	0.0116565099879957	0.0557946491347076	471.184632899144	0.208918062372842	0.834602489771825	Narcos	N1	Fp1	Alpha	1.144
1788	NR - R	-0.0899646456508626	0.071969753429843	385.488239079298	-1.25003409576165	0.212045419186247	Narcos	N1	O1	Alpha	1.144
1789	NR - R	0.00542742325488449	0.0556546998940005	475.619204225541	0.0975195853220216	0.922354862700468	Narcos	N1	Fp1	Alpha	1.152
1790	NR - R	-0.0967939702551316	0.0719022447927418	380.834784461953	-1.34618843311694	0.179042489812479	Narcos	N1	O1	Alpha	1.152
1791	NR - R	0.000255010783764944	0.05536229359605	475.710569937588	0.00460621782806951	0.996326713861561	Narcos	N1	Fp1	Alpha	1.16
1792	NR - R	-0.100284897418292	0.0718493257333037	374.325642066138	-1.39576671589846	0.163612079772213	Narcos	N1	O1	Alpha	1.16
1793	NR - R	-0.00529089004248864	0.0551732865044186	473.89243154044	-0.0958958651496121	0.923643816664434	Narcos	N1	Fp1	Alpha	1.168
1794	NR - R	-0.105526514159381	0.0719655604181912	365.432551262746	-1.46634742432585	0.143413631593318	Narcos	N1	O1	Alpha	1.168
1795	NR - R	-0.0110510294575448	0.0552788148664493	467.377232372697	-0.199914370165922	0.841634503073891	Narcos	N1	Fp1	Alpha	1.176
1796	NR - R	-0.110948862294675	0.0721303344258603	354.853434498223	-1.53817202121411	0.124897738874518	Narcos	N1	O1	Alpha	1.176
1797	NR - R	-0.0137497422045987	0.0558481070400571	458.527861642502	-0.246198894346352	0.805638443461849	Narcos	N1	Fp1	Alpha	1.184
1798	NR - R	-0.121928385425511	0.0718761568578742	345.667514021343	-1.69636762392025	0.0907165678360699	Narcos	N1	O1	Alpha	1.184
1799	NR - R	-0.02030414344903	0.0560367069356806	448.494729360314	-0.362336485481476	0.717271269190031	Narcos	N1	Fp1	Alpha	1.192
1800	NR - R	-0.136598540744501	0.0714128609562961	338.383938391886	-1.91280028436472	0.0566174969576077	Narcos	N1	O1	Alpha	1.192
1801	NR - R	-0.023684120614854	0.0565945238963185	439.020589025089	-0.418487849782843	0.675795108907729	Narcos	N1	Fp1	Alpha	1.2
1802	NR - R	-0.143676848414318	0.0708607050299446	332.545646741147	-2.0275955249613	0.0433986331420105	Narcos	N1	O1	Alpha	1.2
1803	NR - R	-0.0216716413198859	0.0568683853172905	430.580293756806	-0.381084168276829	0.703328752318068	Narcos	N1	Fp1	Alpha	1.208
1804	NR - R	-0.15182518493518	0.070485329802836	330.201257478605	-2.15399694319187	0.0319636551340999	Narcos	N1	O1	Alpha	1.208
1805	NR - R	-0.0244811211250392	0.0572654079535867	434.896519837769	-0.427502780472305	0.66922475179897	Narcos	N1	Fp1	Alpha	1.216
1806	NR - R	-0.1517921478689	0.0703404803362293	328.978242729984	-2.15796291329444	0.0316540140432264	Narcos	N1	O1	Alpha	1.216
1807	NR - R	-0.0300265681273519	0.0573087808558432	444.617231111665	-0.523943585589125	0.600578849363013	Narcos	N1	Fp1	Alpha	1.224
1808	NR - R	-0.146246502268934	0.0703200522887192	346.743228419175	-2.07972687034528	0.0382848454182669	Narcos	N1	O1	Alpha	1.224
1809	NR - R	-0.0249462420192527	0.0574952432753634	448.909335521808	-0.433883580590781	0.664581424784206	Narcos	N1	Fp1	Alpha	1.232
1810	NR - R	-0.14012546997997	0.0703134957072999	364.60730594045	-1.99286735171414	0.0470209763016988	Narcos	N1	O1	Alpha	1.232
1811	NR - R	-0.0183798041254103	0.0573478318171839	451.004472789061	-0.320496931496945	0.748740096445462	Narcos	N1	Fp1	Alpha	1.24
1812	NR - R	-0.133561837111661	0.0703326818597087	378.002356271045	-1.89900105584022	0.0583254872459952	Narcos	N1	O1	Alpha	1.24
1813	NR - R	-0.0188485173105148	0.057300132833262	465.360284116276	-0.32894369312131	0.742346229877955	Narcos	N1	Fp1	Alpha	1.248
1814	NR - R	-0.127979011348554	0.0701358742639758	383.1833435466	-1.82472967923475	0.0688203099248147	Narcos	N1	O1	Alpha	1.248
1815	NR - R	-0.0219098076907303	0.0570087475804778	473.597200214584	-0.384323610333673	0.700911113052616	Narcos	N1	Fp1	Alpha	1.256
1816	NR - R	-0.122860573310397	0.070171813715559	391.109768587865	-1.7508536092342	0.080755111362158	Narcos	N1	O1	Alpha	1.256
1817	NR - R	-0.0247057469282554	0.05709776081117	478.046346221203	-0.432692045664639	0.665433643442837	Narcos	N1	Fp1	Alpha	1.264
1818	NR - R	-0.11044184953292	0.0704371902295217	396.572289830423	-1.56794797142024	0.117690813505704	Narcos	N1	O1	Alpha	1.264
1819	NR - R	-0.0330576857865779	0.0571018932095703	478.39002848441	-0.57892451420573	0.562912580242659	Narcos	N1	Fp1	Alpha	1.272
1820	NR - R	-0.0994080756052438	0.0709231001908729	396.834864567549	-1.40163184262547	0.161806843792299	Narcos	N1	O1	Alpha	1.272
1821	NR - R	-0.0405374855655946	0.0574051486031697	478.263616200878	-0.706164630734119	0.480429610819398	Narcos	N1	Fp1	Alpha	1.28
1822	NR - R	-0.0953885591814487	0.0712579885783131	390.175545964269	-1.33863670704957	0.181468419624309	Narcos	N1	O1	Alpha	1.28
1823	NR - R	-0.0406955746740827	0.057649887875443	478.561994414461	-0.705908999545819	0.480588219009779	Narcos	N1	Fp1	Alpha	1.288
1824	NR - R	-0.0958635988577571	0.0714149997385308	385.819201014872	-1.34234543455491	0.180273329108911	Narcos	N1	O1	Alpha	1.288
1825	NR - R	-0.0375110185536566	0.057909885956008	480.469291160614	-0.647748099213186	0.517457279635851	Narcos	N1	Fp1	Alpha	1.296
1826	NR - R	-0.0943621051332453	0.0716912101595498	385.730201266909	-1.31622977103108	0.188878543380331	Narcos	N1	O1	Alpha	1.296
1827	NR - R	-0.0380647603178028	0.05841111911771	482.272621641507	-0.651669765838499	0.514924651967596	Narcos	N1	Fp1	Alpha	1.304
1828	NR - R	-0.0958410553747204	0.0717227005418697	389.200872216379	-1.33627226318355	0.182241015951765	Narcos	N1	O1	Alpha	1.304
1829	NR - R	-0.0354193239908973	0.058367152817599	483.265444806493	-0.606836590120901	0.544244341593259	Narcos	N1	Fp1	Alpha	1.312
1830	NR - R	-0.0973312605720306	0.0718839349119785	398.593758392259	-1.3540057412162	0.176501710741864	Narcos	N1	O1	Alpha	1.312
1831	NR - R	-0.0367408929997949	0.057970394059753	488.895516501066	-0.633787187334352	0.526516114551502	Narcos	N1	Fp1	Alpha	1.32
1832	NR - R	-0.0971736275579792	0.0725377846483844	407.763713459532	-1.33962772683248	0.181112526578939	Narcos	N1	O1	Alpha	1.32
1833	NR - R	-0.0400134001652588	0.0578924124225995	491.871836085115	-0.691168298069381	0.489785847140751	Narcos	N1	Fp1	Alpha	1.328
1834	NR - R	-0.101194499296429	0.0732791328117676	409.266618377088	-1.38094564459937	0.168049260622585	Narcos	N1	O1	Alpha	1.328
1835	NR - R	-0.0361302321620203	0.0569901121125773	495.757691321792	-0.63397369864178	0.526390384952388	Narcos	N1	Fp1	Alpha	1.336
1836	NR - R	-0.108428926026722	0.073209759486712	414.096194629673	-1.48107201535613	0.139347857920876	Narcos	N1	O1	Alpha	1.336
1837	NR - R	-0.0328892015904155	0.0563713390776832	498.880645493423	-0.583438359431059	0.559861904484478	Narcos	N1	Fp1	Alpha	1.344
1838	NR - R	-0.111071487288353	0.0730954039622449	414.287919418655	-1.51954132910632	0.129389067308439	Narcos	N1	O1	Alpha	1.344
1839	NR - R	-0.0344158166753403	0.0559170418859154	500.948238909148	-0.615479923733396	0.53851733421098	Narcos	N1	Fp1	Alpha	1.352
1840	NR - R	-0.112750406969502	0.0728433645909072	415.959856967233	-1.5478473242239	0.122419518781949	Narcos	N1	O1	Alpha	1.352
1841	NR - R	-0.0336146361130059	0.0557262351581429	501.193409923356	-0.603210247697742	0.546641700021829	Narcos	N1	Fp1	Alpha	1.36
1842	NR - R	-0.111122699866204	0.0718848108956921	420.302108072717	-1.54584394786052	0.122894846682065	Narcos	N1	O1	Alpha	1.36
1843	NR - R	-0.0350971763008219	0.0558633584619578	500.324675733938	-0.628268282951921	0.53011488409615	Narcos	N1	Fp1	Alpha	1.368
1844	NR - R	-0.11469698435072	0.0715221298622571	421.045499148747	-1.60365728162196	0.109539448450521	Narcos	N1	O1	Alpha	1.368
1845	NR - R	-0.0413921268130711	0.0557778654260042	498.209291034961	-0.742088756838186	0.458383261417637	Narcos	N1	Fp1	Alpha	1.376
1846	NR - R	-0.122643826587912	0.0717286381981399	420.315842584249	-1.70983068504836	0.0880352105846856	Narcos	N1	O1	Alpha	1.376
1847	NR - R	-0.0481673556105139	0.0561451184014451	495.799112505145	-0.857908166941796	0.39135769803815	Narcos	N1	Fp1	Alpha	1.384
1848	NR - R	-0.133839289812022	0.0722570438518831	423.365919799739	-1.85226633525687	0.0646834558053613	Narcos	N1	O1	Alpha	1.384
1849	NR - R	-0.0550535363909508	0.0561575239494786	494.354246099388	-0.980341235138483	0.32739722108844	Narcos	N1	Fp1	Alpha	1.392
1850	NR - R	-0.145515767825891	0.0713484869721268	422.228469901932	-2.03950740935458	0.0420214464607696	Narcos	N1	O1	Alpha	1.392
1851	NR - R	-0.060842759850209	0.0563452115671194	491.853895217276	-1.07982130438417	0.280750973934573	Narcos	N1	Fp1	Alpha	1.4
1852	NR - R	-0.154401893119944	0.070807494597253	424.331875381704	-2.18058687146281	0.0297626106636211	Narcos	N1	O1	Alpha	1.4
1853	NR - R	-0.064473480435158	0.0558588758861223	490.582903517689	-1.1542208720168	0.248971581634517	Narcos	N1	Fp1	Alpha	1.408
1854	NR - R	-0.162185496006918	0.0706554018167646	430.636212874434	-2.29544368635146	0.0221875626343565	Narcos	N1	O1	Alpha	1.408
1855	NR - R	-0.0694032602841891	0.0554195795100962	486.974981284295	-1.25232383388159	0.21105298437491	Narcos	N1	Fp1	Alpha	1.416
1856	NR - R	-0.167907365207107	0.0706248741645452	440.123028459771	-2.37745365486823	0.0178589873814778	Narcos	N1	O1	Alpha	1.416
1857	NR - R	-0.0762685447773526	0.0547103151034909	483.766743041171	-1.39404323724113	0.163944505295132	Narcos	N1	Fp1	Alpha	1.424
1858	NR - R	-0.170727746290499	0.0707807052804701	445.380448985008	-2.41206619253067	0.0162657923318051	Narcos	N1	O1	Alpha	1.424
1859	NR - R	-0.0802888608852814	0.0543011087700435	481.312160991362	-1.47858603081738	0.139905104227281	Narcos	N1	Fp1	Alpha	1.432
1860	NR - R	-0.172830814219073	0.0709499976977081	448.538747584391	-2.43595235838402	0.0152409786064079	Narcos	N1	O1	Alpha	1.432
1861	NR - R	-0.0820914170142191	0.0542147076342315	477.897459912963	-1.5141909012599	0.130638493856955	Narcos	N1	Fp1	Alpha	1.44
1862	NR - R	-0.17448506709984	0.070796337057049	451.907216613062	-2.46460585890534	0.0140874144743995	Narcos	N1	O1	Alpha	1.44
1863	NR - R	-0.0849819035570481	0.0543475703870083	470.631567235664	-1.56367438234852	0.118566188542509	Narcos	N1	Fp1	Alpha	1.448
1864	NR - R	-0.172556235427717	0.0705463828043678	454.191756736351	-2.44599692526026	0.0148236619080317	Narcos	N1	O1	Alpha	1.448
1865	NR - R	-0.0910150929833358	0.0544066360153346	460.276518058548	-1.67286749648854	0.0950328785040272	Narcos	N1	Fp1	Alpha	1.456
1866	NR - R	-0.175406957633656	0.0703416792471456	451.484698577355	-2.49364188502472	0.0130008847078555	Narcos	N1	O1	Alpha	1.456
1867	NR - R	-0.0965547941723798	0.0545403006570997	444.860070099764	-1.77033850215512	0.077355593075262	Narcos	N1	Fp1	Alpha	1.464
1868	NR - R	-0.177538210518289	0.0699631677539911	444.810542186128	-2.53759536936006	0.011502064160715	Narcos	N1	O1	Alpha	1.464
1869	NR - R	-0.100798088023866	0.0544548547444194	433.373442304461	-1.85103951698991	0.0648440546452155	Narcos	N1	Fp1	Alpha	1.472
1870	NR - R	-0.169793414705794	0.0695976949297574	440.165226716536	-2.43964135417359	0.0150956967679642	Narcos	N1	O1	Alpha	1.472
1871	NR - R	-0.105761991850242	0.0547923659256397	423.670562472198	-1.93023225158363	0.054245204262265	Narcos	N1	Fp1	Alpha	1.48
1872	NR - R	-0.167157068204818	0.0690845508546461	439.249689682637	-2.41960128765281	0.0159426414678678	Narcos	N1	O1	Alpha	1.48
1873	NR - R	-0.111941400299002	0.0552499239772157	413.926407052523	-2.02609148105191	0.0433962907784361	Narcos	N1	Fp1	Alpha	1.488
1874	NR - R	-0.166820001924964	0.0689589170490832	438.025227517143	-2.41912154458901	0.0159645379897891	Narcos	N1	O1	Alpha	1.488
1875	NR - R	-0.117963095080705	0.0554658189151794	412.102128088439	-2.12677099856939	0.0340326554569871	Narcos	N1	Fp1	Alpha	1.496
1876	NR - R	-0.167961354715335	0.0680396457596323	443.361718889669	-2.46858067587098	0.0139411764332773	Narcos	N1	O1	Alpha	1.496
1877	NR - R	-0.121199230393977	0.0551859717424796	396.704837026667	-2.19619636235712	0.0286560260991809	Narcos	N1	Fp1	Alpha	1.504
1878	NR - R	-0.161510750057675	0.0670266409112141	451.397194019659	-2.40965007140396	0.0163670485189145	Narcos	N1	O1	Alpha	1.504
1879	NR - R	-0.123731873762366	0.0548811123017194	390.578359978908	-2.25454384164312	0.0247153113810496	Narcos	N1	Fp1	Alpha	1.512
1880	NR - R	-0.157835293027197	0.0661870376292557	459.072645151431	-2.3846858641915	0.0174987587622294	Narcos	N1	O1	Alpha	1.512
1881	NR - R	-0.124331936705379	0.0545003633494887	381.412707070785	-2.2813047301738	0.0230809783886202	Narcos	N1	Fp1	Alpha	1.52
1882	NR - R	-0.14890430283139	0.0656385979459712	466.087851151199	-2.26854788936773	0.0237523846767854	Narcos	N1	O1	Alpha	1.52
1883	NR - R	-0.126851128237711	0.0539889472341294	371.883388582594	-2.34957588055211	0.0193171010923613	Narcos	N1	Fp1	Alpha	1.528
1884	NR - R	-0.138957361414324	0.0655705575535093	471.01100694577	-2.11920359684188	0.034595891130598	Narcos	N1	O1	Alpha	1.528
1885	NR - R	-0.127120282471121	0.053530559059247	372.983158066706	-2.37472361031062	0.0180672498847347	Narcos	N1	Fp1	Alpha	1.536
1886	NR - R	-0.128881165381975	0.065654718667079	475.565722517648	-1.96301450982532	0.0502269048434554	Narcos	N1	O1	Alpha	1.536
1887	NR - R	-0.124905448405259	0.0535466504990199	375.571734465302	-2.33264727562269	0.0201942327850232	Narcos	N1	Fp1	Alpha	1.544
1888	NR - R	-0.123198301185339	0.0657398964146766	479.336501596751	-1.87402639651611	0.0615348617629559	Narcos	N1	O1	Alpha	1.544
1889	NR - R	-0.117316629493488	0.0539724027101979	387.976214007251	-2.17364103879928	0.0303362419661022	Narcos	N1	Fp1	Alpha	1.552
1890	NR - R	-0.122335703203619	0.0660164348375327	482.004474892208	-1.85310981280175	0.0644775588311941	Narcos	N1	O1	Alpha	1.552
1891	NR - R	-0.111992664263605	0.0538131837389792	395.422747694962	-2.08113804986572	0.0380642433149229	Narcos	N1	Fp1	Alpha	1.56
1892	NR - R	-0.124451964483923	0.0666157014181633	478.797915156168	-1.86820767228295	0.0623436681793125	Narcos	N1	O1	Alpha	1.56
1893	NR - R	-0.108889671220796	0.0534100423261573	398.976958434354	-2.03874901569714	0.0421337943646474	Narcos	N1	Fp1	Alpha	1.568
1894	NR - R	-0.130438858827477	0.067003927656316	474.698980278064	-1.94673451825897	0.0521560471832279	Narcos	N1	O1	Alpha	1.568
1895	NR - R	-0.104532051707221	0.0528760155164142	390.195926833612	-1.9769275480822	0.0487534014388268	Narcos	N1	Fp1	Alpha	1.576
1896	NR - R	-0.132513644636875	0.0675278562742521	475.173414678957	-1.96235527007839	0.0503042803976264	Narcos	N1	O1	Alpha	1.576
1897	NR - R	-0.102973227456818	0.0526965617194323	377.054276514022	-1.95407867414708	0.0514308131513217	Narcos	N1	Fp1	Alpha	1.584
1898	NR - R	-0.139349287332803	0.0679701194278998	471.16223499263	-2.05015510500345	0.0409021534881435	Narcos	N1	O1	Alpha	1.584
1899	NR - R	-0.101989485511876	0.052407552059539	366.312089887323	-1.94608375136485	0.0524090453277227	Narcos	N1	Fp1	Alpha	1.592
1900	NR - R	-0.156239621099179	0.068989484708928	465.494378283626	-2.26468746300058	0.0239909070789682	Narcos	N1	O1	Alpha	1.592
1901	NR - R	-0.107767583805813	0.0521548831713612	358.807509722456	-2.06629901656052	0.0395174393716082	Narcos	N1	Fp1	Alpha	1.6
1902	NR - R	-0.156009546585673	0.0697060195015173	463.39338983241	-2.2381072352335	0.0256883305375967	Narcos	N1	O1	Alpha	1.6
1903	NR - R	-0.119460357192903	0.0521713898939209	370.763995898748	-2.28976758019672	0.0225959602129461	Narcos	N1	Fp1	Alpha	1.608
1904	NR - R	-0.166248268951595	0.0702981457670021	463.186374091376	-2.36490261781032	0.0184461223174355	Narcos	N1	O1	Alpha	1.608
1905	NR - R	-0.12607704535817	0.0523037369131166	376.331916659632	-2.41047873056567	0.0164103535122951	Narcos	N1	Fp1	Alpha	1.616
1906	NR - R	-0.184767173838926	0.0708426581972453	461.695926043286	-2.60813440010232	0.00939875576818225	Narcos	N1	O1	Alpha	1.616
1907	NR - R	-0.127509865167634	0.0525418652458761	380.932824323319	-2.42682410628051	0.0156947445248685	Narcos	N1	Fp1	Alpha	1.624
1908	NR - R	-0.194666680434292	0.0710117536117133	462.153193475017	-2.74133042114005	0.00635635005791083	Narcos	N1	O1	Alpha	1.624
1909	NR - R	-0.12854090451747	0.0526036553806522	379.031649363631	-2.44357361836014	0.014997956394674	Narcos	N1	Fp1	Alpha	1.632
1910	NR - R	-0.193905867417448	0.0711941703461739	461.532216184583	-2.72362001656317	0.00670193206053622	Narcos	N1	O1	Alpha	1.632
1911	NR - R	-0.137953124633419	0.05215392851499	374.225139961826	-2.64511473174583	0.00851041480264131	Narcos	N1	Fp1	Alpha	1.64
1912	NR - R	-0.183509514214249	0.0706578971859128	464.801883749034	-2.5971550459732	0.00969797866293557	Narcos	N1	O1	Alpha	1.64
1913	NR - R	-0.142668868926203	0.0522342068330765	371.058053636652	-2.7313302446063	0.0066091505445489	Narcos	N1	Fp1	Alpha	1.648
1914	NR - R	-0.173273289612641	0.0702509395001305	464.018457135316	-2.46649070952736	0.0140047882599054	Narcos	N1	O1	Alpha	1.648
1915	NR - R	-0.142382340516983	0.0517385927945598	387.219489794648	-2.75195618640703	0.00620255855166323	Narcos	N1	Fp1	Alpha	1.656
1916	NR - R	-0.16709075537714	0.06955751420511	458.368621181696	-2.40219561159741	0.0166938561879181	Narcos	N1	O1	Alpha	1.656
1917	NR - R	-0.14990815492883	0.0513375556659444	397.443980422129	-2.92004854894706	0.0036990981162503	Narcos	N1	Fp1	Alpha	1.664
1918	NR - R	-0.165983821516155	0.0684532298393941	449.345196070943	-2.42477706173381	0.0157111167661097	Narcos	N1	O1	Alpha	1.664
1919	NR - R	-0.157853378436595	0.051168158961251	404.549039811441	-3.08499233978957	0.00217535447908892	Narcos	N1	Fp1	Alpha	1.672
1920	NR - R	-0.171974726335569	0.0669377215642249	439.90722262889	-2.56917508270078	0.0105226812888764	Narcos	N1	O1	Alpha	1.672
1921	NR - R	-0.164541754302205	0.0515121553140136	408.527255474567	-3.19423160027323	0.00151072923050519	Narcos	N1	Fp1	Alpha	1.68
1922	NR - R	-0.174879756759423	0.0655549576540159	434.832087340174	-2.6676816371753	0.00792291159608176	Narcos	N1	O1	Alpha	1.68
1923	NR - R	-0.16958476461887	0.0516605090300221	416.1911833192	-3.28267699647167	0.00111503874458113	Narcos	N1	Fp1	Alpha	1.688
1924	NR - R	-0.175619022795495	0.0644314334698178	431.575690662907	-2.72567306573679	0.00667815009438026	Narcos	N1	O1	Alpha	1.688
1925	NR - R	-0.171384576877659	0.0520096558571964	422.47600954025	-3.29524535498238	0.00106627916576485	Narcos	N1	Fp1	Alpha	1.696
1926	NR - R	-0.176804077455478	0.0632186663798791	433.374103270615	-2.79670685226208	0.005392413468862	Narcos	N1	O1	Alpha	1.696
1927	NR - R	-0.170665837284496	0.0521136351944361	429.410162937908	-3.27487876536998	0.00114268952898571	Narcos	N1	Fp1	Alpha	1.704
1928	NR - R	-0.18089633193103	0.0621272993152778	433.411624796543	-2.91170441858473	0.00378017373016036	Narcos	N1	O1	Alpha	1.704
1929	NR - R	-0.169741359338793	0.0522097735951716	428.764316607507	-3.25114145590723	0.00124012049009667	Narcos	N1	Fp1	Alpha	1.712
1930	NR - R	-0.181799844072808	0.0615401952787814	435.191983170962	-2.9541642376863	0.00330521029469437	Narcos	N1	O1	Alpha	1.712
1931	NR - R	-0.173873733783211	0.0523345337964517	421.770144185727	-3.3223518233576	0.000970417405991832	Narcos	N1	Fp1	Alpha	1.72
1932	NR - R	-0.181942933239883	0.061146912830807	438.877256432246	-2.97550480992095	0.00308662230766158	Narcos	N1	O1	Alpha	1.72
1933	NR - R	-0.179200740650868	0.0525288289885831	413.821867813972	-3.41147412004589	0.000709696180667912	Narcos	N1	Fp1	Alpha	1.728
1934	NR - R	-0.182614729341377	0.0602163021215958	433.563931271321	-3.03264602619769	0.00256970938293496	Narcos	N1	O1	Alpha	1.728
1935	NR - R	-0.186109019291675	0.0528014740330667	415.978519404037	-3.52469363213469	0.000471056137114693	Narcos	N1	Fp1	Alpha	1.736
1936	NR - R	-0.189746911624147	0.0596529210571726	428.166406055863	-3.18084862000789	0.00157524652996254	Narcos	N1	O1	Alpha	1.736
1937	NR - R	-0.195848125954235	0.052532971376926	421.461654165991	-3.72809915032252	0.000219270053221412	Narcos	N1	Fp1	Alpha	1.744
1938	NR - R	-0.195614192338583	0.0592712525885129	410.991650975294	-3.30032155211267	0.00105000314556768	Narcos	N1	O1	Alpha	1.744
1939	NR - R	-0.208300948040042	0.0523368711901353	425.179957947552	-3.98000383483572	0.0000810232809066252	Narcos	N1	Fp1	Alpha	1.752
1940	NR - R	-0.192820520567029	0.0588017492492512	400.015124914302	-3.27916300159189	0.00113228579954854	Narcos	N1	O1	Alpha	1.752
1941	NR - R	-0.217051730559673	0.0524316328254878	429.782380685385	-4.13970953912693	0.0000418656880796539	Narcos	N1	Fp1	Alpha	1.76
1942	NR - R	-0.191667791343403	0.0585061910360062	385.278614180812	-3.27602580084979	0.00114820481862269	Narcos	N1	O1	Alpha	1.76
1943	NR - R	-0.218370450834243	0.0527026608024716	436.427148957283	-4.14344261768282	0.0000411017402199558	Narcos	N1	Fp1	Alpha	1.768
1944	NR - R	-0.192316731722912	0.0582319979144194	365.50189637592	-3.30259545629107	0.00105247122482714	Narcos	N1	O1	Alpha	1.768
1945	NR - R	-0.214982742872426	0.0529299558301979	443.689497609636	-4.06164599045014	0.000057614642544553	Narcos	N1	Fp1	Alpha	1.776
1946	NR - R	-0.190515760297591	0.0579695410250069	370.954115161968	-3.28648039865292	0.0011112399626483	Narcos	N1	O1	Alpha	1.776
1947	NR - R	-0.213902830886928	0.053406259593107	454.938691144542	-4.00520149728919	0.0000723633987567661	Narcos	N1	Fp1	Alpha	1.784
1948	NR - R	-0.180706444623556	0.0582140188518516	373.841248565965	-3.10417401491271	0.00205346902671487	Narcos	N1	O1	Alpha	1.784
1949	NR - R	-0.209012114246777	0.0537335920735203	462.042309315015	-3.88978488467323	0.000115063738129175	Narcos	N1	Fp1	Alpha	1.792
1950	NR - R	-0.183589769588119	0.0578513709875262	383.692584110999	-3.17347309932731	0.00162773253478413	Narcos	N1	O1	Alpha	1.792
1951	NR - R	-0.199420072803945	0.0537262967171784	475.638743927207	-3.71177775110233	0.000230160945719993	Narcos	N1	Fp1	Alpha	1.8
1952	NR - R	-0.180149735321837	0.0573897539394738	393.693751397754	-3.13905746157811	0.00182267415354716	Narcos	N1	O1	Alpha	1.8
1953	NR - R	-0.191603474923203	0.0539128979908687	485.328639966664	-3.55394501248394	0.000416616091154405	Narcos	N1	Fp1	Alpha	1.808
1954	NR - R	-0.180852392384564	0.0567191895507142	401.65194732931	-3.18855741446832	0.00154187684651927	Narcos	N1	O1	Alpha	1.808
1955	NR - R	-0.187635691106092	0.0541907475951992	492.520578709126	-3.46250419919866	0.00058179275254035	Narcos	N1	Fp1	Alpha	1.816
1956	NR - R	-0.180391928051001	0.0565874266891821	400.783560148021	-3.18784469634642	0.00154583553172003	Narcos	N1	O1	Alpha	1.816
1957	NR - R	-0.188373981033333	0.0543252024604912	496.565355657934	-3.46752469390852	0.000570903719780927	Narcos	N1	Fp1	Alpha	1.824
1958	NR - R	-0.175599060674009	0.0566228494268096	395.75022811587	-3.10120494555801	0.00206538950388769	Narcos	N1	O1	Alpha	1.824
1959	NR - R	-0.191688643891256	0.054708881061757	498.062941153153	-3.50379390276456	0.000500025929706769	Narcos	N1	Fp1	Alpha	1.832
1960	NR - R	-0.176564769842308	0.0564702596834365	391.955746380098	-3.1266859906808	0.00189976067534019	Narcos	N1	O1	Alpha	1.832
1961	NR - R	-0.195678101008114	0.0549806761633094	496.939265482039	-3.55903409457697	0.000407948908378217	Narcos	N1	Fp1	Alpha	1.84
1962	NR - R	-0.182052766570763	0.0559959490269087	398.566480642047	-3.25117744648418	0.00124700329000505	Narcos	N1	O1	Alpha	1.84
1963	NR - R	-0.194382756782356	0.0552717313989792	497.264472958971	-3.51685666184769	0.000476688606094102	Narcos	N1	Fp1	Alpha	1.848
1964	NR - R	-0.191235271514373	0.0559524194704708	405.180306287629	-3.41781952101819	0.000695176497538323	Narcos	N1	O1	Alpha	1.848
1965	NR - R	-0.199843944737397	0.0554353713705339	497.090402499579	-3.60498973483241	0.000343648950309937	Narcos	N1	Fp1	Alpha	1.856
1966	NR - R	-0.199428385601437	0.0557915249217316	412.004376971277	-3.57452831556782	0.000392427891990518	Narcos	N1	O1	Alpha	1.856
1967	NR - R	-0.203568684042919	0.0555735866193688	496.719836004124	-3.66304743721489	0.000276004738216912	Narcos	N1	Fp1	Alpha	1.864
1968	NR - R	-0.204740584136161	0.0558339061890412	421.753050568765	-3.66695791340401	0.000276825118752175	Narcos	N1	O1	Alpha	1.864
1969	NR - R	-0.201155315315567	0.0556493663924611	496.76081198811	-3.61469192473713	0.000331372628479253	Narcos	N1	Fp1	Alpha	1.872
1970	NR - R	-0.215474853512225	0.0559643675233037	425.983227131469	-3.85021511093645	0.00013612663228105	Narcos	N1	O1	Alpha	1.872
1971	NR - R	-0.200752174384289	0.0559494740536106	496.45714912993	-3.58809761449998	0.00036613025359297	Narcos	N1	Fp1	Alpha	1.88
1972	NR - R	-0.223015550301603	0.0554755758429728	435.594938041921	-4.02006733436825	0.0000685587510704699	Narcos	N1	O1	Alpha	1.88
1973	NR - R	-0.197497244596513	0.0561631828269653	495.84210358452	-3.51648953381057	0.000477450258368204	Narcos	N1	Fp1	Alpha	1.888
1974	NR - R	-0.231913887142799	0.0552900483154127	443.360831893327	-4.19449601164756	0.0000330417332510419	Narcos	N1	O1	Alpha	1.888
1975	NR - R	-0.192437364852996	0.0565090921549047	494.070626823765	-3.40542304812613	0.000714430516507851	Narcos	N1	Fp1	Alpha	1.896
1976	NR - R	-0.236765111240092	0.0551544715939474	445.202976346046	-4.29276365809793	0.0000216715949949214	Narcos	N1	O1	Alpha	1.896
1977	NR - R	-0.190096712815741	0.0567660767176875	490.44038501185	-3.34877313718793	0.000874185501843118	Narcos	N1	Fp1	Alpha	1.904
1978	NR - R	-0.237682413971754	0.0550406248322063	439.709838053236	-4.31830878912329	0.0000194487906644157	Narcos	N1	O1	Alpha	1.904
1979	NR - R	-0.187014607953322	0.0565753652921768	487.573689919941	-3.30558374634449	0.00101764290118574	Narcos	N1	Fp1	Alpha	1.912
1980	NR - R	-0.237007346426354	0.0550526520509182	427.562088572144	-4.30510316209918	0.0000207158410516729	Narcos	N1	O1	Alpha	1.912
1981	NR - R	-0.184159851252905	0.0565746252370841	485.62773729212	-3.25516696718992	0.00121236898901279	Narcos	N1	Fp1	Alpha	1.92
1982	NR - R	-0.23180721340907	0.0549954679285457	412.476883955494	-4.21502393088558	0.0000307085844747894	Narcos	N1	O1	Alpha	1.92
1983	NR - R	-0.180528197118347	0.0571111055380983	483.810418552643	-3.16099986889446	0.001670902590065	Narcos	N1	Fp1	Alpha	1.928
1984	NR - R	-0.220607523449922	0.0546798182296955	408.071671969508	-4.03453286042773	0.0000653231107227375	Narcos	N1	O1	Alpha	1.928
1985	NR - R	-0.177479388178181	0.0570352631772756	478.099542766113	-3.11174838672251	0.00197113408069144	Narcos	N1	Fp1	Alpha	1.936
1986	NR - R	-0.208229215340008	0.0547604106200055	405.410010781346	-3.8025502910297	0.000165242421738873	Narcos	N1	O1	Alpha	1.936
1987	NR - R	-0.180061478790216	0.0565477123226516	475.87277972444	-3.18423984621724	0.00154651462906185	Narcos	N1	Fp1	Alpha	1.944
1988	NR - R	-0.197307360907189	0.0549853631600799	391.334910915107	-3.58836151236765	0.000374983277112669	Narcos	N1	O1	Alpha	1.944
1989	NR - R	-0.179581197306554	0.0566280963401037	474.045387306511	-3.17123846487801	0.00161629790574605	Narcos	N1	Fp1	Alpha	1.952
1990	NR - R	-0.191759661701499	0.054667691787546	362.70050937726	-3.50773291191314	0.000508708855738935	Narcos	N1	O1	Alpha	1.952
1991	NR - R	-0.18018382244193	0.0563252785922002	472.215280199888	-3.19898679501394	0.00147186290050958	Narcos	N1	Fp1	Alpha	1.96
1992	NR - R	-0.189290252371815	0.0543555381658935	341.845158893587	-3.48244647664235	0.000561368558922471	Narcos	N1	O1	Alpha	1.96
1993	NR - R	-0.183679293101883	0.0558450518557015	468.83371148099	-3.28908805701343	0.00108077929848441	Narcos	N1	Fp1	Alpha	1.968
1994	NR - R	-0.182007390510304	0.0541018025690845	330.295727920359	-3.36416499760599	0.000858061086441486	Narcos	N1	O1	Alpha	1.968
1995	NR - R	-0.177649641347391	0.0556612523684743	463.390568102498	-3.19162134857046	0.00151091809873564	Narcos	N1	Fp1	Alpha	1.976
1996	NR - R	-0.176262266142377	0.0539417415973428	329.758418762386	-3.26764136497699	0.00119868018727972	Narcos	N1	O1	Alpha	1.976
1997	NR - R	-0.165731421150409	0.0556081558580349	456.745816178099	-2.98034377499434	0.00303289387855886	Narcos	N1	Fp1	Alpha	1.984
1998	NR - R	-0.170444163900698	0.0541961569999245	341.433162751365	-3.14494926090305	0.00180701361275786	Narcos	N1	O1	Alpha	1.984
1999	NR - R	-0.152672315804097	0.055539740228677	451.023815706945	-2.74888422552015	0.00621987490785287	Narcos	N1	Fp1	Alpha	1.992
[truncated: 13,001 more rows]
